# Supplementary material for: msqrob2PTM: Differential Abundance and Differential Usage Analysis of MS-Based Proteomics Data at the Posttranslational Modification and Peptidoform Level
Source: Mol Cell Proteomics. 2023 Dec 26;23(2):100708. doi: 10.1016/j.mcpro.2023.100708 (PMC10875266; doi:10.1016/j.mcpro.2023.100708)
Supplement: Supplemental Data S1 [file mmc1.csv]

Sequence	Charge	Mass	m.z	Modifications	Modified.sequence	Score	Intensity	Raw.file	Experiment
AAAAAAGEAR	2	899.446094	450.730323	Acetyl (Protein N-term)	_(Acetyl (Protein N-term))AAAAAAGEAR_	68.224	2422400	QE37737GM	BIO96
AAAAAAGEAR	2	899.446094	450.730323	Acetyl (Protein N-term)	_(Acetyl (Protein N-term))AAAAAAGEAR_	79.474	1095600	QE37749GM	BIO107
AAAAAAGEAR	2	899.446094	450.730323	Acetyl (Protein N-term)	_(Acetyl (Protein N-term))AAAAAAGEAR_	69.598	2055200	QE37799GM	BIO3
AAAAAAGEAR	2	899.446094	450.730323	Acetyl (Protein N-term)	_(Acetyl (Protein N-term))AAAAAAGEAR_	91.318	4304100	QE37829GM	BIO60
AAAAAAGEAR	2	899.446094	450.730323	Acetyl (Protein N-term)	_(Acetyl (Protein N-term))AAAAAAGEAR_	69.598	2652100	QE37886GM	BIO98
AAAAAAGEAR	2	899.446094	450.730323	Acetyl (Protein N-term)	_(Acetyl (Protein N-term))AAAAAAGEAR_	69.598	2381700	QE37895GM	BIO105
AAAAAAGEAR	2	899.446094	450.730323	Acetyl (Protein N-term)	_(Acetyl (Protein N-term))AAAAAAGEAR_	68.224	2275100	QE37916GM	BIO63
AAAAAAGEAR	2	899.446094	450.730323	Acetyl (Protein N-term)	_(Acetyl (Protein N-term))AAAAAAGEAR_	79.474	1503500	QE37937GM	BIO12
AAAAAAGEAR	2	899.446094	450.730323	Acetyl (Protein N-term)	_(Acetyl (Protein N-term))AAAAAAGEAR_	NA	4990500	QE37617GM	BIO66
AAAAAAGEAR	2	899.446094	450.730323	Acetyl (Protein N-term)	_(Acetyl (Protein N-term))AAAAAAGEAR_	NA	3403000	QE37623GM	BIO67
AAAAAAGEAR	2	899.446094	450.730323	Acetyl (Protein N-term)	_(Acetyl (Protein N-term))AAAAAAGEAR_	NA	10266000	QE37641GM	BIO94
AAAAAAGEAR	2	899.446094	450.730323	Acetyl (Protein N-term)	_(Acetyl (Protein N-term))AAAAAAGEAR_	NA	2402500	QE37644GM	BIO73
AAAAAAGEAR	2	899.446094	450.730323	Acetyl (Protein N-term)	_(Acetyl (Protein N-term))AAAAAAGEAR_	NA	829900	QE37653GM	BIO35
AAAAAAGEAR	2	899.446094	450.730323	Acetyl (Protein N-term)	_(Acetyl (Protein N-term))AAAAAAGEAR_	NA	1699100	QE37674GM	BIO45
AAAAAAGEAR	2	899.446094	450.730323	Acetyl (Protein N-term)	_(Acetyl (Protein N-term))AAAAAAGEAR_	NA	449070	QE37683GM	BIO95
AAAAAAGEAR	2	899.446094	450.730323	Acetyl (Protein N-term)	_(Acetyl (Protein N-term))AAAAAAGEAR_	NA	3757500	QE37698GM	BIO34
AAAAAAGEAR	2	899.446094	450.730323	Acetyl (Protein N-term)	_(Acetyl (Protein N-term))AAAAAAGEAR_	NA	1644800	QE37707GM	BIO86
AAAAAAGEAR	2	899.446094	450.730323	Acetyl (Protein N-term)	_(Acetyl (Protein N-term))AAAAAAGEAR_	NA	1798500	QE37725GM	BIO41
AAAAAAGEAR	2	899.446094	450.730323	Acetyl (Protein N-term)	_(Acetyl (Protein N-term))AAAAAAGEAR_	NA	1138900	QE37752GM	BIO109
AAAAAAGEAR	2	899.446094	450.730323	Acetyl (Protein N-term)	_(Acetyl (Protein N-term))AAAAAAGEAR_	NA	1647100	QE37755GM	BIO91
AAAAAAGEAR	2	899.446094	450.730323	Acetyl (Protein N-term)	_(Acetyl (Protein N-term))AAAAAAGEAR_	NA	1003800	QE37766GM	BIO103
AAAAAAGEAR	2	899.446094	450.730323	Acetyl (Protein N-term)	_(Acetyl (Protein N-term))AAAAAAGEAR_	NA	4318000	QE37769GM	BIO6
AAAAAAGEAR	2	899.446094	450.730323	Acetyl (Protein N-term)	_(Acetyl (Protein N-term))AAAAAAGEAR_	NA	3166100	QE37778GM	BIO106
AAAAAAGEAR	2	899.446094	450.730323	Acetyl (Protein N-term)	_(Acetyl (Protein N-term))AAAAAAGEAR_	NA	1717000	QE37781GM	BIO15
AAAAAAGEAR	2	899.446094	450.730323	Acetyl (Protein N-term)	_(Acetyl (Protein N-term))AAAAAAGEAR_	NA	2097600	QE37796GM	BIO70
AAAAAAGEAR	2	899.446094	450.730323	Acetyl (Protein N-term)	_(Acetyl (Protein N-term))AAAAAAGEAR_	NA	5230600	QE37811GM	BIO32
AAAAAAGEAR	2	899.446094	450.730323	Acetyl (Protein N-term)	_(Acetyl (Protein N-term))AAAAAAGEAR_	NA	1126600	QE37838GM	BIO29
AAAAAAGEAR	2	899.446094	450.730323	Acetyl (Protein N-term)	_(Acetyl (Protein N-term))AAAAAAGEAR_	NA	4382400	QE37841GM	BIO28
AAAAAAGEAR	2	899.446094	450.730323	Acetyl (Protein N-term)	_(Acetyl (Protein N-term))AAAAAAGEAR_	NA	1315200	QE37889GM	BIO36
AAAAAAGEAR	2	899.446094	450.730323	Acetyl (Protein N-term)	_(Acetyl (Protein N-term))AAAAAAGEAR_	NA	2448700	QE37922GM	BIO71
AAAAAAGEAR	2	899.446094	450.730323	Acetyl (Protein N-term)	_(Acetyl (Protein N-term))AAAAAAGEAR_	NA	1941300	QE37925GM	BIO52
AAAAAAGEAR	2	899.446094	450.730323	Acetyl (Protein N-term)	_(Acetyl (Protein N-term))AAAAAAGEAR_	NA	2742200	QE37946GM	BIO19
AAAAAAGEAR	2	899.446094	450.730323	Acetyl (Protein N-term)	_(Acetyl (Protein N-term))AAAAAAGEAR_	NA	780970	QE37982GM	BIO23
AAAATGTIFTFR	2	1225.64552	613.830037	Unmodified	_AAAATGTIFTFR_	89.886	7731300	QE37650GM	BIO56
AAAATGTIFTFR	2	1225.64552	613.830037	Unmodified	_AAAATGTIFTFR_	61.161	7540800	QE37823GM	BIO50
AAAATGTIFTFR	2	1225.64552	613.830037	Unmodified	_AAAATGTIFTFR_	76.228	4122800	QE37838GM	BIO29
AAAATGTIFTFR	2	1225.64552	613.830037	Unmodified	_AAAATGTIFTFR_	76.282	3583500	QE37841GM	BIO28
AAAATGTIFTFR	2	1225.64552	613.830037	Unmodified	_AAAATGTIFTFR_	109.66	10807000	QE37934GM	BIO2
AAAATGTIFTFR	2	1225.64552	613.830037	Unmodified	_AAAATGTIFTFR_	98.048	14420000	QE37964GM	BIO58
AAAATGTIFTFR	2	1225.64552	613.830037	Unmodified	_AAAATGTIFTFR_	67.207	15325000	QE37967GM	BIO33
AAAATGTIFTFR	2	1225.64552	613.830037	Unmodified	_AAAATGTIFTFR_	NA	6960600	QE37617GM	BIO66
AAAATGTIFTFR	2	1225.64552	613.830037	Unmodified	_AAAATGTIFTFR_	NA	9598200	QE37620GM	BIO9
AAAATGTIFTFR	2	1225.64552	613.830037	Unmodified	_AAAATGTIFTFR_	NA	6302600	QE37623GM	BIO67
AAAATGTIFTFR	2	1225.64552	613.830037	Unmodified	_AAAATGTIFTFR_	NA	5053300	QE37632GM	BIO68
AAAATGTIFTFR	2	1225.64552	613.830037	Unmodified	_AAAATGTIFTFR_	NA	11041000	QE37635GM	BIO20
AAAATGTIFTFR	2	1225.64552	613.830037	Unmodified	_AAAATGTIFTFR_	NA	6703500	QE37641GM	BIO94
AAAATGTIFTFR	2	1225.64552	613.830037	Unmodified	_AAAATGTIFTFR_	NA	2740500	QE37644GM	BIO73
AAAATGTIFTFR	2	1225.64552	613.830037	Unmodified	_AAAATGTIFTFR_	NA	8014700	QE37647GM	BIO79
AAAATGTIFTFR	2	1225.64552	613.830037	Unmodified	_AAAATGTIFTFR_	NA	1164100	QE37653GM	BIO35
AAAATGTIFTFR	2	1225.64552	613.830037	Unmodified	_AAAATGTIFTFR_	NA	5361400	QE37656GM	BIO89
AAAATGTIFTFR	2	1225.64552	613.830037	Unmodified	_AAAATGTIFTFR_	NA	4848700	QE37659GM	BIO55
AAAATGTIFTFR	2	1225.64552	613.830037	Unmodified	_AAAATGTIFTFR_	NA	3578100	QE37665GM	BIO1
AAAATGTIFTFR	2	1225.64552	613.830037	Unmodified	_AAAATGTIFTFR_	NA	5340700	QE37668GM	BIO11
AAAATGTIFTFR	2	1225.64552	613.830037	Unmodified	_AAAATGTIFTFR_	NA	7967300	QE37671GM	BIO27
AAAATGTIFTFR	2	1225.64552	613.830037	Unmodified	_AAAATGTIFTFR_	NA	2484100	QE37674GM	BIO45
AAAATGTIFTFR	2	1225.64552	613.830037	Unmodified	_AAAATGTIFTFR_	NA	6080100	QE37680GM	BIO42
AAAATGTIFTFR	2	1225.64552	613.830037	Unmodified	_AAAATGTIFTFR_	NA	1263200	QE37683GM	BIO95
AAAATGTIFTFR	2	1225.64552	613.830037	Unmodified	_AAAATGTIFTFR_	NA	9021200	QE37689GM	BIO69
AAAATGTIFTFR	2	1225.64552	613.830037	Unmodified	_AAAATGTIFTFR_	NA	11612000	QE37695GM	BIO65
AAAATGTIFTFR	2	1225.64552	613.830037	Unmodified	_AAAATGTIFTFR_	NA	10294000	QE37698GM	BIO34
AAAATGTIFTFR	2	1225.64552	613.830037	Unmodified	_AAAATGTIFTFR_	NA	2187200	QE37701GM	BIO104
AAAATGTIFTFR	2	1225.64552	613.830037	Unmodified	_AAAATGTIFTFR_	NA	10297000	QE37704GM	BIO100
AAAATGTIFTFR	2	1225.64552	613.830037	Unmodified	_AAAATGTIFTFR_	NA	1553800	QE37707GM	BIO86
AAAATGTIFTFR	2	1225.64552	613.830037	Unmodified	_AAAATGTIFTFR_	NA	6792800	QE37716GM	BIO76
AAAATGTIFTFR	2	1225.64552	613.830037	Unmodified	_AAAATGTIFTFR_	NA	9150400	QE37719GM	BIO80
AAAATGTIFTFR	2	1225.64552	613.830037	Unmodified	_AAAATGTIFTFR_	NA	3359000	QE37722GM	BIO93
AAAATGTIFTFR	2	1225.64552	613.830037	Unmodified	_AAAATGTIFTFR_	NA	2413000	QE37725GM	BIO41
AAAATGTIFTFR	2	1225.64552	613.830037	Unmodified	_AAAATGTIFTFR_	NA	484870	QE37728GM	BIO83
AAAATGTIFTFR	2	1225.64552	613.830037	Unmodified	_AAAATGTIFTFR_	NA	13630000	QE37731GM	BIO88
AAAATGTIFTFR	2	1225.64552	613.830037	Unmodified	_AAAATGTIFTFR_	NA	2679400	QE37740GM	BIO87
AAAATGTIFTFR	2	1225.64552	613.830037	Unmodified	_AAAATGTIFTFR_	NA	9193000	QE37743GM	BIO47
AAAATGTIFTFR	2	1225.64552	613.830037	Unmodified	_AAAATGTIFTFR_	NA	10316000	QE37746GM	BIO7
AAAATGTIFTFR	2	1225.64552	613.830037	Unmodified	_AAAATGTIFTFR_	NA	2121000	QE37749GM	BIO107
AAAATGTIFTFR	2	1225.64552	613.830037	Unmodified	_AAAATGTIFTFR_	NA	4024600	QE37752GM	BIO109
AAAATGTIFTFR	2	1225.64552	613.830037	Unmodified	_AAAATGTIFTFR_	NA	3167900	QE37755GM	BIO91
AAAATGTIFTFR	2	1225.64552	613.830037	Unmodified	_AAAATGTIFTFR_	NA	4160600	QE37761GM	BIO51
AAAATGTIFTFR	2	1225.64552	613.830037	Unmodified	_AAAATGTIFTFR_	NA	573920	QE37766GM	BIO103
AAAATGTIFTFR	2	1225.64552	613.830037	Unmodified	_AAAATGTIFTFR_	NA	6675600	QE37769GM	BIO6
AAAATGTIFTFR	2	1225.64552	613.830037	Unmodified	_AAAATGTIFTFR_	NA	6492300	QE37772GM	BIO74
AAAATGTIFTFR	2	1225.64552	613.830037	Unmodified	_AAAATGTIFTFR_	NA	6095300	QE37775GM	BIO77
AAAATGTIFTFR	2	1225.64552	613.830037	Unmodified	_AAAATGTIFTFR_	NA	2094700	QE37778GM	BIO106
AAAATGTIFTFR	2	1225.64552	613.830037	Unmodified	_AAAATGTIFTFR_	NA	2165600	QE37781GM	BIO15
AAAATGTIFTFR	2	1225.64552	613.830037	Unmodified	_AAAATGTIFTFR_	NA	1241400	QE37787GM	BIO14
AAAATGTIFTFR	2	1225.64552	613.830037	Unmodified	_AAAATGTIFTFR_	NA	8613300	QE37790GM	BIO61
AAAATGTIFTFR	2	1225.64552	613.830037	Unmodified	_AAAATGTIFTFR_	NA	4151200	QE37793GM	BIO8
AAAATGTIFTFR	2	1225.64552	613.830037	Unmodified	_AAAATGTIFTFR_	NA	1932200	QE37796GM	BIO70
AAAATGTIFTFR	2	1225.64552	613.830037	Unmodified	_AAAATGTIFTFR_	NA	1170500	QE37799GM	BIO3
AAAATGTIFTFR	2	1225.64552	613.830037	Unmodified	_AAAATGTIFTFR_	NA	10233000	QE37802GM	BIO57
AAAATGTIFTFR	2	1225.64552	613.830037	Unmodified	_AAAATGTIFTFR_	NA	10545000	QE37805GM	BIO101
AAAATGTIFTFR	2	1225.64552	613.830037	Unmodified	_AAAATGTIFTFR_	NA	4754000	QE37811GM	BIO32
AAAATGTIFTFR	2	1225.64552	613.830037	Unmodified	_AAAATGTIFTFR_	NA	10279000	QE37814GM	BIO102
AAAATGTIFTFR	2	1225.64552	613.830037	Unmodified	_AAAATGTIFTFR_	NA	17188000	QE37817GM	BIO75
AAAATGTIFTFR	2	1225.64552	613.830037	Unmodified	_AAAATGTIFTFR_	NA	10024000	QE37826GM	BIO38
AAAATGTIFTFR	2	1225.64552	613.830037	Unmodified	_AAAATGTIFTFR_	NA	3748400	QE37829GM	BIO60
AAAATGTIFTFR	2	1225.64552	613.830037	Unmodified	_AAAATGTIFTFR_	NA	5782900	QE37835GM	BIO5
AAAATGTIFTFR	2	1225.64552	613.830037	Unmodified	_AAAATGTIFTFR_	NA	7064500	QE37844GM	BIO10
AAAATGTIFTFR	2	1225.64552	613.830037	Unmodified	_AAAATGTIFTFR_	NA	11750000	QE37850GM	BIO26
AAAATGTIFTFR	2	1225.64552	613.830037	Unmodified	_AAAATGTIFTFR_	NA	40569000	QE37853GM	BIO90
AAAATGTIFTFR	2	1225.64552	613.830037	Unmodified	_AAAATGTIFTFR_	NA	3707800	QE37859GM	BIO31
AAAATGTIFTFR	2	1225.64552	613.830037	Unmodified	_AAAATGTIFTFR_	NA	3263000	QE37862GM	BIO82
AAAATGTIFTFR	2	1225.64552	613.830037	Unmodified	_AAAATGTIFTFR_	NA	20040000	QE37865GM	BIO64
AAAATGTIFTFR	2	1225.64552	613.830037	Unmodified	_AAAATGTIFTFR_	NA	7310300	QE37868GM	BIO59
AAAATGTIFTFR	2	1225.64552	613.830037	Unmodified	_AAAATGTIFTFR_	NA	1343000	QE37871GM	BIO30
AAAATGTIFTFR	2	1225.64552	613.830037	Unmodified	_AAAATGTIFTFR_	NA	17625000	QE37874GM	BIO81
AAAATGTIFTFR	2	1225.64552	613.830037	Unmodified	_AAAATGTIFTFR_	NA	7361800	QE37898GM	BIO18
AAAATGTIFTFR	2	1225.64552	613.830037	Unmodified	_AAAATGTIFTFR_	NA	14378000	QE37910GM	BIO46
AAAATGTIFTFR	2	1225.64552	613.830037	Unmodified	_AAAATGTIFTFR_	NA	4117200	QE37913GM	BIO4
AAAATGTIFTFR	2	1225.64552	613.830037	Unmodified	_AAAATGTIFTFR_	NA	3184800	QE37919GM	BIO99
AAAATGTIFTFR	2	1225.64552	613.830037	Unmodified	_AAAATGTIFTFR_	NA	21340000	QE37955GM	BIO85
AAAATGTIFTFR	2	1225.64552	613.830037	Unmodified	_AAAATGTIFTFR_	NA	2464200	QE37970GM	BIO92
AAAGGPGGAALGEAPPGR	2	1475.74809	738.881321	Unmodified	_AAAGGPGGAALGEAPPGR_	98.902	4503800	QE37617GM	BIO66
AAAGGPGGAALGEAPPGR	2	1475.74809	738.881321	Unmodified	_AAAGGPGGAALGEAPPGR_	59.116	3323600	QE37620GM	BIO9
AAAGGPGGAALGEAPPGR	2	1475.74809	738.881321	Unmodified	_AAAGGPGGAALGEAPPGR_	117.03	5205900	QE37623GM	BIO67
AAAGGPGGAALGEAPPGR	2	1475.74809	738.881321	Unmodified	_AAAGGPGGAALGEAPPGR_	109.84	4505800	QE37632GM	BIO68
AAAGGPGGAALGEAPPGR	2	1475.74809	738.881321	Unmodified	_AAAGGPGGAALGEAPPGR_	101.53	4348200	QE37641GM	BIO94
AAAGGPGGAALGEAPPGR	2	1475.74809	738.881321	Unmodified	_AAAGGPGGAALGEAPPGR_	64.65	1772800	QE37644GM	BIO73
AAAGGPGGAALGEAPPGR	2	1475.74809	738.881321	Unmodified	_AAAGGPGGAALGEAPPGR_	80.522	3550900	QE37650GM	BIO56
AAAGGPGGAALGEAPPGR	2	1475.74809	738.881321	Unmodified	_AAAGGPGGAALGEAPPGR_	144.47	5829500	QE37656GM	BIO89
AAAGGPGGAALGEAPPGR	2	1475.74809	738.881321	Unmodified	_AAAGGPGGAALGEAPPGR_	72.089	3539700	QE37659GM	BIO55
AAAGGPGGAALGEAPPGR	2	1475.74809	738.881321	Unmodified	_AAAGGPGGAALGEAPPGR_	104.87	2280400	QE37665GM	BIO1
AAAGGPGGAALGEAPPGR	2	1475.74809	738.881321	Unmodified	_AAAGGPGGAALGEAPPGR_	101.6	3408200	QE37668GM	BIO11
AAAGGPGGAALGEAPPGR	2	1475.74809	738.881321	Unmodified	_AAAGGPGGAALGEAPPGR_	85.845	2767800	QE37674GM	BIO45
AAAGGPGGAALGEAPPGR	2	1475.74809	738.881321	Unmodified	_AAAGGPGGAALGEAPPGR_	137.84	6956100	QE37680GM	BIO42
AAAGGPGGAALGEAPPGR	2	1475.74809	738.881321	Unmodified	_AAAGGPGGAALGEAPPGR_	120.87	4123600	QE37695GM	BIO65
AAAGGPGGAALGEAPPGR	2	1475.74809	738.881321	Unmodified	_AAAGGPGGAALGEAPPGR_	98.531	5757100	QE37698GM	BIO34
AAAGGPGGAALGEAPPGR	2	1475.74809	738.881321	Unmodified	_AAAGGPGGAALGEAPPGR_	102.62	4755700	QE37701GM	BIO104
AAAGGPGGAALGEAPPGR	2	1475.74809	738.881321	Unmodified	_AAAGGPGGAALGEAPPGR_	82.362	2687800	QE37704GM	BIO100
AAAGGPGGAALGEAPPGR	2	1475.74809	738.881321	Unmodified	_AAAGGPGGAALGEAPPGR_	113.24	3062600	QE37707GM	BIO86
AAAGGPGGAALGEAPPGR	2	1475.74809	738.881321	Unmodified	_AAAGGPGGAALGEAPPGR_	101.53	4771200	QE37716GM	BIO76
AAAGGPGGAALGEAPPGR	2	1475.74809	738.881321	Unmodified	_AAAGGPGGAALGEAPPGR_	75.479	2698800	QE37725GM	BIO41
AAAGGPGGAALGEAPPGR	2	1475.74809	738.881321	Unmodified	_AAAGGPGGAALGEAPPGR_	104.17	3731200	QE37737GM	BIO96
AAAGGPGGAALGEAPPGR	2	1475.74809	738.881321	Unmodified	_AAAGGPGGAALGEAPPGR_	77.593	1920100	QE37740GM	BIO87
AAAGGPGGAALGEAPPGR	2	1475.74809	738.881321	Unmodified	_AAAGGPGGAALGEAPPGR_	131.26	6295600	QE37743GM	BIO47
AAAGGPGGAALGEAPPGR	2	1475.74809	738.881321	Unmodified	_AAAGGPGGAALGEAPPGR_	73.466	2557700	QE37746GM	BIO7
AAAGGPGGAALGEAPPGR	2	1475.74809	738.881321	Unmodified	_AAAGGPGGAALGEAPPGR_	79.633	2425900	QE37749GM	BIO107
AAAGGPGGAALGEAPPGR	2	1475.74809	738.881321	Unmodified	_AAAGGPGGAALGEAPPGR_	116.01	4254600	QE37755GM	BIO91
AAAGGPGGAALGEAPPGR	2	1475.74809	738.881321	Unmodified	_AAAGGPGGAALGEAPPGR_	92.19	5382600	QE37769GM	BIO6
AAAGGPGGAALGEAPPGR	2	1475.74809	738.881321	Unmodified	_AAAGGPGGAALGEAPPGR_	82.543	5973600	QE37772GM	BIO74
AAAGGPGGAALGEAPPGR	2	1475.74809	738.881321	Unmodified	_AAAGGPGGAALGEAPPGR_	111.39	4343600	QE37775GM	BIO77
AAAGGPGGAALGEAPPGR	2	1475.74809	738.881321	Unmodified	_AAAGGPGGAALGEAPPGR_	128.36	3652500	QE37778GM	BIO106
AAAGGPGGAALGEAPPGR	2	1475.74809	738.881321	Unmodified	_AAAGGPGGAALGEAPPGR_	72.958	1529300	QE37781GM	BIO15
AAAGGPGGAALGEAPPGR	2	1475.74809	738.881321	Unmodified	_AAAGGPGGAALGEAPPGR_	72.089	2365500	QE37787GM	BIO14
AAAGGPGGAALGEAPPGR	2	1475.74809	738.881321	Unmodified	_AAAGGPGGAALGEAPPGR_	142.83	6813400	QE37790GM	BIO61
AAAGGPGGAALGEAPPGR	2	1475.74809	738.881321	Unmodified	_AAAGGPGGAALGEAPPGR_	63.091	NA	QE37814GM	BIO102
AAAGGPGGAALGEAPPGR	2	1475.74809	738.881321	Unmodified	_AAAGGPGGAALGEAPPGR_	108.59	8771700	QE37817GM	BIO75
AAAGGPGGAALGEAPPGR	2	1475.74809	738.881321	Unmodified	_AAAGGPGGAALGEAPPGR_	146.36	4157200	QE37826GM	BIO38
AAAGGPGGAALGEAPPGR	2	1475.74809	738.881321	Unmodified	_AAAGGPGGAALGEAPPGR_	82.069	5126900	QE37829GM	BIO60
AAAGGPGGAALGEAPPGR	2	1475.74809	738.881321	Unmodified	_AAAGGPGGAALGEAPPGR_	136.93	5300300	QE37841GM	BIO28
AAAGGPGGAALGEAPPGR	2	1475.74809	738.881321	Unmodified	_AAAGGPGGAALGEAPPGR_	111.94	3795200	QE37847GM	BIO13
AAAGGPGGAALGEAPPGR	2	1475.74809	738.881321	Unmodified	_AAAGGPGGAALGEAPPGR_	133.32	7519100	QE37850GM	BIO26
AAAGGPGGAALGEAPPGR	2	1475.74809	738.881321	Unmodified	_AAAGGPGGAALGEAPPGR_	155.42	15912000	QE37853GM	BIO90
AAAGGPGGAALGEAPPGR	2	1475.74809	738.881321	Unmodified	_AAAGGPGGAALGEAPPGR_	62.924	1052700	QE37859GM	BIO31
AAAGGPGGAALGEAPPGR	2	1475.74809	738.881321	Unmodified	_AAAGGPGGAALGEAPPGR_	121.04	3592700	QE37862GM	BIO82
AAAGGPGGAALGEAPPGR	2	1475.74809	738.881321	Unmodified	_AAAGGPGGAALGEAPPGR_	111.79	4734300	QE37865GM	BIO64
AAAGGPGGAALGEAPPGR	2	1475.74809	738.881321	Unmodified	_AAAGGPGGAALGEAPPGR_	67.456	2627000	QE37871GM	BIO30
AAAGGPGGAALGEAPPGR	2	1475.74809	738.881321	Unmodified	_AAAGGPGGAALGEAPPGR_	127.02	6577500	QE37874GM	BIO81
AAAGGPGGAALGEAPPGR	2	1475.74809	738.881321	Unmodified	_AAAGGPGGAALGEAPPGR_	132.47	5149900	QE37886GM	BIO98
AAAGGPGGAALGEAPPGR	2	1475.74809	738.881321	Unmodified	_AAAGGPGGAALGEAPPGR_	53.967	1321200	QE37889GM	BIO36
AAAGGPGGAALGEAPPGR	2	1475.74809	738.881321	Unmodified	_AAAGGPGGAALGEAPPGR_	113.99	5804700	QE37898GM	BIO18
AAAGGPGGAALGEAPPGR	2	1475.74809	738.881321	Unmodified	_AAAGGPGGAALGEAPPGR_	40.066	3340700	QE37910GM	BIO46
AAAGGPGGAALGEAPPGR	2	1475.74809	738.881321	Unmodified	_AAAGGPGGAALGEAPPGR_	127.02	8255200	QE37913GM	BIO4
AAAGGPGGAALGEAPPGR	2	1475.74809	738.881321	Unmodified	_AAAGGPGGAALGEAPPGR_	78.486	6770000	QE37916GM	BIO63
AAAGGPGGAALGEAPPGR	2	1475.74809	738.881321	Unmodified	_AAAGGPGGAALGEAPPGR_	71.268	2970300	QE37922GM	BIO71
AAAGGPGGAALGEAPPGR	2	1475.74809	738.881321	Unmodified	_AAAGGPGGAALGEAPPGR_	97.86	3431600	QE37925GM	BIO52
AAAGGPGGAALGEAPPGR	2	1475.74809	738.881321	Unmodified	_AAAGGPGGAALGEAPPGR_	73.848	1288800	QE37931GM	BIO40
AAAGGPGGAALGEAPPGR	2	1475.74809	738.881321	Unmodified	_AAAGGPGGAALGEAPPGR_	123.64	7011300	QE37934GM	BIO2
AAAGGPGGAALGEAPPGR	2	1475.74809	738.881321	Unmodified	_AAAGGPGGAALGEAPPGR_	65.295	3192500	QE37934GM	BIO2
AAAGGPGGAALGEAPPGR	2	1475.74809	738.881321	Unmodified	_AAAGGPGGAALGEAPPGR_	93.011	5564600	QE37940GM	BIO53
AAAGGPGGAALGEAPPGR	2	1475.74809	738.881321	Unmodified	_AAAGGPGGAALGEAPPGR_	69.352	2209300	QE37943GM	BIO44
AAAGGPGGAALGEAPPGR	2	1475.74809	738.881321	Unmodified	_AAAGGPGGAALGEAPPGR_	116.19	12135000	QE37955GM	BIO85
AAAGGPGGAALGEAPPGR	2	1475.74809	738.881321	Unmodified	_AAAGGPGGAALGEAPPGR_	56.951	2662500	QE37961GM	BIO17
AAAGGPGGAALGEAPPGR	2	1475.74809	738.881321	Unmodified	_AAAGGPGGAALGEAPPGR_	85.813	NA	QE37964GM	BIO58
AAAGGPGGAALGEAPPGR	2	1475.74809	738.881321	Unmodified	_AAAGGPGGAALGEAPPGR_	112.43	6439600	QE37967GM	BIO33
AAAGGPGGAALGEAPPGR	2	1475.74809	738.881321	Unmodified	_AAAGGPGGAALGEAPPGR_	48.568	1806600	QE37970GM	BIO92
AAAGGPGGAALGEAPPGR	2	1475.74809	738.881321	Unmodified	_AAAGGPGGAALGEAPPGR_	57.802	1945600	QE37973GM	BIO22
AAAGGPGGAALGEAPPGR	2	1475.74809	738.881321	Unmodified	_AAAGGPGGAALGEAPPGR_	50.207	1339100	QE37985GM	BIO24
AAAGGPGGAALGEAPPGR	2	1475.74809	738.881321	Unmodified	_AAAGGPGGAALGEAPPGR_	50.207	1609700	QE37988GM	BIO43
AAAGGPGGAALGEAPPGR	2	1475.74809	738.881321	Unmodified	_AAAGGPGGAALGEAPPGR_	NA	1737900	QE37617GM	BIO66
AAAGGPGGAALGEAPPGR	2	1475.74809	738.881321	Unmodified	_AAAGGPGGAALGEAPPGR_	NA	787840	QE37653GM	BIO35
AAAGGPGGAALGEAPPGR	2	1475.74809	738.881321	Unmodified	_AAAGGPGGAALGEAPPGR_	NA	2245000	QE37671GM	BIO27
AAAGGPGGAALGEAPPGR	2	1475.74809	738.881321	Unmodified	_AAAGGPGGAALGEAPPGR_	NA	1352200	QE37704GM	BIO100
AAAGGPGGAALGEAPPGR	2	1475.74809	738.881321	Unmodified	_AAAGGPGGAALGEAPPGR_	NA	1951800	QE37719GM	BIO80
AAAGGPGGAALGEAPPGR	2	1475.74809	738.881321	Unmodified	_AAAGGPGGAALGEAPPGR_	NA	2539200	QE37722GM	BIO93
AAAGGPGGAALGEAPPGR	2	1475.74809	738.881321	Unmodified	_AAAGGPGGAALGEAPPGR_	NA	591540	QE37728GM	BIO83
AAAGGPGGAALGEAPPGR	2	1475.74809	738.881321	Unmodified	_AAAGGPGGAALGEAPPGR_	NA	186610	QE37728GM	BIO83
AAAGGPGGAALGEAPPGR	2	1475.74809	738.881321	Unmodified	_AAAGGPGGAALGEAPPGR_	NA	4835800	QE37731GM	BIO88
AAAGGPGGAALGEAPPGR	2	1475.74809	738.881321	Unmodified	_AAAGGPGGAALGEAPPGR_	NA	2050600	QE37766GM	BIO103
AAAGGPGGAALGEAPPGR	2	1475.74809	738.881321	Unmodified	_AAAGGPGGAALGEAPPGR_	NA	2328400	QE37796GM	BIO70
AAAGGPGGAALGEAPPGR	2	1475.74809	738.881321	Unmodified	_AAAGGPGGAALGEAPPGR_	NA	2609700	QE37799GM	BIO3
AAAGGPGGAALGEAPPGR	2	1475.74809	738.881321	Unmodified	_AAAGGPGGAALGEAPPGR_	NA	4341300	QE37802GM	BIO57
AAAGGPGGAALGEAPPGR	2	1475.74809	738.881321	Unmodified	_AAAGGPGGAALGEAPPGR_	NA	7816600	QE37805GM	BIO101
AAAGGPGGAALGEAPPGR	2	1475.74809	738.881321	Unmodified	_AAAGGPGGAALGEAPPGR_	NA	4046700	QE37811GM	BIO32
AAAGGPGGAALGEAPPGR	2	1475.74809	738.881321	Unmodified	_AAAGGPGGAALGEAPPGR_	NA	4891400	QE37823GM	BIO50
AAAGGPGGAALGEAPPGR	2	1475.74809	738.881321	Unmodified	_AAAGGPGGAALGEAPPGR_	NA	791910	QE37838GM	BIO29
AAAGGPGGAALGEAPPGR	2	1475.74809	738.881321	Unmodified	_AAAGGPGGAALGEAPPGR_	NA	1948000	QE37844GM	BIO10
AAAGGPGGAALGEAPPGR	2	1475.74809	738.881321	Unmodified	_AAAGGPGGAALGEAPPGR_	NA	2581400	QE37844GM	BIO10
AAAGGPGGAALGEAPPGR	2	1475.74809	738.881321	Unmodified	_AAAGGPGGAALGEAPPGR_	NA	2582700	QE37868GM	BIO59
AAAGGPGGAALGEAPPGR	2	1475.74809	738.881321	Unmodified	_AAAGGPGGAALGEAPPGR_	NA	3130100	QE37868GM	BIO59
AAAGGPGGAALGEAPPGR	2	1475.74809	738.881321	Unmodified	_AAAGGPGGAALGEAPPGR_	NA	1177900	QE37892GM	BIO39
AAAGGPGGAALGEAPPGR	2	1475.74809	738.881321	Unmodified	_AAAGGPGGAALGEAPPGR_	NA	3371300	QE37895GM	BIO105
AAAGGPGGAALGEAPPGR	2	1475.74809	738.881321	Unmodified	_AAAGGPGGAALGEAPPGR_	NA	1236400	QE37907GM	BIO37
AAAGGPGGAALGEAPPGR	2	1475.74809	738.881321	Unmodified	_AAAGGPGGAALGEAPPGR_	NA	268690	QE37907GM	BIO37
AAAGGPGGAALGEAPPGR	2	1475.74809	738.881321	Unmodified	_AAAGGPGGAALGEAPPGR_	NA	6807100	QE37910GM	BIO46
AAAGGPGGAALGEAPPGR	2	1475.74809	738.881321	Unmodified	_AAAGGPGGAALGEAPPGR_	NA	3189600	QE37919GM	BIO99
AAAGGPGGAALGEAPPGR	2	1475.74809	738.881321	Unmodified	_AAAGGPGGAALGEAPPGR_	NA	2117700	QE37937GM	BIO12
AAAGGPGGAALGEAPPGR	2	1475.74809	738.881321	Unmodified	_AAAGGPGGAALGEAPPGR_	NA	3192000	QE37946GM	BIO19
AAAGGPGGAALGEAPPGR	2	1475.74809	738.881321	Unmodified	_AAAGGPGGAALGEAPPGR_	NA	1358400	QE37991GM	BIO108
AAAIQTMSLDAER	2	1375.67656	688.845558	Unmodified	_AAAIQTMSLDAER_	129.89	7068900	QE37617GM	BIO66
AAAIQTMSLDAER	2	1375.67656	688.845558	Unmodified	_AAAIQTMSLDAER_	116.55	9030800	QE37620GM	BIO9
AAAIQTMSLDAER	2	1375.67656	688.845558	Unmodified	_AAAIQTMSLDAER_	115.18	6169300	QE37623GM	BIO67
AAAIQTMSLDAER	2	1375.67656	688.845558	Unmodified	_AAAIQTMSLDAER_	116.23	5866500	QE37632GM	BIO68
AAAIQTMSLDAER	2	1375.67656	688.845558	Unmodified	_AAAIQTMSLDAER_	109.42	2843600	QE37635GM	BIO20
AAAIQTMSLDAER	2	1375.67656	688.845558	Unmodified	_AAAIQTMSLDAER_	133.42	7583600	QE37641GM	BIO94
AAAIQTMSLDAER	2	1375.67656	688.845558	Unmodified	_AAAIQTMSLDAER_	94.297	3577800	QE37644GM	BIO73
AAAIQTMSLDAER	2	1375.67656	688.845558	Unmodified	_AAAIQTMSLDAER_	116.23	4750200	QE37647GM	BIO79
AAAIQTMSLDAER	2	1375.67656	688.845558	Unmodified	_AAAIQTMSLDAER_	116.77	8029800	QE37650GM	BIO56
AAAIQTMSLDAER	2	1375.67656	688.845558	Unmodified	_AAAIQTMSLDAER_	124.1	13844000	QE37656GM	BIO89
AAAIQTMSLDAER	2	1375.67656	688.845558	Unmodified	_AAAIQTMSLDAER_	127.42	7441800	QE37659GM	BIO55
AAAIQTMSLDAER	2	1375.67656	688.845558	Unmodified	_AAAIQTMSLDAER_	104.52	3729900	QE37665GM	BIO1
AAAIQTMSLDAER	2	1375.67656	688.845558	Unmodified	_AAAIQTMSLDAER_	128.01	18527000	QE37668GM	BIO11
AAAIQTMSLDAER	2	1375.67656	688.845558	Unmodified	_AAAIQTMSLDAER_	116.77	5071700	QE37671GM	BIO27
AAAIQTMSLDAER	2	1375.67656	688.845558	Unmodified	_AAAIQTMSLDAER_	106.4	6039200	QE37674GM	BIO45
AAAIQTMSLDAER	2	1375.67656	688.845558	Unmodified	_AAAIQTMSLDAER_	112.13	20290000	QE37680GM	BIO42
AAAIQTMSLDAER	2	1375.67656	688.845558	Unmodified	_AAAIQTMSLDAER_	135.99	10437000	QE37689GM	BIO69
AAAIQTMSLDAER	2	1375.67656	688.845558	Unmodified	_AAAIQTMSLDAER_	118.28	18169000	QE37695GM	BIO65
AAAIQTMSLDAER	2	1375.67656	688.845558	Unmodified	_AAAIQTMSLDAER_	123.8	5881600	QE37698GM	BIO34
AAAIQTMSLDAER	2	1375.67656	688.845558	Unmodified	_AAAIQTMSLDAER_	141.08	8964200	QE37701GM	BIO104
AAAIQTMSLDAER	2	1375.67656	688.845558	Unmodified	_AAAIQTMSLDAER_	130.01	9449500	QE37704GM	BIO100
AAAIQTMSLDAER	2	1375.67656	688.845558	Unmodified	_AAAIQTMSLDAER_	94.297	2477200	QE37707GM	BIO86
AAAIQTMSLDAER	2	1375.67656	688.845558	Unmodified	_AAAIQTMSLDAER_	141.1	10924000	QE37716GM	BIO76
AAAIQTMSLDAER	2	1375.67656	688.845558	Unmodified	_AAAIQTMSLDAER_	120.09	9156400	QE37719GM	BIO80
AAAIQTMSLDAER	2	1375.67656	688.845558	Unmodified	_AAAIQTMSLDAER_	77.379	2968100	QE37722GM	BIO93
AAAIQTMSLDAER	2	1375.67656	688.845558	Unmodified	_AAAIQTMSLDAER_	138.71	5706700	QE37725GM	BIO41
AAAIQTMSLDAER	2	1375.67656	688.845558	Unmodified	_AAAIQTMSLDAER_	177.57	11635000	QE37731GM	BIO88
AAAIQTMSLDAER	2	1375.67656	688.845558	Unmodified	_AAAIQTMSLDAER_	101.95	3373800	QE37737GM	BIO96
AAAIQTMSLDAER	2	1375.67656	688.845558	Unmodified	_AAAIQTMSLDAER_	105.86	3341200	QE37740GM	BIO87
AAAIQTMSLDAER	2	1375.67656	688.845558	Unmodified	_AAAIQTMSLDAER_	118.4	11121000	QE37743GM	BIO47
AAAIQTMSLDAER	2	1375.67656	688.845558	Unmodified	_AAAIQTMSLDAER_	145.46	8679700	QE37746GM	BIO7
AAAIQTMSLDAER	2	1375.67656	688.845558	Unmodified	_AAAIQTMSLDAER_	126.67	6412700	QE37755GM	BIO91
AAAIQTMSLDAER	2	1375.67656	688.845558	Unmodified	_AAAIQTMSLDAER_	115.18	8027600	QE37769GM	BIO6
AAAIQTMSLDAER	2	1375.67656	688.845558	Unmodified	_AAAIQTMSLDAER_	103.34	16426000	QE37772GM	BIO74
AAAIQTMSLDAER	2	1375.67656	688.845558	Unmodified	_AAAIQTMSLDAER_	140.07	7798700	QE37775GM	BIO77
AAAIQTMSLDAER	2	1375.67656	688.845558	Unmodified	_AAAIQTMSLDAER_	149.23	11307000	QE37778GM	BIO106
AAAIQTMSLDAER	2	1375.67656	688.845558	Unmodified	_AAAIQTMSLDAER_	83.862	3418000	QE37781GM	BIO15
AAAIQTMSLDAER	2	1375.67656	688.845558	Unmodified	_AAAIQTMSLDAER_	107.83	3176500	QE37787GM	BIO14
AAAIQTMSLDAER	2	1375.67656	688.845558	Unmodified	_AAAIQTMSLDAER_	130.01	17033000	QE37790GM	BIO61
AAAIQTMSLDAER	2	1375.67656	688.845558	Unmodified	_AAAIQTMSLDAER_	126.71	5732600	QE37796GM	BIO70
AAAIQTMSLDAER	2	1375.67656	688.845558	Unmodified	_AAAIQTMSLDAER_	130.94	12086000	QE37802GM	BIO57
AAAIQTMSLDAER	2	1375.67656	688.845558	Unmodified	_AAAIQTMSLDAER_	145.99	26827000	QE37805GM	BIO101
AAAIQTMSLDAER	2	1375.67656	688.845558	Unmodified	_AAAIQTMSLDAER_	107.24	6179900	QE37814GM	BIO102
AAAIQTMSLDAER	2	1375.67656	688.845558	Unmodified	_AAAIQTMSLDAER_	124.1	25894000	QE37817GM	BIO75
AAAIQTMSLDAER	2	1375.67656	688.845558	Unmodified	_AAAIQTMSLDAER_	120.09	20430000	QE37823GM	BIO50
AAAIQTMSLDAER	2	1375.67656	688.845558	Unmodified	_AAAIQTMSLDAER_	137.17	10998000	QE37826GM	BIO38
AAAIQTMSLDAER	2	1375.67656	688.845558	Unmodified	_AAAIQTMSLDAER_	120.06	8739700	QE37829GM	BIO60
AAAIQTMSLDAER	2	1375.67656	688.845558	Unmodified	_AAAIQTMSLDAER_	84.17	2272400	QE37838GM	BIO29
AAAIQTMSLDAER	2	1375.67656	688.845558	Unmodified	_AAAIQTMSLDAER_	118.4	11559000	QE37841GM	BIO28
AAAIQTMSLDAER	2	1375.67656	688.845558	Unmodified	_AAAIQTMSLDAER_	127.42	5068100	QE37844GM	BIO10
AAAIQTMSLDAER	2	1375.67656	688.845558	Unmodified	_AAAIQTMSLDAER_	126.67	5886600	QE37847GM	BIO13
AAAIQTMSLDAER	2	1375.67656	688.845558	Unmodified	_AAAIQTMSLDAER_	139.86	22845000	QE37850GM	BIO26
AAAIQTMSLDAER	2	1375.67656	688.845558	Unmodified	_AAAIQTMSLDAER_	176.48	49301000	QE37853GM	BIO90
AAAIQTMSLDAER	2	1375.67656	688.845558	Unmodified	_AAAIQTMSLDAER_	86.624	1598700	QE37859GM	BIO31
AAAIQTMSLDAER	2	1375.67656	688.845558	Unmodified	_AAAIQTMSLDAER_	126.67	13631000	QE37862GM	BIO82
AAAIQTMSLDAER	2	1375.67656	688.845558	Unmodified	_AAAIQTMSLDAER_	145.46	13642000	QE37865GM	BIO64
AAAIQTMSLDAER	2	1375.67656	688.845558	Unmodified	_AAAIQTMSLDAER_	117.67	7695700	QE37868GM	BIO59
AAAIQTMSLDAER	2	1375.67656	688.845558	Unmodified	_AAAIQTMSLDAER_	107.24	5341100	QE37871GM	BIO30
AAAIQTMSLDAER	2	1375.67656	688.845558	Unmodified	_AAAIQTMSLDAER_	124.1	21029000	QE37874GM	BIO81
AAAIQTMSLDAER	2	1375.67656	688.845558	Unmodified	_AAAIQTMSLDAER_	87.298	2115900	QE37889GM	BIO36
AAAIQTMSLDAER	2	1375.67656	688.845558	Unmodified	_AAAIQTMSLDAER_	138.71	7833600	QE37898GM	BIO18
AAAIQTMSLDAER	2	1375.67656	688.845558	Unmodified	_AAAIQTMSLDAER_	86.898	2612500	QE37907GM	BIO37
AAAIQTMSLDAER	2	1375.67656	688.845558	Unmodified	_AAAIQTMSLDAER_	141.1	22729000	QE37910GM	BIO46
AAAIQTMSLDAER	2	1375.67656	688.845558	Unmodified	_AAAIQTMSLDAER_	161.62	13285000	QE37913GM	BIO4
AAAIQTMSLDAER	2	1375.67656	688.845558	Unmodified	_AAAIQTMSLDAER_	104.52	8009600	QE37916GM	BIO63
AAAIQTMSLDAER	2	1375.67656	688.845558	Unmodified	_AAAIQTMSLDAER_	84.658	4426600	QE37919GM	BIO99
AAAIQTMSLDAER	2	1375.67656	688.845558	Unmodified	_AAAIQTMSLDAER_	131.28	6002900	QE37925GM	BIO52
AAAIQTMSLDAER	2	1375.67656	688.845558	Unmodified	_AAAIQTMSLDAER_	94.692	2238200	QE37931GM	BIO40
AAAIQTMSLDAER	2	1375.67656	688.845558	Unmodified	_AAAIQTMSLDAER_	115.18	13301000	QE37934GM	BIO2
AAAIQTMSLDAER	2	1375.67656	688.845558	Unmodified	_AAAIQTMSLDAER_	153.12	14588000	QE37940GM	BIO53
AAAIQTMSLDAER	2	1375.67656	688.845558	Unmodified	_AAAIQTMSLDAER_	74.162	2277800	QE37943GM	BIO44
AAAIQTMSLDAER	2	1375.67656	688.845558	Unmodified	_AAAIQTMSLDAER_	164.65	33395000	QE37955GM	BIO85
AAAIQTMSLDAER	2	1375.67656	688.845558	Unmodified	_AAAIQTMSLDAER_	140.3	6613200	QE37961GM	BIO17
AAAIQTMSLDAER	2	1375.67656	688.845558	Unmodified	_AAAIQTMSLDAER_	120.06	13286000	QE37964GM	BIO58
AAAIQTMSLDAER	2	1375.67656	688.845558	Unmodified	_AAAIQTMSLDAER_	112.13	11580000	QE37967GM	BIO33
AAAIQTMSLDAER	2	1375.67656	688.845558	Unmodified	_AAAIQTMSLDAER_	98.943	3215900	QE37970GM	BIO92
AAAIQTMSLDAER	2	1375.67656	688.845558	Unmodified	_AAAIQTMSLDAER_	96.015	4217200	QE37973GM	BIO22
AAAIQTMSLDAER	2	1375.67656	688.845558	Unmodified	_AAAIQTMSLDAER_	81.338	1542000	QE37985GM	BIO24
AAAIQTMSLDAER	2	1375.67656	688.845558	Unmodified	_AAAIQTMSLDAER_	NA	823700	QE37653GM	BIO35
AAAIQTMSLDAER	2	1375.67656	688.845558	Unmodified	_AAAIQTMSLDAER_	NA	895280	QE37683GM	BIO95
AAAIQTMSLDAER	2	1375.67656	688.845558	Unmodified	_AAAIQTMSLDAER_	NA	339140	QE37728GM	BIO83
AAAIQTMSLDAER	2	1375.67656	688.845558	Unmodified	_AAAIQTMSLDAER_	NA	1391300	QE37749GM	BIO107
AAAIQTMSLDAER	2	1375.67656	688.845558	Unmodified	_AAAIQTMSLDAER_	NA	1156200	QE37761GM	BIO51
AAAIQTMSLDAER	2	1375.67656	688.845558	Unmodified	_AAAIQTMSLDAER_	NA	1292300	QE37766GM	BIO103
AAAIQTMSLDAER	2	1375.67656	688.845558	Unmodified	_AAAIQTMSLDAER_	NA	1013700	QE37793GM	BIO8
AAAIQTMSLDAER	2	1375.67656	688.845558	Unmodified	_AAAIQTMSLDAER_	NA	3263300	QE37835GM	BIO5
AAAIQTMSLDAER	2	1375.67656	688.845558	Unmodified	_AAAIQTMSLDAER_	NA	2064500	QE37886GM	BIO98
AAAIQTMSLDAER	2	1391.67148	696.843016	Oxidation (M)	_AAAIQTM(Oxidation (M))SLDAER_	72.006	1970600	QE37895GM	BIO105
AAAIQTMSLDAER	2	1391.67148	696.843016	Oxidation (M)	_AAAIQTM(Oxidation (M))SLDAER_	94.616	5571600	QE37916GM	BIO63
AAAIQTMSLDAER	2	1391.67148	696.843016	Oxidation (M)	_AAAIQTM(Oxidation (M))SLDAER_	96.89	1643900	QE37937GM	BIO12
AAAIQTMSLDAER	2	1391.67148	696.843016	Oxidation (M)	_AAAIQTM(Oxidation (M))SLDAER_	NA	762250	QE37737GM	BIO96
AAAIQTMSLDAER	2	1391.67148	696.843016	Oxidation (M)	_AAAIQTM(Oxidation (M))SLDAER_	NA	4441400	QE37772GM	BIO74
AAAIQTMSLDAER	2	1391.67148	696.843016	Oxidation (M)	_AAAIQTM(Oxidation (M))SLDAER_	NA	1259000	QE37778GM	BIO106
AAAIQTMSLDAER	2	1391.67148	696.843016	Oxidation (M)	_AAAIQTM(Oxidation (M))SLDAER_	NA	993910	QE37787GM	BIO14
AAAIQTMSLDAER	2	1391.67148	696.843016	Oxidation (M)	_AAAIQTM(Oxidation (M))SLDAER_	NA	4060900	QE37805GM	BIO101
AAAIQTMSLDAER	2	1391.67148	696.843016	Oxidation (M)	_AAAIQTM(Oxidation (M))SLDAER_	NA	750500	QE37838GM	BIO29
AAAIQTMSLDAER	2	1391.67148	696.843016	Oxidation (M)	_AAAIQTM(Oxidation (M))SLDAER_	NA	2775500	QE37841GM	BIO28
AAAIQTMSLDAER	2	1391.67148	696.843016	Oxidation (M)	_AAAIQTM(Oxidation (M))SLDAER_	NA	7316400	QE37850GM	BIO26
AAAIQTMSLDAER	2	1391.67148	696.843016	Oxidation (M)	_AAAIQTM(Oxidation (M))SLDAER_	NA	6514600	QE37853GM	BIO90
AAAIQTMSLDAER	2	1391.67148	696.843016	Oxidation (M)	_AAAIQTM(Oxidation (M))SLDAER_	NA	1228700	QE37859GM	BIO31
AAAIQTMSLDAER	2	1391.67148	696.843016	Oxidation (M)	_AAAIQTM(Oxidation (M))SLDAER_	NA	3164800	QE37862GM	BIO82
AAAIQTMSLDAER	2	1391.67148	696.843016	Oxidation (M)	_AAAIQTM(Oxidation (M))SLDAER_	NA	4551600	QE37865GM	BIO64
AAAIQTMSLDAER	2	1391.67148	696.843016	Oxidation (M)	_AAAIQTM(Oxidation (M))SLDAER_	NA	1931100	QE37871GM	BIO30
AAAIQTMSLDAER	2	1391.67148	696.843016	Oxidation (M)	_AAAIQTM(Oxidation (M))SLDAER_	NA	5499900	QE37874GM	BIO81
AAAIQTMSLDAER	2	1391.67148	696.843016	Oxidation (M)	_AAAIQTM(Oxidation (M))SLDAER_	NA	3595400	QE37898GM	BIO18
AAAIQTMSLDAER	2	1391.67148	696.843016	Oxidation (M)	_AAAIQTM(Oxidation (M))SLDAER_	NA	4680600	QE37910GM	BIO46
AAAIQTMSLDAER	2	1391.67148	696.843016	Oxidation (M)	_AAAIQTM(Oxidation (M))SLDAER_	NA	10291000	QE37913GM	BIO4
AAAIQTMSLDAER	2	1391.67148	696.843016	Oxidation (M)	_AAAIQTM(Oxidation (M))SLDAER_	NA	4654500	QE37919GM	BIO99
AAAIQTMSLDAER	2	1391.67148	696.843016	Oxidation (M)	_AAAIQTM(Oxidation (M))SLDAER_	NA	2384200	QE37925GM	BIO52
AAAIQTMSLDAER	2	1391.67148	696.843016	Oxidation (M)	_AAAIQTM(Oxidation (M))SLDAER_	NA	1102400	QE37931GM	BIO40
AAAIQTMSLDAER	2	1391.67148	696.843016	Oxidation (M)	_AAAIQTM(Oxidation (M))SLDAER_	NA	8105500	QE37934GM	BIO2
AAAIQTMSLDAER	2	1391.67148	696.843016	Oxidation (M)	_AAAIQTM(Oxidation (M))SLDAER_	NA	4936000	QE37940GM	BIO53
AAAIQTMSLDAER	2	1391.67148	696.843016	Oxidation (M)	_AAAIQTM(Oxidation (M))SLDAER_	NA	4644500	QE37943GM	BIO44
AAAIQTMSLDAER	2	1391.67148	696.843016	Oxidation (M)	_AAAIQTM(Oxidation (M))SLDAER_	NA	2388600	QE37946GM	BIO19
AAAIQTMSLDAER	2	1391.67148	696.843016	Oxidation (M)	_AAAIQTM(Oxidation (M))SLDAER_	NA	14923000	QE37955GM	BIO85
AAAIQTMSLDAER	2	1391.67148	696.843016	Oxidation (M)	_AAAIQTM(Oxidation (M))SLDAER_	NA	2526700	QE37961GM	BIO17
AAAIQTMSLDAER	2	1391.67148	696.843016	Oxidation (M)	_AAAIQTM(Oxidation (M))SLDAER_	NA	6721000	QE37964GM	BIO58
AAAIQTMSLDAER	2	1391.67148	696.843016	Oxidation (M)	_AAAIQTM(Oxidation (M))SLDAER_	NA	4847900	QE37967GM	BIO33
AAAIQTMSLDAER	2	1391.67148	696.843016	Oxidation (M)	_AAAIQTM(Oxidation (M))SLDAER_	NA	2263500	QE37973GM	BIO22
AAAIQTMSLDAER	2	1391.67148	696.843016	Oxidation (M)	_AAAIQTM(Oxidation (M))SLDAER_	NA	913490	QE37985GM	BIO24
AAAIQTMSLDAER	2	1391.67148	696.843016	Oxidation (M)	_AAAIQTM(Oxidation (M))SLDAER_	NA	1553200	QE37991GM	BIO108
AAAITSDILEALGR	2	1399.76709	700.890823	Unmodified	_AAAITSDILEALGR_	71.555	1679000	QE37674GM	BIO45
AAAITSDILEALGR	2	1399.76709	700.890823	Unmodified	_AAAITSDILEALGR_	112.13	3648300	QE37766GM	BIO103
AAAITSDILEALGR	2	1399.76709	700.890823	Unmodified	_AAAITSDILEALGR_	NA	7363000	QE37620GM	BIO9
AAAITSDILEALGR	2	1399.76709	700.890823	Unmodified	_AAAITSDILEALGR_	NA	4244300	QE37635GM	BIO20
AAAITSDILEALGR	2	1399.76709	700.890823	Unmodified	_AAAITSDILEALGR_	NA	4702300	QE37698GM	BIO34
AAAITSDILEALGR	2	1399.76709	700.890823	Unmodified	_AAAITSDILEALGR_	NA	1733800	QE37701GM	BIO104
AAAITSDILEALGR	2	1399.76709	700.890823	Unmodified	_AAAITSDILEALGR_	NA	743760	QE37722GM	BIO93
AAAITSDILEALGR	2	1399.76709	700.890823	Unmodified	_AAAITSDILEALGR_	NA	682870	QE37740GM	BIO87
AAAITSDILEALGR	2	1399.76709	700.890823	Unmodified	_AAAITSDILEALGR_	NA	1989000	QE37793GM	BIO8
AAAITSDILEALGR	2	1399.76709	700.890823	Unmodified	_AAAITSDILEALGR_	NA	1503500	QE37859GM	BIO31
AAAITSDILEALGR	2	1399.76709	700.890823	Unmodified	_AAAITSDILEALGR_	NA	2083300	QE37919GM	BIO99
AAAITSDILEALGR	2	1399.76709	700.890823	Unmodified	_AAAITSDILEALGR_	NA	902340	QE37940GM	BIO53
AAAITSDILEALGR	2	1399.76709	700.890823	Unmodified	_AAAITSDILEALGR_	NA	15823000	QE37955GM	BIO85
AAAVSSGFDGAIQLVSLGGR	2	1874.98503	938.499789	Unmodified	_AAAVSSGFDGAIQLVSLGGR_	49.216	3768800	QE37940GM	BIO53
AACAQLNDFLQEYGTQGCQV	3	2271.98887	758.336899	Unmodified	_AACAQLNDFLQEYGTQGCQV_	32.553	16268000	QE37617GM	BIO66
AACAQLNDFLQEYGTQGCQV	3	2271.98887	758.336899	Unmodified	_AACAQLNDFLQEYGTQGCQV_	52.614	15490000	QE37620GM	BIO9
AACAQLNDFLQEYGTQGCQV	3	2271.98887	758.336899	Unmodified	_AACAQLNDFLQEYGTQGCQV_	62.468	63773000	QE37635GM	BIO20
AACAQLNDFLQEYGTQGCQV	3	2271.98887	758.336899	Unmodified	_AACAQLNDFLQEYGTQGCQV_	56.428	25116000	QE37641GM	BIO94
AACAQLNDFLQEYGTQGCQV	2	2271.98887	1137.00171	Unmodified	_AACAQLNDFLQEYGTQGCQV_	238.93	16875000	QE37650GM	BIO56
AACAQLNDFLQEYGTQGCQV	3	2271.98887	758.336899	Unmodified	_AACAQLNDFLQEYGTQGCQV_	55.094	15044000	QE37650GM	BIO56
AACAQLNDFLQEYGTQGCQV	3	2271.98887	758.336899	Unmodified	_AACAQLNDFLQEYGTQGCQV_	73.641	26111000	QE37656GM	BIO89
AACAQLNDFLQEYGTQGCQV	3	2271.98887	758.336899	Unmodified	_AACAQLNDFLQEYGTQGCQV_	40.645	16532000	QE37659GM	BIO55
AACAQLNDFLQEYGTQGCQV	3	2271.98887	758.336899	Unmodified	_AACAQLNDFLQEYGTQGCQV_	39.212	8525400	QE37665GM	BIO1
AACAQLNDFLQEYGTQGCQV	2	2271.98887	1137.00171	Unmodified	_AACAQLNDFLQEYGTQGCQV_	265.77	29511000	QE37668GM	BIO11
AACAQLNDFLQEYGTQGCQV	3	2271.98887	758.336899	Unmodified	_AACAQLNDFLQEYGTQGCQV_	78.552	29732000	QE37668GM	BIO11
AACAQLNDFLQEYGTQGCQV	3	2271.98887	758.336899	Unmodified	_AACAQLNDFLQEYGTQGCQV_	63.185	20320000	QE37671GM	BIO27
AACAQLNDFLQEYGTQGCQV	3	2271.98887	758.336899	Unmodified	_AACAQLNDFLQEYGTQGCQV_	68.949	24537000	QE37680GM	BIO42
AACAQLNDFLQEYGTQGCQV	2	2271.98887	1137.00171	Unmodified	_AACAQLNDFLQEYGTQGCQV_	199.13	22955000	QE37689GM	BIO69
AACAQLNDFLQEYGTQGCQV	3	2271.98887	758.336899	Unmodified	_AACAQLNDFLQEYGTQGCQV_	56.428	18050000	QE37689GM	BIO69
AACAQLNDFLQEYGTQGCQV	2	2271.98887	1137.00171	Unmodified	_AACAQLNDFLQEYGTQGCQV_	210.91	39558000	QE37695GM	BIO65
AACAQLNDFLQEYGTQGCQV	3	2271.98887	758.336899	Unmodified	_AACAQLNDFLQEYGTQGCQV_	95.145	28711000	QE37695GM	BIO65
AACAQLNDFLQEYGTQGCQV	2	2271.98887	1137.00171	Unmodified	_AACAQLNDFLQEYGTQGCQV_	229.63	45807000	QE37698GM	BIO34
AACAQLNDFLQEYGTQGCQV	3	2271.98887	758.336899	Unmodified	_AACAQLNDFLQEYGTQGCQV_	66.264	34482000	QE37698GM	BIO34
AACAQLNDFLQEYGTQGCQV	2	2271.98887	1137.00171	Unmodified	_AACAQLNDFLQEYGTQGCQV_	237.07	28452000	QE37704GM	BIO100
AACAQLNDFLQEYGTQGCQV	3	2271.98887	758.336899	Unmodified	_AACAQLNDFLQEYGTQGCQV_	71.251	23750000	QE37704GM	BIO100
AACAQLNDFLQEYGTQGCQV	2	2271.98887	1137.00171	Unmodified	_AACAQLNDFLQEYGTQGCQV_	214.61	18142000	QE37716GM	BIO76
AACAQLNDFLQEYGTQGCQV	3	2271.98887	758.336899	Unmodified	_AACAQLNDFLQEYGTQGCQV_	46.239	21249000	QE37716GM	BIO76
AACAQLNDFLQEYGTQGCQV	3	2271.98887	758.336899	Unmodified	_AACAQLNDFLQEYGTQGCQV_	67.227	28249000	QE37719GM	BIO80
AACAQLNDFLQEYGTQGCQV	3	2271.98887	758.336899	Unmodified	_AACAQLNDFLQEYGTQGCQV_	54.143	19904000	QE37722GM	BIO93
AACAQLNDFLQEYGTQGCQV	3	2271.98887	758.336899	Unmodified	_AACAQLNDFLQEYGTQGCQV_	39.331	8701000	QE37731GM	BIO88
AACAQLNDFLQEYGTQGCQV	3	2271.98887	758.336899	Unmodified	_AACAQLNDFLQEYGTQGCQV_	23.658	10242000	QE37740GM	BIO87
AACAQLNDFLQEYGTQGCQV	3	2271.98887	758.336899	Unmodified	_AACAQLNDFLQEYGTQGCQV_	71.269	24337000	QE37743GM	BIO47
AACAQLNDFLQEYGTQGCQV	2	2271.98887	1137.00171	Unmodified	_AACAQLNDFLQEYGTQGCQV_	217.12	31771000	QE37746GM	BIO7
AACAQLNDFLQEYGTQGCQV	3	2271.98887	758.336899	Unmodified	_AACAQLNDFLQEYGTQGCQV_	75.349	24378000	QE37746GM	BIO7
AACAQLNDFLQEYGTQGCQV	3	2271.98887	758.336899	Unmodified	_AACAQLNDFLQEYGTQGCQV_	65.085	20930000	QE37755GM	BIO91
AACAQLNDFLQEYGTQGCQV	3	2271.98887	758.336899	Unmodified	_AACAQLNDFLQEYGTQGCQV_	53.037	26201000	QE37769GM	BIO6
AACAQLNDFLQEYGTQGCQV	3	2271.98887	758.336899	Unmodified	_AACAQLNDFLQEYGTQGCQV_	67.168	19784000	QE37772GM	BIO74
AACAQLNDFLQEYGTQGCQV	3	2271.98887	758.336899	Unmodified	_AACAQLNDFLQEYGTQGCQV_	71.269	30176000	QE37775GM	BIO77
AACAQLNDFLQEYGTQGCQV	3	2271.98887	758.336899	Unmodified	_AACAQLNDFLQEYGTQGCQV_	44.468	20166000	QE37778GM	BIO106
AACAQLNDFLQEYGTQGCQV	3	2271.98887	758.336899	Unmodified	_AACAQLNDFLQEYGTQGCQV_	69.181	22052000	QE37790GM	BIO61
AACAQLNDFLQEYGTQGCQV	3	2271.98887	758.336899	Unmodified	_AACAQLNDFLQEYGTQGCQV_	60.334	17580000	QE37793GM	BIO8
AACAQLNDFLQEYGTQGCQV	3	2271.98887	758.336899	Unmodified	_AACAQLNDFLQEYGTQGCQV_	56.553	19877000	QE37796GM	BIO70
AACAQLNDFLQEYGTQGCQV	3	2271.98887	758.336899	Unmodified	_AACAQLNDFLQEYGTQGCQV_	85.562	27449000	QE37802GM	BIO57
AACAQLNDFLQEYGTQGCQV	3	2271.98887	758.336899	Unmodified	_AACAQLNDFLQEYGTQGCQV_	41.292	33725000	QE37805GM	BIO101
AACAQLNDFLQEYGTQGCQV	2	2271.98887	1137.00171	Unmodified	_AACAQLNDFLQEYGTQGCQV_	252.37	33059000	QE37805GM	BIO101
AACAQLNDFLQEYGTQGCQV	3	2271.98887	758.336899	Unmodified	_AACAQLNDFLQEYGTQGCQV_	77.567	19066000	QE37811GM	BIO32
AACAQLNDFLQEYGTQGCQV	3	2271.98887	758.336899	Unmodified	_AACAQLNDFLQEYGTQGCQV_	47.127	10482000	QE37814GM	BIO102
AACAQLNDFLQEYGTQGCQV	2	2271.98887	1137.00171	Unmodified	_AACAQLNDFLQEYGTQGCQV_	248.67	45937000	QE37817GM	BIO75
AACAQLNDFLQEYGTQGCQV	3	2271.98887	758.336899	Unmodified	_AACAQLNDFLQEYGTQGCQV_	88.486	49282000	QE37817GM	BIO75
AACAQLNDFLQEYGTQGCQV	3	2271.98887	758.336899	Unmodified	_AACAQLNDFLQEYGTQGCQV_	84.085	44679000	QE37823GM	BIO50
AACAQLNDFLQEYGTQGCQV	3	2271.98887	758.336899	Unmodified	_AACAQLNDFLQEYGTQGCQV_	66.002	21608000	QE37826GM	BIO38
AACAQLNDFLQEYGTQGCQV	3	2271.98887	758.336899	Unmodified	_AACAQLNDFLQEYGTQGCQV_	55.516	16646000	QE37835GM	BIO5
AACAQLNDFLQEYGTQGCQV	3	2271.98887	758.336899	Unmodified	_AACAQLNDFLQEYGTQGCQV_	46.613	15290000	QE37841GM	BIO28
AACAQLNDFLQEYGTQGCQV	3	2271.98887	758.336899	Unmodified	_AACAQLNDFLQEYGTQGCQV_	48.196	22276000	QE37844GM	BIO10
AACAQLNDFLQEYGTQGCQV	3	2271.98887	758.336899	Unmodified	_AACAQLNDFLQEYGTQGCQV_	48.833	17837000	QE37847GM	BIO13
AACAQLNDFLQEYGTQGCQV	3	2271.98887	758.336899	Unmodified	_AACAQLNDFLQEYGTQGCQV_	59.351	17153000	QE37850GM	BIO26
AACAQLNDFLQEYGTQGCQV	2	2271.98887	1137.00171	Unmodified	_AACAQLNDFLQEYGTQGCQV_	221.86	46641000	QE37853GM	BIO90
AACAQLNDFLQEYGTQGCQV	3	2271.98887	758.336899	Unmodified	_AACAQLNDFLQEYGTQGCQV_	41.992	15822000	QE37859GM	BIO31
AACAQLNDFLQEYGTQGCQV	2	2271.98887	1137.00171	Unmodified	_AACAQLNDFLQEYGTQGCQV_	240.11	31986000	QE37865GM	BIO64
AACAQLNDFLQEYGTQGCQV	3	2271.98887	758.336899	Unmodified	_AACAQLNDFLQEYGTQGCQV_	48.51	21316000	QE37868GM	BIO59
AACAQLNDFLQEYGTQGCQV	3	2271.98887	758.336899	Unmodified	_AACAQLNDFLQEYGTQGCQV_	74.152	32437000	QE37874GM	BIO81
AACAQLNDFLQEYGTQGCQV	3	2271.98887	758.336899	Unmodified	_AACAQLNDFLQEYGTQGCQV_	50.621	16124000	QE37898GM	BIO18
AACAQLNDFLQEYGTQGCQV	3	2271.98887	758.336899	Unmodified	_AACAQLNDFLQEYGTQGCQV_	33.764	22594000	QE37934GM	BIO2
AACAQLNDFLQEYGTQGCQV	2	2271.98887	1137.00171	Unmodified	_AACAQLNDFLQEYGTQGCQV_	225.72	70737000	QE37955GM	BIO85
AACAQLNDFLQEYGTQGCQV	3	2271.98887	758.336899	Unmodified	_AACAQLNDFLQEYGTQGCQV_	130.95	49275000	QE37955GM	BIO85
AACAQLNDFLQEYGTQGCQV	3	2271.98887	758.336899	Unmodified	_AACAQLNDFLQEYGTQGCQV_	69.612	28084000	QE37964GM	BIO58
AACAQLNDFLQEYGTQGCQV	3	2271.98887	758.336899	Unmodified	_AACAQLNDFLQEYGTQGCQV_	57.818	19321000	QE37967GM	BIO33
AACAQLNDFLQEYGTQGCQV	2	2271.98887	1137.00171	Unmodified	_AACAQLNDFLQEYGTQGCQV_	NA	15814000	QE37617GM	BIO66
AACAQLNDFLQEYGTQGCQV	2	2271.98887	1137.00171	Unmodified	_AACAQLNDFLQEYGTQGCQV_	NA	15587000	QE37620GM	BIO9
AACAQLNDFLQEYGTQGCQV	2	2271.98887	1137.00171	Unmodified	_AACAQLNDFLQEYGTQGCQV_	NA	10831000	QE37623GM	BIO67
AACAQLNDFLQEYGTQGCQV	3	2271.98887	758.336899	Unmodified	_AACAQLNDFLQEYGTQGCQV_	NA	11027000	QE37623GM	BIO67
AACAQLNDFLQEYGTQGCQV	2	2271.98887	1137.00171	Unmodified	_AACAQLNDFLQEYGTQGCQV_	NA	9001400	QE37632GM	BIO68
AACAQLNDFLQEYGTQGCQV	3	2271.98887	758.336899	Unmodified	_AACAQLNDFLQEYGTQGCQV_	NA	10373000	QE37632GM	BIO68
AACAQLNDFLQEYGTQGCQV	2	2271.98887	1137.00171	Unmodified	_AACAQLNDFLQEYGTQGCQV_	NA	14741000	QE37635GM	BIO20
AACAQLNDFLQEYGTQGCQV	2	2271.98887	1137.00171	Unmodified	_AACAQLNDFLQEYGTQGCQV_	NA	23448000	QE37641GM	BIO94
AACAQLNDFLQEYGTQGCQV	2	2271.98887	1137.00171	Unmodified	_AACAQLNDFLQEYGTQGCQV_	NA	5836900	QE37644GM	BIO73
AACAQLNDFLQEYGTQGCQV	3	2271.98887	758.336899	Unmodified	_AACAQLNDFLQEYGTQGCQV_	NA	7167600	QE37644GM	BIO73
AACAQLNDFLQEYGTQGCQV	2	2271.98887	1137.00171	Unmodified	_AACAQLNDFLQEYGTQGCQV_	NA	16793000	QE37647GM	BIO79
AACAQLNDFLQEYGTQGCQV	3	2271.98887	758.336899	Unmodified	_AACAQLNDFLQEYGTQGCQV_	NA	13221000	QE37647GM	BIO79
AACAQLNDFLQEYGTQGCQV	3	2271.98887	758.336899	Unmodified	_AACAQLNDFLQEYGTQGCQV_	NA	3122100	QE37653GM	BIO35
AACAQLNDFLQEYGTQGCQV	2	2271.98887	1137.00171	Unmodified	_AACAQLNDFLQEYGTQGCQV_	NA	23595000	QE37656GM	BIO89
AACAQLNDFLQEYGTQGCQV	2	2271.98887	1137.00171	Unmodified	_AACAQLNDFLQEYGTQGCQV_	NA	15840000	QE37659GM	BIO55
AACAQLNDFLQEYGTQGCQV	2	2271.98887	1137.00171	Unmodified	_AACAQLNDFLQEYGTQGCQV_	NA	7069000	QE37665GM	BIO1
AACAQLNDFLQEYGTQGCQV	2	2271.98887	1137.00171	Unmodified	_AACAQLNDFLQEYGTQGCQV_	NA	26748000	QE37671GM	BIO27
AACAQLNDFLQEYGTQGCQV	2	2271.98887	1137.00171	Unmodified	_AACAQLNDFLQEYGTQGCQV_	NA	10736000	QE37674GM	BIO45
AACAQLNDFLQEYGTQGCQV	3	2271.98887	758.336899	Unmodified	_AACAQLNDFLQEYGTQGCQV_	NA	10416000	QE37674GM	BIO45
AACAQLNDFLQEYGTQGCQV	2	2271.98887	1137.00171	Unmodified	_AACAQLNDFLQEYGTQGCQV_	NA	27089000	QE37680GM	BIO42
AACAQLNDFLQEYGTQGCQV	3	2271.98887	758.336899	Unmodified	_AACAQLNDFLQEYGTQGCQV_	NA	2971400	QE37683GM	BIO95
AACAQLNDFLQEYGTQGCQV	2	2271.98887	1137.00171	Unmodified	_AACAQLNDFLQEYGTQGCQV_	NA	14734000	QE37701GM	BIO104
AACAQLNDFLQEYGTQGCQV	3	2271.98887	758.336899	Unmodified	_AACAQLNDFLQEYGTQGCQV_	NA	12453000	QE37701GM	BIO104
AACAQLNDFLQEYGTQGCQV	3	2271.98887	758.336899	Unmodified	_AACAQLNDFLQEYGTQGCQV_	NA	1662300	QE37707GM	BIO86
AACAQLNDFLQEYGTQGCQV	2	2271.98887	1137.00171	Unmodified	_AACAQLNDFLQEYGTQGCQV_	NA	29539000	QE37719GM	BIO80
AACAQLNDFLQEYGTQGCQV	2	2271.98887	1137.00171	Unmodified	_AACAQLNDFLQEYGTQGCQV_	NA	14964000	QE37722GM	BIO93
AACAQLNDFLQEYGTQGCQV	2	2271.98887	1137.00171	Unmodified	_AACAQLNDFLQEYGTQGCQV_	NA	7892500	QE37725GM	BIO41
AACAQLNDFLQEYGTQGCQV	3	2271.98887	758.336899	Unmodified	_AACAQLNDFLQEYGTQGCQV_	NA	12113000	QE37725GM	BIO41
AACAQLNDFLQEYGTQGCQV	3	2271.98887	758.336899	Unmodified	_AACAQLNDFLQEYGTQGCQV_	NA	4636600	QE37737GM	BIO96
AACAQLNDFLQEYGTQGCQV	2	2271.98887	1137.00171	Unmodified	_AACAQLNDFLQEYGTQGCQV_	NA	10303000	QE37740GM	BIO87
AACAQLNDFLQEYGTQGCQV	2	2271.98887	1137.00171	Unmodified	_AACAQLNDFLQEYGTQGCQV_	NA	24577000	QE37743GM	BIO47
AACAQLNDFLQEYGTQGCQV	3	2271.98887	758.336899	Unmodified	_AACAQLNDFLQEYGTQGCQV_	NA	2367600	QE37749GM	BIO107
AACAQLNDFLQEYGTQGCQV	2	2271.98887	1137.00171	Unmodified	_AACAQLNDFLQEYGTQGCQV_	NA	6879600	QE37752GM	BIO109
AACAQLNDFLQEYGTQGCQV	3	2271.98887	758.336899	Unmodified	_AACAQLNDFLQEYGTQGCQV_	NA	5001700	QE37752GM	BIO109
AACAQLNDFLQEYGTQGCQV	2	2271.98887	1137.00171	Unmodified	_AACAQLNDFLQEYGTQGCQV_	NA	22568000	QE37755GM	BIO91
AACAQLNDFLQEYGTQGCQV	2	2271.98887	1137.00171	Unmodified	_AACAQLNDFLQEYGTQGCQV_	NA	3797000	QE37761GM	BIO51
AACAQLNDFLQEYGTQGCQV	3	2271.98887	758.336899	Unmodified	_AACAQLNDFLQEYGTQGCQV_	NA	5369700	QE37761GM	BIO51
AACAQLNDFLQEYGTQGCQV	3	2271.98887	758.336899	Unmodified	_AACAQLNDFLQEYGTQGCQV_	NA	2378600	QE37766GM	BIO103
AACAQLNDFLQEYGTQGCQV	2	2271.98887	1137.00171	Unmodified	_AACAQLNDFLQEYGTQGCQV_	NA	23436000	QE37769GM	BIO6
AACAQLNDFLQEYGTQGCQV	2	2271.98887	1137.00171	Unmodified	_AACAQLNDFLQEYGTQGCQV_	NA	19810000	QE37772GM	BIO74
AACAQLNDFLQEYGTQGCQV	2	2271.98887	1137.00171	Unmodified	_AACAQLNDFLQEYGTQGCQV_	NA	34905000	QE37775GM	BIO77
AACAQLNDFLQEYGTQGCQV	2	2271.98887	1137.00171	Unmodified	_AACAQLNDFLQEYGTQGCQV_	NA	20059000	QE37778GM	BIO106
AACAQLNDFLQEYGTQGCQV	2	2271.98887	1137.00171	Unmodified	_AACAQLNDFLQEYGTQGCQV_	NA	14140000	QE37781GM	BIO15
AACAQLNDFLQEYGTQGCQV	3	2271.98887	758.336899	Unmodified	_AACAQLNDFLQEYGTQGCQV_	NA	15349000	QE37781GM	BIO15
AACAQLNDFLQEYGTQGCQV	2	2271.98887	1137.00171	Unmodified	_AACAQLNDFLQEYGTQGCQV_	NA	5568100	QE37787GM	BIO14
AACAQLNDFLQEYGTQGCQV	3	2271.98887	758.336899	Unmodified	_AACAQLNDFLQEYGTQGCQV_	NA	6477800	QE37787GM	BIO14
AACAQLNDFLQEYGTQGCQV	2	2271.98887	1137.00171	Unmodified	_AACAQLNDFLQEYGTQGCQV_	NA	26960000	QE37790GM	BIO61
AACAQLNDFLQEYGTQGCQV	2	2271.98887	1137.00171	Unmodified	_AACAQLNDFLQEYGTQGCQV_	NA	19913000	QE37793GM	BIO8
AACAQLNDFLQEYGTQGCQV	2	2271.98887	1137.00171	Unmodified	_AACAQLNDFLQEYGTQGCQV_	NA	20635000	QE37796GM	BIO70
AACAQLNDFLQEYGTQGCQV	3	2271.98887	758.336899	Unmodified	_AACAQLNDFLQEYGTQGCQV_	NA	2386300	QE37799GM	BIO3
AACAQLNDFLQEYGTQGCQV	2	2271.98887	1137.00171	Unmodified	_AACAQLNDFLQEYGTQGCQV_	NA	26533000	QE37802GM	BIO57
AACAQLNDFLQEYGTQGCQV	2	2271.98887	1137.00171	Unmodified	_AACAQLNDFLQEYGTQGCQV_	NA	15394000	QE37811GM	BIO32
AACAQLNDFLQEYGTQGCQV	2	2271.98887	1137.00171	Unmodified	_AACAQLNDFLQEYGTQGCQV_	NA	53916000	QE37823GM	BIO50
AACAQLNDFLQEYGTQGCQV	2	2271.98887	1137.00171	Unmodified	_AACAQLNDFLQEYGTQGCQV_	NA	19228000	QE37826GM	BIO38
AACAQLNDFLQEYGTQGCQV	2	2271.98887	1137.00171	Unmodified	_AACAQLNDFLQEYGTQGCQV_	NA	19332000	QE37835GM	BIO5
AACAQLNDFLQEYGTQGCQV	2	2271.98887	1137.00171	Unmodified	_AACAQLNDFLQEYGTQGCQV_	NA	11330000	QE37838GM	BIO29
AACAQLNDFLQEYGTQGCQV	3	2271.98887	758.336899	Unmodified	_AACAQLNDFLQEYGTQGCQV_	NA	11784000	QE37838GM	BIO29
AACAQLNDFLQEYGTQGCQV	2	2271.98887	1137.00171	Unmodified	_AACAQLNDFLQEYGTQGCQV_	NA	13619000	QE37841GM	BIO28
AACAQLNDFLQEYGTQGCQV	2	2271.98887	1137.00171	Unmodified	_AACAQLNDFLQEYGTQGCQV_	NA	19587000	QE37844GM	BIO10
AACAQLNDFLQEYGTQGCQV	2	2271.98887	1137.00171	Unmodified	_AACAQLNDFLQEYGTQGCQV_	NA	16136000	QE37847GM	BIO13
AACAQLNDFLQEYGTQGCQV	2	2271.98887	1137.00171	Unmodified	_AACAQLNDFLQEYGTQGCQV_	NA	16121000	QE37859GM	BIO31
AACAQLNDFLQEYGTQGCQV	2	2271.98887	1137.00171	Unmodified	_AACAQLNDFLQEYGTQGCQV_	NA	14262000	QE37862GM	BIO82
AACAQLNDFLQEYGTQGCQV	3	2271.98887	758.336899	Unmodified	_AACAQLNDFLQEYGTQGCQV_	NA	12217000	QE37862GM	BIO82
AACAQLNDFLQEYGTQGCQV	3	2271.98887	758.336899	Unmodified	_AACAQLNDFLQEYGTQGCQV_	NA	24470000	QE37865GM	BIO64
AACAQLNDFLQEYGTQGCQV	2	2271.98887	1137.00171	Unmodified	_AACAQLNDFLQEYGTQGCQV_	NA	23752000	QE37868GM	BIO59
AACAQLNDFLQEYGTQGCQV	2	2271.98887	1137.00171	Unmodified	_AACAQLNDFLQEYGTQGCQV_	NA	8719500	QE37871GM	BIO30
AACAQLNDFLQEYGTQGCQV	3	2271.98887	758.336899	Unmodified	_AACAQLNDFLQEYGTQGCQV_	NA	9973000	QE37871GM	BIO30
AACAQLNDFLQEYGTQGCQV	2	2271.98887	1137.00171	Unmodified	_AACAQLNDFLQEYGTQGCQV_	NA	57765000	QE37874GM	BIO81
AACAQLNDFLQEYGTQGCQV	3	2271.98887	758.336899	Unmodified	_AACAQLNDFLQEYGTQGCQV_	NA	5871500	QE37886GM	BIO98
AACAQLNDFLQEYGTQGCQV	3	2271.98887	758.336899	Unmodified	_AACAQLNDFLQEYGTQGCQV_	NA	12406000	QE37889GM	BIO36
AACAQLNDFLQEYGTQGCQV	3	2271.98887	758.336899	Unmodified	_AACAQLNDFLQEYGTQGCQV_	NA	4775500	QE37892GM	BIO39
AACAQLNDFLQEYGTQGCQV	2	2271.98887	1137.00171	Unmodified	_AACAQLNDFLQEYGTQGCQV_	NA	23637000	QE37898GM	BIO18
AACAQLNDFLQEYGTQGCQV	2	2271.98887	1137.00171	Unmodified	_AACAQLNDFLQEYGTQGCQV_	NA	7300800	QE37907GM	BIO37
AACAQLNDFLQEYGTQGCQV	2	2271.98887	1137.00171	Unmodified	_AACAQLNDFLQEYGTQGCQV_	NA	23678000	QE37913GM	BIO4
AACAQLNDFLQEYGTQGCQV	3	2271.98887	758.336899	Unmodified	_AACAQLNDFLQEYGTQGCQV_	NA	17219000	QE37913GM	BIO4
AACAQLNDFLQEYGTQGCQV	2	2271.98887	1137.00171	Unmodified	_AACAQLNDFLQEYGTQGCQV_	NA	2160700	QE37916GM	BIO63
AACAQLNDFLQEYGTQGCQV	3	2271.98887	758.336899	Unmodified	_AACAQLNDFLQEYGTQGCQV_	NA	6472100	QE37916GM	BIO63
AACAQLNDFLQEYGTQGCQV	2	2271.98887	1137.00171	Unmodified	_AACAQLNDFLQEYGTQGCQV_	NA	30275000	QE37919GM	BIO99
AACAQLNDFLQEYGTQGCQV	3	2271.98887	758.336899	Unmodified	_AACAQLNDFLQEYGTQGCQV_	NA	31726000	QE37919GM	BIO99
AACAQLNDFLQEYGTQGCQV	3	2271.98887	758.336899	Unmodified	_AACAQLNDFLQEYGTQGCQV_	NA	6105000	QE37922GM	BIO71
AACAQLNDFLQEYGTQGCQV	3	2271.98887	758.336899	Unmodified	_AACAQLNDFLQEYGTQGCQV_	NA	9602400	QE37925GM	BIO52
AACAQLNDFLQEYGTQGCQV	2	2271.98887	1137.00171	Unmodified	_AACAQLNDFLQEYGTQGCQV_	NA	8429400	QE37931GM	BIO40
AACAQLNDFLQEYGTQGCQV	3	2271.98887	758.336899	Unmodified	_AACAQLNDFLQEYGTQGCQV_	NA	7377700	QE37931GM	BIO40
AACAQLNDFLQEYGTQGCQV	2	2271.98887	1137.00171	Unmodified	_AACAQLNDFLQEYGTQGCQV_	NA	35739000	QE37934GM	BIO2
AACAQLNDFLQEYGTQGCQV	2	2271.98887	1137.00171	Unmodified	_AACAQLNDFLQEYGTQGCQV_	NA	19650000	QE37940GM	BIO53
AACAQLNDFLQEYGTQGCQV	3	2271.98887	758.336899	Unmodified	_AACAQLNDFLQEYGTQGCQV_	NA	14305000	QE37940GM	BIO53
AACAQLNDFLQEYGTQGCQV	3	2271.98887	758.336899	Unmodified	_AACAQLNDFLQEYGTQGCQV_	NA	3432700	QE37943GM	BIO44
AACAQLNDFLQEYGTQGCQV	2	2271.98887	1137.00171	Unmodified	_AACAQLNDFLQEYGTQGCQV_	NA	12663000	QE37946GM	BIO19
AACAQLNDFLQEYGTQGCQV	3	2271.98887	758.336899	Unmodified	_AACAQLNDFLQEYGTQGCQV_	NA	10262000	QE37946GM	BIO19
AACAQLNDFLQEYGTQGCQV	2	2271.98887	1137.00171	Unmodified	_AACAQLNDFLQEYGTQGCQV_	NA	18050000	QE37949GM	BIO48
AACAQLNDFLQEYGTQGCQV	3	2271.98887	758.336899	Unmodified	_AACAQLNDFLQEYGTQGCQV_	NA	16493000	QE37949GM	BIO48
AACAQLNDFLQEYGTQGCQV	2	2271.98887	1137.00171	Unmodified	_AACAQLNDFLQEYGTQGCQV_	NA	10836000	QE37961GM	BIO17
AACAQLNDFLQEYGTQGCQV	3	2271.98887	758.336899	Unmodified	_AACAQLNDFLQEYGTQGCQV_	NA	15287000	QE37961GM	BIO17
AACAQLNDFLQEYGTQGCQV	2	2271.98887	1137.00171	Unmodified	_AACAQLNDFLQEYGTQGCQV_	NA	47762000	QE37964GM	BIO58
AACAQLNDFLQEYGTQGCQV	2	2271.98887	1137.00171	Unmodified	_AACAQLNDFLQEYGTQGCQV_	NA	29948000	QE37967GM	BIO33
AACAQLNDFLQEYGTQGCQV	2	2271.98887	1137.00171	Unmodified	_AACAQLNDFLQEYGTQGCQV_	NA	7227900	QE37970GM	BIO92
AACAQLNDFLQEYGTQGCQV	3	2271.98887	758.336899	Unmodified	_AACAQLNDFLQEYGTQGCQV_	NA	6475700	QE37970GM	BIO92
AACAQLNDFLQEYGTQGCQV	2	2271.98887	1137.00171	Unmodified	_AACAQLNDFLQEYGTQGCQV_	NA	6167200	QE37973GM	BIO22
AACAQLNDFLQEYGTQGCQV	3	2271.98887	758.336899	Unmodified	_AACAQLNDFLQEYGTQGCQV_	NA	8169800	QE37973GM	BIO22
AACAQLNDFLQEYGTQGCQV	3	2271.98887	758.336899	Unmodified	_AACAQLNDFLQEYGTQGCQV_	NA	6636700	QE37982GM	BIO23
AACAQLNDFLQEYGTQGCQV	3	2271.98887	758.336899	Unmodified	_AACAQLNDFLQEYGTQGCQV_	NA	12666000	QE37985GM	BIO24
AACAQLNDFLQEYGTQGCQV	3	2271.98887	758.336899	Unmodified	_AACAQLNDFLQEYGTQGCQV_	NA	9998600	QE37988GM	BIO43
AACAQLNDFLQEYGTQGCQV	2	2271.98887	1137.00171	Unmodified	_AACAQLNDFLQEYGTQGCQV_	NA	3044800	QE37991GM	BIO108
AACAQLNDFLQEYGTQGCQV	3	2271.98887	758.336899	Unmodified	_AACAQLNDFLQEYGTQGCQV_	NA	7862700	QE37991GM	BIO108
AACLLGK	2	731.399995	366.707274	Unmodified	_AACLLGK_	91.093	3918000	QE37772GM	BIO74
AACLLGK	2	731.399995	366.707274	Unmodified	_AACLLGK_	NA	2350600	QE37620GM	BIO9
AACLLGK	2	731.399995	366.707274	Unmodified	_AACLLGK_	NA	3941600	QE37623GM	BIO67
AACLLGK	2	731.399995	366.707274	Unmodified	_AACLLGK_	NA	2968500	QE37632GM	BIO68
AACLLGK	2	731.399995	366.707274	Unmodified	_AACLLGK_	NA	5739300	QE37641GM	BIO94
AACLLGK	2	731.399995	366.707274	Unmodified	_AACLLGK_	NA	1543000	QE37644GM	BIO73
AACLLGK	2	731.399995	366.707274	Unmodified	_AACLLGK_	NA	2842700	QE37650GM	BIO56
AACLLGK	2	731.399995	366.707274	Unmodified	_AACLLGK_	NA	6474000	QE37656GM	BIO89
AACLLGK	2	731.399995	366.707274	Unmodified	_AACLLGK_	NA	3345100	QE37659GM	BIO55
AACLLGK	2	731.399995	366.707274	Unmodified	_AACLLGK_	NA	1238600	QE37665GM	BIO1
AACLLGK	2	731.399995	366.707274	Unmodified	_AACLLGK_	NA	5975600	QE37668GM	BIO11
AACLLGK	2	731.399995	366.707274	Unmodified	_AACLLGK_	NA	1554700	QE37674GM	BIO45
AACLLGK	2	731.399995	366.707274	Unmodified	_AACLLGK_	NA	8905400	QE37680GM	BIO42
AACLLGK	2	731.399995	366.707274	Unmodified	_AACLLGK_	NA	468250	QE37683GM	BIO95
AACLLGK	2	731.399995	366.707274	Unmodified	_AACLLGK_	NA	3490000	QE37689GM	BIO69
AACLLGK	2	731.399995	366.707274	Unmodified	_AACLLGK_	NA	6005500	QE37695GM	BIO65
AACLLGK	2	731.399995	366.707274	Unmodified	_AACLLGK_	NA	2931500	QE37698GM	BIO34
AACLLGK	2	731.399995	366.707274	Unmodified	_AACLLGK_	NA	4874300	QE37701GM	BIO104
AACLLGK	2	731.399995	366.707274	Unmodified	_AACLLGK_	NA	1976400	QE37704GM	BIO100
AACLLGK	2	731.399995	366.707274	Unmodified	_AACLLGK_	NA	1093200	QE37707GM	BIO86
AACLLGK	2	731.399995	366.707274	Unmodified	_AACLLGK_	NA	2561800	QE37716GM	BIO76
AACLLGK	2	731.399995	366.707274	Unmodified	_AACLLGK_	NA	2937400	QE37719GM	BIO80
AACLLGK	2	731.399995	366.707274	Unmodified	_AACLLGK_	NA	2166700	QE37725GM	BIO41
AACLLGK	2	731.399995	366.707274	Unmodified	_AACLLGK_	NA	3411800	QE37731GM	BIO88
AACLLGK	2	731.399995	366.707274	Unmodified	_AACLLGK_	NA	1881200	QE37737GM	BIO96
AACLLGK	2	731.399995	366.707274	Unmodified	_AACLLGK_	NA	1446800	QE37740GM	BIO87
AACLLGK	2	731.399995	366.707274	Unmodified	_AACLLGK_	NA	3236700	QE37743GM	BIO47
AACLLGK	2	731.399995	366.707274	Unmodified	_AACLLGK_	NA	2647600	QE37746GM	BIO7
AACLLGK	2	731.399995	366.707274	Unmodified	_AACLLGK_	NA	1300000	QE37749GM	BIO107
AACLLGK	2	731.399995	366.707274	Unmodified	_AACLLGK_	NA	959420	QE37766GM	BIO103
AACLLGK	2	731.399995	366.707274	Unmodified	_AACLLGK_	NA	5672700	QE37778GM	BIO106
AACLLGK	2	731.399995	366.707274	Unmodified	_AACLLGK_	NA	1973500	QE37787GM	BIO14
AACLLGK	2	731.399995	366.707274	Unmodified	_AACLLGK_	NA	4830000	QE37790GM	BIO61
AACLLGK	2	731.399995	366.707274	Unmodified	_AACLLGK_	NA	2328200	QE37796GM	BIO70
AACLLGK	2	731.399995	366.707274	Unmodified	_AACLLGK_	NA	1205700	QE37799GM	BIO3
AACLLGK	2	731.399995	366.707274	Unmodified	_AACLLGK_	NA	5900800	QE37805GM	BIO101
AACLLGK	2	731.399995	366.707274	Unmodified	_AACLLGK_	NA	7375800	QE37817GM	BIO75
AACLLGK	2	731.399995	366.707274	Unmodified	_AACLLGK_	NA	5214900	QE37823GM	BIO50
AACLLGK	2	731.399995	366.707274	Unmodified	_AACLLGK_	NA	3455100	QE37826GM	BIO38
AACLLGK	2	731.399995	366.707274	Unmodified	_AACLLGK_	NA	1773700	QE37829GM	BIO60
AACLLGK	2	731.399995	366.707274	Unmodified	_AACLLGK_	NA	4860600	QE37841GM	BIO28
AACLLGK	2	731.399995	366.707274	Unmodified	_AACLLGK_	NA	7384900	QE37850GM	BIO26
AACLLGK	2	731.399995	366.707274	Unmodified	_AACLLGK_	NA	3365400	QE37862GM	BIO82
AACLLGK	2	731.399995	366.707274	Unmodified	_AACLLGK_	NA	9769600	QE37874GM	BIO81
AACLLGK	2	731.399995	366.707274	Unmodified	_AACLLGK_	NA	2080300	QE37886GM	BIO98
AACLLGK	2	731.399995	366.707274	Unmodified	_AACLLGK_	NA	7719200	QE37913GM	BIO4
AACLLGK	2	731.399995	366.707274	Unmodified	_AACLLGK_	NA	3271900	QE37916GM	BIO63
AACLLGK	2	731.399995	366.707274	Unmodified	_AACLLGK_	NA	2307400	QE37919GM	BIO99
AACLLGK	2	731.399995	366.707274	Unmodified	_AACLLGK_	NA	2358200	QE37922GM	BIO71
AACLLGK	2	731.399995	366.707274	Unmodified	_AACLLGK_	NA	11033000	QE37934GM	BIO2
AACLLGK	2	731.399995	366.707274	Unmodified	_AACLLGK_	NA	3360000	QE37940GM	BIO53
AACLLGK	2	731.399995	366.707274	Unmodified	_AACLLGK_	NA	1780100	QE37943GM	BIO44
AACLLGK	2	731.399995	366.707274	Unmodified	_AACLLGK_	NA	11366000	QE37955GM	BIO85
AACLLGK	2	731.399995	366.707274	Unmodified	_AACLLGK_	NA	3846200	QE37961GM	BIO17
AACLLPK	2	771.431295	386.722924	Unmodified	_AACLLPK_	94.669	1.0488e+10	QE37617GM	BIO66
AACLLPK	2	771.431295	386.722924	Unmodified	_AACLLPK_	99.511	18209000	QE37617GM	BIO66
AACLLPK	2	771.431295	386.722924	Unmodified	_AACLLPK_	109.88	1.698e+10	QE37620GM	BIO9
AACLLPK	2	771.431295	386.722924	Unmodified	_AACLLPK_	94.669	22220000	QE37620GM	BIO9
AACLLPK	2	771.431295	386.722924	Unmodified	_AACLLPK_	94.669	15564000	QE37620GM	BIO9
AACLLPK	2	771.431295	386.722924	Unmodified	_AACLLPK_	109.88	1.3055e+10	QE37623GM	BIO67
AACLLPK	2	771.431295	386.722924	Unmodified	_AACLLPK_	94.669	17617000	QE37623GM	BIO67
AACLLPK	2	771.431295	386.722924	Unmodified	_AACLLPK_	109.88	1.0558e+10	QE37632GM	BIO68
AACLLPK	2	771.431295	386.722924	Unmodified	_AACLLPK_	112.27	17129000	QE37632GM	BIO68
AACLLPK	2	771.431295	386.722924	Unmodified	_AACLLPK_	94.669	1.4056e+10	QE37635GM	BIO20
AACLLPK	2	771.431295	386.722924	Unmodified	_AACLLPK_	109.88	599720000	QE37635GM	BIO20
AACLLPK	2	771.431295	386.722924	Unmodified	_AACLLPK_	94.669	20631000	QE37635GM	BIO20
AACLLPK	2	771.431295	386.722924	Unmodified	_AACLLPK_	94.669	12231000	QE37635GM	BIO20
AACLLPK	2	771.431295	386.722924	Unmodified	_AACLLPK_	109.88	1.1651e+10	QE37641GM	BIO94
AACLLPK	2	771.431295	386.722924	Unmodified	_AACLLPK_	109.88	7753400000	QE37644GM	BIO73
AACLLPK	2	771.431295	386.722924	Unmodified	_AACLLPK_	94.669	NA	QE37644GM	BIO73
AACLLPK	2	771.431295	386.722924	Unmodified	_AACLLPK_	126.05	1.306e+10	QE37647GM	BIO79
AACLLPK	2	771.431295	386.722924	Unmodified	_AACLLPK_	99.511	NA	QE37647GM	BIO79
AACLLPK	2	771.431295	386.722924	Unmodified	_AACLLPK_	105.42	1.1836e+10	QE37650GM	BIO56
AACLLPK	2	771.431295	386.722924	Unmodified	_AACLLPK_	97.64	18554000	QE37650GM	BIO56
AACLLPK	2	771.431295	386.722924	Unmodified	_AACLLPK_	90.939	2815600	QE37653GM	BIO35
AACLLPK	2	771.431295	386.722924	Unmodified	_AACLLPK_	99.511	1737100000	QE37653GM	BIO35
AACLLPK	2	771.431295	386.722924	Unmodified	_AACLLPK_	109.88	1.189e+10	QE37656GM	BIO89
AACLLPK	2	771.431295	386.722924	Unmodified	_AACLLPK_	91.093	NA	QE37656GM	BIO89
AACLLPK	2	771.431295	386.722924	Unmodified	_AACLLPK_	97.64	NA	QE37656GM	BIO89
AACLLPK	2	771.431295	386.722924	Unmodified	_AACLLPK_	97.64	1.2834e+10	QE37659GM	BIO55
AACLLPK	2	771.431295	386.722924	Unmodified	_AACLLPK_	109.88	23671000	QE37659GM	BIO55
AACLLPK	2	771.431295	386.722924	Unmodified	_AACLLPK_	91.093	16092000	QE37659GM	BIO55
AACLLPK	2	771.431295	386.722924	Unmodified	_AACLLPK_	109.88	9822300000	QE37665GM	BIO1
AACLLPK	2	771.431295	386.722924	Unmodified	_AACLLPK_	99.511	6530000	QE37665GM	BIO1
AACLLPK	2	771.431295	386.722924	Unmodified	_AACLLPK_	99.511	NA	QE37665GM	BIO1
AACLLPK	2	771.431295	386.722924	Unmodified	_AACLLPK_	105.42	1.4203e+10	QE37668GM	BIO11
AACLLPK	2	771.431295	386.722924	Unmodified	_AACLLPK_	97.64	18749000	QE37668GM	BIO11
AACLLPK	2	771.431295	386.722924	Unmodified	_AACLLPK_	97.64	NA	QE37668GM	BIO11
AACLLPK	2	771.431295	386.722924	Unmodified	_AACLLPK_	109.88	1.34e+10	QE37671GM	BIO27
AACLLPK	2	771.431295	386.722924	Unmodified	_AACLLPK_	99.511	19849000	QE37671GM	BIO27
AACLLPK	2	771.431295	386.722924	Unmodified	_AACLLPK_	99.511	8581100	QE37671GM	BIO27
AACLLPK	2	771.431295	386.722924	Unmodified	_AACLLPK_	84.025	NA	QE37671GM	BIO27
AACLLPK	2	771.431295	386.722924	Unmodified	_AACLLPK_	109.88	9944300000	QE37674GM	BIO45
AACLLPK	2	771.431295	386.722924	Unmodified	_AACLLPK_	91.093	11872000	QE37674GM	BIO45
AACLLPK	2	771.431295	386.722924	Unmodified	_AACLLPK_	109.88	1.2955e+10	QE37680GM	BIO42
AACLLPK	2	771.431295	386.722924	Unmodified	_AACLLPK_	97.64	24837000	QE37680GM	BIO42
AACLLPK	2	771.431295	386.722924	Unmodified	_AACLLPK_	105.42	1.717e+09	QE37683GM	BIO95
AACLLPK	2	771.431295	386.722924	Unmodified	_AACLLPK_	109.88	1.4484e+10	QE37689GM	BIO69
AACLLPK	2	771.431295	386.722924	Unmodified	_AACLLPK_	114.67	36924000	QE37689GM	BIO69
AACLLPK	2	771.431295	386.722924	Unmodified	_AACLLPK_	109.88	1.3511e+10	QE37695GM	BIO65
AACLLPK	2	771.431295	386.722924	Unmodified	_AACLLPK_	97.64	26711000	QE37695GM	BIO65
AACLLPK	2	771.431295	386.722924	Unmodified	_AACLLPK_	105.42	11769000	QE37695GM	BIO65
AACLLPK	2	771.431295	386.722924	Unmodified	_AACLLPK_	109.88	1.2019e+10	QE37698GM	BIO34
AACLLPK	2	771.431295	386.722924	Unmodified	_AACLLPK_	105.42	9154300000	QE37701GM	BIO104
AACLLPK	2	771.431295	386.722924	Unmodified	_AACLLPK_	94.669	NA	QE37701GM	BIO104
AACLLPK	2	771.431295	386.722924	Unmodified	_AACLLPK_	109.88	1.2762e+10	QE37704GM	BIO100
AACLLPK	2	771.431295	386.722924	Unmodified	_AACLLPK_	99.511	28351000	QE37704GM	BIO100
AACLLPK	2	771.431295	386.722924	Unmodified	_AACLLPK_	94.669	12811000	QE37704GM	BIO100
AACLLPK	2	771.431295	386.722924	Unmodified	_AACLLPK_	99.511	1.215e+10	QE37716GM	BIO76
AACLLPK	2	771.431295	386.722924	Unmodified	_AACLLPK_	105.42	1.3319e+10	QE37719GM	BIO80
AACLLPK	2	771.431295	386.722924	Unmodified	_AACLLPK_	105.42	26444000	QE37719GM	BIO80
AACLLPK	2	771.431295	386.722924	Unmodified	_AACLLPK_	94.669	8509300000	QE37722GM	BIO93
AACLLPK	2	771.431295	386.722924	Unmodified	_AACLLPK_	94.669	NA	QE37722GM	BIO93
AACLLPK	2	771.431295	386.722924	Unmodified	_AACLLPK_	126.05	1.0444e+10	QE37725GM	BIO41
AACLLPK	2	771.431295	386.722924	Unmodified	_AACLLPK_	94.669	5259500	QE37725GM	BIO41
AACLLPK	2	771.431295	386.722924	Unmodified	_AACLLPK_	90.939	NA	QE37725GM	BIO41
AACLLPK	2	771.431295	386.722924	Unmodified	_AACLLPK_	109.88	1.3639e+10	QE37731GM	BIO88
AACLLPK	2	771.431295	386.722924	Unmodified	_AACLLPK_	109.88	30356000	QE37731GM	BIO88
AACLLPK	2	771.431295	386.722924	Unmodified	_AACLLPK_	94.669	13217000	QE37731GM	BIO88
AACLLPK	2	771.431295	386.722924	Unmodified	_AACLLPK_	99.511	895790000	QE37737GM	BIO96
AACLLPK	2	771.431295	386.722924	Unmodified	_AACLLPK_	94.669	8256700000	QE37740GM	BIO87
AACLLPK	2	771.431295	386.722924	Unmodified	_AACLLPK_	99.511	NA	QE37740GM	BIO87
AACLLPK	2	771.431295	386.722924	Unmodified	_AACLLPK_	109.88	1.2012e+10	QE37743GM	BIO47
AACLLPK	2	771.431295	386.722924	Unmodified	_AACLLPK_	97.64	23545000	QE37743GM	BIO47
AACLLPK	2	771.431295	386.722924	Unmodified	_AACLLPK_	94.669	10327000	QE37743GM	BIO47
AACLLPK	2	771.431295	386.722924	Unmodified	_AACLLPK_	91.093	NA	QE37743GM	BIO47
AACLLPK	2	771.431295	386.722924	Unmodified	_AACLLPK_	109.88	1.4231e+10	QE37746GM	BIO7
AACLLPK	2	771.431295	386.722924	Unmodified	_AACLLPK_	112.27	21690000	QE37746GM	BIO7
AACLLPK	2	771.431295	386.722924	Unmodified	_AACLLPK_	97.64	1374700000	QE37749GM	BIO107
AACLLPK	2	771.431295	386.722924	Unmodified	_AACLLPK_	109.88	9012200000	QE37752GM	BIO109
AACLLPK	2	771.431295	386.722924	Unmodified	_AACLLPK_	109.88	8891900000	QE37755GM	BIO91
AACLLPK	2	771.431295	386.722924	Unmodified	_AACLLPK_	94.669	16293000	QE37755GM	BIO91
AACLLPK	2	771.431295	386.722924	Unmodified	_AACLLPK_	112.27	1.0019e+10	QE37761GM	BIO51
AACLLPK	2	771.431295	386.722924	Unmodified	_AACLLPK_	99.511	NA	QE37761GM	BIO51
AACLLPK	2	771.431295	386.722924	Unmodified	_AACLLPK_	99.511	NA	QE37761GM	BIO51
AACLLPK	2	771.431295	386.722924	Unmodified	_AACLLPK_	85.306	NA	QE37761GM	BIO51
AACLLPK	2	771.431295	386.722924	Unmodified	_AACLLPK_	85.306	NA	QE37761GM	BIO51
AACLLPK	2	771.431295	386.722924	Unmodified	_AACLLPK_	94.669	NA	QE37761GM	BIO51
AACLLPK	2	771.431295	386.722924	Unmodified	_AACLLPK_	105.42	1.2335e+10	QE37769GM	BIO6
AACLLPK	2	771.431295	386.722924	Unmodified	_AACLLPK_	112.27	21434000	QE37769GM	BIO6
AACLLPK	2	771.431295	386.722924	Unmodified	_AACLLPK_	90.939	8894900	QE37769GM	BIO6
AACLLPK	2	771.431295	386.722924	Unmodified	_AACLLPK_	99.511	1.4403e+10	QE37772GM	BIO74
AACLLPK	2	771.431295	386.722924	Unmodified	_AACLLPK_	97.64	30868000	QE37772GM	BIO74
AACLLPK	2	771.431295	386.722924	Unmodified	_AACLLPK_	91.093	11201000	QE37772GM	BIO74
AACLLPK	2	771.431295	386.722924	Unmodified	_AACLLPK_	109.88	1.2649e+10	QE37775GM	BIO77
AACLLPK	2	771.431295	386.722924	Unmodified	_AACLLPK_	99.511	NA	QE37775GM	BIO77
AACLLPK	2	771.431295	386.722924	Unmodified	_AACLLPK_	109.88	9095600000	QE37778GM	BIO106
AACLLPK	2	771.431295	386.722924	Unmodified	_AACLLPK_	97.64	12543000	QE37778GM	BIO106
AACLLPK	2	771.431295	386.722924	Unmodified	_AACLLPK_	91.093	8787500000	QE37781GM	BIO15
AACLLPK	2	771.431295	386.722924	Unmodified	_AACLLPK_	94.669	11607000	QE37781GM	BIO15
AACLLPK	2	771.431295	386.722924	Unmodified	_AACLLPK_	105.42	8.199e+09	QE37787GM	BIO14
AACLLPK	2	771.431295	386.722924	Unmodified	_AACLLPK_	94.669	12379000	QE37787GM	BIO14
AACLLPK	2	771.431295	386.722924	Unmodified	_AACLLPK_	109.88	1.3605e+10	QE37790GM	BIO61
AACLLPK	2	771.431295	386.722924	Unmodified	_AACLLPK_	97.64	25983000	QE37790GM	BIO61
AACLLPK	2	771.431295	386.722924	Unmodified	_AACLLPK_	91.093	13364000	QE37790GM	BIO61
AACLLPK	2	771.431295	386.722924	Unmodified	_AACLLPK_	105.42	1.2171e+10	QE37793GM	BIO8
AACLLPK	2	771.431295	386.722924	Unmodified	_AACLLPK_	99.511	21291000	QE37793GM	BIO8
AACLLPK	2	771.431295	386.722924	Unmodified	_AACLLPK_	99.511	8230600	QE37793GM	BIO8
AACLLPK	2	771.431295	386.722924	Unmodified	_AACLLPK_	99.511	16350000	QE37793GM	BIO8
AACLLPK	2	771.431295	386.722924	Unmodified	_AACLLPK_	94.669	1.0498e+10	QE37796GM	BIO70
AACLLPK	2	771.431295	386.722924	Unmodified	_AACLLPK_	97.64	20814000	QE37796GM	BIO70
AACLLPK	2	771.431295	386.722924	Unmodified	_AACLLPK_	109.88	1.4453e+10	QE37802GM	BIO57
AACLLPK	2	771.431295	386.722924	Unmodified	_AACLLPK_	97.64	32240000	QE37802GM	BIO57
AACLLPK	2	771.431295	386.722924	Unmodified	_AACLLPK_	126.05	1.5111e+10	QE37805GM	BIO101
AACLLPK	2	771.431295	386.722924	Unmodified	_AACLLPK_	97.64	42049000	QE37805GM	BIO101
AACLLPK	2	771.431295	386.722924	Unmodified	_AACLLPK_	109.88	1.1618e+10	QE37811GM	BIO32
AACLLPK	2	771.431295	386.722924	Unmodified	_AACLLPK_	112.27	NA	QE37811GM	BIO32
AACLLPK	2	771.431295	386.722924	Unmodified	_AACLLPK_	126.05	1.2899e+10	QE37814GM	BIO102
AACLLPK	2	771.431295	386.722924	Unmodified	_AACLLPK_	112.27	57196000	QE37814GM	BIO102
AACLLPK	2	771.431295	386.722924	Unmodified	_AACLLPK_	94.669	45605000	QE37814GM	BIO102
AACLLPK	2	771.431295	386.722924	Unmodified	_AACLLPK_	109.88	1.5914e+10	QE37817GM	BIO75
AACLLPK	2	771.431295	386.722924	Unmodified	_AACLLPK_	97.64	26060000	QE37817GM	BIO75
AACLLPK	2	771.431295	386.722924	Unmodified	_AACLLPK_	91.093	17339000	QE37817GM	BIO75
AACLLPK	2	771.431295	386.722924	Unmodified	_AACLLPK_	109.88	1.481e+10	QE37823GM	BIO50
AACLLPK	2	771.431295	386.722924	Unmodified	_AACLLPK_	97.64	48134000	QE37823GM	BIO50
AACLLPK	2	771.431295	386.722924	Unmodified	_AACLLPK_	109.88	1.4957e+10	QE37826GM	BIO38
AACLLPK	2	771.431295	386.722924	Unmodified	_AACLLPK_	112.27	52987000	QE37826GM	BIO38
AACLLPK	2	771.431295	386.722924	Unmodified	_AACLLPK_	94.669	11327000	QE37826GM	BIO38
AACLLPK	2	771.431295	386.722924	Unmodified	_AACLLPK_	94.669	NA	QE37826GM	BIO38
AACLLPK	2	771.431295	386.722924	Unmodified	_AACLLPK_	99.511	3041700000	QE37829GM	BIO60
AACLLPK	2	771.431295	386.722924	Unmodified	_AACLLPK_	105.42	1.3294e+10	QE37835GM	BIO5
AACLLPK	2	771.431295	386.722924	Unmodified	_AACLLPK_	97.64	28154000	QE37835GM	BIO5
AACLLPK	2	771.431295	386.722924	Unmodified	_AACLLPK_	94.669	NA	QE37835GM	BIO5
AACLLPK	2	771.431295	386.722924	Unmodified	_AACLLPK_	94.669	NA	QE37835GM	BIO5
AACLLPK	2	771.431295	386.722924	Unmodified	_AACLLPK_	94.669	9.221e+09	QE37838GM	BIO29
AACLLPK	2	771.431295	386.722924	Unmodified	_AACLLPK_	99.511	219080000	QE37838GM	BIO29
AACLLPK	2	771.431295	386.722924	Unmodified	_AACLLPK_	94.669	14176000	QE37838GM	BIO29
AACLLPK	2	771.431295	386.722924	Unmodified	_AACLLPK_	94.669	NA	QE37838GM	BIO29
AACLLPK	2	771.431295	386.722924	Unmodified	_AACLLPK_	109.88	1.3053e+10	QE37841GM	BIO28
AACLLPK	2	771.431295	386.722924	Unmodified	_AACLLPK_	94.669	NA	QE37841GM	BIO28
AACLLPK	2	771.431295	386.722924	Unmodified	_AACLLPK_	94.669	NA	QE37841GM	BIO28
AACLLPK	2	771.431295	386.722924	Unmodified	_AACLLPK_	120.76	1.3416e+10	QE37844GM	BIO10
AACLLPK	2	771.431295	386.722924	Unmodified	_AACLLPK_	97.64	25350000	QE37844GM	BIO10
AACLLPK	2	771.431295	386.722924	Unmodified	_AACLLPK_	94.669	1.3358e+10	QE37847GM	BIO13
AACLLPK	2	771.431295	386.722924	Unmodified	_AACLLPK_	97.64	NA	QE37847GM	BIO13
AACLLPK	2	771.431295	386.722924	Unmodified	_AACLLPK_	97.64	NA	QE37847GM	BIO13
AACLLPK	2	771.431295	386.722924	Unmodified	_AACLLPK_	91.093	NA	QE37847GM	BIO13
AACLLPK	2	771.431295	386.722924	Unmodified	_AACLLPK_	105.42	NA	QE37847GM	BIO13
AACLLPK	2	771.431295	386.722924	Unmodified	_AACLLPK_	99.511	1.437e+10	QE37850GM	BIO26
AACLLPK	2	771.431295	386.722924	Unmodified	_AACLLPK_	90.939	34799000	QE37850GM	BIO26
AACLLPK	2	771.431295	386.722924	Unmodified	_AACLLPK_	94.669	75035000	QE37850GM	BIO26
AACLLPK	2	771.431295	386.722924	Unmodified	_AACLLPK_	105.42	2.1262e+10	QE37853GM	BIO90
AACLLPK	2	771.431295	386.722924	Unmodified	_AACLLPK_	114.67	409250000	QE37853GM	BIO90
AACLLPK	2	771.431295	386.722924	Unmodified	_AACLLPK_	91.093	6057300	QE37853GM	BIO90
AACLLPK	2	771.431295	386.722924	Unmodified	_AACLLPK_	105.42	8525500000	QE37859GM	BIO31
AACLLPK	2	771.431295	386.722924	Unmodified	_AACLLPK_	99.511	NA	QE37859GM	BIO31
AACLLPK	2	771.431295	386.722924	Unmodified	_AACLLPK_	97.64	NA	QE37859GM	BIO31
AACLLPK	2	771.431295	386.722924	Unmodified	_AACLLPK_	97.64	NA	QE37859GM	BIO31
AACLLPK	2	771.431295	386.722924	Unmodified	_AACLLPK_	120.76	1.2607e+10	QE37862GM	BIO82
AACLLPK	2	771.431295	386.722924	Unmodified	_AACLLPK_	112.27	23341000	QE37862GM	BIO82
AACLLPK	2	771.431295	386.722924	Unmodified	_AACLLPK_	94.669	NA	QE37862GM	BIO82
AACLLPK	2	771.431295	386.722924	Unmodified	_AACLLPK_	94.669	1.6606e+10	QE37865GM	BIO64
AACLLPK	2	771.431295	386.722924	Unmodified	_AACLLPK_	109.88	1.3672e+10	QE37868GM	BIO59
AACLLPK	2	771.431295	386.722924	Unmodified	_AACLLPK_	94.669	NA	QE37868GM	BIO59
AACLLPK	2	771.431295	386.722924	Unmodified	_AACLLPK_	94.669	NA	QE37868GM	BIO59
AACLLPK	2	771.431295	386.722924	Unmodified	_AACLLPK_	109.88	8.767e+09	QE37871GM	BIO30
AACLLPK	2	771.431295	386.722924	Unmodified	_AACLLPK_	94.669	30379000	QE37871GM	BIO30
AACLLPK	2	771.431295	386.722924	Unmodified	_AACLLPK_	109.88	1.5077e+10	QE37874GM	BIO81
AACLLPK	2	771.431295	386.722924	Unmodified	_AACLLPK_	109.88	130410000	QE37874GM	BIO81
AACLLPK	2	771.431295	386.722924	Unmodified	_AACLLPK_	97.64	104690000	QE37874GM	BIO81
AACLLPK	2	771.431295	386.722924	Unmodified	_AACLLPK_	99.511	3345100000	QE37886GM	BIO98
AACLLPK	2	771.431295	386.722924	Unmodified	_AACLLPK_	109.88	1.1394e+10	QE37889GM	BIO36
AACLLPK	2	771.431295	386.722924	Unmodified	_AACLLPK_	109.88	8775200000	QE37892GM	BIO39
AACLLPK	2	771.431295	386.722924	Unmodified	_AACLLPK_	94.669	12058000	QE37892GM	BIO39
AACLLPK	2	771.431295	386.722924	Unmodified	_AACLLPK_	99.511	409490000	QE37895GM	BIO105
AACLLPK	2	771.431295	386.722924	Unmodified	_AACLLPK_	109.88	1.2643e+10	QE37898GM	BIO18
AACLLPK	2	771.431295	386.722924	Unmodified	_AACLLPK_	109.88	9565100000	QE37907GM	BIO37
AACLLPK	2	771.431295	386.722924	Unmodified	_AACLLPK_	97.64	NA	QE37907GM	BIO37
AACLLPK	2	771.431295	386.722924	Unmodified	_AACLLPK_	126.05	1.8331e+10	QE37910GM	BIO46
AACLLPK	2	771.431295	386.722924	Unmodified	_AACLLPK_	109.88	168030000	QE37910GM	BIO46
AACLLPK	2	771.431295	386.722924	Unmodified	_AACLLPK_	97.64	66224000	QE37910GM	BIO46
AACLLPK	2	771.431295	386.722924	Unmodified	_AACLLPK_	105.42	1.1598e+10	QE37913GM	BIO4
AACLLPK	2	771.431295	386.722924	Unmodified	_AACLLPK_	94.669	NA	QE37913GM	BIO4
AACLLPK	2	771.431295	386.722924	Unmodified	_AACLLPK_	94.669	3035100000	QE37916GM	BIO63
AACLLPK	2	771.431295	386.722924	Unmodified	_AACLLPK_	105.42	1.1093e+10	QE37919GM	BIO99
AACLLPK	2	771.431295	386.722924	Unmodified	_AACLLPK_	94.669	NA	QE37919GM	BIO99
AACLLPK	2	771.431295	386.722924	Unmodified	_AACLLPK_	99.511	2131100000	QE37922GM	BIO71
AACLLPK	2	771.431295	386.722924	Unmodified	_AACLLPK_	109.88	7.97e+09	QE37925GM	BIO52
AACLLPK	2	771.431295	386.722924	Unmodified	_AACLLPK_	97.64	NA	QE37925GM	BIO52
AACLLPK	2	771.431295	386.722924	Unmodified	_AACLLPK_	94.669	29512000	QE37931GM	BIO40
AACLLPK	2	771.431295	386.722924	Unmodified	_AACLLPK_	109.88	9.515e+09	QE37931GM	BIO40
AACLLPK	2	771.431295	386.722924	Unmodified	_AACLLPK_	97.64	NA	QE37931GM	BIO40
AACLLPK	2	771.431295	386.722924	Unmodified	_AACLLPK_	109.88	1.6918e+10	QE37934GM	BIO2
AACLLPK	2	771.431295	386.722924	Unmodified	_AACLLPK_	91.093	1.3381e+10	QE37940GM	BIO53
AACLLPK	2	771.431295	386.722924	Unmodified	_AACLLPK_	97.64	28907000	QE37940GM	BIO53
AACLLPK	2	771.431295	386.722924	Unmodified	_AACLLPK_	94.669	NA	QE37940GM	BIO53
AACLLPK	2	771.431295	386.722924	Unmodified	_AACLLPK_	84.025	NA	QE37940GM	BIO53
AACLLPK	2	771.431295	386.722924	Unmodified	_AACLLPK_	94.669	NA	QE37940GM	BIO53
AACLLPK	2	771.431295	386.722924	Unmodified	_AACLLPK_	109.88	2961500000	QE37943GM	BIO44
AACLLPK	2	771.431295	386.722924	Unmodified	_AACLLPK_	109.88	1.129e+10	QE37946GM	BIO19
AACLLPK	2	771.431295	386.722924	Unmodified	_AACLLPK_	99.511	NA	QE37946GM	BIO19
AACLLPK	2	771.431295	386.722924	Unmodified	_AACLLPK_	109.88	1.0628e+10	QE37949GM	BIO48
AACLLPK	2	771.431295	386.722924	Unmodified	_AACLLPK_	94.669	16126000	QE37949GM	BIO48
AACLLPK	2	771.431295	386.722924	Unmodified	_AACLLPK_	97.64	6189100	QE37949GM	BIO48
AACLLPK	2	771.431295	386.722924	Unmodified	_AACLLPK_	97.64	NA	QE37949GM	BIO48
AACLLPK	2	771.431295	386.722924	Unmodified	_AACLLPK_	99.511	NA	QE37949GM	BIO48
AACLLPK	2	771.431295	386.722924	Unmodified	_AACLLPK_	94.669	NA	QE37949GM	BIO48
AACLLPK	2	771.431295	386.722924	Unmodified	_AACLLPK_	114.67	1.715e+10	QE37955GM	BIO85
AACLLPK	2	771.431295	386.722924	Unmodified	_AACLLPK_	109.88	1.4177e+10	QE37961GM	BIO17
AACLLPK	2	771.431295	386.722924	Unmodified	_AACLLPK_	99.511	101700000	QE37961GM	BIO17
AACLLPK	2	771.431295	386.722924	Unmodified	_AACLLPK_	126.05	1.9098e+10	QE37964GM	BIO58
AACLLPK	2	771.431295	386.722924	Unmodified	_AACLLPK_	99.511	179510000	QE37964GM	BIO58
AACLLPK	2	771.431295	386.722924	Unmodified	_AACLLPK_	97.64	64451000	QE37964GM	BIO58
AACLLPK	2	771.431295	386.722924	Unmodified	_AACLLPK_	94.669	16410000	QE37964GM	BIO58
AACLLPK	2	771.431295	386.722924	Unmodified	_AACLLPK_	94.669	1.7479e+10	QE37967GM	BIO33
AACLLPK	2	771.431295	386.722924	Unmodified	_AACLLPK_	94.669	256650000	QE37967GM	BIO33
AACLLPK	2	771.431295	386.722924	Unmodified	_AACLLPK_	94.669	17750000	QE37967GM	BIO33
AACLLPK	2	771.431295	386.722924	Unmodified	_AACLLPK_	99.511	8.432e+09	QE37970GM	BIO92
AACLLPK	2	771.431295	386.722924	Unmodified	_AACLLPK_	94.669	14570000	QE37970GM	BIO92
AACLLPK	2	771.431295	386.722924	Unmodified	_AACLLPK_	99.511	9.538e+09	QE37973GM	BIO22
AACLLPK	2	771.431295	386.722924	Unmodified	_AACLLPK_	97.64	NA	QE37973GM	BIO22
AACLLPK	2	771.431295	386.722924	Unmodified	_AACLLPK_	99.511	2412300000	QE37982GM	BIO23
AACLLPK	2	771.431295	386.722924	Unmodified	_AACLLPK_	109.88	8865100000	QE37985GM	BIO24
AACLLPK	2	771.431295	386.722924	Unmodified	_AACLLPK_	98.513	7616000	QE37985GM	BIO24
AACLLPK	2	771.431295	386.722924	Unmodified	_AACLLPK_	104.94	8263300	QE37985GM	BIO24
AACLLPK	2	771.431295	386.722924	Unmodified	_AACLLPK_	99.511	10798000	QE37985GM	BIO24
AACLLPK	2	771.431295	386.722924	Unmodified	_AACLLPK_	99.511	3423600000	QE37988GM	BIO43
AACLLPK	2	771.431295	386.722924	Unmodified	_AACLLPK_	109.88	29989000	QE37991GM	BIO108
AACLLPK	2	771.431295	386.722924	Unmodified	_AACLLPK_	109.88	23270000	QE37991GM	BIO108
AACLLPK	2	771.431295	386.722924	Unmodified	_AACLLPK_	NA	35127000	QE37617GM	BIO66
AACLLPK	2	771.431295	386.722924	Unmodified	_AACLLPK_	NA	8739100	QE37617GM	BIO66
AACLLPK	2	771.431295	386.722924	Unmodified	_AACLLPK_	NA	6970400	QE37620GM	BIO9
AACLLPK	2	771.431295	386.722924	Unmodified	_AACLLPK_	NA	9072100	QE37620GM	BIO9
AACLLPK	2	771.431295	386.722924	Unmodified	_AACLLPK_	NA	9306700	QE37620GM	BIO9
AACLLPK	2	771.431295	386.722924	Unmodified	_AACLLPK_	NA	9813800	QE37620GM	BIO9
AACLLPK	2	771.431295	386.722924	Unmodified	_AACLLPK_	NA	6353000	QE37623GM	BIO67
AACLLPK	2	771.431295	386.722924	Unmodified	_AACLLPK_	NA	7294100	QE37623GM	BIO67
AACLLPK	2	771.431295	386.722924	Unmodified	_AACLLPK_	NA	3379100	QE37623GM	BIO67
AACLLPK	2	771.431295	386.722924	Unmodified	_AACLLPK_	NA	2592200	QE37632GM	BIO68
AACLLPK	2	771.431295	386.722924	Unmodified	_AACLLPK_	NA	7314400	QE37632GM	BIO68
AACLLPK	2	771.431295	386.722924	Unmodified	_AACLLPK_	NA	6034200	QE37632GM	BIO68
AACLLPK	2	771.431295	386.722924	Unmodified	_AACLLPK_	NA	5482100	QE37632GM	BIO68
AACLLPK	2	771.431295	386.722924	Unmodified	_AACLLPK_	NA	7034800	QE37635GM	BIO20
AACLLPK	2	771.431295	386.722924	Unmodified	_AACLLPK_	NA	9063600	QE37635GM	BIO20
AACLLPK	2	771.431295	386.722924	Unmodified	_AACLLPK_	NA	8832600	QE37635GM	BIO20
AACLLPK	2	771.431295	386.722924	Unmodified	_AACLLPK_	NA	3865200	QE37635GM	BIO20
AACLLPK	2	771.431295	386.722924	Unmodified	_AACLLPK_	NA	2409400	QE37641GM	BIO94
AACLLPK	2	771.431295	386.722924	Unmodified	_AACLLPK_	NA	3812400	QE37644GM	BIO73
AACLLPK	2	771.431295	386.722924	Unmodified	_AACLLPK_	NA	7583900	QE37647GM	BIO79
AACLLPK	2	771.431295	386.722924	Unmodified	_AACLLPK_	NA	62063000	QE37647GM	BIO79
AACLLPK	2	771.431295	386.722924	Unmodified	_AACLLPK_	NA	21724000	QE37647GM	BIO79
AACLLPK	2	771.431295	386.722924	Unmodified	_AACLLPK_	NA	5046700	QE37650GM	BIO56
AACLLPK	2	771.431295	386.722924	Unmodified	_AACLLPK_	NA	1386900	QE37653GM	BIO35
AACLLPK	2	771.431295	386.722924	Unmodified	_AACLLPK_	NA	563550	QE37653GM	BIO35
AACLLPK	2	771.431295	386.722924	Unmodified	_AACLLPK_	NA	308330	QE37653GM	BIO35
AACLLPK	2	771.431295	386.722924	Unmodified	_AACLLPK_	NA	699080	QE37653GM	BIO35
AACLLPK	2	771.431295	386.722924	Unmodified	_AACLLPK_	NA	1677200	QE37653GM	BIO35
AACLLPK	2	771.431295	386.722924	Unmodified	_AACLLPK_	NA	9967100	QE37659GM	BIO55
AACLLPK	2	771.431295	386.722924	Unmodified	_AACLLPK_	NA	75639000	QE37659GM	BIO55
AACLLPK	2	771.431295	386.722924	Unmodified	_AACLLPK_	NA	5360000	QE37659GM	BIO55
AACLLPK	2	771.431295	386.722924	Unmodified	_AACLLPK_	NA	5645600	QE37659GM	BIO55
AACLLPK	2	771.431295	386.722924	Unmodified	_AACLLPK_	NA	3579600	QE37665GM	BIO1
AACLLPK	2	771.431295	386.722924	Unmodified	_AACLLPK_	NA	2353400	QE37665GM	BIO1
AACLLPK	2	771.431295	386.722924	Unmodified	_AACLLPK_	NA	13077000	QE37668GM	BIO11
AACLLPK	2	771.431295	386.722924	Unmodified	_AACLLPK_	NA	52658000	QE37668GM	BIO11
AACLLPK	2	771.431295	386.722924	Unmodified	_AACLLPK_	NA	6903600	QE37668GM	BIO11
AACLLPK	2	771.431295	386.722924	Unmodified	_AACLLPK_	NA	22224000	QE37668GM	BIO11
AACLLPK	2	771.431295	386.722924	Unmodified	_AACLLPK_	NA	7511200	QE37671GM	BIO27
AACLLPK	2	771.431295	386.722924	Unmodified	_AACLLPK_	NA	47012000	QE37671GM	BIO27
AACLLPK	2	771.431295	386.722924	Unmodified	_AACLLPK_	NA	35723000	QE37674GM	BIO45
AACLLPK	2	771.431295	386.722924	Unmodified	_AACLLPK_	NA	12461000	QE37674GM	BIO45
AACLLPK	2	771.431295	386.722924	Unmodified	_AACLLPK_	NA	11046000	QE37680GM	BIO42
AACLLPK	2	771.431295	386.722924	Unmodified	_AACLLPK_	NA	4220000	QE37680GM	BIO42
AACLLPK	2	771.431295	386.722924	Unmodified	_AACLLPK_	NA	53386000	QE37680GM	BIO42
AACLLPK	2	771.431295	386.722924	Unmodified	_AACLLPK_	NA	5510200	QE37680GM	BIO42
AACLLPK	2	771.431295	386.722924	Unmodified	_AACLLPK_	NA	2341700	QE37680GM	BIO42
AACLLPK	2	771.431295	386.722924	Unmodified	_AACLLPK_	NA	241190	QE37683GM	BIO95
AACLLPK	2	771.431295	386.722924	Unmodified	_AACLLPK_	NA	2431900	QE37683GM	BIO95
AACLLPK	2	771.431295	386.722924	Unmodified	_AACLLPK_	NA	1316900	QE37683GM	BIO95
AACLLPK	2	771.431295	386.722924	Unmodified	_AACLLPK_	NA	849990	QE37683GM	BIO95
AACLLPK	2	771.431295	386.722924	Unmodified	_AACLLPK_	NA	1622600	QE37683GM	BIO95
AACLLPK	2	771.431295	386.722924	Unmodified	_AACLLPK_	NA	1482300	QE37683GM	BIO95
AACLLPK	2	771.431295	386.722924	Unmodified	_AACLLPK_	NA	322570	QE37683GM	BIO95
AACLLPK	2	771.431295	386.722924	Unmodified	_AACLLPK_	NA	346440	QE37683GM	BIO95
AACLLPK	2	771.431295	386.722924	Unmodified	_AACLLPK_	NA	2514700	QE37683GM	BIO95
AACLLPK	2	771.431295	386.722924	Unmodified	_AACLLPK_	NA	12991000	QE37689GM	BIO69
AACLLPK	2	771.431295	386.722924	Unmodified	_AACLLPK_	NA	6730000	QE37689GM	BIO69
AACLLPK	2	771.431295	386.722924	Unmodified	_AACLLPK_	NA	78437000	QE37689GM	BIO69
AACLLPK	2	771.431295	386.722924	Unmodified	_AACLLPK_	NA	5004700	QE37695GM	BIO65
AACLLPK	2	771.431295	386.722924	Unmodified	_AACLLPK_	NA	65106000	QE37695GM	BIO65
AACLLPK	2	771.431295	386.722924	Unmodified	_AACLLPK_	NA	8633200	QE37695GM	BIO65
AACLLPK	2	771.431295	386.722924	Unmodified	_AACLLPK_	NA	3122300	QE37701GM	BIO104
AACLLPK	2	771.431295	386.722924	Unmodified	_AACLLPK_	NA	3593500	QE37704GM	BIO100
AACLLPK	2	771.431295	386.722924	Unmodified	_AACLLPK_	NA	1465100	QE37707GM	BIO86
AACLLPK	2	771.431295	386.722924	Unmodified	_AACLLPK_	NA	1111700000	QE37707GM	BIO86
AACLLPK	2	771.431295	386.722924	Unmodified	_AACLLPK_	NA	2074100	QE37707GM	BIO86
AACLLPK	2	771.431295	386.722924	Unmodified	_AACLLPK_	NA	315420	QE37707GM	BIO86
AACLLPK	2	771.431295	386.722924	Unmodified	_AACLLPK_	NA	10843000	QE37716GM	BIO76
AACLLPK	2	771.431295	386.722924	Unmodified	_AACLLPK_	NA	5864500	QE37716GM	BIO76
AACLLPK	2	771.431295	386.722924	Unmodified	_AACLLPK_	NA	2551300	QE37716GM	BIO76
AACLLPK	2	771.431295	386.722924	Unmodified	_AACLLPK_	NA	13734000	QE37716GM	BIO76
AACLLPK	2	771.431295	386.722924	Unmodified	_AACLLPK_	NA	21279000	QE37716GM	BIO76
AACLLPK	2	771.431295	386.722924	Unmodified	_AACLLPK_	NA	10818000	QE37719GM	BIO80
AACLLPK	2	771.431295	386.722924	Unmodified	_AACLLPK_	NA	75294000	QE37719GM	BIO80
AACLLPK	2	771.431295	386.722924	Unmodified	_AACLLPK_	NA	10581000	QE37719GM	BIO80
AACLLPK	2	771.431295	386.722924	Unmodified	_AACLLPK_	NA	2120600	QE37722GM	BIO93
AACLLPK	2	771.431295	386.722924	Unmodified	_AACLLPK_	NA	14090000	QE37725GM	BIO41
AACLLPK	2	771.431295	386.722924	Unmodified	_AACLLPK_	NA	104820	QE37728GM	BIO83
AACLLPK	2	771.431295	386.722924	Unmodified	_AACLLPK_	NA	623590	QE37728GM	BIO83
AACLLPK	2	771.431295	386.722924	Unmodified	_AACLLPK_	NA	524130000	QE37728GM	BIO83
AACLLPK	2	771.431295	386.722924	Unmodified	_AACLLPK_	NA	232350	QE37728GM	BIO83
AACLLPK	2	771.431295	386.722924	Unmodified	_AACLLPK_	NA	72799000	QE37731GM	BIO88
AACLLPK	2	771.431295	386.722924	Unmodified	_AACLLPK_	NA	1133600	QE37737GM	BIO96
AACLLPK	2	771.431295	386.722924	Unmodified	_AACLLPK_	NA	809590	QE37737GM	BIO96
AACLLPK	2	771.431295	386.722924	Unmodified	_AACLLPK_	NA	4095800	QE37743GM	BIO47
AACLLPK	2	771.431295	386.722924	Unmodified	_AACLLPK_	NA	6131900	QE37743GM	BIO47
AACLLPK	2	771.431295	386.722924	Unmodified	_AACLLPK_	NA	6222800	QE37746GM	BIO7
AACLLPK	2	771.431295	386.722924	Unmodified	_AACLLPK_	NA	17310000	QE37746GM	BIO7
AACLLPK	2	771.431295	386.722924	Unmodified	_AACLLPK_	NA	64864000	QE37746GM	BIO7
AACLLPK	2	771.431295	386.722924	Unmodified	_AACLLPK_	NA	3315700	QE37746GM	BIO7
AACLLPK	2	771.431295	386.722924	Unmodified	_AACLLPK_	NA	894990	QE37749GM	BIO107
AACLLPK	2	771.431295	386.722924	Unmodified	_AACLLPK_	NA	2143800	QE37749GM	BIO107
AACLLPK	2	771.431295	386.722924	Unmodified	_AACLLPK_	NA	899330	QE37749GM	BIO107
AACLLPK	2	771.431295	386.722924	Unmodified	_AACLLPK_	NA	1277200	QE37752GM	BIO109
AACLLPK	2	771.431295	386.722924	Unmodified	_AACLLPK_	NA	2186100	QE37755GM	BIO91
AACLLPK	2	771.431295	386.722924	Unmodified	_AACLLPK_	NA	2206200	QE37755GM	BIO91
AACLLPK	2	771.431295	386.722924	Unmodified	_AACLLPK_	NA	3763200	QE37761GM	BIO51
AACLLPK	2	771.431295	386.722924	Unmodified	_AACLLPK_	NA	1025500	QE37766GM	BIO103
AACLLPK	2	771.431295	386.722924	Unmodified	_AACLLPK_	NA	930840000	QE37766GM	BIO103
AACLLPK	2	771.431295	386.722924	Unmodified	_AACLLPK_	NA	614900	QE37766GM	BIO103
AACLLPK	2	771.431295	386.722924	Unmodified	_AACLLPK_	NA	6509900	QE37769GM	BIO6
AACLLPK	2	771.431295	386.722924	Unmodified	_AACLLPK_	NA	3147900	QE37769GM	BIO6
AACLLPK	2	771.431295	386.722924	Unmodified	_AACLLPK_	NA	5385300	QE37772GM	BIO74
AACLLPK	2	771.431295	386.722924	Unmodified	_AACLLPK_	NA	54665000	QE37772GM	BIO74
AACLLPK	2	771.431295	386.722924	Unmodified	_AACLLPK_	NA	10939000	QE37772GM	BIO74
AACLLPK	2	771.431295	386.722924	Unmodified	_AACLLPK_	NA	5459400	QE37775GM	BIO77
AACLLPK	2	771.431295	386.722924	Unmodified	_AACLLPK_	NA	18204000	QE37775GM	BIO77
AACLLPK	2	771.431295	386.722924	Unmodified	_AACLLPK_	NA	5545100	QE37775GM	BIO77
AACLLPK	2	771.431295	386.722924	Unmodified	_AACLLPK_	NA	1364900	QE37778GM	BIO106
AACLLPK	2	771.431295	386.722924	Unmodified	_AACLLPK_	NA	4102400	QE37778GM	BIO106
AACLLPK	2	771.431295	386.722924	Unmodified	_AACLLPK_	NA	1929500	QE37778GM	BIO106
AACLLPK	2	771.431295	386.722924	Unmodified	_AACLLPK_	NA	4203300	QE37778GM	BIO106
AACLLPK	2	771.431295	386.722924	Unmodified	_AACLLPK_	NA	2484500	QE37781GM	BIO15
AACLLPK	2	771.431295	386.722924	Unmodified	_AACLLPK_	NA	1361700	QE37781GM	BIO15
AACLLPK	2	771.431295	386.722924	Unmodified	_AACLLPK_	NA	4144700	QE37781GM	BIO15
AACLLPK	2	771.431295	386.722924	Unmodified	_AACLLPK_	NA	73317000	QE37787GM	BIO14
AACLLPK	2	771.431295	386.722924	Unmodified	_AACLLPK_	NA	5562800	QE37787GM	BIO14
AACLLPK	2	771.431295	386.722924	Unmodified	_AACLLPK_	NA	1504600	QE37787GM	BIO14
AACLLPK	2	771.431295	386.722924	Unmodified	_AACLLPK_	NA	8959100	QE37787GM	BIO14
AACLLPK	2	771.431295	386.722924	Unmodified	_AACLLPK_	NA	3477100	QE37787GM	BIO14
AACLLPK	2	771.431295	386.722924	Unmodified	_AACLLPK_	NA	5053400	QE37787GM	BIO14
AACLLPK	2	771.431295	386.722924	Unmodified	_AACLLPK_	NA	57346000	QE37790GM	BIO61
AACLLPK	2	771.431295	386.722924	Unmodified	_AACLLPK_	NA	3621600	QE37790GM	BIO61
AACLLPK	2	771.431295	386.722924	Unmodified	_AACLLPK_	NA	10224000	QE37790GM	BIO61
AACLLPK	2	771.431295	386.722924	Unmodified	_AACLLPK_	NA	15444000	QE37793GM	BIO8
AACLLPK	2	771.431295	386.722924	Unmodified	_AACLLPK_	NA	32301000	QE37793GM	BIO8
AACLLPK	2	771.431295	386.722924	Unmodified	_AACLLPK_	NA	5650200	QE37793GM	BIO8
AACLLPK	2	771.431295	386.722924	Unmodified	_AACLLPK_	NA	3524300	QE37793GM	BIO8
AACLLPK	2	771.431295	386.722924	Unmodified	_AACLLPK_	NA	6934400	QE37793GM	BIO8
AACLLPK	2	771.431295	386.722924	Unmodified	_AACLLPK_	NA	34330000	QE37796GM	BIO70
AACLLPK	2	771.431295	386.722924	Unmodified	_AACLLPK_	NA	3409000	QE37799GM	BIO3
AACLLPK	2	771.431295	386.722924	Unmodified	_AACLLPK_	NA	2432200000	QE37799GM	BIO3
AACLLPK	2	771.431295	386.722924	Unmodified	_AACLLPK_	NA	1018200	QE37799GM	BIO3
AACLLPK	2	771.431295	386.722924	Unmodified	_AACLLPK_	NA	1282900	QE37799GM	BIO3
AACLLPK	2	771.431295	386.722924	Unmodified	_AACLLPK_	NA	3748100	QE37799GM	BIO3
AACLLPK	2	771.431295	386.722924	Unmodified	_AACLLPK_	NA	15995000	QE37799GM	BIO3
AACLLPK	2	771.431295	386.722924	Unmodified	_AACLLPK_	NA	1859900	QE37799GM	BIO3
AACLLPK	2	771.431295	386.722924	Unmodified	_AACLLPK_	NA	617490	QE37799GM	BIO3
AACLLPK	2	771.431295	386.722924	Unmodified	_AACLLPK_	NA	4500000	QE37799GM	BIO3
AACLLPK	2	771.431295	386.722924	Unmodified	_AACLLPK_	NA	5073600	QE37802GM	BIO57
AACLLPK	2	771.431295	386.722924	Unmodified	_AACLLPK_	NA	108640000	QE37802GM	BIO57
AACLLPK	2	771.431295	386.722924	Unmodified	_AACLLPK_	NA	113310000	QE37805GM	BIO101
AACLLPK	2	771.431295	386.722924	Unmodified	_AACLLPK_	NA	9826500	QE37805GM	BIO101
AACLLPK	2	771.431295	386.722924	Unmodified	_AACLLPK_	NA	4512500	QE37805GM	BIO101
AACLLPK	2	771.431295	386.722924	Unmodified	_AACLLPK_	NA	12347000	QE37805GM	BIO101
AACLLPK	2	771.431295	386.722924	Unmodified	_AACLLPK_	NA	26137000	QE37814GM	BIO102
AACLLPK	2	771.431295	386.722924	Unmodified	_AACLLPK_	NA	9239700	QE37814GM	BIO102
AACLLPK	2	771.431295	386.722924	Unmodified	_AACLLPK_	NA	3879500	QE37814GM	BIO102
AACLLPK	2	771.431295	386.722924	Unmodified	_AACLLPK_	NA	10806000	QE37814GM	BIO102
AACLLPK	2	771.431295	386.722924	Unmodified	_AACLLPK_	NA	9028100	QE37817GM	BIO75
AACLLPK	2	771.431295	386.722924	Unmodified	_AACLLPK_	NA	113400000	QE37817GM	BIO75
AACLLPK	2	771.431295	386.722924	Unmodified	_AACLLPK_	NA	43873000	QE37817GM	BIO75
AACLLPK	2	771.431295	386.722924	Unmodified	_AACLLPK_	NA	4369900	QE37817GM	BIO75
AACLLPK	2	771.431295	386.722924	Unmodified	_AACLLPK_	NA	7408200	QE37823GM	BIO50
AACLLPK	2	771.431295	386.722924	Unmodified	_AACLLPK_	NA	23574000	QE37823GM	BIO50
AACLLPK	2	771.431295	386.722924	Unmodified	_AACLLPK_	NA	94865000	QE37823GM	BIO50
AACLLPK	2	771.431295	386.722924	Unmodified	_AACLLPK_	NA	3660800	QE37823GM	BIO50
AACLLPK	2	771.431295	386.722924	Unmodified	_AACLLPK_	NA	25218000	QE37823GM	BIO50
AACLLPK	2	771.431295	386.722924	Unmodified	_AACLLPK_	NA	81382000	QE37826GM	BIO38
AACLLPK	2	771.431295	386.722924	Unmodified	_AACLLPK_	NA	34145000	QE37826GM	BIO38
AACLLPK	2	771.431295	386.722924	Unmodified	_AACLLPK_	NA	4275400	QE37826GM	BIO38
AACLLPK	2	771.431295	386.722924	Unmodified	_AACLLPK_	NA	4173500	QE37829GM	BIO60
AACLLPK	2	771.431295	386.722924	Unmodified	_AACLLPK_	NA	4951200	QE37829GM	BIO60
AACLLPK	2	771.431295	386.722924	Unmodified	_AACLLPK_	NA	3378600	QE37829GM	BIO60
AACLLPK	2	771.431295	386.722924	Unmodified	_AACLLPK_	NA	96844000	QE37835GM	BIO5
AACLLPK	2	771.431295	386.722924	Unmodified	_AACLLPK_	NA	7870100	QE37835GM	BIO5
AACLLPK	2	771.431295	386.722924	Unmodified	_AACLLPK_	NA	3142000	QE37835GM	BIO5
AACLLPK	2	771.431295	386.722924	Unmodified	_AACLLPK_	NA	8651900	QE37835GM	BIO5
AACLLPK	2	771.431295	386.722924	Unmodified	_AACLLPK_	NA	156370	QE37838GM	BIO29
AACLLPK	2	771.431295	386.722924	Unmodified	_AACLLPK_	NA	2841000	QE37838GM	BIO29
AACLLPK	2	771.431295	386.722924	Unmodified	_AACLLPK_	NA	41438000	QE37841GM	BIO28
AACLLPK	2	771.431295	386.722924	Unmodified	_AACLLPK_	NA	2875200	QE37844GM	BIO10
AACLLPK	2	771.431295	386.722924	Unmodified	_AACLLPK_	NA	3404800	QE37844GM	BIO10
AACLLPK	2	771.431295	386.722924	Unmodified	_AACLLPK_	NA	43194000	QE37847GM	BIO13
AACLLPK	2	771.431295	386.722924	Unmodified	_AACLLPK_	NA	6903300	QE37847GM	BIO13
AACLLPK	2	771.431295	386.722924	Unmodified	_AACLLPK_	NA	2781600	QE37847GM	BIO13
AACLLPK	2	771.431295	386.722924	Unmodified	_AACLLPK_	NA	7373100	QE37847GM	BIO13
AACLLPK	2	771.431295	386.722924	Unmodified	_AACLLPK_	NA	7524200	QE37850GM	BIO26
AACLLPK	2	771.431295	386.722924	Unmodified	_AACLLPK_	NA	64378000	QE37850GM	BIO26
AACLLPK	2	771.431295	386.722924	Unmodified	_AACLLPK_	NA	3752000	QE37850GM	BIO26
AACLLPK	2	771.431295	386.722924	Unmodified	_AACLLPK_	NA	6752400	QE37850GM	BIO26
AACLLPK	2	771.431295	386.722924	Unmodified	_AACLLPK_	NA	80513000	QE37853GM	BIO90
AACLLPK	2	771.431295	386.722924	Unmodified	_AACLLPK_	NA	275400000	QE37853GM	BIO90
AACLLPK	2	771.431295	386.722924	Unmodified	_AACLLPK_	NA	1537300	QE37859GM	BIO31
AACLLPK	2	771.431295	386.722924	Unmodified	_AACLLPK_	NA	277640000	QE37862GM	BIO82
AACLLPK	2	771.431295	386.722924	Unmodified	_AACLLPK_	NA	578030000	QE37862GM	BIO82
AACLLPK	2	771.431295	386.722924	Unmodified	_AACLLPK_	NA	164970000	QE37862GM	BIO82
AACLLPK	2	771.431295	386.722924	Unmodified	_AACLLPK_	NA	6274200	QE37862GM	BIO82
AACLLPK	2	771.431295	386.722924	Unmodified	_AACLLPK_	NA	2796700	QE37865GM	BIO64
AACLLPK	2	771.431295	386.722924	Unmodified	_AACLLPK_	NA	7474200	QE37865GM	BIO64
AACLLPK	2	771.431295	386.722924	Unmodified	_AACLLPK_	NA	152990000	QE37865GM	BIO64
AACLLPK	2	771.431295	386.722924	Unmodified	_AACLLPK_	NA	59414000	QE37865GM	BIO64
AACLLPK	2	771.431295	386.722924	Unmodified	_AACLLPK_	NA	11191000	QE37865GM	BIO64
AACLLPK	2	771.431295	386.722924	Unmodified	_AACLLPK_	NA	3673200	QE37868GM	BIO59
AACLLPK	2	771.431295	386.722924	Unmodified	_AACLLPK_	NA	1.993e+09	QE37871GM	BIO30
AACLLPK	2	771.431295	386.722924	Unmodified	_AACLLPK_	NA	3626900	QE37871GM	BIO30
AACLLPK	2	771.431295	386.722924	Unmodified	_AACLLPK_	NA	56986000	QE37871GM	BIO30
AACLLPK	2	771.431295	386.722924	Unmodified	_AACLLPK_	NA	66218000	QE37871GM	BIO30
AACLLPK	2	771.431295	386.722924	Unmodified	_AACLLPK_	NA	2570900	QE37871GM	BIO30
AACLLPK	2	771.431295	386.722924	Unmodified	_AACLLPK_	NA	3633000	QE37871GM	BIO30
AACLLPK	2	771.431295	386.722924	Unmodified	_AACLLPK_	NA	272260000	QE37874GM	BIO81
AACLLPK	2	771.431295	386.722924	Unmodified	_AACLLPK_	NA	1602000	QE37874GM	BIO81
AACLLPK	2	771.431295	386.722924	Unmodified	_AACLLPK_	NA	50343000	QE37874GM	BIO81
AACLLPK	2	771.431295	386.722924	Unmodified	_AACLLPK_	NA	13545000	QE37874GM	BIO81
AACLLPK	2	771.431295	386.722924	Unmodified	_AACLLPK_	NA	28341000	QE37874GM	BIO81
AACLLPK	2	771.431295	386.722924	Unmodified	_AACLLPK_	NA	3813700	QE37874GM	BIO81
AACLLPK	2	771.431295	386.722924	Unmodified	_AACLLPK_	NA	4801000	QE37886GM	BIO98
AACLLPK	2	771.431295	386.722924	Unmodified	_AACLLPK_	NA	1179300	QE37889GM	BIO36
AACLLPK	2	771.431295	386.722924	Unmodified	_AACLLPK_	NA	1955700	QE37889GM	BIO36
AACLLPK	2	771.431295	386.722924	Unmodified	_AACLLPK_	NA	469280	QE37892GM	BIO39
AACLLPK	2	771.431295	386.722924	Unmodified	_AACLLPK_	NA	2612800	QE37892GM	BIO39
AACLLPK	2	771.431295	386.722924	Unmodified	_AACLLPK_	NA	4026800	QE37892GM	BIO39
AACLLPK	2	771.431295	386.722924	Unmodified	_AACLLPK_	NA	886990	QE37895GM	BIO105
AACLLPK	2	771.431295	386.722924	Unmodified	_AACLLPK_	NA	1436500	QE37895GM	BIO105
AACLLPK	2	771.431295	386.722924	Unmodified	_AACLLPK_	NA	1062500	QE37898GM	BIO18
AACLLPK	2	771.431295	386.722924	Unmodified	_AACLLPK_	NA	16959000	QE37898GM	BIO18
AACLLPK	2	771.431295	386.722924	Unmodified	_AACLLPK_	NA	34658000	QE37898GM	BIO18
AACLLPK	2	771.431295	386.722924	Unmodified	_AACLLPK_	NA	24385000	QE37898GM	BIO18
AACLLPK	2	771.431295	386.722924	Unmodified	_AACLLPK_	NA	5018900	QE37907GM	BIO37
AACLLPK	2	771.431295	386.722924	Unmodified	_AACLLPK_	NA	20242000	QE37910GM	BIO46
AACLLPK	2	771.431295	386.722924	Unmodified	_AACLLPK_	NA	201240000	QE37910GM	BIO46
AACLLPK	2	771.431295	386.722924	Unmodified	_AACLLPK_	NA	28663000	QE37910GM	BIO46
AACLLPK	2	771.431295	386.722924	Unmodified	_AACLLPK_	NA	3151900	QE37916GM	BIO63
AACLLPK	2	771.431295	386.722924	Unmodified	_AACLLPK_	NA	1102400	QE37916GM	BIO63
AACLLPK	2	771.431295	386.722924	Unmodified	_AACLLPK_	NA	835140	QE37916GM	BIO63
AACLLPK	2	771.431295	386.722924	Unmodified	_AACLLPK_	NA	3726100	QE37919GM	BIO99
AACLLPK	2	771.431295	386.722924	Unmodified	_AACLLPK_	NA	1981400	QE37919GM	BIO99
AACLLPK	2	771.431295	386.722924	Unmodified	_AACLLPK_	NA	28556000	QE37919GM	BIO99
AACLLPK	2	771.431295	386.722924	Unmodified	_AACLLPK_	NA	1898200	QE37922GM	BIO71
AACLLPK	2	771.431295	386.722924	Unmodified	_AACLLPK_	NA	150500	QE37922GM	BIO71
AACLLPK	2	771.431295	386.722924	Unmodified	_AACLLPK_	NA	331290	QE37922GM	BIO71
AACLLPK	2	771.431295	386.722924	Unmodified	_AACLLPK_	NA	537900	QE37925GM	BIO52
AACLLPK	2	771.431295	386.722924	Unmodified	_AACLLPK_	NA	2242000	QE37925GM	BIO52
AACLLPK	2	771.431295	386.722924	Unmodified	_AACLLPK_	NA	1217100	QE37925GM	BIO52
AACLLPK	2	771.431295	386.722924	Unmodified	_AACLLPK_	NA	3321000	QE37931GM	BIO40
AACLLPK	2	771.431295	386.722924	Unmodified	_AACLLPK_	NA	51215000	QE37934GM	BIO2
AACLLPK	2	771.431295	386.722924	Unmodified	_AACLLPK_	NA	8750100	QE37934GM	BIO2
AACLLPK	2	771.431295	386.722924	Unmodified	_AACLLPK_	NA	28424000	QE37934GM	BIO2
AACLLPK	2	771.431295	386.722924	Unmodified	_AACLLPK_	NA	102940000	QE37934GM	BIO2
AACLLPK	2	771.431295	386.722924	Unmodified	_AACLLPK_	NA	819190	QE37937GM	BIO12
AACLLPK	2	771.431295	386.722924	Unmodified	_AACLLPK_	NA	442460000	QE37937GM	BIO12
AACLLPK	2	771.431295	386.722924	Unmodified	_AACLLPK_	NA	158800	QE37937GM	BIO12
AACLLPK	2	771.431295	386.722924	Unmodified	_AACLLPK_	NA	624550	QE37937GM	BIO12
AACLLPK	2	771.431295	386.722924	Unmodified	_AACLLPK_	NA	428810	QE37937GM	BIO12
AACLLPK	2	771.431295	386.722924	Unmodified	_AACLLPK_	NA	1285000	QE37940GM	BIO53
AACLLPK	2	771.431295	386.722924	Unmodified	_AACLLPK_	NA	27293000	QE37940GM	BIO53
AACLLPK	2	771.431295	386.722924	Unmodified	_AACLLPK_	NA	177650000	QE37940GM	BIO53
AACLLPK	2	771.431295	386.722924	Unmodified	_AACLLPK_	NA	33137000	QE37940GM	BIO53
AACLLPK	2	771.431295	386.722924	Unmodified	_AACLLPK_	NA	62911000	QE37940GM	BIO53
AACLLPK	2	771.431295	386.722924	Unmodified	_AACLLPK_	NA	14640000	QE37940GM	BIO53
AACLLPK	2	771.431295	386.722924	Unmodified	_AACLLPK_	NA	2273400	QE37943GM	BIO44
AACLLPK	2	771.431295	386.722924	Unmodified	_AACLLPK_	NA	1829900	QE37943GM	BIO44
AACLLPK	2	771.431295	386.722924	Unmodified	_AACLLPK_	NA	585930	QE37943GM	BIO44
AACLLPK	2	771.431295	386.722924	Unmodified	_AACLLPK_	NA	1788300	QE37943GM	BIO44
AACLLPK	2	771.431295	386.722924	Unmodified	_AACLLPK_	NA	931620	QE37943GM	BIO44
AACLLPK	2	771.431295	386.722924	Unmodified	_AACLLPK_	NA	1571600	QE37943GM	BIO44
AACLLPK	2	771.431295	386.722924	Unmodified	_AACLLPK_	NA	2708400	QE37946GM	BIO19
AACLLPK	2	771.431295	386.722924	Unmodified	_AACLLPK_	NA	2361100	QE37949GM	BIO48
AACLLPK	2	771.431295	386.722924	Unmodified	_AACLLPK_	NA	57314000	QE37955GM	BIO85
AACLLPK	2	771.431295	386.722924	Unmodified	_AACLLPK_	NA	17422000	QE37955GM	BIO85
AACLLPK	2	771.431295	386.722924	Unmodified	_AACLLPK_	NA	209710000	QE37955GM	BIO85
AACLLPK	2	771.431295	386.722924	Unmodified	_AACLLPK_	NA	28870000	QE37955GM	BIO85
AACLLPK	2	771.431295	386.722924	Unmodified	_AACLLPK_	NA	8192300	QE37955GM	BIO85
AACLLPK	2	771.431295	386.722924	Unmodified	_AACLLPK_	NA	93436000	QE37955GM	BIO85
AACLLPK	2	771.431295	386.722924	Unmodified	_AACLLPK_	NA	126510000	QE37955GM	BIO85
AACLLPK	2	771.431295	386.722924	Unmodified	_AACLLPK_	NA	16225000	QE37955GM	BIO85
AACLLPK	2	771.431295	386.722924	Unmodified	_AACLLPK_	NA	5704800	QE37955GM	BIO85
AACLLPK	2	771.431295	386.722924	Unmodified	_AACLLPK_	NA	9894000	QE37961GM	BIO17
AACLLPK	2	771.431295	386.722924	Unmodified	_AACLLPK_	NA	38587000	QE37961GM	BIO17
AACLLPK	2	771.431295	386.722924	Unmodified	_AACLLPK_	NA	3037800	QE37961GM	BIO17
AACLLPK	2	771.431295	386.722924	Unmodified	_AACLLPK_	NA	7351300	QE37964GM	BIO58
AACLLPK	2	771.431295	386.722924	Unmodified	_AACLLPK_	NA	123980000	QE37964GM	BIO58
AACLLPK	2	771.431295	386.722924	Unmodified	_AACLLPK_	NA	20261000	QE37964GM	BIO58
AACLLPK	2	771.431295	386.722924	Unmodified	_AACLLPK_	NA	319660000	QE37967GM	BIO33
AACLLPK	2	771.431295	386.722924	Unmodified	_AACLLPK_	NA	134410000	QE37967GM	BIO33
AACLLPK	2	771.431295	386.722924	Unmodified	_AACLLPK_	NA	116130000	QE37967GM	BIO33
AACLLPK	2	771.431295	386.722924	Unmodified	_AACLLPK_	NA	54319000	QE37967GM	BIO33
AACLLPK	2	771.431295	386.722924	Unmodified	_AACLLPK_	NA	4262500	QE37967GM	BIO33
AACLLPK	2	771.431295	386.722924	Unmodified	_AACLLPK_	NA	959900	QE37970GM	BIO92
AACLLPK	2	771.431295	386.722924	Unmodified	_AACLLPK_	NA	24478000	QE37970GM	BIO92
AACLLPK	2	771.431295	386.722924	Unmodified	_AACLLPK_	NA	79711000	QE37970GM	BIO92
AACLLPK	2	771.431295	386.722924	Unmodified	_AACLLPK_	NA	6159400	QE37970GM	BIO92
AACLLPK	2	771.431295	386.722924	Unmodified	_AACLLPK_	NA	58457000	QE37970GM	BIO92
AACLLPK	2	771.431295	386.722924	Unmodified	_AACLLPK_	NA	92234000	QE37970GM	BIO92
AACLLPK	2	771.431295	386.722924	Unmodified	_AACLLPK_	NA	3239200	QE37973GM	BIO22
AACLLPK	2	771.431295	386.722924	Unmodified	_AACLLPK_	NA	1970100	QE37973GM	BIO22
AACLLPK	2	771.431295	386.722924	Unmodified	_AACLLPK_	NA	2406600	QE37982GM	BIO23
AACLLPK	2	771.431295	386.722924	Unmodified	_AACLLPK_	NA	781630	QE37982GM	BIO23
AACLLPK	2	771.431295	386.722924	Unmodified	_AACLLPK_	NA	1268500	QE37982GM	BIO23
AACLLPK	2	771.431295	386.722924	Unmodified	_AACLLPK_	NA	3517400	QE37985GM	BIO24
AACLLPK	2	771.431295	386.722924	Unmodified	_AACLLPK_	NA	9352500	QE37985GM	BIO24
AACLLPK	2	771.431295	386.722924	Unmodified	_AACLLPK_	NA	4374100	QE37988GM	BIO43
AACLLPK	2	771.431295	386.722924	Unmodified	_AACLLPK_	NA	1083000	QE37988GM	BIO43
AACLLPK	2	771.431295	386.722924	Unmodified	_AACLLPK_	NA	3163900	QE37988GM	BIO43
AACLLPK	2	771.431295	386.722924	Unmodified	_AACLLPK_	NA	1346900	QE37988GM	BIO43
AACLLPK	2	771.431295	386.722924	Unmodified	_AACLLPK_	NA	3220400	QE37991GM	BIO108
AACLLPK	2	771.431295	386.722924	Unmodified	_AACLLPK_	NA	2455800000	QE37991GM	BIO108
AACLLPK	2	771.431295	386.722924	Unmodified	_AACLLPK_	NA	66836	QE37991GM	BIO108
AACLLPK	2	771.431295	386.722924	Unmodified	_AACLLPK_	NA	5175500	QE37991GM	BIO108
AACLLPK	2	771.431295	386.722924	Unmodified	_AACLLPK_	NA	6460500	QE37991GM	BIO108
AACLLPK	2	771.431295	386.722924	Unmodified	_AACLLPK_	NA	26417000	QE37991GM	BIO108
AACLLPK	2	771.431295	386.722924	Unmodified	_AACLLPK_	NA	32112000	QE37991GM	BIO108
AADDTWEPFASGK	2	1393.61501	697.814781	Unmodified	_AADDTWEPFASGK_	230.65	1829700000	QE37617GM	BIO66
AADDTWEPFASGK	2	1393.61501	697.814781	Unmodified	_AADDTWEPFASGK_	250.72	1423500000	QE37620GM	BIO9
AADDTWEPFASGK	2	1393.61501	697.814781	Unmodified	_AADDTWEPFASGK_	76.927	NA	QE37620GM	BIO9
AADDTWEPFASGK	2	1393.61501	697.814781	Unmodified	_AADDTWEPFASGK_	242.88	1712600000	QE37623GM	BIO67
AADDTWEPFASGK	2	1393.61501	697.814781	Unmodified	_AADDTWEPFASGK_	252.42	1523400000	QE37632GM	BIO68
AADDTWEPFASGK	2	1393.61501	697.814781	Unmodified	_AADDTWEPFASGK_	227.94	1227500000	QE37635GM	BIO20
AADDTWEPFASGK	2	1393.61501	697.814781	Unmodified	_AADDTWEPFASGK_	230.65	1661200000	QE37641GM	BIO94
AADDTWEPFASGK	2	1393.61501	697.814781	Unmodified	_AADDTWEPFASGK_	237.93	880100000	QE37644GM	BIO73
AADDTWEPFASGK	2	1393.61501	697.814781	Unmodified	_AADDTWEPFASGK_	244.24	1197300000	QE37647GM	BIO79
AADDTWEPFASGK	2	1393.61501	697.814781	Unmodified	_AADDTWEPFASGK_	230.65	1.908e+09	QE37650GM	BIO56
AADDTWEPFASGK	2	1393.61501	697.814781	Unmodified	_AADDTWEPFASGK_	219.03	742390000	QE37653GM	BIO35
AADDTWEPFASGK	2	1393.61501	697.814781	Unmodified	_AADDTWEPFASGK_	201.48	2456900000	QE37656GM	BIO89
AADDTWEPFASGK	2	1393.61501	697.814781	Unmodified	_AADDTWEPFASGK_	230.65	1454700000	QE37659GM	BIO55
AADDTWEPFASGK	2	1393.61501	697.814781	Unmodified	_AADDTWEPFASGK_	226.29	611960000	QE37665GM	BIO1
AADDTWEPFASGK	2	1393.61501	697.814781	Unmodified	_AADDTWEPFASGK_	215.56	956780000	QE37668GM	BIO11
AADDTWEPFASGK	2	1393.61501	697.814781	Unmodified	_AADDTWEPFASGK_	227.94	898950000	QE37671GM	BIO27
AADDTWEPFASGK	2	1393.61501	697.814781	Unmodified	_AADDTWEPFASGK_	244.24	992920000	QE37674GM	BIO45
AADDTWEPFASGK	2	1393.61501	697.814781	Unmodified	_AADDTWEPFASGK_	232.88	1218700000	QE37680GM	BIO42
AADDTWEPFASGK	2	1393.61501	697.814781	Unmodified	_AADDTWEPFASGK_	237.93	658110000	QE37683GM	BIO95
AADDTWEPFASGK	2	1393.61501	697.814781	Unmodified	_AADDTWEPFASGK_	245.76	1595500000	QE37689GM	BIO69
AADDTWEPFASGK	2	1393.61501	697.814781	Unmodified	_AADDTWEPFASGK_	219.03	2009200000	QE37695GM	BIO65
AADDTWEPFASGK	2	1393.61501	697.814781	Unmodified	_AADDTWEPFASGK_	73.9	5823400	QE37695GM	BIO65
AADDTWEPFASGK	2	1393.61501	697.814781	Unmodified	_AADDTWEPFASGK_	188.28	1660800000	QE37698GM	BIO34
AADDTWEPFASGK	2	1393.61501	697.814781	Unmodified	_AADDTWEPFASGK_	244.24	1.357e+09	QE37701GM	BIO104
AADDTWEPFASGK	2	1393.61501	697.814781	Unmodified	_AADDTWEPFASGK_	219.03	1253200000	QE37704GM	BIO100
AADDTWEPFASGK	2	1393.61501	697.814781	Unmodified	_AADDTWEPFASGK_	219.03	920290000	QE37707GM	BIO86
AADDTWEPFASGK	2	1393.61501	697.814781	Unmodified	_AADDTWEPFASGK_	103.08	366250000	QE37707GM	BIO86
AADDTWEPFASGK	2	1393.61501	697.814781	Unmodified	_AADDTWEPFASGK_	244.24	1486800000	QE37716GM	BIO76
AADDTWEPFASGK	2	1393.61501	697.814781	Unmodified	_AADDTWEPFASGK_	55.754	NA	QE37716GM	BIO76
AADDTWEPFASGK	2	1393.61501	697.814781	Unmodified	_AADDTWEPFASGK_	219.03	1464500000	QE37719GM	BIO80
AADDTWEPFASGK	2	1393.61501	697.814781	Unmodified	_AADDTWEPFASGK_	201.48	741760000	QE37722GM	BIO93
AADDTWEPFASGK	2	1393.61501	697.814781	Unmodified	_AADDTWEPFASGK_	229.73	794220000	QE37725GM	BIO41
AADDTWEPFASGK	2	1393.61501	697.814781	Unmodified	_AADDTWEPFASGK_	244.24	248270000	QE37728GM	BIO83
AADDTWEPFASGK	2	1393.61501	697.814781	Unmodified	_AADDTWEPFASGK_	259.1	2082600000	QE37731GM	BIO88
AADDTWEPFASGK	2	1393.61501	697.814781	Unmodified	_AADDTWEPFASGK_	230.65	1358700000	QE37737GM	BIO96
AADDTWEPFASGK	2	1393.61501	697.814781	Unmodified	_AADDTWEPFASGK_	119.27	414550000	QE37737GM	BIO96
AADDTWEPFASGK	2	1393.61501	697.814781	Unmodified	_AADDTWEPFASGK_	230.65	1314800000	QE37740GM	BIO87
AADDTWEPFASGK	2	1393.61501	697.814781	Unmodified	_AADDTWEPFASGK_	229.73	1539800000	QE37743GM	BIO47
AADDTWEPFASGK	2	1393.61501	697.814781	Unmodified	_AADDTWEPFASGK_	245.76	2217200000	QE37746GM	BIO7
AADDTWEPFASGK	2	1393.61501	697.814781	Unmodified	_AADDTWEPFASGK_	113.69	1218900000	QE37746GM	BIO7
AADDTWEPFASGK	2	1393.61501	697.814781	Unmodified	_AADDTWEPFASGK_	244.24	493980000	QE37749GM	BIO107
AADDTWEPFASGK	2	1393.61501	697.814781	Unmodified	_AADDTWEPFASGK_	229.73	473100000	QE37752GM	BIO109
AADDTWEPFASGK	2	1393.61501	697.814781	Unmodified	_AADDTWEPFASGK_	240.1	1691900000	QE37755GM	BIO91
AADDTWEPFASGK	2	1393.61501	697.814781	Unmodified	_AADDTWEPFASGK_	240.1	377920000	QE37761GM	BIO51
AADDTWEPFASGK	2	1393.61501	697.814781	Unmodified	_AADDTWEPFASGK_	230.65	497450000	QE37766GM	BIO103
AADDTWEPFASGK	2	1393.61501	697.814781	Unmodified	_AADDTWEPFASGK_	230.65	3300700000	QE37769GM	BIO6
AADDTWEPFASGK	2	1393.61501	697.814781	Unmodified	_AADDTWEPFASGK_	92.866	1107400000	QE37769GM	BIO6
AADDTWEPFASGK	2	1393.61501	697.814781	Unmodified	_AADDTWEPFASGK_	201.75	1402200000	QE37772GM	BIO74
AADDTWEPFASGK	2	1393.61501	697.814781	Unmodified	_AADDTWEPFASGK_	205.53	NA	QE37775GM	BIO77
AADDTWEPFASGK	2	1393.61501	697.814781	Unmodified	_AADDTWEPFASGK_	244.24	1485400000	QE37778GM	BIO106
AADDTWEPFASGK	2	1393.61501	697.814781	Unmodified	_AADDTWEPFASGK_	230.65	811460000	QE37781GM	BIO15
AADDTWEPFASGK	2	1393.61501	697.814781	Unmodified	_AADDTWEPFASGK_	215.56	655520000	QE37787GM	BIO14
AADDTWEPFASGK	2	1393.61501	697.814781	Unmodified	_AADDTWEPFASGK_	237.93	NA	QE37790GM	BIO61
AADDTWEPFASGK	2	1393.61501	697.814781	Unmodified	_AADDTWEPFASGK_	230.65	288510000	QE37793GM	BIO8
AADDTWEPFASGK	2	1393.61501	697.814781	Unmodified	_AADDTWEPFASGK_	201.75	1186800000	QE37796GM	BIO70
AADDTWEPFASGK	2	1393.61501	697.814781	Unmodified	_AADDTWEPFASGK_	237.36	1029400000	QE37799GM	BIO3
AADDTWEPFASGK	2	1393.61501	697.814781	Unmodified	_AADDTWEPFASGK_	219.03	1744800000	QE37802GM	BIO57
AADDTWEPFASGK	2	1393.61501	697.814781	Unmodified	_AADDTWEPFASGK_	226.71	1987400000	QE37805GM	BIO101
AADDTWEPFASGK	2	1393.61501	697.814781	Unmodified	_AADDTWEPFASGK_	225.31	1837500000	QE37811GM	BIO32
AADDTWEPFASGK	2	1393.61501	697.814781	Unmodified	_AADDTWEPFASGK_	261.22	1.501e+09	QE37814GM	BIO102
AADDTWEPFASGK	2	1393.61501	697.814781	Unmodified	_AADDTWEPFASGK_	104.07	839850000	QE37814GM	BIO102
AADDTWEPFASGK	2	1393.61501	697.814781	Unmodified	_AADDTWEPFASGK_	261.22	1747100000	QE37817GM	BIO75
AADDTWEPFASGK	2	1393.61501	697.814781	Unmodified	_AADDTWEPFASGK_	201.48	2379600000	QE37823GM	BIO50
AADDTWEPFASGK	2	1393.61501	697.814781	Unmodified	_AADDTWEPFASGK_	215.89	2126600000	QE37826GM	BIO38
AADDTWEPFASGK	2	1393.61501	697.814781	Unmodified	_AADDTWEPFASGK_	230.65	1281500000	QE37829GM	BIO60
AADDTWEPFASGK	2	1393.61501	697.814781	Unmodified	_AADDTWEPFASGK_	201.75	NA	QE37835GM	BIO5
AADDTWEPFASGK	2	1393.61501	697.814781	Unmodified	_AADDTWEPFASGK_	240.1	326510000	QE37838GM	BIO29
AADDTWEPFASGK	2	1393.61501	697.814781	Unmodified	_AADDTWEPFASGK_	204.5	1788800000	QE37841GM	BIO28
AADDTWEPFASGK	2	1393.61501	697.814781	Unmodified	_AADDTWEPFASGK_	230.65	NA	QE37844GM	BIO10
AADDTWEPFASGK	2	1393.61501	697.814781	Unmodified	_AADDTWEPFASGK_	203.94	NA	QE37847GM	BIO13
AADDTWEPFASGK	2	1393.61501	697.814781	Unmodified	_AADDTWEPFASGK_	201.48	2167300000	QE37850GM	BIO26
AADDTWEPFASGK	2	1393.61501	697.814781	Unmodified	_AADDTWEPFASGK_	215.89	6.571e+09	QE37853GM	BIO90
AADDTWEPFASGK	2	1393.61501	697.814781	Unmodified	_AADDTWEPFASGK_	215.89	306120000	QE37859GM	BIO31
AADDTWEPFASGK	2	1393.61501	697.814781	Unmodified	_AADDTWEPFASGK_	215.56	1010300000	QE37862GM	BIO82
AADDTWEPFASGK	2	1393.61501	697.814781	Unmodified	_AADDTWEPFASGK_	215.89	2913500000	QE37865GM	BIO64
AADDTWEPFASGK	2	1393.61501	697.814781	Unmodified	_AADDTWEPFASGK_	204.5	1465500000	QE37868GM	BIO59
AADDTWEPFASGK	2	1393.61501	697.814781	Unmodified	_AADDTWEPFASGK_	215.89	621680000	QE37871GM	BIO30
AADDTWEPFASGK	2	1393.61501	697.814781	Unmodified	_AADDTWEPFASGK_	127.42	10695000	QE37874GM	BIO81
AADDTWEPFASGK	2	1393.61501	697.814781	Unmodified	_AADDTWEPFASGK_	229.73	3382900000	QE37874GM	BIO81
AADDTWEPFASGK	2	1393.61501	697.814781	Unmodified	_AADDTWEPFASGK_	190.86	1142900000	QE37886GM	BIO98
AADDTWEPFASGK	2	1393.61501	697.814781	Unmodified	_AADDTWEPFASGK_	232.88	832980000	QE37889GM	BIO36
AADDTWEPFASGK	2	1393.61501	697.814781	Unmodified	_AADDTWEPFASGK_	245.76	390910000	QE37892GM	BIO39
AADDTWEPFASGK	2	1393.61501	697.814781	Unmodified	_AADDTWEPFASGK_	215.56	832670000	QE37895GM	BIO105
AADDTWEPFASGK	2	1393.61501	697.814781	Unmodified	_AADDTWEPFASGK_	84.658	4388300	QE37898GM	BIO18
AADDTWEPFASGK	2	1393.61501	697.814781	Unmodified	_AADDTWEPFASGK_	215.89	1565900000	QE37898GM	BIO18
AADDTWEPFASGK	2	1393.61501	697.814781	Unmodified	_AADDTWEPFASGK_	245.76	467040000	QE37907GM	BIO37
AADDTWEPFASGK	2	1393.61501	697.814781	Unmodified	_AADDTWEPFASGK_	245.76	2419800000	QE37910GM	BIO46
AADDTWEPFASGK	2	1393.61501	697.814781	Unmodified	_AADDTWEPFASGK_	118.28	NA	QE37910GM	BIO46
AADDTWEPFASGK	2	1393.61501	697.814781	Unmodified	_AADDTWEPFASGK_	80.834	1427200000	QE37910GM	BIO46
AADDTWEPFASGK	2	1393.61501	697.814781	Unmodified	_AADDTWEPFASGK_	229.73	3003400000	QE37913GM	BIO4
AADDTWEPFASGK	2	1393.61501	697.814781	Unmodified	_AADDTWEPFASGK_	230.65	1582600000	QE37916GM	BIO63
AADDTWEPFASGK	2	1393.61501	697.814781	Unmodified	_AADDTWEPFASGK_	215.89	1338700000	QE37919GM	BIO99
AADDTWEPFASGK	2	1393.61501	697.814781	Unmodified	_AADDTWEPFASGK_	61.165	7986000	QE37919GM	BIO99
AADDTWEPFASGK	2	1393.61501	697.814781	Unmodified	_AADDTWEPFASGK_	215.89	1124800000	QE37922GM	BIO71
AADDTWEPFASGK	2	1393.61501	697.814781	Unmodified	_AADDTWEPFASGK_	242.88	1465600000	QE37925GM	BIO52
AADDTWEPFASGK	2	1393.61501	697.814781	Unmodified	_AADDTWEPFASGK_	122.69	15628000	QE37925GM	BIO52
AADDTWEPFASGK	2	1393.61501	697.814781	Unmodified	_AADDTWEPFASGK_	189.72	245110000	QE37931GM	BIO40
AADDTWEPFASGK	2	1393.61501	697.814781	Unmodified	_AADDTWEPFASGK_	261.22	NA	QE37934GM	BIO2
AADDTWEPFASGK	2	1393.61501	697.814781	Unmodified	_AADDTWEPFASGK_	204.5	744910000	QE37937GM	BIO12
AADDTWEPFASGK	2	1393.61501	697.814781	Unmodified	_AADDTWEPFASGK_	203.94	2.269e+09	QE37940GM	BIO53
AADDTWEPFASGK	2	1393.61501	697.814781	Unmodified	_AADDTWEPFASGK_	245.76	857530000	QE37943GM	BIO44
AADDTWEPFASGK	2	1393.61501	697.814781	Unmodified	_AADDTWEPFASGK_	118.4	4892100	QE37946GM	BIO19
AADDTWEPFASGK	2	1393.61501	697.814781	Unmodified	_AADDTWEPFASGK_	237.93	1876700000	QE37946GM	BIO19
AADDTWEPFASGK	2	1393.61501	697.814781	Unmodified	_AADDTWEPFASGK_	210.87	1.367e+09	QE37949GM	BIO48
AADDTWEPFASGK	2	1393.61501	697.814781	Unmodified	_AADDTWEPFASGK_	225.31	685020000	QE37961GM	BIO17
AADDTWEPFASGK	2	1393.61501	697.814781	Unmodified	_AADDTWEPFASGK_	129.89	7110900	QE37964GM	BIO58
AADDTWEPFASGK	2	1393.61501	697.814781	Unmodified	_AADDTWEPFASGK_	201.75	2180200000	QE37964GM	BIO58
AADDTWEPFASGK	2	1393.61501	697.814781	Unmodified	_AADDTWEPFASGK_	123.8	9621700	QE37967GM	BIO33
AADDTWEPFASGK	2	1393.61501	697.814781	Unmodified	_AADDTWEPFASGK_	230.65	2275300000	QE37967GM	BIO33
AADDTWEPFASGK	2	1393.61501	697.814781	Unmodified	_AADDTWEPFASGK_	240.08	592600000	QE37970GM	BIO92
AADDTWEPFASGK	2	1393.61501	697.814781	Unmodified	_AADDTWEPFASGK_	215.89	401420000	QE37973GM	BIO22
AADDTWEPFASGK	2	1393.61501	697.814781	Unmodified	_AADDTWEPFASGK_	218.49	407920000	QE37982GM	BIO23
AADDTWEPFASGK	2	1393.61501	697.814781	Unmodified	_AADDTWEPFASGK_	226.29	8.46e+08	QE37985GM	BIO24
AADDTWEPFASGK	2	1393.61501	697.814781	Unmodified	_AADDTWEPFASGK_	245.76	420660000	QE37988GM	BIO43
AADDTWEPFASGK	2	1393.61501	697.814781	Unmodified	_AADDTWEPFASGK_	230.65	265110000	QE37991GM	BIO108
AADDTWEPFASGK	2	1393.61501	697.814781	Unmodified	_AADDTWEPFASGK_	NA	4617100	QE37617GM	BIO66
AADDTWEPFASGK	2	1393.61501	697.814781	Unmodified	_AADDTWEPFASGK_	NA	5225000	QE37620GM	BIO9
AADDTWEPFASGK	2	1393.61501	697.814781	Unmodified	_AADDTWEPFASGK_	NA	4434100	QE37632GM	BIO68
AADDTWEPFASGK	2	1393.61501	697.814781	Unmodified	_AADDTWEPFASGK_	NA	7289100	QE37650GM	BIO56
AADDTWEPFASGK	2	1393.61501	697.814781	Unmodified	_AADDTWEPFASGK_	NA	5598600	QE37656GM	BIO89
AADDTWEPFASGK	2	1393.61501	697.814781	Unmodified	_AADDTWEPFASGK_	NA	1191000	QE37680GM	BIO42
AADDTWEPFASGK	2	1393.61501	697.814781	Unmodified	_AADDTWEPFASGK_	NA	4317700	QE37698GM	BIO34
AADDTWEPFASGK	2	1393.61501	697.814781	Unmodified	_AADDTWEPFASGK_	NA	2825700	QE37707GM	BIO86
AADDTWEPFASGK	2	1393.61501	697.814781	Unmodified	_AADDTWEPFASGK_	NA	692110	QE37728GM	BIO83
AADDTWEPFASGK	2	1393.61501	697.814781	Unmodified	_AADDTWEPFASGK_	NA	3671800	QE37737GM	BIO96
AADDTWEPFASGK	2	1393.61501	697.814781	Unmodified	_AADDTWEPFASGK_	NA	1888400	QE37740GM	BIO87
AADDTWEPFASGK	2	1393.61501	697.814781	Unmodified	_AADDTWEPFASGK_	NA	2408500	QE37755GM	BIO91
AADDTWEPFASGK	2	1393.61501	697.814781	Unmodified	_AADDTWEPFASGK_	NA	834060	QE37761GM	BIO51
AADDTWEPFASGK	2	1393.61501	697.814781	Unmodified	_AADDTWEPFASGK_	NA	9101000	QE37769GM	BIO6
AADDTWEPFASGK	2	1393.61501	697.814781	Unmodified	_AADDTWEPFASGK_	NA	3612200	QE37775GM	BIO77
AADDTWEPFASGK	2	1393.61501	697.814781	Unmodified	_AADDTWEPFASGK_	NA	2178300	QE37796GM	BIO70
AADDTWEPFASGK	2	1393.61501	697.814781	Unmodified	_AADDTWEPFASGK_	NA	1865000	QE37799GM	BIO3
AADDTWEPFASGK	2	1393.61501	697.814781	Unmodified	_AADDTWEPFASGK_	NA	500050000	QE37811GM	BIO32
AADDTWEPFASGK	2	1393.61501	697.814781	Unmodified	_AADDTWEPFASGK_	NA	5825900	QE37814GM	BIO102
AADDTWEPFASGK	2	1393.61501	697.814781	Unmodified	_AADDTWEPFASGK_	NA	2407500000	QE37823GM	BIO50
AADDTWEPFASGK	2	1393.61501	697.814781	Unmodified	_AADDTWEPFASGK_	NA	7069000	QE37826GM	BIO38
AADDTWEPFASGK	2	1393.61501	697.814781	Unmodified	_AADDTWEPFASGK_	NA	9940500	QE37835GM	BIO5
AADDTWEPFASGK	2	1393.61501	697.814781	Unmodified	_AADDTWEPFASGK_	NA	463350000	QE37841GM	BIO28
AADDTWEPFASGK	2	1393.61501	697.814781	Unmodified	_AADDTWEPFASGK_	NA	2945300	QE37895GM	BIO105
AADDTWEPFASGK	2	1393.61501	697.814781	Unmodified	_AADDTWEPFASGK_	NA	4990000	QE37916GM	BIO63
AADDTWEPFASGK	2	1393.61501	697.814781	Unmodified	_AADDTWEPFASGK_	NA	13218000	QE37934GM	BIO2
AADDTWEPFASGK	2	1393.61501	697.814781	Unmodified	_AADDTWEPFASGK_	NA	2630700	QE37937GM	BIO12
AADDTWEPFASGK	2	1393.61501	697.814781	Unmodified	_AADDTWEPFASGK_	NA	3472900	QE37949GM	BIO48
AADDTWEPFASGK	2	1393.61501	697.814781	Unmodified	_AADDTWEPFASGK_	NA	9641500	QE37955GM	BIO85
AADDTWEPFASGK	2	1393.61501	697.814781	Unmodified	_AADDTWEPFASGK_	NA	45867000	QE37964GM	BIO58
AADHDVGSELPPEGVLGALLR	3	2115.09603	706.039287	Unmodified	_AADHDVGSELPPEGVLGALLR_	57.496	12188000	QE37620GM	BIO9
AADHDVGSELPPEGVLGALLR	3	2115.09603	706.039287	Unmodified	_AADHDVGSELPPEGVLGALLR_	62.739	15918000	QE37656GM	BIO89
AADHDVGSELPPEGVLGALLR	3	2115.09603	706.039287	Unmodified	_AADHDVGSELPPEGVLGALLR_	77.031	14384000	QE37659GM	BIO55
AADHDVGSELPPEGVLGALLR	3	2115.09603	706.039287	Unmodified	_AADHDVGSELPPEGVLGALLR_	29.476	7735200	QE37769GM	BIO6
AADHDVGSELPPEGVLGALLR	3	2115.09603	706.039287	Unmodified	_AADHDVGSELPPEGVLGALLR_	57.989	14620000	QE37874GM	BIO81
AADHDVGSELPPEGVLGALLR	3	2115.09603	706.039287	Unmodified	_AADHDVGSELPPEGVLGALLR_	71.073	11993000	QE37898GM	BIO18
AADHDVGSELPPEGVLGALLR	3	2115.09603	706.039287	Unmodified	_AADHDVGSELPPEGVLGALLR_	63.578	14384000	QE37934GM	BIO2
AADHDVGSELPPEGVLGALLR	3	2115.09603	706.039287	Unmodified	_AADHDVGSELPPEGVLGALLR_	NA	5012900	QE37632GM	BIO68
AADHDVGSELPPEGVLGALLR	3	2115.09603	706.039287	Unmodified	_AADHDVGSELPPEGVLGALLR_	NA	2986600	QE37644GM	BIO73
AADHDVGSELPPEGVLGALLR	3	2115.09603	706.039287	Unmodified	_AADHDVGSELPPEGVLGALLR_	NA	8441600	QE37647GM	BIO79
AADHDVGSELPPEGVLGALLR	3	2115.09603	706.039287	Unmodified	_AADHDVGSELPPEGVLGALLR_	NA	4483700	QE37653GM	BIO35
AADHDVGSELPPEGVLGALLR	3	2115.09603	706.039287	Unmodified	_AADHDVGSELPPEGVLGALLR_	NA	8146100	QE37698GM	BIO34
AADHDVGSELPPEGVLGALLR	3	2115.09603	706.039287	Unmodified	_AADHDVGSELPPEGVLGALLR_	NA	4513700	QE37737GM	BIO96
AADHDVGSELPPEGVLGALLR	3	2115.09603	706.039287	Unmodified	_AADHDVGSELPPEGVLGALLR_	NA	12410000	QE37746GM	BIO7
AADHDVGSELPPEGVLGALLR	3	2115.09603	706.039287	Unmodified	_AADHDVGSELPPEGVLGALLR_	NA	2329600	QE37775GM	BIO77
AADHDVGSELPPEGVLGALLR	3	2115.09603	706.039287	Unmodified	_AADHDVGSELPPEGVLGALLR_	NA	7095700	QE37778GM	BIO106
AADHDVGSELPPEGVLGALLR	3	2115.09603	706.039287	Unmodified	_AADHDVGSELPPEGVLGALLR_	NA	1413900	QE37787GM	BIO14
AADHDVGSELPPEGVLGALLR	3	2115.09603	706.039287	Unmodified	_AADHDVGSELPPEGVLGALLR_	NA	5665900	QE37799GM	BIO3
AADHDVGSELPPEGVLGALLR	3	2115.09603	706.039287	Unmodified	_AADHDVGSELPPEGVLGALLR_	NA	7573800	QE37814GM	BIO102
AADHDVGSELPPEGVLGALLR	3	2115.09603	706.039287	Unmodified	_AADHDVGSELPPEGVLGALLR_	NA	5702100	QE37817GM	BIO75
AADHDVGSELPPEGVLGALLR	3	2115.09603	706.039287	Unmodified	_AADHDVGSELPPEGVLGALLR_	NA	17196000	QE37823GM	BIO50
AADHDVGSELPPEGVLGALLR	3	2115.09603	706.039287	Unmodified	_AADHDVGSELPPEGVLGALLR_	NA	6280400	QE37841GM	BIO28
AADHDVGSELPPEGVLGALLR	3	2115.09603	706.039287	Unmodified	_AADHDVGSELPPEGVLGALLR_	NA	8411100	QE37844GM	BIO10
AADHDVGSELPPEGVLGALLR	3	2115.09603	706.039287	Unmodified	_AADHDVGSELPPEGVLGALLR_	NA	4505600	QE37850GM	BIO26
AADHDVGSELPPEGVLGALLR	3	2115.09603	706.039287	Unmodified	_AADHDVGSELPPEGVLGALLR_	NA	21242000	QE37853GM	BIO90
AADHDVGSELPPEGVLGALLR	3	2115.09603	706.039287	Unmodified	_AADHDVGSELPPEGVLGALLR_	NA	13356000	QE37913GM	BIO4
AADHDVGSELPPEGVLGALLR	3	2115.09603	706.039287	Unmodified	_AADHDVGSELPPEGVLGALLR_	NA	4354700	QE37937GM	BIO12
AADHDVGSELPPEGVLGALLR	3	2115.09603	706.039287	Unmodified	_AADHDVGSELPPEGVLGALLR_	NA	16524000	QE37955GM	BIO85
AADHDVGSELPPEGVLGALLR	3	2115.09603	706.039287	Unmodified	_AADHDVGSELPPEGVLGALLR_	NA	1476300	QE37973GM	BIO22
AADLLLHSK	3	966.549831	323.190553	Unmodified	_AADLLLHSK_	43.308	1466100	QE37641GM	BIO94
AADLLLHSK	3	966.549831	323.190553	Unmodified	_AADLLLHSK_	NA	392050	QE37647GM	BIO79
AADLLLHSK	3	966.549831	323.190553	Unmodified	_AADLLLHSK_	NA	811770	QE37650GM	BIO56
AADLLLHSK	3	966.549831	323.190553	Unmodified	_AADLLLHSK_	NA	1439700	QE37656GM	BIO89
AADLLLHSK	3	966.549831	323.190553	Unmodified	_AADLLLHSK_	NA	724070	QE37659GM	BIO55
AADLLLHSK	3	966.549831	323.190553	Unmodified	_AADLLLHSK_	NA	794130	QE37665GM	BIO1
AADLLLHSK	3	966.549831	323.190553	Unmodified	_AADLLLHSK_	NA	822490	QE37668GM	BIO11
AADLLLHSK	3	966.549831	323.190553	Unmodified	_AADLLLHSK_	NA	762150	QE37671GM	BIO27
AADLLLHSK	3	966.549831	323.190553	Unmodified	_AADLLLHSK_	NA	1791800	QE37680GM	BIO42
AADLLLHSK	3	966.549831	323.190553	Unmodified	_AADLLLHSK_	NA	1167700	QE37695GM	BIO65
AADLLLHSK	3	966.549831	323.190553	Unmodified	_AADLLLHSK_	NA	1029300	QE37704GM	BIO100
AADLLLHSK	3	966.549831	323.190553	Unmodified	_AADLLLHSK_	NA	1228000	QE37772GM	BIO74
AADLLLHSK	3	966.549831	323.190553	Unmodified	_AADLLLHSK_	NA	2527800	QE37778GM	BIO106
AADLLLHSK	3	966.549831	323.190553	Unmodified	_AADLLLHSK_	NA	926860	QE37787GM	BIO14
AADLLLHSK	3	966.549831	323.190553	Unmodified	_AADLLLHSK_	NA	890940	QE37790GM	BIO61
AADLLLHSK	3	966.549831	323.190553	Unmodified	_AADLLLHSK_	NA	1837900	QE37817GM	BIO75
AADLLLHSK	3	966.549831	323.190553	Unmodified	_AADLLLHSK_	NA	1737000	QE37823GM	BIO50
AADLLLHSK	3	966.549831	323.190553	Unmodified	_AADLLLHSK_	NA	2244500	QE37850GM	BIO26
AADLLLHSK	3	966.549831	323.190553	Unmodified	_AADLLLHSK_	NA	1282900	QE37874GM	BIO81
AADLLLHSK	3	966.549831	323.190553	Unmodified	_AADLLLHSK_	NA	1164400	QE37910GM	BIO46
AADLLLHSK	3	966.549831	323.190553	Unmodified	_AADLLLHSK_	NA	1719700	QE37916GM	BIO63
AADLLLHSK	3	966.549831	323.190553	Unmodified	_AADLLLHSK_	NA	3353700	QE37955GM	BIO85
AADLLLHSK	3	966.549831	323.190553	Unmodified	_AADLLLHSK_	NA	2453500	QE37964GM	BIO58
AAEAAAAPAESAAPAAGEEPSKEEGEPK	3	2635.22493	879.415588	Unmodified	_AAEAAAAPAESAAPAAGEEPSKEEGEPK_	46.307	7327400	QE37617GM	BIO66
AAEAAAAPAESAAPAAGEEPSKEEGEPK	3	2635.22493	879.415588	Unmodified	_AAEAAAAPAESAAPAAGEEPSKEEGEPK_	75.71	8953200	QE37623GM	BIO67
AAEAAAAPAESAAPAAGEEPSKEEGEPK	3	2635.22493	879.415588	Unmodified	_AAEAAAAPAESAAPAAGEEPSKEEGEPK_	87.339	19542000	QE37641GM	BIO94
AAEAAAAPAESAAPAAGEEPSKEEGEPK	3	2635.22493	879.415588	Unmodified	_AAEAAAAPAESAAPAAGEEPSKEEGEPK_	74.206	10152000	QE37659GM	BIO55
AAEAAAAPAESAAPAAGEEPSKEEGEPK	3	2635.22493	879.415588	Unmodified	_AAEAAAAPAESAAPAAGEEPSKEEGEPK_	113.5	21381000	QE37680GM	BIO42
AAEAAAAPAESAAPAAGEEPSKEEGEPK	3	2635.22493	879.415588	Unmodified	_AAEAAAAPAESAAPAAGEEPSKEEGEPK_	90.062	23137000	QE37695GM	BIO65
AAEAAAAPAESAAPAAGEEPSKEEGEPK	3	2635.22493	879.415588	Unmodified	_AAEAAAAPAESAAPAAGEEPSKEEGEPK_	119.32	14391000	QE37701GM	BIO104
AAEAAAAPAESAAPAAGEEPSKEEGEPK	3	2635.22493	879.415588	Unmodified	_AAEAAAAPAESAAPAAGEEPSKEEGEPK_	54.658	6902500	QE37716GM	BIO76
AAEAAAAPAESAAPAAGEEPSKEEGEPK	3	2635.22493	879.415588	Unmodified	_AAEAAAAPAESAAPAAGEEPSKEEGEPK_	67.832	6607300	QE37722GM	BIO93
AAEAAAAPAESAAPAAGEEPSKEEGEPK	3	2635.22493	879.415588	Unmodified	_AAEAAAAPAESAAPAAGEEPSKEEGEPK_	69.981	5836000	QE37737GM	BIO96
AAEAAAAPAESAAPAAGEEPSKEEGEPK	3	2635.22493	879.415588	Unmodified	_AAEAAAAPAESAAPAAGEEPSKEEGEPK_	60.943	10350000	QE37769GM	BIO6
AAEAAAAPAESAAPAAGEEPSKEEGEPK	3	2635.22493	879.415588	Unmodified	_AAEAAAAPAESAAPAAGEEPSKEEGEPK_	69.981	14350000	QE37772GM	BIO74
AAEAAAAPAESAAPAAGEEPSKEEGEPK	3	2635.22493	879.415588	Unmodified	_AAEAAAAPAESAAPAAGEEPSKEEGEPK_	77.641	14931000	QE37778GM	BIO106
AAEAAAAPAESAAPAAGEEPSKEEGEPK	3	2635.22493	879.415588	Unmodified	_AAEAAAAPAESAAPAAGEEPSKEEGEPK_	64.845	8320700	QE37781GM	BIO15
AAEAAAAPAESAAPAAGEEPSKEEGEPK	3	2635.22493	879.415588	Unmodified	_AAEAAAAPAESAAPAAGEEPSKEEGEPK_	34.715	4347200	QE37787GM	BIO14
AAEAAAAPAESAAPAAGEEPSKEEGEPK	3	2635.22493	879.415588	Unmodified	_AAEAAAAPAESAAPAAGEEPSKEEGEPK_	121.23	21607000	QE37790GM	BIO61
AAEAAAAPAESAAPAAGEEPSKEEGEPK	3	2635.22493	879.415588	Unmodified	_AAEAAAAPAESAAPAAGEEPSKEEGEPK_	65.423	10532000	QE37799GM	BIO3
AAEAAAAPAESAAPAAGEEPSKEEGEPK	3	2635.22493	879.415588	Unmodified	_AAEAAAAPAESAAPAAGEEPSKEEGEPK_	84.365	12868000	QE37811GM	BIO32
AAEAAAAPAESAAPAAGEEPSKEEGEPK	3	2635.22493	879.415588	Unmodified	_AAEAAAAPAESAAPAAGEEPSKEEGEPK_	67.778	7246600	QE37829GM	BIO60
AAEAAAAPAESAAPAAGEEPSKEEGEPK	3	2635.22493	879.415588	Unmodified	_AAEAAAAPAESAAPAAGEEPSKEEGEPK_	54.658	6512200	QE37835GM	BIO5
AAEAAAAPAESAAPAAGEEPSKEEGEPK	3	2635.22493	879.415588	Unmodified	_AAEAAAAPAESAAPAAGEEPSKEEGEPK_	78.837	5903900	QE37841GM	BIO28
AAEAAAAPAESAAPAAGEEPSKEEGEPK	3	2635.22493	879.415588	Unmodified	_AAEAAAAPAESAAPAAGEEPSKEEGEPK_	121.1	23564000	QE37850GM	BIO26
AAEAAAAPAESAAPAAGEEPSKEEGEPK	3	2635.22493	879.415588	Unmodified	_AAEAAAAPAESAAPAAGEEPSKEEGEPK_	59.282	3652900	QE37862GM	BIO82
AAEAAAAPAESAAPAAGEEPSKEEGEPK	3	2635.22493	879.415588	Unmodified	_AAEAAAAPAESAAPAAGEEPSKEEGEPK_	63.138	7448100	QE37886GM	BIO98
AAEAAAAPAESAAPAAGEEPSKEEGEPK	3	2635.22493	879.415588	Unmodified	_AAEAAAAPAESAAPAAGEEPSKEEGEPK_	74.763	7710900	QE37895GM	BIO105
AAEAAAAPAESAAPAAGEEPSKEEGEPK	3	2635.22493	879.415588	Unmodified	_AAEAAAAPAESAAPAAGEEPSKEEGEPK_	77.053	7656200	QE37898GM	BIO18
AAEAAAAPAESAAPAAGEEPSKEEGEPK	3	2635.22493	879.415588	Unmodified	_AAEAAAAPAESAAPAAGEEPSKEEGEPK_	107.24	31384000	QE37913GM	BIO4
AAEAAAAPAESAAPAAGEEPSKEEGEPK	3	2635.22493	879.415588	Unmodified	_AAEAAAAPAESAAPAAGEEPSKEEGEPK_	50.189	11096000	QE37916GM	BIO63
AAEAAAAPAESAAPAAGEEPSKEEGEPK	3	2635.22493	879.415588	Unmodified	_AAEAAAAPAESAAPAAGEEPSKEEGEPK_	68.361	6871600	QE37925GM	BIO52
AAEAAAAPAESAAPAAGEEPSKEEGEPK	3	2635.22493	879.415588	Unmodified	_AAEAAAAPAESAAPAAGEEPSKEEGEPK_	71.678	8252400	QE37937GM	BIO12
AAEAAAAPAESAAPAAGEEPSKEEGEPK	3	2635.22493	879.415588	Unmodified	_AAEAAAAPAESAAPAAGEEPSKEEGEPK_	65.428	10521000	QE37940GM	BIO53
AAEAAAAPAESAAPAAGEEPSKEEGEPK	3	2635.22493	879.415588	Unmodified	_AAEAAAAPAESAAPAAGEEPSKEEGEPK_	69.152	4368100	QE37943GM	BIO44
AAEAAAAPAESAAPAAGEEPSKEEGEPK	3	2635.22493	879.415588	Unmodified	_AAEAAAAPAESAAPAAGEEPSKEEGEPK_	61.801	4366600	QE37949GM	BIO48
AAEAAAAPAESAAPAAGEEPSKEEGEPK	3	2635.22493	879.415588	Unmodified	_AAEAAAAPAESAAPAAGEEPSKEEGEPK_	48.773	7005700	QE37961GM	BIO17
AAEAAAAPAESAAPAAGEEPSKEEGEPK	3	2635.22493	879.415588	Unmodified	_AAEAAAAPAESAAPAAGEEPSKEEGEPK_	37.526	4748800	QE37973GM	BIO22
AAEAAAAPAESAAPAAGEEPSKEEGEPK	3	2635.22493	879.415588	Unmodified	_AAEAAAAPAESAAPAAGEEPSKEEGEPK_	NA	8618600	QE37620GM	BIO9
AAEAAAAPAESAAPAAGEEPSKEEGEPK	3	2635.22493	879.415588	Unmodified	_AAEAAAAPAESAAPAAGEEPSKEEGEPK_	NA	2820900	QE37644GM	BIO73
AAEAAAAPAESAAPAAGEEPSKEEGEPK	3	2635.22493	879.415588	Unmodified	_AAEAAAAPAESAAPAAGEEPSKEEGEPK_	NA	5558600	QE37650GM	BIO56
AAEAAAAPAESAAPAAGEEPSKEEGEPK	3	2635.22493	879.415588	Unmodified	_AAEAAAAPAESAAPAAGEEPSKEEGEPK_	NA	12159000	QE37656GM	BIO89
AAEAAAAPAESAAPAAGEEPSKEEGEPK	3	2635.22493	879.415588	Unmodified	_AAEAAAAPAESAAPAAGEEPSKEEGEPK_	NA	13133000	QE37668GM	BIO11
AAEAAAAPAESAAPAAGEEPSKEEGEPK	3	2635.22493	879.415588	Unmodified	_AAEAAAAPAESAAPAAGEEPSKEEGEPK_	NA	10444000	QE37671GM	BIO27
AAEAAAAPAESAAPAAGEEPSKEEGEPK	3	2635.22493	879.415588	Unmodified	_AAEAAAAPAESAAPAAGEEPSKEEGEPK_	NA	3936900	QE37674GM	BIO45
AAEAAAAPAESAAPAAGEEPSKEEGEPK	3	2635.22493	879.415588	Unmodified	_AAEAAAAPAESAAPAAGEEPSKEEGEPK_	NA	11403000	QE37698GM	BIO34
AAEAAAAPAESAAPAAGEEPSKEEGEPK	3	2635.22493	879.415588	Unmodified	_AAEAAAAPAESAAPAAGEEPSKEEGEPK_	NA	11705000	QE37704GM	BIO100
AAEAAAAPAESAAPAAGEEPSKEEGEPK	3	2635.22493	879.415588	Unmodified	_AAEAAAAPAESAAPAAGEEPSKEEGEPK_	NA	4496300	QE37707GM	BIO86
AAEAAAAPAESAAPAAGEEPSKEEGEPK	3	2635.22493	879.415588	Unmodified	_AAEAAAAPAESAAPAAGEEPSKEEGEPK_	NA	8490000	QE37719GM	BIO80
AAEAAAAPAESAAPAAGEEPSKEEGEPK	3	2635.22493	879.415588	Unmodified	_AAEAAAAPAESAAPAAGEEPSKEEGEPK_	NA	5021200	QE37725GM	BIO41
AAEAAAAPAESAAPAAGEEPSKEEGEPK	3	2635.22493	879.415588	Unmodified	_AAEAAAAPAESAAPAAGEEPSKEEGEPK_	NA	11509000	QE37731GM	BIO88
AAEAAAAPAESAAPAAGEEPSKEEGEPK	3	2635.22493	879.415588	Unmodified	_AAEAAAAPAESAAPAAGEEPSKEEGEPK_	NA	3719400	QE37740GM	BIO87
AAEAAAAPAESAAPAAGEEPSKEEGEPK	3	2635.22493	879.415588	Unmodified	_AAEAAAAPAESAAPAAGEEPSKEEGEPK_	NA	9097700	QE37743GM	BIO47
AAEAAAAPAESAAPAAGEEPSKEEGEPK	3	2635.22493	879.415588	Unmodified	_AAEAAAAPAESAAPAAGEEPSKEEGEPK_	NA	8513100	QE37746GM	BIO7
AAEAAAAPAESAAPAAGEEPSKEEGEPK	3	2635.22493	879.415588	Unmodified	_AAEAAAAPAESAAPAAGEEPSKEEGEPK_	NA	4130800	QE37749GM	BIO107
AAEAAAAPAESAAPAAGEEPSKEEGEPK	3	2635.22493	879.415588	Unmodified	_AAEAAAAPAESAAPAAGEEPSKEEGEPK_	NA	4846000	QE37755GM	BIO91
AAEAAAAPAESAAPAAGEEPSKEEGEPK	3	2635.22493	879.415588	Unmodified	_AAEAAAAPAESAAPAAGEEPSKEEGEPK_	NA	4201300	QE37766GM	BIO103
AAEAAAAPAESAAPAAGEEPSKEEGEPK	3	2635.22493	879.415588	Unmodified	_AAEAAAAPAESAAPAAGEEPSKEEGEPK_	NA	6850400	QE37775GM	BIO77
AAEAAAAPAESAAPAAGEEPSKEEGEPK	3	2635.22493	879.415588	Unmodified	_AAEAAAAPAESAAPAAGEEPSKEEGEPK_	NA	2564000	QE37793GM	BIO8
AAEAAAAPAESAAPAAGEEPSKEEGEPK	3	2635.22493	879.415588	Unmodified	_AAEAAAAPAESAAPAAGEEPSKEEGEPK_	NA	6285200	QE37796GM	BIO70
AAEAAAAPAESAAPAAGEEPSKEEGEPK	3	2635.22493	879.415588	Unmodified	_AAEAAAAPAESAAPAAGEEPSKEEGEPK_	NA	10843000	QE37802GM	BIO57
AAEAAAAPAESAAPAAGEEPSKEEGEPK	3	2635.22493	879.415588	Unmodified	_AAEAAAAPAESAAPAAGEEPSKEEGEPK_	NA	5054000	QE37814GM	BIO102
AAEAAAAPAESAAPAAGEEPSKEEGEPK	3	2635.22493	879.415588	Unmodified	_AAEAAAAPAESAAPAAGEEPSKEEGEPK_	NA	48019000	QE37817GM	BIO75
AAEAAAAPAESAAPAAGEEPSKEEGEPK	3	2635.22493	879.415588	Unmodified	_AAEAAAAPAESAAPAAGEEPSKEEGEPK_	NA	42128000	QE37823GM	BIO50
AAEAAAAPAESAAPAAGEEPSKEEGEPK	3	2635.22493	879.415588	Unmodified	_AAEAAAAPAESAAPAAGEEPSKEEGEPK_	NA	2351900	QE37838GM	BIO29
AAEAAAAPAESAAPAAGEEPSKEEGEPK	3	2635.22493	879.415588	Unmodified	_AAEAAAAPAESAAPAAGEEPSKEEGEPK_	NA	5656400	QE37844GM	BIO10
AAEAAAAPAESAAPAAGEEPSKEEGEPK	3	2635.22493	879.415588	Unmodified	_AAEAAAAPAESAAPAAGEEPSKEEGEPK_	NA	8520100	QE37847GM	BIO13
AAEAAAAPAESAAPAAGEEPSKEEGEPK	3	2635.22493	879.415588	Unmodified	_AAEAAAAPAESAAPAAGEEPSKEEGEPK_	NA	2430100	QE37859GM	BIO31
AAEAAAAPAESAAPAAGEEPSKEEGEPK	3	2635.22493	879.415588	Unmodified	_AAEAAAAPAESAAPAAGEEPSKEEGEPK_	NA	9807500	QE37868GM	BIO59
AAEAAAAPAESAAPAAGEEPSKEEGEPK	3	2635.22493	879.415588	Unmodified	_AAEAAAAPAESAAPAAGEEPSKEEGEPK_	NA	1468200	QE37871GM	BIO30
AAEAAAAPAESAAPAAGEEPSKEEGEPK	3	2635.22493	879.415588	Unmodified	_AAEAAAAPAESAAPAAGEEPSKEEGEPK_	NA	2545100	QE37931GM	BIO40
AAEAAAAPAESAAPAAGEEPSKEEGEPK	3	2635.22493	879.415588	Unmodified	_AAEAAAAPAESAAPAAGEEPSKEEGEPK_	NA	39648000	QE37955GM	BIO85
AAEAAAAPAESAAPAAGEEPSKEEGEPK	3	2635.22493	879.415588	Unmodified	_AAEAAAAPAESAAPAAGEEPSKEEGEPK_	NA	2774300	QE37970GM	BIO92
AAEAAAAPAESAAPAAGEEPSKEEGEPK	3	2635.22493	879.415588	Unmodified	_AAEAAAAPAESAAPAAGEEPSKEEGEPK_	NA	2345200	QE37982GM	BIO23
AAEAAAAPAESAAPAAGEEPSKEEGEPK	3	2635.22493	879.415588	Unmodified	_AAEAAAAPAESAAPAAGEEPSKEEGEPK_	NA	2838000	QE37988GM	BIO43
AAEAAAAPAESAAPAAGEEPSKEEGEPK	3	2635.22493	879.415588	Unmodified	_AAEAAAAPAESAAPAAGEEPSKEEGEPK_	NA	2138600	QE37991GM	BIO108
AAECPAGFVRPPLIIFSVDGFR	3	2418.25182	807.091217	Unmodified	_AAECPAGFVRPPLIIFSVDGFR_	106.69	501090000	QE37617GM	BIO66
AAECPAGFVRPPLIIFSVDGFR	3	2418.25182	807.091217	Unmodified	_AAECPAGFVRPPLIIFSVDGFR_	112.45	507170000	QE37620GM	BIO9
AAECPAGFVRPPLIIFSVDGFR	3	2418.25182	807.091217	Unmodified	_AAECPAGFVRPPLIIFSVDGFR_	92.29	343070000	QE37623GM	BIO67
AAECPAGFVRPPLIIFSVDGFR	3	2418.25182	807.091217	Unmodified	_AAECPAGFVRPPLIIFSVDGFR_	121.26	454310000	QE37632GM	BIO68
AAECPAGFVRPPLIIFSVDGFR	3	2418.25182	807.091217	Unmodified	_AAECPAGFVRPPLIIFSVDGFR_	114.04	318400000	QE37635GM	BIO20
AAECPAGFVRPPLIIFSVDGFR	3	2418.25182	807.091217	Unmodified	_AAECPAGFVRPPLIIFSVDGFR_	122	426180000	QE37641GM	BIO94
AAECPAGFVRPPLIIFSVDGFR	3	2418.25182	807.091217	Unmodified	_AAECPAGFVRPPLIIFSVDGFR_	45.047	94685000	QE37644GM	BIO73
AAECPAGFVRPPLIIFSVDGFR	3	2418.25182	807.091217	Unmodified	_AAECPAGFVRPPLIIFSVDGFR_	48.656	3185300	QE37647GM	BIO79
AAECPAGFVRPPLIIFSVDGFR	3	2418.25182	807.091217	Unmodified	_AAECPAGFVRPPLIIFSVDGFR_	170.91	350710000	QE37650GM	BIO56
AAECPAGFVRPPLIIFSVDGFR	3	2418.25182	807.091217	Unmodified	_AAECPAGFVRPPLIIFSVDGFR_	105.67	73572000	QE37653GM	BIO35
AAECPAGFVRPPLIIFSVDGFR	3	2418.25182	807.091217	Unmodified	_AAECPAGFVRPPLIIFSVDGFR_	151.42	684580000	QE37656GM	BIO89
AAECPAGFVRPPLIIFSVDGFR	2	2418.25182	1210.13319	Unmodified	_AAECPAGFVRPPLIIFSVDGFR_	109.07	18224000	QE37656GM	BIO89
AAECPAGFVRPPLIIFSVDGFR	3	2418.25182	807.091217	Unmodified	_AAECPAGFVRPPLIIFSVDGFR_	102.48	409590000	QE37659GM	BIO55
AAECPAGFVRPPLIIFSVDGFR	3	2418.25182	807.091217	Unmodified	_AAECPAGFVRPPLIIFSVDGFR_	119.01	117650000	QE37665GM	BIO1
AAECPAGFVRPPLIIFSVDGFR	3	2418.25182	807.091217	Unmodified	_AAECPAGFVRPPLIIFSVDGFR_	165.66	267070000	QE37668GM	BIO11
AAECPAGFVRPPLIIFSVDGFR	3	2418.25182	807.091217	Unmodified	_AAECPAGFVRPPLIIFSVDGFR_	141.1	189300000	QE37671GM	BIO27
AAECPAGFVRPPLIIFSVDGFR	3	2418.25182	807.091217	Unmodified	_AAECPAGFVRPPLIIFSVDGFR_	41.912	102690000	QE37674GM	BIO45
AAECPAGFVRPPLIIFSVDGFR	3	2418.25182	807.091217	Unmodified	_AAECPAGFVRPPLIIFSVDGFR_	155.76	276580000	QE37680GM	BIO42
AAECPAGFVRPPLIIFSVDGFR	3	2418.25182	807.091217	Unmodified	_AAECPAGFVRPPLIIFSVDGFR_	64.723	103280000	QE37683GM	BIO95
AAECPAGFVRPPLIIFSVDGFR	3	2418.25182	807.091217	Unmodified	_AAECPAGFVRPPLIIFSVDGFR_	141.1	315240000	QE37689GM	BIO69
AAECPAGFVRPPLIIFSVDGFR	3	2418.25182	807.091217	Unmodified	_AAECPAGFVRPPLIIFSVDGFR_	94.463	561070000	QE37695GM	BIO65
AAECPAGFVRPPLIIFSVDGFR	3	2418.25182	807.091217	Unmodified	_AAECPAGFVRPPLIIFSVDGFR_	69.922	8813500	QE37698GM	BIO34
AAECPAGFVRPPLIIFSVDGFR	3	2418.25182	807.091217	Unmodified	_AAECPAGFVRPPLIIFSVDGFR_	111.66	180480000	QE37701GM	BIO104
AAECPAGFVRPPLIIFSVDGFR	3	2418.25182	807.091217	Unmodified	_AAECPAGFVRPPLIIFSVDGFR_	139.26	282410000	QE37704GM	BIO100
AAECPAGFVRPPLIIFSVDGFR	3	2418.25182	807.091217	Unmodified	_AAECPAGFVRPPLIIFSVDGFR_	122.3	100160000	QE37707GM	BIO86
AAECPAGFVRPPLIIFSVDGFR	3	2418.25182	807.091217	Unmodified	_AAECPAGFVRPPLIIFSVDGFR_	150.83	330370000	QE37716GM	BIO76
AAECPAGFVRPPLIIFSVDGFR	3	2418.25182	807.091217	Unmodified	_AAECPAGFVRPPLIIFSVDGFR_	131.59	337980000	QE37719GM	BIO80
AAECPAGFVRPPLIIFSVDGFR	3	2418.25182	807.091217	Unmodified	_AAECPAGFVRPPLIIFSVDGFR_	104.86	115100000	QE37722GM	BIO93
AAECPAGFVRPPLIIFSVDGFR	3	2418.25182	807.091217	Unmodified	_AAECPAGFVRPPLIIFSVDGFR_	81.967	46652000	QE37725GM	BIO41
AAECPAGFVRPPLIIFSVDGFR	3	2418.25182	807.091217	Unmodified	_AAECPAGFVRPPLIIFSVDGFR_	54.271	7456100	QE37728GM	BIO83
AAECPAGFVRPPLIIFSVDGFR	3	2418.25182	807.091217	Unmodified	_AAECPAGFVRPPLIIFSVDGFR_	147.93	688140000	QE37731GM	BIO88
AAECPAGFVRPPLIIFSVDGFR	2	2418.25182	1210.13319	Unmodified	_AAECPAGFVRPPLIIFSVDGFR_	56.147	25632000	QE37731GM	BIO88
AAECPAGFVRPPLIIFSVDGFR	3	2418.25182	807.091217	Unmodified	_AAECPAGFVRPPLIIFSVDGFR_	153.82	137640000	QE37737GM	BIO96
AAECPAGFVRPPLIIFSVDGFR	3	2418.25182	807.091217	Unmodified	_AAECPAGFVRPPLIIFSVDGFR_	72.876	162610000	QE37740GM	BIO87
AAECPAGFVRPPLIIFSVDGFR	3	2418.25182	807.091217	Unmodified	_AAECPAGFVRPPLIIFSVDGFR_	158.73	312650000	QE37743GM	BIO47
AAECPAGFVRPPLIIFSVDGFR	3	2418.25182	807.091217	Unmodified	_AAECPAGFVRPPLIIFSVDGFR_	176.84	575580000	QE37746GM	BIO7
AAECPAGFVRPPLIIFSVDGFR	3	2418.25182	807.091217	Unmodified	_AAECPAGFVRPPLIIFSVDGFR_	113.17	92666000	QE37749GM	BIO107
AAECPAGFVRPPLIIFSVDGFR	3	2418.25182	807.091217	Unmodified	_AAECPAGFVRPPLIIFSVDGFR_	82.975	83762000	QE37752GM	BIO109
AAECPAGFVRPPLIIFSVDGFR	3	2418.25182	807.091217	Unmodified	_AAECPAGFVRPPLIIFSVDGFR_	139.98	233020000	QE37755GM	BIO91
AAECPAGFVRPPLIIFSVDGFR	3	2418.25182	807.091217	Unmodified	_AAECPAGFVRPPLIIFSVDGFR_	82.037	22165000	QE37761GM	BIO51
AAECPAGFVRPPLIIFSVDGFR	3	2418.25182	807.091217	Unmodified	_AAECPAGFVRPPLIIFSVDGFR_	142.99	73335000	QE37766GM	BIO103
AAECPAGFVRPPLIIFSVDGFR	3	2418.25182	807.091217	Unmodified	_AAECPAGFVRPPLIIFSVDGFR_	73.405	7993300	QE37769GM	BIO6
AAECPAGFVRPPLIIFSVDGFR	3	2418.25182	807.091217	Unmodified	_AAECPAGFVRPPLIIFSVDGFR_	42.254	789530000	QE37769GM	BIO6
AAECPAGFVRPPLIIFSVDGFR	3	2418.25182	807.091217	Unmodified	_AAECPAGFVRPPLIIFSVDGFR_	142.04	217330000	QE37772GM	BIO74
AAECPAGFVRPPLIIFSVDGFR	3	2418.25182	807.091217	Unmodified	_AAECPAGFVRPPLIIFSVDGFR_	116.48	336620000	QE37775GM	BIO77
AAECPAGFVRPPLIIFSVDGFR	3	2418.25182	807.091217	Unmodified	_AAECPAGFVRPPLIIFSVDGFR_	123.53	182560000	QE37778GM	BIO106
AAECPAGFVRPPLIIFSVDGFR	3	2418.25182	807.091217	Unmodified	_AAECPAGFVRPPLIIFSVDGFR_	120.52	107330000	QE37781GM	BIO15
AAECPAGFVRPPLIIFSVDGFR	3	2418.25182	807.091217	Unmodified	_AAECPAGFVRPPLIIFSVDGFR_	144.92	127670000	QE37787GM	BIO14
AAECPAGFVRPPLIIFSVDGFR	3	2418.25182	807.091217	Unmodified	_AAECPAGFVRPPLIIFSVDGFR_	164.65	383470000	QE37790GM	BIO61
AAECPAGFVRPPLIIFSVDGFR	3	2418.25182	807.091217	Unmodified	_AAECPAGFVRPPLIIFSVDGFR_	154.84	111450000	QE37793GM	BIO8
AAECPAGFVRPPLIIFSVDGFR	3	2418.25182	807.091217	Unmodified	_AAECPAGFVRPPLIIFSVDGFR_	53.201	3979400	QE37796GM	BIO70
AAECPAGFVRPPLIIFSVDGFR	3	2418.25182	807.091217	Unmodified	_AAECPAGFVRPPLIIFSVDGFR_	165.66	198550000	QE37799GM	BIO3
AAECPAGFVRPPLIIFSVDGFR	3	2418.25182	807.091217	Unmodified	_AAECPAGFVRPPLIIFSVDGFR_	87.772	282520000	QE37802GM	BIO57
AAECPAGFVRPPLIIFSVDGFR	3	2418.25182	807.091217	Unmodified	_AAECPAGFVRPPLIIFSVDGFR_	173.65	388500000	QE37805GM	BIO101
AAECPAGFVRPPLIIFSVDGFR	3	2418.25182	807.091217	Unmodified	_AAECPAGFVRPPLIIFSVDGFR_	79.568	5011700	QE37811GM	BIO32
AAECPAGFVRPPLIIFSVDGFR	3	2418.25182	807.091217	Unmodified	_AAECPAGFVRPPLIIFSVDGFR_	68.88	310250000	QE37814GM	BIO102
AAECPAGFVRPPLIIFSVDGFR	3	2418.25182	807.091217	Unmodified	_AAECPAGFVRPPLIIFSVDGFR_	160.57	612930000	QE37817GM	BIO75
AAECPAGFVRPPLIIFSVDGFR	3	2418.25182	807.091217	Unmodified	_AAECPAGFVRPPLIIFSVDGFR_	179.03	636990000	QE37823GM	BIO50
AAECPAGFVRPPLIIFSVDGFR	2	2418.25182	1210.13319	Unmodified	_AAECPAGFVRPPLIIFSVDGFR_	128.06	36087000	QE37823GM	BIO50
AAECPAGFVRPPLIIFSVDGFR	3	2418.25182	807.091217	Unmodified	_AAECPAGFVRPPLIIFSVDGFR_	120.75	299130000	QE37826GM	BIO38
AAECPAGFVRPPLIIFSVDGFR	3	2418.25182	807.091217	Unmodified	_AAECPAGFVRPPLIIFSVDGFR_	183.86	161020000	QE37829GM	BIO60
AAECPAGFVRPPLIIFSVDGFR	3	2418.25182	807.091217	Unmodified	_AAECPAGFVRPPLIIFSVDGFR_	41.115	5672900	QE37835GM	BIO5
AAECPAGFVRPPLIIFSVDGFR	3	2418.25182	807.091217	Unmodified	_AAECPAGFVRPPLIIFSVDGFR_	125.04	72030000	QE37838GM	BIO29
AAECPAGFVRPPLIIFSVDGFR	3	2418.25182	807.091217	Unmodified	_AAECPAGFVRPPLIIFSVDGFR_	182.77	294330000	QE37841GM	BIO28
AAECPAGFVRPPLIIFSVDGFR	3	2418.25182	807.091217	Unmodified	_AAECPAGFVRPPLIIFSVDGFR_	128.01	210760000	QE37844GM	BIO10
AAECPAGFVRPPLIIFSVDGFR	3	2418.25182	807.091217	Unmodified	_AAECPAGFVRPPLIIFSVDGFR_	83.453	164980000	QE37847GM	BIO13
AAECPAGFVRPPLIIFSVDGFR	3	2418.25182	807.091217	Unmodified	_AAECPAGFVRPPLIIFSVDGFR_	82.36	7172800	QE37850GM	BIO26
AAECPAGFVRPPLIIFSVDGFR	3	2418.25182	807.091217	Unmodified	_AAECPAGFVRPPLIIFSVDGFR_	167.61	760390000	QE37853GM	BIO90
AAECPAGFVRPPLIIFSVDGFR	3	2418.25182	807.091217	Unmodified	_AAECPAGFVRPPLIIFSVDGFR_	94.837	58780000	QE37859GM	BIO31
AAECPAGFVRPPLIIFSVDGFR	3	2418.25182	807.091217	Unmodified	_AAECPAGFVRPPLIIFSVDGFR_	174.71	492910000	QE37865GM	BIO64
AAECPAGFVRPPLIIFSVDGFR	3	2418.25182	807.091217	Unmodified	_AAECPAGFVRPPLIIFSVDGFR_	175.77	250480000	QE37868GM	BIO59
AAECPAGFVRPPLIIFSVDGFR	3	2418.25182	807.091217	Unmodified	_AAECPAGFVRPPLIIFSVDGFR_	138.66	58368000	QE37871GM	BIO30
AAECPAGFVRPPLIIFSVDGFR	3	2418.25182	807.091217	Unmodified	_AAECPAGFVRPPLIIFSVDGFR_	83.776	8693100	QE37874GM	BIO81
AAECPAGFVRPPLIIFSVDGFR	3	2418.25182	807.091217	Unmodified	_AAECPAGFVRPPLIIFSVDGFR_	155.76	155640000	QE37886GM	BIO98
AAECPAGFVRPPLIIFSVDGFR	3	2418.25182	807.091217	Unmodified	_AAECPAGFVRPPLIIFSVDGFR_	105.92	111950000	QE37889GM	BIO36
AAECPAGFVRPPLIIFSVDGFR	3	2418.25182	807.091217	Unmodified	_AAECPAGFVRPPLIIFSVDGFR_	82.975	79505000	QE37892GM	BIO39
AAECPAGFVRPPLIIFSVDGFR	3	2418.25182	807.091217	Unmodified	_AAECPAGFVRPPLIIFSVDGFR_	132.84	28171000	QE37895GM	BIO105
AAECPAGFVRPPLIIFSVDGFR	3	2418.25182	807.091217	Unmodified	_AAECPAGFVRPPLIIFSVDGFR_	71.174	4584700	QE37898GM	BIO18
AAECPAGFVRPPLIIFSVDGFR	3	2418.25182	807.091217	Unmodified	_AAECPAGFVRPPLIIFSVDGFR_	51.645	342750000	QE37898GM	BIO18
AAECPAGFVRPPLIIFSVDGFR	3	2418.25182	807.091217	Unmodified	_AAECPAGFVRPPLIIFSVDGFR_	83.245	64769000	QE37907GM	BIO37
AAECPAGFVRPPLIIFSVDGFR	3	2418.25182	807.091217	Unmodified	_AAECPAGFVRPPLIIFSVDGFR_	207.22	459300000	QE37913GM	BIO4
AAECPAGFVRPPLIIFSVDGFR	3	2418.25182	807.091217	Unmodified	_AAECPAGFVRPPLIIFSVDGFR_	161.68	146690000	QE37919GM	BIO99
AAECPAGFVRPPLIIFSVDGFR	3	2418.25182	807.091217	Unmodified	_AAECPAGFVRPPLIIFSVDGFR_	137.64	116690000	QE37922GM	BIO71
AAECPAGFVRPPLIIFSVDGFR	3	2418.25182	807.091217	Unmodified	_AAECPAGFVRPPLIIFSVDGFR_	140.17	114330000	QE37925GM	BIO52
AAECPAGFVRPPLIIFSVDGFR	3	2418.25182	807.091217	Unmodified	_AAECPAGFVRPPLIIFSVDGFR_	82.504	54034000	QE37931GM	BIO40
AAECPAGFVRPPLIIFSVDGFR	3	2418.25182	807.091217	Unmodified	_AAECPAGFVRPPLIIFSVDGFR_	160.77	351600000	QE37934GM	BIO2
AAECPAGFVRPPLIIFSVDGFR	3	2418.25182	807.091217	Unmodified	_AAECPAGFVRPPLIIFSVDGFR_	101.6	75257000	QE37937GM	BIO12
AAECPAGFVRPPLIIFSVDGFR	3	2418.25182	807.091217	Unmodified	_AAECPAGFVRPPLIIFSVDGFR_	55.127	5142500	QE37940GM	BIO53
AAECPAGFVRPPLIIFSVDGFR	3	2418.25182	807.091217	Unmodified	_AAECPAGFVRPPLIIFSVDGFR_	142.99	284860000	QE37946GM	BIO19
AAECPAGFVRPPLIIFSVDGFR	3	2418.25182	807.091217	Unmodified	_AAECPAGFVRPPLIIFSVDGFR_	166.69	198950000	QE37949GM	BIO48
AAECPAGFVRPPLIIFSVDGFR	3	2418.25182	807.091217	Unmodified	_AAECPAGFVRPPLIIFSVDGFR_	210.74	935430000	QE37955GM	BIO85
AAECPAGFVRPPLIIFSVDGFR	2	2418.25182	1210.13319	Unmodified	_AAECPAGFVRPPLIIFSVDGFR_	156.17	28521000	QE37955GM	BIO85
AAECPAGFVRPPLIIFSVDGFR	3	2418.25182	807.091217	Unmodified	_AAECPAGFVRPPLIIFSVDGFR_	179.03	431960000	QE37964GM	BIO58
AAECPAGFVRPPLIIFSVDGFR	3	2418.25182	807.091217	Unmodified	_AAECPAGFVRPPLIIFSVDGFR_	173.65	441380000	QE37967GM	BIO33
AAECPAGFVRPPLIIFSVDGFR	3	2418.25182	807.091217	Unmodified	_AAECPAGFVRPPLIIFSVDGFR_	142.04	65578000	QE37970GM	BIO92
AAECPAGFVRPPLIIFSVDGFR	3	2418.25182	807.091217	Unmodified	_AAECPAGFVRPPLIIFSVDGFR_	82.635	37911000	QE37973GM	BIO22
AAECPAGFVRPPLIIFSVDGFR	3	2418.25182	807.091217	Unmodified	_AAECPAGFVRPPLIIFSVDGFR_	121.21	69662000	QE37982GM	BIO23
AAECPAGFVRPPLIIFSVDGFR	3	2418.25182	807.091217	Unmodified	_AAECPAGFVRPPLIIFSVDGFR_	124.86	107190000	QE37985GM	BIO24
AAECPAGFVRPPLIIFSVDGFR	3	2418.25182	807.091217	Unmodified	_AAECPAGFVRPPLIIFSVDGFR_	130.71	125640000	QE37988GM	BIO43
AAECPAGFVRPPLIIFSVDGFR	3	2418.25182	807.091217	Unmodified	_AAECPAGFVRPPLIIFSVDGFR_	120.64	125540000	QE37991GM	BIO108
AAECPAGFVRPPLIIFSVDGFR	2	2418.25182	1210.13319	Unmodified	_AAECPAGFVRPPLIIFSVDGFR_	NA	23520000	QE37617GM	BIO66
AAECPAGFVRPPLIIFSVDGFR	2	2418.25182	1210.13319	Unmodified	_AAECPAGFVRPPLIIFSVDGFR_	NA	4090000	QE37623GM	BIO67
AAECPAGFVRPPLIIFSVDGFR	2	2418.25182	1210.13319	Unmodified	_AAECPAGFVRPPLIIFSVDGFR_	NA	7672300	QE37632GM	BIO68
AAECPAGFVRPPLIIFSVDGFR	3	2418.25182	807.091217	Unmodified	_AAECPAGFVRPPLIIFSVDGFR_	NA	4996900	QE37632GM	BIO68
AAECPAGFVRPPLIIFSVDGFR	2	2418.25182	1210.13319	Unmodified	_AAECPAGFVRPPLIIFSVDGFR_	NA	4974900	QE37635GM	BIO20
AAECPAGFVRPPLIIFSVDGFR	2	2418.25182	1210.13319	Unmodified	_AAECPAGFVRPPLIIFSVDGFR_	NA	7716000	QE37641GM	BIO94
AAECPAGFVRPPLIIFSVDGFR	2	2418.25182	1210.13319	Unmodified	_AAECPAGFVRPPLIIFSVDGFR_	NA	16021000	QE37647GM	BIO79
AAECPAGFVRPPLIIFSVDGFR	3	2418.25182	807.091217	Unmodified	_AAECPAGFVRPPLIIFSVDGFR_	NA	469880000	QE37647GM	BIO79
AAECPAGFVRPPLIIFSVDGFR	2	2418.25182	1210.13319	Unmodified	_AAECPAGFVRPPLIIFSVDGFR_	NA	5011100	QE37659GM	BIO55
AAECPAGFVRPPLIIFSVDGFR	2	2418.25182	1210.13319	Unmodified	_AAECPAGFVRPPLIIFSVDGFR_	NA	11611000	QE37695GM	BIO65
AAECPAGFVRPPLIIFSVDGFR	2	2418.25182	1210.13319	Unmodified	_AAECPAGFVRPPLIIFSVDGFR_	NA	24660000	QE37698GM	BIO34
AAECPAGFVRPPLIIFSVDGFR	3	2418.25182	807.091217	Unmodified	_AAECPAGFVRPPLIIFSVDGFR_	NA	971750000	QE37698GM	BIO34
AAECPAGFVRPPLIIFSVDGFR	3	2418.25182	807.091217	Unmodified	_AAECPAGFVRPPLIIFSVDGFR_	NA	332310	QE37701GM	BIO104
AAECPAGFVRPPLIIFSVDGFR	2	2418.25182	1210.13319	Unmodified	_AAECPAGFVRPPLIIFSVDGFR_	NA	2989900	QE37716GM	BIO76
AAECPAGFVRPPLIIFSVDGFR	3	2418.25182	807.091217	Unmodified	_AAECPAGFVRPPLIIFSVDGFR_	NA	1974500	QE37716GM	BIO76
AAECPAGFVRPPLIIFSVDGFR	2	2418.25182	1210.13319	Unmodified	_AAECPAGFVRPPLIIFSVDGFR_	NA	2689900	QE37719GM	BIO80
AAECPAGFVRPPLIIFSVDGFR	3	2418.25182	807.091217	Unmodified	_AAECPAGFVRPPLIIFSVDGFR_	NA	3457900	QE37719GM	BIO80
AAECPAGFVRPPLIIFSVDGFR	3	2418.25182	807.091217	Unmodified	_AAECPAGFVRPPLIIFSVDGFR_	NA	1037800	QE37740GM	BIO87
AAECPAGFVRPPLIIFSVDGFR	2	2418.25182	1210.13319	Unmodified	_AAECPAGFVRPPLIIFSVDGFR_	NA	1958300	QE37743GM	BIO47
AAECPAGFVRPPLIIFSVDGFR	2	2418.25182	1210.13319	Unmodified	_AAECPAGFVRPPLIIFSVDGFR_	NA	15438000	QE37746GM	BIO7
AAECPAGFVRPPLIIFSVDGFR	2	2418.25182	1210.13319	Unmodified	_AAECPAGFVRPPLIIFSVDGFR_	NA	35910000	QE37769GM	BIO6
AAECPAGFVRPPLIIFSVDGFR	3	2418.25182	807.091217	Unmodified	_AAECPAGFVRPPLIIFSVDGFR_	NA	265540000	QE37796GM	BIO70
AAECPAGFVRPPLIIFSVDGFR	3	2418.25182	807.091217	Unmodified	_AAECPAGFVRPPLIIFSVDGFR_	NA	348680000	QE37811GM	BIO32
AAECPAGFVRPPLIIFSVDGFR	3	2418.25182	807.091217	Unmodified	_AAECPAGFVRPPLIIFSVDGFR_	NA	992940	QE37829GM	BIO60
AAECPAGFVRPPLIIFSVDGFR	3	2418.25182	807.091217	Unmodified	_AAECPAGFVRPPLIIFSVDGFR_	NA	431940000	QE37835GM	BIO5
AAECPAGFVRPPLIIFSVDGFR	3	2418.25182	807.091217	Unmodified	_AAECPAGFVRPPLIIFSVDGFR_	NA	551540000	QE37850GM	BIO26
AAECPAGFVRPPLIIFSVDGFR	2	2418.25182	1210.13319	Unmodified	_AAECPAGFVRPPLIIFSVDGFR_	NA	20941000	QE37853GM	BIO90
AAECPAGFVRPPLIIFSVDGFR	3	2418.25182	807.091217	Unmodified	_AAECPAGFVRPPLIIFSVDGFR_	NA	118560000	QE37862GM	BIO82
AAECPAGFVRPPLIIFSVDGFR	2	2418.25182	1210.13319	Unmodified	_AAECPAGFVRPPLIIFSVDGFR_	NA	4004300	QE37865GM	BIO64
AAECPAGFVRPPLIIFSVDGFR	2	2418.25182	1210.13319	Unmodified	_AAECPAGFVRPPLIIFSVDGFR_	NA	14135000	QE37874GM	BIO81
AAECPAGFVRPPLIIFSVDGFR	3	2418.25182	807.091217	Unmodified	_AAECPAGFVRPPLIIFSVDGFR_	NA	603130000	QE37874GM	BIO81
AAECPAGFVRPPLIIFSVDGFR	3	2418.25182	807.091217	Unmodified	_AAECPAGFVRPPLIIFSVDGFR_	NA	367560000	QE37910GM	BIO46
AAECPAGFVRPPLIIFSVDGFR	2	2418.25182	1210.13319	Unmodified	_AAECPAGFVRPPLIIFSVDGFR_	NA	3127100	QE37913GM	BIO4
AAECPAGFVRPPLIIFSVDGFR	3	2418.25182	807.091217	Unmodified	_AAECPAGFVRPPLIIFSVDGFR_	NA	56771000	QE37916GM	BIO63
AAECPAGFVRPPLIIFSVDGFR	2	2418.25182	1210.13319	Unmodified	_AAECPAGFVRPPLIIFSVDGFR_	NA	1258300	QE37940GM	BIO53
AAECPAGFVRPPLIIFSVDGFR	3	2418.25182	807.091217	Unmodified	_AAECPAGFVRPPLIIFSVDGFR_	NA	3.12e+08	QE37940GM	BIO53
AAECPAGFVRPPLIIFSVDGFR	2	2418.25182	1210.13319	Unmodified	_AAECPAGFVRPPLIIFSVDGFR_	NA	4202500	QE37964GM	BIO58
AAECPAGFVRPPLIIFSVDGFR	2	2418.25182	1210.13319	Unmodified	_AAECPAGFVRPPLIIFSVDGFR_	NA	2541100	QE37967GM	BIO33
AAEDYGVIK	2	964.486562	483.250557	Unmodified	_AAEDYGVIK_	71.379	14922000	QE37617GM	BIO66
AAEDYGVIK	2	964.486562	483.250557	Unmodified	_AAEDYGVIK_	71.379	5115600	QE37635GM	BIO20
AAEDYGVIK	2	964.486562	483.250557	Unmodified	_AAEDYGVIK_	83.265	14334000	QE37641GM	BIO94
AAEDYGVIK	2	964.486562	483.250557	Unmodified	_AAEDYGVIK_	63.565	1757700	QE37665GM	BIO1
AAEDYGVIK	2	964.486562	483.250557	Unmodified	_AAEDYGVIK_	77.923	7095900	QE37668GM	BIO11
AAEDYGVIK	2	964.486562	483.250557	Unmodified	_AAEDYGVIK_	73.26	3040600	QE37674GM	BIO45
AAEDYGVIK	2	964.486562	483.250557	Unmodified	_AAEDYGVIK_	66.073	1999000	QE37683GM	BIO95
AAEDYGVIK	2	964.486562	483.250557	Unmodified	_AAEDYGVIK_	73.26	4938800	QE37689GM	BIO69
AAEDYGVIK	2	964.486562	483.250557	Unmodified	_AAEDYGVIK_	73.248	12536000	QE37695GM	BIO65
AAEDYGVIK	2	964.486562	483.250557	Unmodified	_AAEDYGVIK_	69.423	7429900	QE37701GM	BIO104
AAEDYGVIK	2	964.486562	483.250557	Unmodified	_AAEDYGVIK_	61.962	5684200	QE37722GM	BIO93
AAEDYGVIK	2	964.486562	483.250557	Unmodified	_AAEDYGVIK_	61.962	3355800	QE37740GM	BIO87
AAEDYGVIK	2	964.486562	483.250557	Unmodified	_AAEDYGVIK_	70.919	10934000	QE37746GM	BIO7
AAEDYGVIK	2	964.486562	483.250557	Unmodified	_AAEDYGVIK_	72.485	2855900	QE37766GM	BIO103
AAEDYGVIK	2	964.486562	483.250557	Unmodified	_AAEDYGVIK_	69.628	8290000	QE37772GM	BIO74
AAEDYGVIK	2	964.486562	483.250557	Unmodified	_AAEDYGVIK_	72.485	6225000	QE37778GM	BIO106
AAEDYGVIK	2	964.486562	483.250557	Unmodified	_AAEDYGVIK_	85.064	4433200	QE37793GM	BIO8
AAEDYGVIK	2	964.486562	483.250557	Unmodified	_AAEDYGVIK_	81.296	15391000	QE37817GM	BIO75
AAEDYGVIK	2	964.486562	483.250557	Unmodified	_AAEDYGVIK_	72.485	4674000	QE37847GM	BIO13
AAEDYGVIK	2	964.486562	483.250557	Unmodified	_AAEDYGVIK_	70.919	91135000	QE37955GM	BIO85
AAEDYGVIK	2	964.486562	483.250557	Unmodified	_AAEDYGVIK_	70.919	20755000	QE37964GM	BIO58
AAEDYGVIK	2	964.486562	483.250557	Unmodified	_AAEDYGVIK_	NA	12539000	QE37620GM	BIO9
AAEDYGVIK	2	964.486562	483.250557	Unmodified	_AAEDYGVIK_	NA	3402000	QE37623GM	BIO67
AAEDYGVIK	2	964.486562	483.250557	Unmodified	_AAEDYGVIK_	NA	3594100	QE37632GM	BIO68
AAEDYGVIK	2	964.486562	483.250557	Unmodified	_AAEDYGVIK_	NA	2177000	QE37644GM	BIO73
AAEDYGVIK	2	964.486562	483.250557	Unmodified	_AAEDYGVIK_	NA	4295500	QE37650GM	BIO56
AAEDYGVIK	2	964.486562	483.250557	Unmodified	_AAEDYGVIK_	NA	3488800	QE37653GM	BIO35
AAEDYGVIK	2	964.486562	483.250557	Unmodified	_AAEDYGVIK_	NA	4234900	QE37656GM	BIO89
AAEDYGVIK	2	964.486562	483.250557	Unmodified	_AAEDYGVIK_	NA	2702600	QE37659GM	BIO55
AAEDYGVIK	2	964.486562	483.250557	Unmodified	_AAEDYGVIK_	NA	4213900	QE37671GM	BIO27
AAEDYGVIK	2	964.486562	483.250557	Unmodified	_AAEDYGVIK_	NA	5830300	QE37680GM	BIO42
AAEDYGVIK	2	964.486562	483.250557	Unmodified	_AAEDYGVIK_	NA	19739000	QE37698GM	BIO34
AAEDYGVIK	2	964.486562	483.250557	Unmodified	_AAEDYGVIK_	NA	8375600	QE37704GM	BIO100
AAEDYGVIK	2	964.486562	483.250557	Unmodified	_AAEDYGVIK_	NA	6927800	QE37716GM	BIO76
AAEDYGVIK	2	964.486562	483.250557	Unmodified	_AAEDYGVIK_	NA	1900100	QE37719GM	BIO80
AAEDYGVIK	2	964.486562	483.250557	Unmodified	_AAEDYGVIK_	NA	1608200	QE37725GM	BIO41
AAEDYGVIK	2	964.486562	483.250557	Unmodified	_AAEDYGVIK_	NA	4932500	QE37731GM	BIO88
AAEDYGVIK	2	964.486562	483.250557	Unmodified	_AAEDYGVIK_	NA	2248700	QE37737GM	BIO96
AAEDYGVIK	2	964.486562	483.250557	Unmodified	_AAEDYGVIK_	NA	7164200	QE37743GM	BIO47
AAEDYGVIK	2	964.486562	483.250557	Unmodified	_AAEDYGVIK_	NA	1091600	QE37752GM	BIO109
AAEDYGVIK	2	964.486562	483.250557	Unmodified	_AAEDYGVIK_	NA	2590300	QE37755GM	BIO91
AAEDYGVIK	2	964.486562	483.250557	Unmodified	_AAEDYGVIK_	NA	1828300	QE37769GM	BIO6
AAEDYGVIK	2	964.486562	483.250557	Unmodified	_AAEDYGVIK_	NA	3924400	QE37775GM	BIO77
AAEDYGVIK	2	964.486562	483.250557	Unmodified	_AAEDYGVIK_	NA	1467200	QE37781GM	BIO15
AAEDYGVIK	2	964.486562	483.250557	Unmodified	_AAEDYGVIK_	NA	781850	QE37787GM	BIO14
AAEDYGVIK	2	964.486562	483.250557	Unmodified	_AAEDYGVIK_	NA	2295600	QE37859GM	BIO31
AAEDYGVIK	2	964.486562	483.250557	Unmodified	_AAEDYGVIK_	NA	4898000	QE37868GM	BIO59
AAEDYGVIK	2	964.486562	483.250557	Unmodified	_AAEDYGVIK_	NA	1842200	QE37871GM	BIO30
AAEDYGVIK	2	964.486562	483.250557	Unmodified	_AAEDYGVIK_	NA	8062400	QE37886GM	BIO98
AAEDYGVIK	2	964.486562	483.250557	Unmodified	_AAEDYGVIK_	NA	2809800	QE37889GM	BIO36
AAEDYGVIK	2	964.486562	483.250557	Unmodified	_AAEDYGVIK_	NA	3335000	QE37895GM	BIO105
AAEDYGVIK	2	964.486562	483.250557	Unmodified	_AAEDYGVIK_	NA	4823700	QE37898GM	BIO18
AAEDYGVIK	2	964.486562	483.250557	Unmodified	_AAEDYGVIK_	NA	1136600	QE37907GM	BIO37
AAEDYGVIK	2	964.486562	483.250557	Unmodified	_AAEDYGVIK_	NA	3784100	QE37916GM	BIO63
AAEDYGVIK	2	964.486562	483.250557	Unmodified	_AAEDYGVIK_	NA	6603100	QE37925GM	BIO52
AAEDYGVIK	2	964.486562	483.250557	Unmodified	_AAEDYGVIK_	NA	3001000	QE37940GM	BIO53
AAEDYGVIK	2	964.486562	483.250557	Unmodified	_AAEDYGVIK_	NA	2704700	QE37961GM	BIO17
AAFDDAIAELDTLSEESYK	2	2086.95826	1044.48641	Unmodified	_AAFDDAIAELDTLSEESYK_	111.83	2833400	QE37817GM	BIO75
AAFDDAIAELDTLSEESYK	2	2086.95826	1044.48641	Unmodified	_AAFDDAIAELDTLSEESYK_	192.4	21214000	QE37823GM	BIO50
AAFDDAIAELDTLSEESYK	2	2086.95826	1044.48641	Unmodified	_AAFDDAIAELDTLSEESYK_	197.19	21795000	QE37874GM	BIO81
AAFDDAIAELDTLSEESYK	2	2086.95826	1044.48641	Unmodified	_AAFDDAIAELDTLSEESYK_	NA	3126600	QE37620GM	BIO9
AAFDDAIAELDTLSEESYK	2	2086.95826	1044.48641	Unmodified	_AAFDDAIAELDTLSEESYK_	NA	2755700	QE37641GM	BIO94
AAFDDAIAELDTLSEESYK	2	2086.95826	1044.48641	Unmodified	_AAFDDAIAELDTLSEESYK_	NA	1335300	QE37671GM	BIO27
AAFDDAIAELDTLSEESYK	2	2086.95826	1044.48641	Unmodified	_AAFDDAIAELDTLSEESYK_	NA	1411100	QE37680GM	BIO42
AAFDDAIAELDTLSEESYK	2	2086.95826	1044.48641	Unmodified	_AAFDDAIAELDTLSEESYK_	NA	954920	QE37722GM	BIO93
AAFDDAIAELDTLSEESYK	2	2086.95826	1044.48641	Unmodified	_AAFDDAIAELDTLSEESYK_	NA	793670	QE37755GM	BIO91
AAFDDAIAELDTLSEESYK	2	2086.95826	1044.48641	Unmodified	_AAFDDAIAELDTLSEESYK_	NA	1452000	QE37778GM	BIO106
AAFDDAIAELDTLSEESYK	2	2086.95826	1044.48641	Unmodified	_AAFDDAIAELDTLSEESYK_	NA	7154000	QE37790GM	BIO61
AAFDDAIAELDTLSEESYK	2	2086.95826	1044.48641	Unmodified	_AAFDDAIAELDTLSEESYK_	NA	756340	QE37793GM	BIO8
AAFDDAIAELDTLSEESYK	2	2086.95826	1044.48641	Unmodified	_AAFDDAIAELDTLSEESYK_	NA	1397000	QE37811GM	BIO32
AAFDDAIAELDTLSEESYK	2	2086.95826	1044.48641	Unmodified	_AAFDDAIAELDTLSEESYK_	NA	1627800	QE37841GM	BIO28
AAFDDAIAELDTLSEESYK	2	2086.95826	1044.48641	Unmodified	_AAFDDAIAELDTLSEESYK_	NA	1403700	QE37844GM	BIO10
AAFDDAIAELDTLSEESYK	2	2086.95826	1044.48641	Unmodified	_AAFDDAIAELDTLSEESYK_	NA	1058200	QE37847GM	BIO13
AAFDDAIAELDTLSEESYK	2	2086.95826	1044.48641	Unmodified	_AAFDDAIAELDTLSEESYK_	NA	1142600	QE37850GM	BIO26
AAFDDAIAELDTLSEESYK	2	2086.95826	1044.48641	Unmodified	_AAFDDAIAELDTLSEESYK_	NA	992830	QE37859GM	BIO31
AAFDDAIAELDTLSEESYK	2	2086.95826	1044.48641	Unmodified	_AAFDDAIAELDTLSEESYK_	NA	878430	QE37862GM	BIO82
AAFDDAIAELDTLSEESYK	2	2086.95826	1044.48641	Unmodified	_AAFDDAIAELDTLSEESYK_	NA	1562400	QE37865GM	BIO64
AAFDDAIAELDTLSEESYK	2	2086.95826	1044.48641	Unmodified	_AAFDDAIAELDTLSEESYK_	NA	1351200	QE37868GM	BIO59
AAFDDAIAELDTLSEESYK	2	2086.95826	1044.48641	Unmodified	_AAFDDAIAELDTLSEESYK_	NA	573760	QE37871GM	BIO30
AAFDDAIAELDTLSEESYK	2	2086.95826	1044.48641	Unmodified	_AAFDDAIAELDTLSEESYK_	NA	316030	QE37907GM	BIO37
AAFDDAIAELDTLSEESYK	2	2086.95826	1044.48641	Unmodified	_AAFDDAIAELDTLSEESYK_	NA	1626300	QE37916GM	BIO63
AAFDDAIAELDTLSEESYK	2	2086.95826	1044.48641	Unmodified	_AAFDDAIAELDTLSEESYK_	NA	1347000	QE37940GM	BIO53
AAFDDAIAELDTLSEESYK	2	2086.95826	1044.48641	Unmodified	_AAFDDAIAELDTLSEESYK_	NA	6535000	QE37955GM	BIO85
AAFFLSYEELLQR	2	1585.81404	793.914298	Unmodified	_AAFFLSYEELLQR_	85.355	3222500	QE37668GM	BIO11
AAFFLSYEELLQR	2	1585.81404	793.914298	Unmodified	_AAFFLSYEELLQR_	105.86	4050300	QE37680GM	BIO42
AAFFLSYEELLQR	2	1585.81404	793.914298	Unmodified	_AAFFLSYEELLQR_	82.379	3394100	QE37746GM	BIO7
AAFFLSYEELLQR	2	1585.81404	793.914298	Unmodified	_AAFFLSYEELLQR_	93.556	4471800	QE37769GM	BIO6
AAFFLSYEELLQR	2	1585.81404	793.914298	Unmodified	_AAFFLSYEELLQR_	72.006	1756800	QE37787GM	BIO14
AAFFLSYEELLQR	2	1585.81404	793.914298	Unmodified	_AAFFLSYEELLQR_	70.977	3634400	QE37826GM	BIO38
AAFFLSYEELLQR	2	1585.81404	793.914298	Unmodified	_AAFFLSYEELLQR_	72.006	1990300	QE37844GM	BIO10
AAFFLSYEELLQR	2	1585.81404	793.914298	Unmodified	_AAFFLSYEELLQR_	NA	3003400	QE37617GM	BIO66
AAFFLSYEELLQR	2	1585.81404	793.914298	Unmodified	_AAFFLSYEELLQR_	NA	4056300	QE37641GM	BIO94
AAFFLSYEELLQR	2	1585.81404	793.914298	Unmodified	_AAFFLSYEELLQR_	NA	2008000	QE37647GM	BIO79
AAFFLSYEELLQR	2	1585.81404	793.914298	Unmodified	_AAFFLSYEELLQR_	NA	1690600	QE37653GM	BIO35
AAFFLSYEELLQR	2	1585.81404	793.914298	Unmodified	_AAFFLSYEELLQR_	NA	4470000	QE37656GM	BIO89
AAFFLSYEELLQR	2	1585.81404	793.914298	Unmodified	_AAFFLSYEELLQR_	NA	1501900	QE37665GM	BIO1
AAFFLSYEELLQR	2	1585.81404	793.914298	Unmodified	_AAFFLSYEELLQR_	NA	1472500	QE37671GM	BIO27
AAFFLSYEELLQR	2	1585.81404	793.914298	Unmodified	_AAFFLSYEELLQR_	NA	4748500	QE37698GM	BIO34
AAFFLSYEELLQR	2	1585.81404	793.914298	Unmodified	_AAFFLSYEELLQR_	NA	3170800	QE37704GM	BIO100
AAFFLSYEELLQR	2	1585.81404	793.914298	Unmodified	_AAFFLSYEELLQR_	NA	1172000	QE37719GM	BIO80
AAFFLSYEELLQR	2	1585.81404	793.914298	Unmodified	_AAFFLSYEELLQR_	NA	5152400	QE37731GM	BIO88
AAFFLSYEELLQR	2	1585.81404	793.914298	Unmodified	_AAFFLSYEELLQR_	NA	2889200	QE37743GM	BIO47
AAFFLSYEELLQR	2	1585.81404	793.914298	Unmodified	_AAFFLSYEELLQR_	NA	2882300	QE37775GM	BIO77
AAFFLSYEELLQR	2	1585.81404	793.914298	Unmodified	_AAFFLSYEELLQR_	NA	990050	QE37781GM	BIO15
AAFFLSYEELLQR	2	1585.81404	793.914298	Unmodified	_AAFFLSYEELLQR_	NA	2932400	QE37790GM	BIO61
AAFFLSYEELLQR	2	1585.81404	793.914298	Unmodified	_AAFFLSYEELLQR_	NA	1414200	QE37793GM	BIO8
AAFFLSYEELLQR	2	1585.81404	793.914298	Unmodified	_AAFFLSYEELLQR_	NA	2814700	QE37811GM	BIO32
AAFFLSYEELLQR	2	1585.81404	793.914298	Unmodified	_AAFFLSYEELLQR_	NA	2922300	QE37814GM	BIO102
AAFFLSYEELLQR	2	1585.81404	793.914298	Unmodified	_AAFFLSYEELLQR_	NA	4185800	QE37817GM	BIO75
AAFFLSYEELLQR	2	1585.81404	793.914298	Unmodified	_AAFFLSYEELLQR_	NA	4240800	QE37823GM	BIO50
AAFFLSYEELLQR	2	1585.81404	793.914298	Unmodified	_AAFFLSYEELLQR_	NA	2178700	QE37829GM	BIO60
AAFFLSYEELLQR	2	1585.81404	793.914298	Unmodified	_AAFFLSYEELLQR_	NA	2097500	QE37835GM	BIO5
AAFFLSYEELLQR	2	1585.81404	793.914298	Unmodified	_AAFFLSYEELLQR_	NA	1470300	QE37838GM	BIO29
AAFFLSYEELLQR	2	1585.81404	793.914298	Unmodified	_AAFFLSYEELLQR_	NA	2317500	QE37841GM	BIO28
AAFFLSYEELLQR	2	1585.81404	793.914298	Unmodified	_AAFFLSYEELLQR_	NA	1926800	QE37847GM	BIO13
AAFFLSYEELLQR	2	1585.81404	793.914298	Unmodified	_AAFFLSYEELLQR_	NA	2737000	QE37850GM	BIO26
AAFFLSYEELLQR	2	1585.81404	793.914298	Unmodified	_AAFFLSYEELLQR_	NA	4996600	QE37853GM	BIO90
AAFFLSYEELLQR	2	1585.81404	793.914298	Unmodified	_AAFFLSYEELLQR_	NA	1464200	QE37859GM	BIO31
AAFFLSYEELLQR	2	1585.81404	793.914298	Unmodified	_AAFFLSYEELLQR_	NA	1265400	QE37871GM	BIO30
AAFFLSYEELLQR	2	1585.81404	793.914298	Unmodified	_AAFFLSYEELLQR_	NA	5778300	QE37874GM	BIO81
AAFFLSYEELLQR	2	1585.81404	793.914298	Unmodified	_AAFFLSYEELLQR_	NA	2081200	QE37889GM	BIO36
AAFFLSYEELLQR	2	1585.81404	793.914298	Unmodified	_AAFFLSYEELLQR_	NA	1074300	QE37892GM	BIO39
AAFFLSYEELLQR	2	1585.81404	793.914298	Unmodified	_AAFFLSYEELLQR_	NA	3368400	QE37895GM	BIO105
AAFFLSYEELLQR	2	1585.81404	793.914298	Unmodified	_AAFFLSYEELLQR_	NA	2570100	QE37898GM	BIO18
AAFFLSYEELLQR	2	1585.81404	793.914298	Unmodified	_AAFFLSYEELLQR_	NA	1165300	QE37907GM	BIO37
AAFFLSYEELLQR	2	1585.81404	793.914298	Unmodified	_AAFFLSYEELLQR_	NA	5017000	QE37913GM	BIO4
AAFFLSYEELLQR	2	1585.81404	793.914298	Unmodified	_AAFFLSYEELLQR_	NA	3783700	QE37934GM	BIO2
AAFFLSYEELLQR	2	1585.81404	793.914298	Unmodified	_AAFFLSYEELLQR_	NA	1630600	QE37937GM	BIO12
AAFFLSYEELLQR	2	1585.81404	793.914298	Unmodified	_AAFFLSYEELLQR_	NA	2966800	QE37946GM	BIO19
AAFFLSYEELLQR	2	1585.81404	793.914298	Unmodified	_AAFFLSYEELLQR_	NA	8256000	QE37955GM	BIO85
AAFFLSYEELLQR	2	1585.81404	793.914298	Unmodified	_AAFFLSYEELLQR_	NA	1719300	QE37961GM	BIO17
AAFFLSYEELLQR	2	1585.81404	793.914298	Unmodified	_AAFFLSYEELLQR_	NA	3416200	QE37967GM	BIO33
AAFFLSYEELLQR	2	1585.81404	793.914298	Unmodified	_AAFFLSYEELLQR_	NA	1354200	QE37982GM	BIO23
AAFFLSYEELLQR	2	1585.81404	793.914298	Unmodified	_AAFFLSYEELLQR_	NA	1710500	QE37985GM	BIO24
AAFFLSYEELLQR	2	1585.81404	793.914298	Unmodified	_AAFFLSYEELLQR_	NA	2292100	QE37988GM	BIO43
AAFGQGSGPIMLDEVQCTGTEASLADCK	3	2912.29904	971.773624	Unmodified	_AAFGQGSGPIMLDEVQCTGTEASLADCK_	73.072	4080500	QE37665GM	BIO1
AAFGQGSGPIMLDEVQCTGTEASLADCK	3	2912.29904	971.773624	Unmodified	_AAFGQGSGPIMLDEVQCTGTEASLADCK_	104.96	6205400	QE37695GM	BIO65
AAFGQGSGPIMLDEVQCTGTEASLADCK	3	2912.29904	971.773624	Unmodified	_AAFGQGSGPIMLDEVQCTGTEASLADCK_	126.25	8490000	QE37701GM	BIO104
AAFGQGSGPIMLDEVQCTGTEASLADCK	3	2912.29904	971.773624	Unmodified	_AAFGQGSGPIMLDEVQCTGTEASLADCK_	133.15	7503000	QE37704GM	BIO100
AAFGQGSGPIMLDEVQCTGTEASLADCK	3	2912.29904	971.773624	Unmodified	_AAFGQGSGPIMLDEVQCTGTEASLADCK_	75.103	5085500	QE37719GM	BIO80
AAFGQGSGPIMLDEVQCTGTEASLADCK	3	2912.29904	971.773624	Unmodified	_AAFGQGSGPIMLDEVQCTGTEASLADCK_	87.489	4960400	QE37722GM	BIO93
AAFGQGSGPIMLDEVQCTGTEASLADCK	3	2912.29904	971.773624	Unmodified	_AAFGQGSGPIMLDEVQCTGTEASLADCK_	109.25	8258000	QE37725GM	BIO41
AAFGQGSGPIMLDEVQCTGTEASLADCK	3	2912.29904	971.773624	Unmodified	_AAFGQGSGPIMLDEVQCTGTEASLADCK_	44.264	9569100	QE37731GM	BIO88
AAFGQGSGPIMLDEVQCTGTEASLADCK	3	2912.29904	971.773624	Unmodified	_AAFGQGSGPIMLDEVQCTGTEASLADCK_	98.967	4455400	QE37740GM	BIO87
AAFGQGSGPIMLDEVQCTGTEASLADCK	3	2912.29904	971.773624	Unmodified	_AAFGQGSGPIMLDEVQCTGTEASLADCK_	89.723	5633400	QE37746GM	BIO7
AAFGQGSGPIMLDEVQCTGTEASLADCK	3	2912.29904	971.773624	Unmodified	_AAFGQGSGPIMLDEVQCTGTEASLADCK_	139.22	7828900	QE37755GM	BIO91
AAFGQGSGPIMLDEVQCTGTEASLADCK	3	2912.29904	971.773624	Unmodified	_AAFGQGSGPIMLDEVQCTGTEASLADCK_	74.525	6847200	QE37775GM	BIO77
AAFGQGSGPIMLDEVQCTGTEASLADCK	3	2912.29904	971.773624	Unmodified	_AAFGQGSGPIMLDEVQCTGTEASLADCK_	85.595	8234100	QE37778GM	BIO106
AAFGQGSGPIMLDEVQCTGTEASLADCK	3	2912.29904	971.773624	Unmodified	_AAFGQGSGPIMLDEVQCTGTEASLADCK_	80.847	6389100	QE37781GM	BIO15
AAFGQGSGPIMLDEVQCTGTEASLADCK	3	2912.29904	971.773624	Unmodified	_AAFGQGSGPIMLDEVQCTGTEASLADCK_	54.441	3077700	QE37787GM	BIO14
AAFGQGSGPIMLDEVQCTGTEASLADCK	3	2912.29904	971.773624	Unmodified	_AAFGQGSGPIMLDEVQCTGTEASLADCK_	111.43	10628000	QE37790GM	BIO61
AAFGQGSGPIMLDEVQCTGTEASLADCK	3	2912.29904	971.773624	Unmodified	_AAFGQGSGPIMLDEVQCTGTEASLADCK_	71.974	8933600	QE37796GM	BIO70
AAFGQGSGPIMLDEVQCTGTEASLADCK	3	2912.29904	971.773624	Unmodified	_AAFGQGSGPIMLDEVQCTGTEASLADCK_	128.49	12850000	QE37805GM	BIO101
AAFGQGSGPIMLDEVQCTGTEASLADCK	3	2912.29904	971.773624	Unmodified	_AAFGQGSGPIMLDEVQCTGTEASLADCK_	82.089	6893500	QE37811GM	BIO32
AAFGQGSGPIMLDEVQCTGTEASLADCK	3	2912.29904	971.773624	Unmodified	_AAFGQGSGPIMLDEVQCTGTEASLADCK_	87.489	5938300	QE37814GM	BIO102
AAFGQGSGPIMLDEVQCTGTEASLADCK	3	2912.29904	971.773624	Unmodified	_AAFGQGSGPIMLDEVQCTGTEASLADCK_	169.01	17157000	QE37823GM	BIO50
AAFGQGSGPIMLDEVQCTGTEASLADCK	3	2912.29904	971.773624	Unmodified	_AAFGQGSGPIMLDEVQCTGTEASLADCK_	129.27	8914800	QE37826GM	BIO38
AAFGQGSGPIMLDEVQCTGTEASLADCK	3	2912.29904	971.773624	Unmodified	_AAFGQGSGPIMLDEVQCTGTEASLADCK_	65.765	4727300	QE37835GM	BIO5
AAFGQGSGPIMLDEVQCTGTEASLADCK	3	2912.29904	971.773624	Unmodified	_AAFGQGSGPIMLDEVQCTGTEASLADCK_	90.37	6269700	QE37841GM	BIO28
AAFGQGSGPIMLDEVQCTGTEASLADCK	3	2912.29904	971.773624	Unmodified	_AAFGQGSGPIMLDEVQCTGTEASLADCK_	83.788	7068600	QE37850GM	BIO26
AAFGQGSGPIMLDEVQCTGTEASLADCK	3	2912.29904	971.773624	Unmodified	_AAFGQGSGPIMLDEVQCTGTEASLADCK_	89.055	10050000	QE37853GM	BIO90
AAFGQGSGPIMLDEVQCTGTEASLADCK	3	2912.29904	971.773624	Unmodified	_AAFGQGSGPIMLDEVQCTGTEASLADCK_	65.581	4227600	QE37859GM	BIO31
AAFGQGSGPIMLDEVQCTGTEASLADCK	3	2912.29904	971.773624	Unmodified	_AAFGQGSGPIMLDEVQCTGTEASLADCK_	84.878	8596500	QE37862GM	BIO82
AAFGQGSGPIMLDEVQCTGTEASLADCK	3	2912.29904	971.773624	Unmodified	_AAFGQGSGPIMLDEVQCTGTEASLADCK_	83.236	6681200	QE37913GM	BIO4
AAFGQGSGPIMLDEVQCTGTEASLADCK	3	2912.29904	971.773624	Unmodified	_AAFGQGSGPIMLDEVQCTGTEASLADCK_	70.465	6014900	QE37919GM	BIO99
AAFGQGSGPIMLDEVQCTGTEASLADCK	3	2912.29904	971.773624	Unmodified	_AAFGQGSGPIMLDEVQCTGTEASLADCK_	98.627	8022200	QE37925GM	BIO52
AAFGQGSGPIMLDEVQCTGTEASLADCK	3	2912.29904	971.773624	Unmodified	_AAFGQGSGPIMLDEVQCTGTEASLADCK_	142.4	17757000	QE37940GM	BIO53
AAFGQGSGPIMLDEVQCTGTEASLADCK	3	2912.29904	971.773624	Unmodified	_AAFGQGSGPIMLDEVQCTGTEASLADCK_	NA	4226300	QE37644GM	BIO73
AAFGQGSGPIMLDEVQCTGTEASLADCK	3	2912.29904	971.773624	Unmodified	_AAFGQGSGPIMLDEVQCTGTEASLADCK_	NA	5653100	QE37674GM	BIO45
AAFGQGSGPIMLDEVQCTGTEASLADCK	3	2912.29904	971.773624	Unmodified	_AAFGQGSGPIMLDEVQCTGTEASLADCK_	NA	8356400	QE37689GM	BIO69
AAFGQGSGPIMLDEVQCTGTEASLADCK	3	2912.29904	971.773624	Unmodified	_AAFGQGSGPIMLDEVQCTGTEASLADCK_	NA	7286000	QE37698GM	BIO34
AAFGQGSGPIMLDEVQCTGTEASLADCK	3	2912.29904	971.773624	Unmodified	_AAFGQGSGPIMLDEVQCTGTEASLADCK_	NA	5844800	QE37716GM	BIO76
AAFGQGSGPIMLDEVQCTGTEASLADCK	3	2912.29904	971.773624	Unmodified	_AAFGQGSGPIMLDEVQCTGTEASLADCK_	NA	5704400	QE37793GM	BIO8
AAFGQGSGPIMLDEVQCTGTEASLADCK	3	2912.29904	971.773624	Unmodified	_AAFGQGSGPIMLDEVQCTGTEASLADCK_	NA	1361200	QE37799GM	BIO3
AAFGQGSGPIMLDEVQCTGTEASLADCK	3	2912.29904	971.773624	Unmodified	_AAFGQGSGPIMLDEVQCTGTEASLADCK_	NA	6329100	QE37871GM	BIO30
AAFGQGSGPIMLDEVQCTGTEASLADCK	3	2912.29904	971.773624	Unmodified	_AAFGQGSGPIMLDEVQCTGTEASLADCK_	NA	4056400	QE37955GM	BIO85
AAFTECCQAADK	2	1370.55949	686.287019	Unmodified	_AAFTECCQAADK_	185.08	99886000	QE37617GM	BIO66
AAFTECCQAADK	2	1370.55949	686.287019	Unmodified	_AAFTECCQAADK_	183.67	2160900000	QE37617GM	BIO66
AAFTECCQAADK	2	1370.55949	686.287019	Unmodified	_AAFTECCQAADK_	152.97	2.1482e+10	QE37617GM	BIO66
AAFTECCQAADK	2	1370.55949	686.287019	Unmodified	_AAFTECCQAADK_	137.98	168480000	QE37617GM	BIO66
AAFTECCQAADK	2	1370.55949	686.287019	Unmodified	_AAFTECCQAADK_	213.31	44673000	QE37617GM	BIO66
AAFTECCQAADK	2	1370.55949	686.287019	Unmodified	_AAFTECCQAADK_	213.31	17901000	QE37617GM	BIO66
AAFTECCQAADK	2	1370.55949	686.287019	Unmodified	_AAFTECCQAADK_	127.76	11023000	QE37617GM	BIO66
AAFTECCQAADK	2	1370.55949	686.287019	Unmodified	_AAFTECCQAADK_	115.78	7610900	QE37617GM	BIO66
AAFTECCQAADK	2	1370.55949	686.287019	Unmodified	_AAFTECCQAADK_	90.827	6267400	QE37617GM	BIO66
AAFTECCQAADK	2	1370.55949	686.287019	Unmodified	_AAFTECCQAADK_	123.75	22914000	QE37617GM	BIO66
AAFTECCQAADK	2	1370.55949	686.287019	Unmodified	_AAFTECCQAADK_	177.78	NA	QE37617GM	BIO66
AAFTECCQAADK	2	1370.55949	686.287019	Unmodified	_AAFTECCQAADK_	65.056	NA	QE37617GM	BIO66
AAFTECCQAADK	2	1370.55949	686.287019	Unmodified	_AAFTECCQAADK_	68.525	4755700	QE37617GM	BIO66
AAFTECCQAADK	2	1370.55949	686.287019	Unmodified	_AAFTECCQAADK_	180.07	156430000	QE37620GM	BIO9
AAFTECCQAADK	2	1370.55949	686.287019	Unmodified	_AAFTECCQAADK_	199.11	2310900000	QE37620GM	BIO9
AAFTECCQAADK	2	1370.55949	686.287019	Unmodified	_AAFTECCQAADK_	190.88	2.093e+10	QE37620GM	BIO9
AAFTECCQAADK	2	1370.55949	686.287019	Unmodified	_AAFTECCQAADK_	153.97	11884000	QE37620GM	BIO9
AAFTECCQAADK	2	1370.55949	686.287019	Unmodified	_AAFTECCQAADK_	135.55	8373100	QE37620GM	BIO9
AAFTECCQAADK	2	1370.55949	686.287019	Unmodified	_AAFTECCQAADK_	173.37	38728000	QE37620GM	BIO9
AAFTECCQAADK	2	1370.55949	686.287019	Unmodified	_AAFTECCQAADK_	82.417	NA	QE37620GM	BIO9
AAFTECCQAADK	2	1370.55949	686.287019	Unmodified	_AAFTECCQAADK_	67.704	199990000	QE37623GM	BIO67
AAFTECCQAADK	2	1370.55949	686.287019	Unmodified	_AAFTECCQAADK_	208.25	2.2648e+10	QE37623GM	BIO67
AAFTECCQAADK	2	1370.55949	686.287019	Unmodified	_AAFTECCQAADK_	133.23	7750400	QE37623GM	BIO67
AAFTECCQAADK	2	1370.55949	686.287019	Unmodified	_AAFTECCQAADK_	127.76	10996000	QE37623GM	BIO67
AAFTECCQAADK	2	1370.55949	686.287019	Unmodified	_AAFTECCQAADK_	166.19	31035000	QE37623GM	BIO67
AAFTECCQAADK	2	1370.55949	686.287019	Unmodified	_AAFTECCQAADK_	150.61	71170000	QE37632GM	BIO68
AAFTECCQAADK	2	1370.55949	686.287019	Unmodified	_AAFTECCQAADK_	199.11	2.3392e+10	QE37632GM	BIO68
AAFTECCQAADK	2	1370.55949	686.287019	Unmodified	_AAFTECCQAADK_	163.64	10785000	QE37632GM	BIO68
AAFTECCQAADK	2	1370.55949	686.287019	Unmodified	_AAFTECCQAADK_	99.973	12480000	QE37632GM	BIO68
AAFTECCQAADK	2	1370.55949	686.287019	Unmodified	_AAFTECCQAADK_	104.22	8933300	QE37632GM	BIO68
AAFTECCQAADK	2	1370.55949	686.287019	Unmodified	_AAFTECCQAADK_	112.36	5338400	QE37632GM	BIO68
AAFTECCQAADK	2	1370.55949	686.287019	Unmodified	_AAFTECCQAADK_	94.309	3010300	QE37632GM	BIO68
AAFTECCQAADK	2	1370.55949	686.287019	Unmodified	_AAFTECCQAADK_	80.706	2435500	QE37632GM	BIO68
AAFTECCQAADK	2	1370.55949	686.287019	Unmodified	_AAFTECCQAADK_	144.65	30224000	QE37632GM	BIO68
AAFTECCQAADK	2	1370.55949	686.287019	Unmodified	_AAFTECCQAADK_	193.52	NA	QE37632GM	BIO68
AAFTECCQAADK	2	1370.55949	686.287019	Unmodified	_AAFTECCQAADK_	110.53	NA	QE37632GM	BIO68
AAFTECCQAADK	2	1370.55949	686.287019	Unmodified	_AAFTECCQAADK_	197.27	2.0663e+10	QE37635GM	BIO20
AAFTECCQAADK	2	1370.55949	686.287019	Unmodified	_AAFTECCQAADK_	97.456	6020900	QE37635GM	BIO20
AAFTECCQAADK	2	1370.55949	686.287019	Unmodified	_AAFTECCQAADK_	89.679	5254200	QE37635GM	BIO20
AAFTECCQAADK	2	1370.55949	686.287019	Unmodified	_AAFTECCQAADK_	147.75	32004000	QE37635GM	BIO20
AAFTECCQAADK	2	1370.55949	686.287019	Unmodified	_AAFTECCQAADK_	140.16	NA	QE37635GM	BIO20
AAFTECCQAADK	2	1370.55949	686.287019	Unmodified	_AAFTECCQAADK_	79.07	NA	QE37635GM	BIO20
AAFTECCQAADK	2	1370.55949	686.287019	Unmodified	_AAFTECCQAADK_	74.849	6413800	QE37635GM	BIO20
AAFTECCQAADK	2	1370.55949	686.287019	Unmodified	_AAFTECCQAADK_	66.056	5382000	QE37635GM	BIO20
AAFTECCQAADK	2	1370.55949	686.287019	Unmodified	_AAFTECCQAADK_	99.973	43519000	QE37641GM	BIO94
AAFTECCQAADK	3	1370.55949	457.860438	Unmodified	_AAFTECCQAADK_	144.7	45811000	QE37641GM	BIO94
AAFTECCQAADK	2	1370.55949	686.287019	Unmodified	_AAFTECCQAADK_	185.29	2.1238e+10	QE37641GM	BIO94
AAFTECCQAADK	2	1370.55949	686.287019	Unmodified	_AAFTECCQAADK_	219.7	41508000	QE37641GM	BIO94
AAFTECCQAADK	2	1370.55949	686.287019	Unmodified	_AAFTECCQAADK_	166.34	14371000	QE37641GM	BIO94
AAFTECCQAADK	2	1370.55949	686.287019	Unmodified	_AAFTECCQAADK_	101.38	5174500	QE37641GM	BIO94
AAFTECCQAADK	2	1370.55949	686.287019	Unmodified	_AAFTECCQAADK_	78.655	5098000	QE37641GM	BIO94
AAFTECCQAADK	2	1370.55949	686.287019	Unmodified	_AAFTECCQAADK_	135.55	21814000	QE37641GM	BIO94
AAFTECCQAADK	2	1370.55949	686.287019	Unmodified	_AAFTECCQAADK_	115.78	NA	QE37641GM	BIO94
AAFTECCQAADK	2	1370.55949	686.287019	Unmodified	_AAFTECCQAADK_	204.52	1.8192e+10	QE37644GM	BIO73
AAFTECCQAADK	2	1370.55949	686.287019	Unmodified	_AAFTECCQAADK_	85.958	5196200	QE37644GM	BIO73
AAFTECCQAADK	2	1370.55949	686.287019	Unmodified	_AAFTECCQAADK_	64.82	4110700	QE37644GM	BIO73
AAFTECCQAADK	2	1370.55949	686.287019	Unmodified	_AAFTECCQAADK_	60.434	3145200	QE37644GM	BIO73
AAFTECCQAADK	2	1370.55949	686.287019	Unmodified	_AAFTECCQAADK_	158.79	17079000	QE37644GM	BIO73
AAFTECCQAADK	2	1370.55949	686.287019	Unmodified	_AAFTECCQAADK_	110.38	NA	QE37644GM	BIO73
AAFTECCQAADK	2	1370.55949	686.287019	Unmodified	_AAFTECCQAADK_	211.64	375600000	QE37647GM	BIO79
AAFTECCQAADK	2	1370.55949	686.287019	Unmodified	_AAFTECCQAADK_	152.97	13926000	QE37647GM	BIO79
AAFTECCQAADK	2	1370.55949	686.287019	Unmodified	_AAFTECCQAADK_	133.23	7470700	QE37647GM	BIO79
AAFTECCQAADK	2	1370.55949	686.287019	Unmodified	_AAFTECCQAADK_	112.36	11305000	QE37647GM	BIO79
AAFTECCQAADK	2	1370.55949	686.287019	Unmodified	_AAFTECCQAADK_	63.694	6558200	QE37647GM	BIO79
AAFTECCQAADK	2	1370.55949	686.287019	Unmodified	_AAFTECCQAADK_	80.24	4643200	QE37647GM	BIO79
AAFTECCQAADK	2	1370.55949	686.287019	Unmodified	_AAFTECCQAADK_	63.32	2172300	QE37647GM	BIO79
AAFTECCQAADK	2	1370.55949	686.287019	Unmodified	_AAFTECCQAADK_	166.97	35391000	QE37647GM	BIO79
AAFTECCQAADK	2	1370.55949	686.287019	Unmodified	_AAFTECCQAADK_	73.327	NA	QE37647GM	BIO79
AAFTECCQAADK	2	1370.55949	686.287019	Unmodified	_AAFTECCQAADK_	205.09	2.3991e+10	QE37650GM	BIO56
AAFTECCQAADK	2	1370.55949	686.287019	Unmodified	_AAFTECCQAADK_	137.98	10022000	QE37650GM	BIO56
AAFTECCQAADK	2	1370.55949	686.287019	Unmodified	_AAFTECCQAADK_	89.827	4917300	QE37650GM	BIO56
AAFTECCQAADK	2	1370.55949	686.287019	Unmodified	_AAFTECCQAADK_	67.726	2544300	QE37650GM	BIO56
AAFTECCQAADK	2	1370.55949	686.287019	Unmodified	_AAFTECCQAADK_	219.7	31928000	QE37650GM	BIO56
AAFTECCQAADK	2	1370.55949	686.287019	Unmodified	_AAFTECCQAADK_	142.83	NA	QE37650GM	BIO56
AAFTECCQAADK	2	1370.55949	686.287019	Unmodified	_AAFTECCQAADK_	140.16	6656700	QE37650GM	BIO56
AAFTECCQAADK	2	1370.55949	686.287019	Unmodified	_AAFTECCQAADK_	60.754	4557900	QE37650GM	BIO56
AAFTECCQAADK	2	1370.55949	686.287019	Unmodified	_AAFTECCQAADK_	199.11	1465300000	QE37653GM	BIO35
AAFTECCQAADK	2	1370.55949	686.287019	Unmodified	_AAFTECCQAADK_	219.03	2.3151e+10	QE37656GM	BIO89
AAFTECCQAADK	2	1370.55949	686.287019	Unmodified	_AAFTECCQAADK_	166.19	11886000	QE37656GM	BIO89
AAFTECCQAADK	2	1370.55949	686.287019	Unmodified	_AAFTECCQAADK_	135.55	12870000	QE37656GM	BIO89
AAFTECCQAADK	2	1370.55949	686.287019	Unmodified	_AAFTECCQAADK_	80.706	4634900	QE37656GM	BIO89
AAFTECCQAADK	2	1370.55949	686.287019	Unmodified	_AAFTECCQAADK_	171.85	27755000	QE37656GM	BIO89
AAFTECCQAADK	2	1370.55949	686.287019	Unmodified	_AAFTECCQAADK_	80.706	NA	QE37656GM	BIO89
AAFTECCQAADK	2	1370.55949	686.287019	Unmodified	_AAFTECCQAADK_	60.754	4350100	QE37656GM	BIO89
AAFTECCQAADK	2	1370.55949	686.287019	Unmodified	_AAFTECCQAADK_	218.47	2.2294e+10	QE37659GM	BIO55
AAFTECCQAADK	2	1370.55949	686.287019	Unmodified	_AAFTECCQAADK_	135.55	14673000	QE37659GM	BIO55
AAFTECCQAADK	2	1370.55949	686.287019	Unmodified	_AAFTECCQAADK_	140.16	13058000	QE37659GM	BIO55
AAFTECCQAADK	2	1370.55949	686.287019	Unmodified	_AAFTECCQAADK_	179.8	39411000	QE37659GM	BIO55
AAFTECCQAADK	2	1370.55949	686.287019	Unmodified	_AAFTECCQAADK_	108.43	NA	QE37659GM	BIO55
AAFTECCQAADK	2	1370.55949	686.287019	Unmodified	_AAFTECCQAADK_	82.008	NA	QE37659GM	BIO55
AAFTECCQAADK	2	1370.55949	686.287019	Unmodified	_AAFTECCQAADK_	164.97	164130000	QE37659GM	BIO55
AAFTECCQAADK	2	1370.55949	686.287019	Unmodified	_AAFTECCQAADK_	232.41	1.8393e+10	QE37665GM	BIO1
AAFTECCQAADK	2	1370.55949	686.287019	Unmodified	_AAFTECCQAADK_	123.75	4514200	QE37665GM	BIO1
AAFTECCQAADK	2	1370.55949	686.287019	Unmodified	_AAFTECCQAADK_	65.5	3707200	QE37665GM	BIO1
AAFTECCQAADK	2	1370.55949	686.287019	Unmodified	_AAFTECCQAADK_	89.827	4414700	QE37665GM	BIO1
AAFTECCQAADK	2	1370.55949	686.287019	Unmodified	_AAFTECCQAADK_	140.16	29439000	QE37665GM	BIO1
AAFTECCQAADK	2	1370.55949	686.287019	Unmodified	_AAFTECCQAADK_	177.06	NA	QE37665GM	BIO1
AAFTECCQAADK	2	1370.55949	686.287019	Unmodified	_AAFTECCQAADK_	158.79	NA	QE37665GM	BIO1
AAFTECCQAADK	2	1370.55949	686.287019	Unmodified	_AAFTECCQAADK_	140.16	NA	QE37665GM	BIO1
AAFTECCQAADK	2	1370.55949	686.287019	Unmodified	_AAFTECCQAADK_	57.149	4485200	QE37665GM	BIO1
AAFTECCQAADK	2	1370.55949	686.287019	Unmodified	_AAFTECCQAADK_	174.41	2.296e+10	QE37668GM	BIO11
AAFTECCQAADK	2	1370.55949	686.287019	Unmodified	_AAFTECCQAADK_	193.52	19815000	QE37668GM	BIO11
AAFTECCQAADK	2	1370.55949	686.287019	Unmodified	_AAFTECCQAADK_	127.76	14318000	QE37668GM	BIO11
AAFTECCQAADK	2	1370.55949	686.287019	Unmodified	_AAFTECCQAADK_	121.83	11566000	QE37668GM	BIO11
AAFTECCQAADK	2	1370.55949	686.287019	Unmodified	_AAFTECCQAADK_	74.533	6001400	QE37668GM	BIO11
AAFTECCQAADK	2	1370.55949	686.287019	Unmodified	_AAFTECCQAADK_	93.096	5057000	QE37668GM	BIO11
AAFTECCQAADK	2	1370.55949	686.287019	Unmodified	_AAFTECCQAADK_	175.73	39224000	QE37668GM	BIO11
AAFTECCQAADK	2	1370.55949	686.287019	Unmodified	_AAFTECCQAADK_	140.16	15889000	QE37668GM	BIO11
AAFTECCQAADK	2	1370.55949	686.287019	Unmodified	_AAFTECCQAADK_	207.34	2.0868e+10	QE37671GM	BIO27
AAFTECCQAADK	2	1370.55949	686.287019	Unmodified	_AAFTECCQAADK_	152.97	11326000	QE37671GM	BIO27
AAFTECCQAADK	2	1370.55949	686.287019	Unmodified	_AAFTECCQAADK_	152.97	14158000	QE37671GM	BIO27
AAFTECCQAADK	2	1370.55949	686.287019	Unmodified	_AAFTECCQAADK_	121.83	8137600	QE37671GM	BIO27
AAFTECCQAADK	2	1370.55949	686.287019	Unmodified	_AAFTECCQAADK_	90.149	5585400	QE37671GM	BIO27
AAFTECCQAADK	2	1370.55949	686.287019	Unmodified	_AAFTECCQAADK_	72.2	3806500	QE37671GM	BIO27
AAFTECCQAADK	2	1370.55949	686.287019	Unmodified	_AAFTECCQAADK_	190.88	32507000	QE37671GM	BIO27
AAFTECCQAADK	2	1370.55949	686.287019	Unmodified	_AAFTECCQAADK_	197.27	NA	QE37671GM	BIO27
AAFTECCQAADK	2	1370.55949	686.287019	Unmodified	_AAFTECCQAADK_	57.203	NA	QE37671GM	BIO27
AAFTECCQAADK	2	1370.55949	686.287019	Unmodified	_AAFTECCQAADK_	205.09	1.8003e+10	QE37674GM	BIO45
AAFTECCQAADK	2	1370.55949	686.287019	Unmodified	_AAFTECCQAADK_	157.66	9554100	QE37674GM	BIO45
AAFTECCQAADK	2	1370.55949	686.287019	Unmodified	_AAFTECCQAADK_	112.36	7752700	QE37674GM	BIO45
AAFTECCQAADK	2	1370.55949	686.287019	Unmodified	_AAFTECCQAADK_	104.22	5119100	QE37674GM	BIO45
AAFTECCQAADK	2	1370.55949	686.287019	Unmodified	_AAFTECCQAADK_	179.8	27705000	QE37674GM	BIO45
AAFTECCQAADK	2	1370.55949	686.287019	Unmodified	_AAFTECCQAADK_	213.31	2.1653e+10	QE37680GM	BIO42
AAFTECCQAADK	2	1370.55949	686.287019	Unmodified	_AAFTECCQAADK_	104.22	12453000	QE37680GM	BIO42
AAFTECCQAADK	2	1370.55949	686.287019	Unmodified	_AAFTECCQAADK_	158.79	39123000	QE37680GM	BIO42
AAFTECCQAADK	2	1370.55949	686.287019	Unmodified	_AAFTECCQAADK_	101.38	NA	QE37680GM	BIO42
AAFTECCQAADK	2	1370.55949	686.287019	Unmodified	_AAFTECCQAADK_	135.55	6844800	QE37680GM	BIO42
AAFTECCQAADK	2	1370.55949	686.287019	Unmodified	_AAFTECCQAADK_	63.694	3224600	QE37680GM	BIO42
AAFTECCQAADK	2	1370.55949	686.287019	Unmodified	_AAFTECCQAADK_	185.29	1472500000	QE37683GM	BIO95
AAFTECCQAADK	2	1370.55949	686.287019	Unmodified	_AAFTECCQAADK_	99.788	541520000	QE37689GM	BIO69
AAFTECCQAADK	2	1370.55949	686.287019	Unmodified	_AAFTECCQAADK_	196.27	2.4195e+10	QE37689GM	BIO69
AAFTECCQAADK	2	1370.55949	686.287019	Unmodified	_AAFTECCQAADK_	190.96	12625000	QE37689GM	BIO69
AAFTECCQAADK	2	1370.55949	686.287019	Unmodified	_AAFTECCQAADK_	121.83	9634900	QE37689GM	BIO69
AAFTECCQAADK	2	1370.55949	686.287019	Unmodified	_AAFTECCQAADK_	70.389	9943500	QE37689GM	BIO69
AAFTECCQAADK	2	1370.55949	686.287019	Unmodified	_AAFTECCQAADK_	99.53	8109500	QE37689GM	BIO69
AAFTECCQAADK	2	1370.55949	686.287019	Unmodified	_AAFTECCQAADK_	62.633	6169400	QE37689GM	BIO69
AAFTECCQAADK	2	1370.55949	686.287019	Unmodified	_AAFTECCQAADK_	185.29	49070000	QE37689GM	BIO69
AAFTECCQAADK	2	1370.55949	686.287019	Unmodified	_AAFTECCQAADK_	140.16	NA	QE37689GM	BIO69
AAFTECCQAADK	2	1370.55949	686.287019	Unmodified	_AAFTECCQAADK_	104.22	5473500	QE37689GM	BIO69
AAFTECCQAADK	2	1370.55949	686.287019	Unmodified	_AAFTECCQAADK_	205.18	2.2834e+10	QE37695GM	BIO65
AAFTECCQAADK	2	1370.55949	686.287019	Unmodified	_AAFTECCQAADK_	123.75	12686000	QE37695GM	BIO65
AAFTECCQAADK	2	1370.55949	686.287019	Unmodified	_AAFTECCQAADK_	173.37	14397000	QE37695GM	BIO65
AAFTECCQAADK	2	1370.55949	686.287019	Unmodified	_AAFTECCQAADK_	190.88	21596000	QE37695GM	BIO65
AAFTECCQAADK	2	1370.55949	686.287019	Unmodified	_AAFTECCQAADK_	89.827	5941700	QE37695GM	BIO65
AAFTECCQAADK	2	1370.55949	686.287019	Unmodified	_AAFTECCQAADK_	171.85	41028000	QE37695GM	BIO65
AAFTECCQAADK	2	1370.55949	686.287019	Unmodified	_AAFTECCQAADK_	163.64	NA	QE37695GM	BIO65
AAFTECCQAADK	2	1370.55949	686.287019	Unmodified	_AAFTECCQAADK_	72.275	NA	QE37695GM	BIO65
AAFTECCQAADK	2	1370.55949	686.287019	Unmodified	_AAFTECCQAADK_	157.66	14628000	QE37695GM	BIO65
AAFTECCQAADK	2	1370.55949	686.287019	Unmodified	_AAFTECCQAADK_	225.67	2.0491e+10	QE37698GM	BIO34
AAFTECCQAADK	2	1370.55949	686.287019	Unmodified	_AAFTECCQAADK_	188.04	12909000	QE37698GM	BIO34
AAFTECCQAADK	2	1370.55949	686.287019	Unmodified	_AAFTECCQAADK_	135.55	11423000	QE37698GM	BIO34
AAFTECCQAADK	2	1370.55949	686.287019	Unmodified	_AAFTECCQAADK_	89.827	27252000	QE37698GM	BIO34
AAFTECCQAADK	2	1370.55949	686.287019	Unmodified	_AAFTECCQAADK_	177.78	NA	QE37698GM	BIO34
AAFTECCQAADK	2	1370.55949	686.287019	Unmodified	_AAFTECCQAADK_	101.38	NA	QE37698GM	BIO34
AAFTECCQAADK	2	1370.55949	686.287019	Unmodified	_AAFTECCQAADK_	65.056	3717700	QE37698GM	BIO34
AAFTECCQAADK	2	1370.55949	686.287019	Unmodified	_AAFTECCQAADK_	199.11	1.5693e+10	QE37701GM	BIO104
AAFTECCQAADK	2	1370.55949	686.287019	Unmodified	_AAFTECCQAADK_	166.19	27161000	QE37701GM	BIO104
AAFTECCQAADK	2	1370.55949	686.287019	Unmodified	_AAFTECCQAADK_	65.719	4344800	QE37701GM	BIO104
AAFTECCQAADK	2	1370.55949	686.287019	Unmodified	_AAFTECCQAADK_	74.533	2944200	QE37701GM	BIO104
AAFTECCQAADK	2	1370.55949	686.287019	Unmodified	_AAFTECCQAADK_	157.66	29718000	QE37701GM	BIO104
AAFTECCQAADK	2	1370.55949	686.287019	Unmodified	_AAFTECCQAADK_	80.24	NA	QE37701GM	BIO104
AAFTECCQAADK	2	1370.55949	686.287019	Unmodified	_AAFTECCQAADK_	56.548	NA	QE37701GM	BIO104
AAFTECCQAADK	2	1370.55949	686.287019	Unmodified	_AAFTECCQAADK_	197.27	2.2565e+10	QE37704GM	BIO100
AAFTECCQAADK	2	1370.55949	686.287019	Unmodified	_AAFTECCQAADK_	112.36	12403000	QE37704GM	BIO100
AAFTECCQAADK	2	1370.55949	686.287019	Unmodified	_AAFTECCQAADK_	137.98	13096000	QE37704GM	BIO100
AAFTECCQAADK	2	1370.55949	686.287019	Unmodified	_AAFTECCQAADK_	99.973	13099000	QE37704GM	BIO100
AAFTECCQAADK	2	1370.55949	686.287019	Unmodified	_AAFTECCQAADK_	64.439	2760300	QE37704GM	BIO100
AAFTECCQAADK	2	1370.55949	686.287019	Unmodified	_AAFTECCQAADK_	123.75	18800000	QE37704GM	BIO100
AAFTECCQAADK	2	1370.55949	686.287019	Unmodified	_AAFTECCQAADK_	211.78	43344000	QE37704GM	BIO100
AAFTECCQAADK	2	1370.55949	686.287019	Unmodified	_AAFTECCQAADK_	135.55	NA	QE37704GM	BIO100
AAFTECCQAADK	2	1370.55949	686.287019	Unmodified	_AAFTECCQAADK_	61.958	NA	QE37704GM	BIO100
AAFTECCQAADK	2	1370.55949	686.287019	Unmodified	_AAFTECCQAADK_	76.619	6355400	QE37704GM	BIO100
AAFTECCQAADK	2	1370.55949	686.287019	Unmodified	_AAFTECCQAADK_	177.06	797430000	QE37707GM	BIO86
AAFTECCQAADK	2	1370.55949	686.287019	Unmodified	_AAFTECCQAADK_	70.399	NA	QE37707GM	BIO86
AAFTECCQAADK	2	1370.55949	686.287019	Unmodified	_AAFTECCQAADK_	57.347	2341400	QE37707GM	BIO86
AAFTECCQAADK	2	1370.55949	686.287019	Unmodified	_AAFTECCQAADK_	213.31	2.0718e+10	QE37716GM	BIO76
AAFTECCQAADK	2	1370.55949	686.287019	Unmodified	_AAFTECCQAADK_	112.36	9044400	QE37716GM	BIO76
AAFTECCQAADK	2	1370.55949	686.287019	Unmodified	_AAFTECCQAADK_	115.78	5884700	QE37716GM	BIO76
AAFTECCQAADK	2	1370.55949	686.287019	Unmodified	_AAFTECCQAADK_	99.53	7140700	QE37716GM	BIO76
AAFTECCQAADK	2	1370.55949	686.287019	Unmodified	_AAFTECCQAADK_	205.09	43012000	QE37716GM	BIO76
AAFTECCQAADK	2	1370.55949	686.287019	Unmodified	_AAFTECCQAADK_	90.827	NA	QE37716GM	BIO76
AAFTECCQAADK	2	1370.55949	686.287019	Unmodified	_AAFTECCQAADK_	213.31	2.2247e+10	QE37719GM	BIO80
AAFTECCQAADK	2	1370.55949	686.287019	Unmodified	_AAFTECCQAADK_	125.75	9121200	QE37719GM	BIO80
AAFTECCQAADK	2	1370.55949	686.287019	Unmodified	_AAFTECCQAADK_	104.22	12659000	QE37719GM	BIO80
AAFTECCQAADK	2	1370.55949	686.287019	Unmodified	_AAFTECCQAADK_	121.5	7175200	QE37719GM	BIO80
AAFTECCQAADK	2	1370.55949	686.287019	Unmodified	_AAFTECCQAADK_	187.64	51380000	QE37719GM	BIO80
AAFTECCQAADK	2	1370.55949	686.287019	Unmodified	_AAFTECCQAADK_	115.78	NA	QE37719GM	BIO80
AAFTECCQAADK	2	1370.55949	686.287019	Unmodified	_AAFTECCQAADK_	92.428	NA	QE37719GM	BIO80
AAFTECCQAADK	2	1370.55949	686.287019	Unmodified	_AAFTECCQAADK_	123.75	7801600	QE37719GM	BIO80
AAFTECCQAADK	2	1370.55949	686.287019	Unmodified	_AAFTECCQAADK_	61.958	2910800	QE37719GM	BIO80
AAFTECCQAADK	2	1370.55949	686.287019	Unmodified	_AAFTECCQAADK_	204.52	1.6433e+10	QE37722GM	BIO93
AAFTECCQAADK	2	1370.55949	686.287019	Unmodified	_AAFTECCQAADK_	127.76	7288700	QE37722GM	BIO93
AAFTECCQAADK	2	1370.55949	686.287019	Unmodified	_AAFTECCQAADK_	104.22	10199000	QE37722GM	BIO93
AAFTECCQAADK	2	1370.55949	686.287019	Unmodified	_AAFTECCQAADK_	90.827	3497800	QE37722GM	BIO93
AAFTECCQAADK	2	1370.55949	686.287019	Unmodified	_AAFTECCQAADK_	147.75	33577000	QE37722GM	BIO93
AAFTECCQAADK	2	1370.55949	686.287019	Unmodified	_AAFTECCQAADK_	57.836	2268900	QE37722GM	BIO93
AAFTECCQAADK	2	1370.55949	686.287019	Unmodified	_AAFTECCQAADK_	80.706	61445000	QE37725GM	BIO41
AAFTECCQAADK	2	1370.55949	686.287019	Unmodified	_AAFTECCQAADK_	188.04	1.6854e+10	QE37725GM	BIO41
AAFTECCQAADK	2	1370.55949	686.287019	Unmodified	_AAFTECCQAADK_	112.36	5796900	QE37725GM	BIO41
AAFTECCQAADK	2	1370.55949	686.287019	Unmodified	_AAFTECCQAADK_	104.22	4431600	QE37725GM	BIO41
AAFTECCQAADK	2	1370.55949	686.287019	Unmodified	_AAFTECCQAADK_	72.434	2825000	QE37725GM	BIO41
AAFTECCQAADK	2	1370.55949	686.287019	Unmodified	_AAFTECCQAADK_	163.64	35130000	QE37725GM	BIO41
AAFTECCQAADK	2	1370.55949	686.287019	Unmodified	_AAFTECCQAADK_	82.417	NA	QE37725GM	BIO41
AAFTECCQAADK	2	1370.55949	686.287019	Unmodified	_AAFTECCQAADK_	56.404	NA	QE37725GM	BIO41
AAFTECCQAADK	2	1370.55949	686.287019	Unmodified	_AAFTECCQAADK_	193.52	2.3355e+10	QE37731GM	BIO88
AAFTECCQAADK	2	1370.55949	686.287019	Unmodified	_AAFTECCQAADK_	160.53	10494000	QE37731GM	BIO88
AAFTECCQAADK	2	1370.55949	686.287019	Unmodified	_AAFTECCQAADK_	187.64	9769500	QE37731GM	BIO88
AAFTECCQAADK	2	1370.55949	686.287019	Unmodified	_AAFTECCQAADK_	185.29	61315000	QE37731GM	BIO88
AAFTECCQAADK	2	1370.55949	686.287019	Unmodified	_AAFTECCQAADK_	132.78	NA	QE37731GM	BIO88
AAFTECCQAADK	2	1370.55949	686.287019	Unmodified	_AAFTECCQAADK_	101.38	NA	QE37731GM	BIO88
AAFTECCQAADK	2	1370.55949	686.287019	Unmodified	_AAFTECCQAADK_	65.056	121450000	QE37731GM	BIO88
AAFTECCQAADK	2	1370.55949	686.287019	Unmodified	_AAFTECCQAADK_	177.06	673520000	QE37737GM	BIO96
AAFTECCQAADK	2	1370.55949	686.287019	Unmodified	_AAFTECCQAADK_	199.11	1.6562e+10	QE37740GM	BIO87
AAFTECCQAADK	2	1370.55949	686.287019	Unmodified	_AAFTECCQAADK_	93.096	5094800	QE37740GM	BIO87
AAFTECCQAADK	2	1370.55949	686.287019	Unmodified	_AAFTECCQAADK_	76.143	5250800	QE37740GM	BIO87
AAFTECCQAADK	2	1370.55949	686.287019	Unmodified	_AAFTECCQAADK_	130.98	28170000	QE37740GM	BIO87
AAFTECCQAADK	2	1370.55949	686.287019	Unmodified	_AAFTECCQAADK_	115.78	NA	QE37740GM	BIO87
AAFTECCQAADK	2	1370.55949	686.287019	Unmodified	_AAFTECCQAADK_	152.97	NA	QE37740GM	BIO87
AAFTECCQAADK	2	1370.55949	686.287019	Unmodified	_AAFTECCQAADK_	64.82	NA	QE37740GM	BIO87
AAFTECCQAADK	2	1370.55949	686.287019	Unmodified	_AAFTECCQAADK_	199.11	2.1542e+10	QE37743GM	BIO47
AAFTECCQAADK	2	1370.55949	686.287019	Unmodified	_AAFTECCQAADK_	144.65	13237000	QE37743GM	BIO47
AAFTECCQAADK	2	1370.55949	686.287019	Unmodified	_AAFTECCQAADK_	123.75	8882200	QE37743GM	BIO47
AAFTECCQAADK	2	1370.55949	686.287019	Unmodified	_AAFTECCQAADK_	101.38	9540700	QE37743GM	BIO47
AAFTECCQAADK	2	1370.55949	686.287019	Unmodified	_AAFTECCQAADK_	72.434	2727600	QE37743GM	BIO47
AAFTECCQAADK	2	1370.55949	686.287019	Unmodified	_AAFTECCQAADK_	185.29	49900000	QE37743GM	BIO47
AAFTECCQAADK	2	1370.55949	686.287019	Unmodified	_AAFTECCQAADK_	104.22	NA	QE37743GM	BIO47
AAFTECCQAADK	2	1370.55949	686.287019	Unmodified	_AAFTECCQAADK_	198.72	2.333e+10	QE37746GM	BIO7
AAFTECCQAADK	2	1370.55949	686.287019	Unmodified	_AAFTECCQAADK_	99.973	11920000	QE37746GM	BIO7
AAFTECCQAADK	2	1370.55949	686.287019	Unmodified	_AAFTECCQAADK_	177.06	60639000	QE37746GM	BIO7
AAFTECCQAADK	2	1370.55949	686.287019	Unmodified	_AAFTECCQAADK_	143.89	NA	QE37746GM	BIO7
AAFTECCQAADK	2	1370.55949	686.287019	Unmodified	_AAFTECCQAADK_	157.66	NA	QE37746GM	BIO7
AAFTECCQAADK	2	1370.55949	686.287019	Unmodified	_AAFTECCQAADK_	90.149	NA	QE37746GM	BIO7
AAFTECCQAADK	2	1370.55949	686.287019	Unmodified	_AAFTECCQAADK_	71.03	5995900	QE37746GM	BIO7
AAFTECCQAADK	2	1370.55949	686.287019	Unmodified	_AAFTECCQAADK_	99.53	8001700	QE37746GM	BIO7
AAFTECCQAADK	2	1370.55949	686.287019	Unmodified	_AAFTECCQAADK_	71.03	6162100	QE37746GM	BIO7
AAFTECCQAADK	2	1370.55949	686.287019	Unmodified	_AAFTECCQAADK_	179.8	1003700000	QE37749GM	BIO107
AAFTECCQAADK	2	1370.55949	686.287019	Unmodified	_AAFTECCQAADK_	177.06	1.8129e+10	QE37752GM	BIO109
AAFTECCQAADK	2	1370.55949	686.287019	Unmodified	_AAFTECCQAADK_	199.11	25325000	QE37752GM	BIO109
AAFTECCQAADK	2	1370.55949	686.287019	Unmodified	_AAFTECCQAADK_	177.78	34183000	QE37752GM	BIO109
AAFTECCQAADK	2	1370.55949	686.287019	Unmodified	_AAFTECCQAADK_	104.22	NA	QE37752GM	BIO109
AAFTECCQAADK	2	1370.55949	686.287019	Unmodified	_AAFTECCQAADK_	73.841	NA	QE37752GM	BIO109
AAFTECCQAADK	2	1370.55949	686.287019	Unmodified	_AAFTECCQAADK_	67.726	3246900	QE37752GM	BIO109
AAFTECCQAADK	2	1370.55949	686.287019	Unmodified	_AAFTECCQAADK_	218.47	1.6244e+10	QE37755GM	BIO91
AAFTECCQAADK	2	1370.55949	686.287019	Unmodified	_AAFTECCQAADK_	85.958	3510100	QE37755GM	BIO91
AAFTECCQAADK	2	1370.55949	686.287019	Unmodified	_AAFTECCQAADK_	72.2	4182600	QE37755GM	BIO91
AAFTECCQAADK	2	1370.55949	686.287019	Unmodified	_AAFTECCQAADK_	112.36	17315000	QE37755GM	BIO91
AAFTECCQAADK	2	1370.55949	686.287019	Unmodified	_AAFTECCQAADK_	101.38	NA	QE37755GM	BIO91
AAFTECCQAADK	2	1370.55949	686.287019	Unmodified	_AAFTECCQAADK_	199.11	1.9842e+10	QE37761GM	BIO51
AAFTECCQAADK	2	1370.55949	686.287019	Unmodified	_AAFTECCQAADK_	93.096	4190700	QE37761GM	BIO51
AAFTECCQAADK	2	1370.55949	686.287019	Unmodified	_AAFTECCQAADK_	74.841	4468700	QE37761GM	BIO51
AAFTECCQAADK	2	1370.55949	686.287019	Unmodified	_AAFTECCQAADK_	67.704	35395000	QE37761GM	BIO51
AAFTECCQAADK	2	1370.55949	686.287019	Unmodified	_AAFTECCQAADK_	61.958	2178100	QE37761GM	BIO51
AAFTECCQAADK	2	1370.55949	686.287019	Unmodified	_AAFTECCQAADK_	185.29	43413000	QE37761GM	BIO51
AAFTECCQAADK	2	1370.55949	686.287019	Unmodified	_AAFTECCQAADK_	93.096	NA	QE37761GM	BIO51
AAFTECCQAADK	2	1370.55949	686.287019	Unmodified	_AAFTECCQAADK_	179.8	648820000	QE37766GM	BIO103
AAFTECCQAADK	2	1370.55949	686.287019	Unmodified	_AAFTECCQAADK_	185.29	2.0212e+10	QE37769GM	BIO6
AAFTECCQAADK	2	1370.55949	686.287019	Unmodified	_AAFTECCQAADK_	140.16	13800000	QE37769GM	BIO6
AAFTECCQAADK	2	1370.55949	686.287019	Unmodified	_AAFTECCQAADK_	123.75	10183000	QE37769GM	BIO6
AAFTECCQAADK	2	1370.55949	686.287019	Unmodified	_AAFTECCQAADK_	93.096	6618300	QE37769GM	BIO6
AAFTECCQAADK	2	1370.55949	686.287019	Unmodified	_AAFTECCQAADK_	145.89	33817000	QE37769GM	BIO6
AAFTECCQAADK	2	1370.55949	686.287019	Unmodified	_AAFTECCQAADK_	101.38	NA	QE37769GM	BIO6
AAFTECCQAADK	2	1370.55949	686.287019	Unmodified	_AAFTECCQAADK_	101.38	11399000	QE37769GM	BIO6
AAFTECCQAADK	2	1370.55949	686.287019	Unmodified	_AAFTECCQAADK_	220.17	2.0635e+10	QE37772GM	BIO74
AAFTECCQAADK	2	1370.55949	686.287019	Unmodified	_AAFTECCQAADK_	80.706	11267000	QE37772GM	BIO74
AAFTECCQAADK	2	1370.55949	686.287019	Unmodified	_AAFTECCQAADK_	99.973	7649400	QE37772GM	BIO74
AAFTECCQAADK	2	1370.55949	686.287019	Unmodified	_AAFTECCQAADK_	62.78	5969800	QE37772GM	BIO74
AAFTECCQAADK	2	1370.55949	686.287019	Unmodified	_AAFTECCQAADK_	66.92	8010700	QE37772GM	BIO74
AAFTECCQAADK	2	1370.55949	686.287019	Unmodified	_AAFTECCQAADK_	80.916	6978900	QE37772GM	BIO74
AAFTECCQAADK	2	1370.55949	686.287019	Unmodified	_AAFTECCQAADK_	69.01	3738900	QE37772GM	BIO74
AAFTECCQAADK	2	1370.55949	686.287019	Unmodified	_AAFTECCQAADK_	182.64	48151000	QE37772GM	BIO74
AAFTECCQAADK	2	1370.55949	686.287019	Unmodified	_AAFTECCQAADK_	101.38	NA	QE37772GM	BIO74
AAFTECCQAADK	2	1370.55949	686.287019	Unmodified	_AAFTECCQAADK_	104.22	NA	QE37772GM	BIO74
AAFTECCQAADK	2	1370.55949	686.287019	Unmodified	_AAFTECCQAADK_	58.889	NA	QE37772GM	BIO74
AAFTECCQAADK	2	1370.55949	686.287019	Unmodified	_AAFTECCQAADK_	85.958	9992900	QE37772GM	BIO74
AAFTECCQAADK	2	1370.55949	686.287019	Unmodified	_AAFTECCQAADK_	63.694	3775800	QE37772GM	BIO74
AAFTECCQAADK	2	1370.55949	686.287019	Unmodified	_AAFTECCQAADK_	213.31	2.3438e+10	QE37775GM	BIO77
AAFTECCQAADK	2	1370.55949	686.287019	Unmodified	_AAFTECCQAADK_	115.78	12153000	QE37775GM	BIO77
AAFTECCQAADK	2	1370.55949	686.287019	Unmodified	_AAFTECCQAADK_	101.38	7507800	QE37775GM	BIO77
AAFTECCQAADK	2	1370.55949	686.287019	Unmodified	_AAFTECCQAADK_	71.221	9613100	QE37775GM	BIO77
AAFTECCQAADK	2	1370.55949	686.287019	Unmodified	_AAFTECCQAADK_	190.88	36410000	QE37775GM	BIO77
AAFTECCQAADK	2	1370.55949	686.287019	Unmodified	_AAFTECCQAADK_	166.19	NA	QE37775GM	BIO77
AAFTECCQAADK	2	1370.55949	686.287019	Unmodified	_AAFTECCQAADK_	85.958	NA	QE37775GM	BIO77
AAFTECCQAADK	2	1370.55949	686.287019	Unmodified	_AAFTECCQAADK_	56.725	NA	QE37775GM	BIO77
AAFTECCQAADK	2	1370.55949	686.287019	Unmodified	_AAFTECCQAADK_	121.83	5882700	QE37775GM	BIO77
AAFTECCQAADK	2	1370.55949	686.287019	Unmodified	_AAFTECCQAADK_	77.14	11780000	QE37778GM	BIO106
AAFTECCQAADK	2	1370.55949	686.287019	Unmodified	_AAFTECCQAADK_	183.67	1.5572e+10	QE37778GM	BIO106
AAFTECCQAADK	2	1370.55949	686.287019	Unmodified	_AAFTECCQAADK_	75.652	3430600	QE37778GM	BIO106
AAFTECCQAADK	2	1370.55949	686.287019	Unmodified	_AAFTECCQAADK_	177.78	27487000	QE37778GM	BIO106
AAFTECCQAADK	2	1370.55949	686.287019	Unmodified	_AAFTECCQAADK_	183.67	1.4877e+10	QE37781GM	BIO15
AAFTECCQAADK	2	1370.55949	686.287019	Unmodified	_AAFTECCQAADK_	82.417	3981600	QE37781GM	BIO15
AAFTECCQAADK	2	1370.55949	686.287019	Unmodified	_AAFTECCQAADK_	66.056	3018800	QE37781GM	BIO15
AAFTECCQAADK	2	1370.55949	686.287019	Unmodified	_AAFTECCQAADK_	171.85	25462000	QE37781GM	BIO15
AAFTECCQAADK	2	1370.55949	686.287019	Unmodified	_AAFTECCQAADK_	213.31	1.5114e+10	QE37787GM	BIO14
AAFTECCQAADK	2	1370.55949	686.287019	Unmodified	_AAFTECCQAADK_	115.78	20055000	QE37787GM	BIO14
AAFTECCQAADK	2	1370.55949	686.287019	Unmodified	_AAFTECCQAADK_	87.298	7747500	QE37787GM	BIO14
AAFTECCQAADK	2	1370.55949	686.287019	Unmodified	_AAFTECCQAADK_	84.17	2536200	QE37787GM	BIO14
AAFTECCQAADK	2	1370.55949	686.287019	Unmodified	_AAFTECCQAADK_	177.06	27392000	QE37787GM	BIO14
AAFTECCQAADK	2	1370.55949	686.287019	Unmodified	_AAFTECCQAADK_	93.096	NA	QE37787GM	BIO14
AAFTECCQAADK	2	1370.55949	686.287019	Unmodified	_AAFTECCQAADK_	173.37	2.1916e+10	QE37790GM	BIO61
AAFTECCQAADK	2	1370.55949	686.287019	Unmodified	_AAFTECCQAADK_	142.83	8571200	QE37790GM	BIO61
AAFTECCQAADK	2	1370.55949	686.287019	Unmodified	_AAFTECCQAADK_	115.78	9688100	QE37790GM	BIO61
AAFTECCQAADK	2	1370.55949	686.287019	Unmodified	_AAFTECCQAADK_	69.979	3350100	QE37790GM	BIO61
AAFTECCQAADK	2	1370.55949	686.287019	Unmodified	_AAFTECCQAADK_	172.88	42634000	QE37790GM	BIO61
AAFTECCQAADK	2	1370.55949	686.287019	Unmodified	_AAFTECCQAADK_	170.47	NA	QE37790GM	BIO61
AAFTECCQAADK	2	1370.55949	686.287019	Unmodified	_AAFTECCQAADK_	182.64	NA	QE37790GM	BIO61
AAFTECCQAADK	2	1370.55949	686.287019	Unmodified	_AAFTECCQAADK_	177.06	NA	QE37790GM	BIO61
AAFTECCQAADK	2	1370.55949	686.287019	Unmodified	_AAFTECCQAADK_	123.75	NA	QE37790GM	BIO61
AAFTECCQAADK	2	1370.55949	686.287019	Unmodified	_AAFTECCQAADK_	73.327	NA	QE37790GM	BIO61
AAFTECCQAADK	2	1370.55949	686.287019	Unmodified	_AAFTECCQAADK_	232.79	1.9963e+10	QE37793GM	BIO8
AAFTECCQAADK	2	1370.55949	686.287019	Unmodified	_AAFTECCQAADK_	190.88	34565000	QE37793GM	BIO8
AAFTECCQAADK	2	1370.55949	686.287019	Unmodified	_AAFTECCQAADK_	71.221	5043200	QE37793GM	BIO8
AAFTECCQAADK	2	1370.55949	686.287019	Unmodified	_AAFTECCQAADK_	83.869	4740900	QE37793GM	BIO8
AAFTECCQAADK	2	1370.55949	686.287019	Unmodified	_AAFTECCQAADK_	93.096	13878000	QE37793GM	BIO8
AAFTECCQAADK	2	1370.55949	686.287019	Unmodified	_AAFTECCQAADK_	73.887	6121700	QE37793GM	BIO8
AAFTECCQAADK	2	1370.55949	686.287019	Unmodified	_AAFTECCQAADK_	185.29	37978000	QE37793GM	BIO8
AAFTECCQAADK	2	1370.55949	686.287019	Unmodified	_AAFTECCQAADK_	112.36	NA	QE37793GM	BIO8
AAFTECCQAADK	2	1370.55949	686.287019	Unmodified	_AAFTECCQAADK_	199.11	2.0104e+10	QE37796GM	BIO70
AAFTECCQAADK	2	1370.55949	686.287019	Unmodified	_AAFTECCQAADK_	145.25	12285000	QE37796GM	BIO70
AAFTECCQAADK	2	1370.55949	686.287019	Unmodified	_AAFTECCQAADK_	104.22	5625900	QE37796GM	BIO70
AAFTECCQAADK	2	1370.55949	686.287019	Unmodified	_AAFTECCQAADK_	115.78	4874600	QE37796GM	BIO70
AAFTECCQAADK	2	1370.55949	686.287019	Unmodified	_AAFTECCQAADK_	160.53	37320000	QE37796GM	BIO70
AAFTECCQAADK	2	1370.55949	686.287019	Unmodified	_AAFTECCQAADK_	175.65	NA	QE37796GM	BIO70
AAFTECCQAADK	2	1370.55949	686.287019	Unmodified	_AAFTECCQAADK_	58.63	NA	QE37796GM	BIO70
AAFTECCQAADK	2	1370.55949	686.287019	Unmodified	_AAFTECCQAADK_	199.11	1733600000	QE37799GM	BIO3
[truncated: 867,239 more rows]
