# Supplementary material for: msqrob2PTM: Differential Abundance and Differential Usage Analysis of MS-Based Proteomics Data at the Posttranslational Modification and Peptidoform Level
Source: Mol Cell Proteomics. 2023 Dec 26;23(2):100708. doi: 10.1016/j.mcpro.2023.100708 (PMC10875266; doi:10.1016/j.mcpro.2023.100708)
Supplement: Supplemental Data S2 [file mmc2.xlsx]

## Sheet: phosphopeptides
Sequence	Charge	Mass	m.z	Modifications	Modified.sequence	Score	Intensity	Raw.file	Experiment
AAARLSLTDPLVAER	2	1661.85	831.932	Phospho (STY)	_AAARLS(Phospho (STY))LTDPLVAER_	72.417	4825400	QX21643GM	BIO44
AAARLSLTDPLVAER	3	1661.85	554.957	Phospho (STY)	_AAARLS(Phospho (STY))LTDPLVAER_	81.723	4500600	QX21643GM	BIO44
AAATPESQEPQAK	2	1406.61	704.311	Phospho (STY)	_AAAT(Phospho (STY))PESQEPQAK_	69.602	2999900	QX21469GM	BIO35
AAATPESQEPQAK	2	1406.61	704.311	Phospho (STY)	_AAAT(Phospho (STY))PESQEPQAK_	69.602	4720200	QX21484GM	BIO12
AAATPESQEPQAK	2	1406.61	704.311	Phospho (STY)	_AAAT(Phospho (STY))PESQEPQAK_	69.602	3592100	QX21487GM	BIO72
AAATPESQEPQAK	2	1406.61	704.311	Phospho (STY)	_AAAT(Phospho (STY))PESQEPQAK_	69.602	5773400	QX21514GM	BIO91
AAATPESQEPQAK	2	1406.61	704.311	Phospho (STY)	_AAAT(Phospho (STY))PESQEPQAK_	80.522	3531900	QX21559GM	BIO2
AAATPESQEPQAK	2	1406.61	704.311	Phospho (STY)	_AAAT(Phospho (STY))PESQEPQAK_	63.091	3621200	QX21562GM	BIO86
AAATPESQEPQAK	2	1406.61	704.311	Phospho (STY)	_AAAT(Phospho (STY))PESQEPQAK_	80.312	4101200	QX21571GM	BIO46
AAATPESQEPQAK	2	1406.61	704.311	Phospho (STY)	_AAAT(Phospho (STY))PESQEPQAK_	82.362	5109800	QX21586GM	BIO56
AAATPESQEPQAK	2	1406.61	704.311	Phospho (STY)	_AAAT(Phospho (STY))PESQEPQAK_	86.803	6178800	QX21684GM	BIO76
AAATPESQEPQAK	2	1406.61	704.311	Phospho (STY)	_AAAT(Phospho (STY))PESQEPQAK_	72.958	2485900	QX21711GM	BIO52
AAATPESQEPQAK	2	1406.61	704.311	Phospho (STY)	_AAAT(Phospho (STY))PESQEPQAK_	NA	2515500	QX21460GM	BIO18
AAATPESQEPQAK	2	1406.61	704.311	Phospho (STY)	_AAAT(Phospho (STY))PESQEPQAK_	NA	4627800	QX21466GM	BIO47
AAATPESQEPQAK	2	1406.61	704.311	Phospho (STY)	_AAAT(Phospho (STY))PESQEPQAK_	NA	3993800	QX21502GM	BIO41
AAATPESQEPQAK	2	1406.61	704.311	Phospho (STY)	_AAAT(Phospho (STY))PESQEPQAK_	NA	1558100	QX21565GM	BIO17
AAATPESQEPQAK	2	1406.61	704.311	Phospho (STY)	_AAAT(Phospho (STY))PESQEPQAK_	NA	2046900	QX21568GM	BIO83
AAATPESQEPQAK	2	1406.61	704.311	Phospho (STY)	_AAAT(Phospho (STY))PESQEPQAK_	NA	2126500	QX21577GM	BIO36
AAATPESQEPQAK	2	1406.61	704.311	Phospho (STY)	_AAAT(Phospho (STY))PESQEPQAK_	NA	1997000	QX21583GM	BIO43
AAATPESQEPQAK	2	1406.61	704.311	Phospho (STY)	_AAAT(Phospho (STY))PESQEPQAK_	NA	1869600	QX21589GM	BIO30
AAATPESQEPQAK	2	1406.61	704.311	Phospho (STY)	_AAAT(Phospho (STY))PESQEPQAK_	NA	2720500	QX21592GM	BIO77
AAATPESQEPQAK	2	1406.61	704.311	Phospho (STY)	_AAAT(Phospho (STY))PESQEPQAK_	NA	2255500	QX21601GM	BIO26
AAATPESQEPQAK	2	1406.61	704.311	Phospho (STY)	_AAAT(Phospho (STY))PESQEPQAK_	NA	3881600	QX21607GM	BIO59
AAATPESQEPQAK	2	1406.61	704.311	Phospho (STY)	_AAAT(Phospho (STY))PESQEPQAK_	NA	4587900	QX21610GM	BIO89
AAATPESQEPQAK	2	1406.61	704.311	Phospho (STY)	_AAAT(Phospho (STY))PESQEPQAK_	NA	3169300	QX21613GM	BIO28
AAATPESQEPQAK	2	1406.61	704.311	Phospho (STY)	_AAAT(Phospho (STY))PESQEPQAK_	NA	1519800	QX21616GM	BIO51
AAATPESQEPQAK	2	1406.61	704.311	Phospho (STY)	_AAAT(Phospho (STY))PESQEPQAK_	NA	1098100	QX21619GM	BIO40
AAATPESQEPQAK	2	1406.61	704.311	Phospho (STY)	_AAAT(Phospho (STY))PESQEPQAK_	NA	969350	QX21625GM	BIO8
AAATPESQEPQAK	2	1406.61	704.311	Phospho (STY)	_AAAT(Phospho (STY))PESQEPQAK_	NA	3176800	QX21634GM	BIO3
AAATPESQEPQAK	2	1406.61	704.311	Phospho (STY)	_AAAT(Phospho (STY))PESQEPQAK_	NA	2860100	QX21637GM	BIO79
AAATPESQEPQAK	2	1406.61	704.311	Phospho (STY)	_AAAT(Phospho (STY))PESQEPQAK_	NA	1021100	QX21640GM	BIO68
AAATPESQEPQAK	2	1406.61	704.311	Phospho (STY)	_AAAT(Phospho (STY))PESQEPQAK_	NA	1026800	QX21649GM	BIO33
AAATPESQEPQAK	2	1406.61	704.311	Phospho (STY)	_AAAT(Phospho (STY))PESQEPQAK_	NA	1894900	QX21678GM	BIO88
AAATPESQEPQAK	2	1406.61	704.311	Phospho (STY)	_AAAT(Phospho (STY))PESQEPQAK_	NA	3080000	QX21687GM	BIO71
AAATPESQEPQAK	2	1406.61	704.311	Phospho (STY)	_AAAT(Phospho (STY))PESQEPQAK_	NA	4005500	QX21690GM	BIO95
AAATPESQEPQAK	2	1406.61	704.311	Phospho (STY)	_AAAT(Phospho (STY))PESQEPQAK_	NA	313890	QX21714GM	BIO10
AAATPESQEPQAK	2	1406.61	704.311	Phospho (STY)	_AAAT(Phospho (STY))PESQEPQAK_	NA	1868700	QX21720GM	BIO58
AAATPESQEPQAK	2	1406.61	704.311	Phospho (STY)	_AAAT(Phospho (STY))PESQEPQAK_	NA	2170200	QX21723GM	BIO96
AAATPESQEPQAK	2	1406.61	704.311	Phospho (STY)	_AAAT(Phospho (STY))PESQEPQAK_	NA	839190	QX21746GM	BIO105
AAATPESQEPQAK	2	1406.61	704.311	Phospho (STY)	_AAAT(Phospho (STY))PESQEPQAK_	NA	5873500	QX21758GM	BIO90
AAATPESQEPQAK	2	1406.61	704.311	Phospho (STY)	_AAAT(Phospho (STY))PESQEPQAK_	NA	2475500	QX21764GM	BIO53
AAATPESQEPQAK	2	1406.61	704.311	Phospho (STY)	_AAAT(Phospho (STY))PESQEPQAK_	NA	4319700	QX21767GM	BIO97
AAATPESQEPQAK	2	1406.61	704.311	Phospho (STY)	_AAAT(Phospho (STY))PESQEPQAK_	NA	3119800	QX21770GM	BIO102
AAATPESQEPQAK	2	1406.61	704.311	Phospho (STY)	_AAAT(Phospho (STY))PESQEPQAK_	NA	2909500	QX21788GM	BIO101
AAATPESQEPQAK	2	1406.61	704.311	Phospho (STY)	_AAAT(Phospho (STY))PESQEPQAK_	NA	2658100	QX21791GM	BIO78
AAATPESQEPQAK	2	1406.61	704.311	Phospho (STY)	_AAAT(Phospho (STY))PESQEPQAK_	NA	2766400	QX21797GM	BIO108
AAATPESQEPQAK	2	1406.61	704.311	Phospho (STY)	_AAAT(Phospho (STY))PESQEPQAK_	NA	1267100	QX21818GM	BIO100
AAATPESQEPQAK	2	1406.61	704.311	Phospho (STY)	_AAAT(Phospho (STY))PESQEPQAK_	NA	867860	QX21824GM	BIO75
AAATPESQEPQAK	2	1406.61	704.311	Phospho (STY)	_AAAT(Phospho (STY))PESQEPQAK_	NA	3487700	QX21830GM	BIO107
AAATPESQEPQAK	2	1406.61	704.311	Phospho (STY)	_AAAT(Phospho (STY))PESQEPQAK_	NA	1906500	QX21833GM	BIO103
AAATPESQEPQAK	2	1406.61	704.311	Phospho (STY)	_AAAT(Phospho (STY))PESQEPQAK_	NA	1251300	QX21845GM	BIO5
AAATPESQEPQAK	2	1406.61	704.311	Phospho (STY)	_AAAT(Phospho (STY))PESQEPQAK_	NA	2981500	QX21851GM	BIO81
AADHDVGSELPPEGVLGALLR	3	2195.06	732.695	Phospho (STY)	_AADHDVGS(Phospho (STY))ELPPEGVLGALLR_	57.578	1529000	QX21571GM	BIO46
AADHDVGSELPPEGVLGALLR	3	2195.06	732.695	Phospho (STY)	_AADHDVGS(Phospho (STY))ELPPEGVLGALLR_	53.747	1296900	QX21610GM	BIO89
AADHDVGSELPPEGVLGALLR	3	2195.06	732.695	Phospho (STY)	_AADHDVGS(Phospho (STY))ELPPEGVLGALLR_	NA	1285200	QX21493GM	BIO60
AADHDVGSELPPEGVLGALLR	3	2195.06	732.695	Phospho (STY)	_AADHDVGS(Phospho (STY))ELPPEGVLGALLR_	NA	822370	QX21502GM	BIO41
AADHDVGSELPPEGVLGALLR	3	2195.06	732.695	Phospho (STY)	_AADHDVGS(Phospho (STY))ELPPEGVLGALLR_	NA	892180	QX21517GM	BIO48
AADHDVGSELPPEGVLGALLR	3	2195.06	732.695	Phospho (STY)	_AADHDVGS(Phospho (STY))ELPPEGVLGALLR_	NA	184240	QX21520GM	BIO66
AADHDVGSELPPEGVLGALLR	3	2195.06	732.695	Phospho (STY)	_AADHDVGS(Phospho (STY))ELPPEGVLGALLR_	NA	804300	QX21565GM	BIO17
AADHDVGSELPPEGVLGALLR	3	2195.06	732.695	Phospho (STY)	_AADHDVGS(Phospho (STY))ELPPEGVLGALLR_	NA	550520	QX21568GM	BIO83
AADHDVGSELPPEGVLGALLR	3	2195.06	732.695	Phospho (STY)	_AADHDVGS(Phospho (STY))ELPPEGVLGALLR_	NA	484840	QX21580GM	BIO31
AADHDVGSELPPEGVLGALLR	3	2195.06	732.695	Phospho (STY)	_AADHDVGS(Phospho (STY))ELPPEGVLGALLR_	NA	594630	QX21595GM	BIO87
AADHDVGSELPPEGVLGALLR	3	2195.06	732.695	Phospho (STY)	_AADHDVGS(Phospho (STY))ELPPEGVLGALLR_	NA	716070	QX21616GM	BIO51
AADHDVGSELPPEGVLGALLR	3	2195.06	732.695	Phospho (STY)	_AADHDVGS(Phospho (STY))ELPPEGVLGALLR_	NA	648470	QX21631GM	BIO7
AADHDVGSELPPEGVLGALLR	3	2195.06	732.695	Phospho (STY)	_AADHDVGS(Phospho (STY))ELPPEGVLGALLR_	NA	558620	QX21655GM	BIO93
AADHDVGSELPPEGVLGALLR	3	2195.06	732.695	Phospho (STY)	_AADHDVGS(Phospho (STY))ELPPEGVLGALLR_	NA	831330	QX21708GM	BIO55
AADHDVGSELPPEGVLGALLR	3	2195.06	732.695	Phospho (STY)	_AADHDVGS(Phospho (STY))ELPPEGVLGALLR_	NA	426800	QX21714GM	BIO10
AADHDVGSELPPEGVLGALLR	3	2195.06	732.695	Phospho (STY)	_AADHDVGS(Phospho (STY))ELPPEGVLGALLR_	NA	1315900	QX21717GM	BIO22
AADHDVGSELPPEGVLGALLR	3	2195.06	732.695	Phospho (STY)	_AADHDVGS(Phospho (STY))ELPPEGVLGALLR_	NA	543210	QX21791GM	BIO78
AADHDVGSELPPEGVLGALLR	3	2195.06	732.695	Phospho (STY)	_AADHDVGS(Phospho (STY))ELPPEGVLGALLR_	NA	288530	QX21803GM	BIO106
AADHDVGSELPPEGVLGALLR	3	2195.06	732.695	Phospho (STY)	_AADHDVGS(Phospho (STY))ELPPEGVLGALLR_	NA	412330	QX21812GM	BIO64
AAEMVPDLPSPPMEAPAPASNPSGR	3	2568.14	857.054	Phospho (STY)	_AAEMVPDLPS(Phospho (STY))PPMEAPAPASNPSGR_	52.92	1924700	QX21466GM	BIO47
AAEMVPDLPSPPMEAPAPASNPSGR	3	2568.14	857.054	Phospho (STY)	_AAEMVPDLPS(Phospho (STY))PPMEAPAPASNPSGR_	48.867	1152900	QX21520GM	BIO66
AAEMVPDLPSPPMEAPAPASNPSGR	3	2568.14	857.054	Phospho (STY)	_AAEMVPDLPS(Phospho (STY))PPMEAPAPASNPSGR_	41.904	2278800	QX21649GM	BIO33
AAEMVPDLPSPPMEAPAPASNPSGR	3	2568.14	857.054	Phospho (STY)	_AAEMVPDLPS(Phospho (STY))PPMEAPAPASNPSGR_	42.454	3150200	QX21693GM	BIO13
AAEMVPDLPSPPMEAPAPASNPSGR	3	2568.14	857.054	Phospho (STY)	_AAEMVPDLPS(Phospho (STY))PPMEAPAPASNPSGR_	51.025	2174400	QX21717GM	BIO22
AAEMVPDLPSPPMEAPAPASNPSGR	3	2568.14	857.054	Phospho (STY)	_AAEMVPDLPS(Phospho (STY))PPMEAPAPASNPSGR_	40.285	3156700	QX21746GM	BIO105
AAEMVPDLPSPPMEAPAPASNPSGR	3	2568.14	857.054	Phospho (STY)	_AAEMVPDLPS(Phospho (STY))PPMEAPAPASNPSGR_	55.985	2290000	QX21749GM	BIO62
AAEMVPDLPSPPMEAPAPASNPSGR	3	2568.14	857.054	Phospho (STY)	_AAEMVPDLPS(Phospho (STY))PPMEAPAPASNPSGR_	57.61	3174800	QX21752GM	BIO39
AAEMVPDLPSPPMEAPAPASNPSGR	3	2568.14	857.054	Phospho (STY)	_AAEMVPDLPS(Phospho (STY))PPMEAPAPASNPSGR_	41.83	2624000	QX21758GM	BIO90
AAEMVPDLPSPPMEAPAPASNPSGR	3	2568.14	857.054	Phospho (STY)	_AAEMVPDLPS(Phospho (STY))PPMEAPAPASNPSGR_	44.258	1385900	QX21788GM	BIO101
AAEMVPDLPSPPMEAPAPASNPSGR	3	2568.14	857.054	Phospho (STY)	_AAEMVPDLPS(Phospho (STY))PPMEAPAPASNPSGR_	50.426	3189400	QX21797GM	BIO108
AAEMVPDLPSPPMEAPAPASNPSGR	3	2568.14	857.054	Phospho (STY)	_AAEMVPDLPS(Phospho (STY))PPMEAPAPASNPSGR_	50.426	2940700	QX21800GM	BIO45
AAEMVPDLPSPPMEAPAPASNPSGR	3	2568.14	857.054	Phospho (STY)	_AAEMVPDLPS(Phospho (STY))PPMEAPAPASNPSGR_	40.682	1878800	QX21830GM	BIO107
AAEMVPDLPSPPMEAPAPASNPSGR	3	2568.14	857.054	Phospho (STY)	_AAEMVPDLPS(Phospho (STY))PPMEAPAPASNPSGR_	NA	876740	QX21460GM	BIO18
AAEMVPDLPSPPMEAPAPASNPSGR	3	2568.14	857.054	Phospho (STY)	_AAEMVPDLPS(Phospho (STY))PPMEAPAPASNPSGR_	NA	1024500	QX21469GM	BIO35
AAEMVPDLPSPPMEAPAPASNPSGR	3	2568.14	857.054	Phospho (STY)	_AAEMVPDLPS(Phospho (STY))PPMEAPAPASNPSGR_	NA	1026600	QX21490GM	BIO23
AAEMVPDLPSPPMEAPAPASNPSGR	3	2568.14	857.054	Phospho (STY)	_AAEMVPDLPS(Phospho (STY))PPMEAPAPASNPSGR_	NA	1051200	QX21502GM	BIO41
AAEMVPDLPSPPMEAPAPASNPSGR	3	2568.14	857.054	Phospho (STY)	_AAEMVPDLPS(Phospho (STY))PPMEAPAPASNPSGR_	NA	1025500	QX21508GM	BIO80
AAEMVPDLPSPPMEAPAPASNPSGR	3	2568.14	857.054	Phospho (STY)	_AAEMVPDLPS(Phospho (STY))PPMEAPAPASNPSGR_	NA	870950	QX21511GM	BIO14
AAEMVPDLPSPPMEAPAPASNPSGR	3	2568.14	857.054	Phospho (STY)	_AAEMVPDLPS(Phospho (STY))PPMEAPAPASNPSGR_	NA	1001200	QX21514GM	BIO91
AAEMVPDLPSPPMEAPAPASNPSGR	3	2568.14	857.054	Phospho (STY)	_AAEMVPDLPS(Phospho (STY))PPMEAPAPASNPSGR_	NA	1619100	QX21517GM	BIO48
AAEMVPDLPSPPMEAPAPASNPSGR	3	2568.14	857.054	Phospho (STY)	_AAEMVPDLPS(Phospho (STY))PPMEAPAPASNPSGR_	NA	627840	QX21526GM	BIO85
AAEMVPDLPSPPMEAPAPASNPSGR	3	2568.14	857.054	Phospho (STY)	_AAEMVPDLPS(Phospho (STY))PPMEAPAPASNPSGR_	NA	756360	QX21556GM	BIO38
AAEMVPDLPSPPMEAPAPASNPSGR	3	2568.14	857.054	Phospho (STY)	_AAEMVPDLPS(Phospho (STY))PPMEAPAPASNPSGR_	NA	694970	QX21559GM	BIO2
AAEMVPDLPSPPMEAPAPASNPSGR	3	2568.14	857.054	Phospho (STY)	_AAEMVPDLPS(Phospho (STY))PPMEAPAPASNPSGR_	NA	955080	QX21562GM	BIO86
AAEMVPDLPSPPMEAPAPASNPSGR	3	2568.14	857.054	Phospho (STY)	_AAEMVPDLPS(Phospho (STY))PPMEAPAPASNPSGR_	NA	1066100	QX21568GM	BIO83
AAEMVPDLPSPPMEAPAPASNPSGR	3	2568.14	857.054	Phospho (STY)	_AAEMVPDLPS(Phospho (STY))PPMEAPAPASNPSGR_	NA	1274700	QX21577GM	BIO36
AAEMVPDLPSPPMEAPAPASNPSGR	3	2568.14	857.054	Phospho (STY)	_AAEMVPDLPS(Phospho (STY))PPMEAPAPASNPSGR_	NA	1165500	QX21583GM	BIO43
AAEMVPDLPSPPMEAPAPASNPSGR	3	2568.14	857.054	Phospho (STY)	_AAEMVPDLPS(Phospho (STY))PPMEAPAPASNPSGR_	NA	1102700	QX21586GM	BIO56
AAEMVPDLPSPPMEAPAPASNPSGR	3	2568.14	857.054	Phospho (STY)	_AAEMVPDLPS(Phospho (STY))PPMEAPAPASNPSGR_	NA	763580	QX21589GM	BIO30
AAEMVPDLPSPPMEAPAPASNPSGR	3	2568.14	857.054	Phospho (STY)	_AAEMVPDLPS(Phospho (STY))PPMEAPAPASNPSGR_	NA	1109000	QX21592GM	BIO77
AAEMVPDLPSPPMEAPAPASNPSGR	3	2568.14	857.054	Phospho (STY)	_AAEMVPDLPS(Phospho (STY))PPMEAPAPASNPSGR_	NA	818960	QX21604GM	BIO19
AAEMVPDLPSPPMEAPAPASNPSGR	3	2568.14	857.054	Phospho (STY)	_AAEMVPDLPS(Phospho (STY))PPMEAPAPASNPSGR_	NA	1560400	QX21613GM	BIO28
AAEMVPDLPSPPMEAPAPASNPSGR	3	2568.14	857.054	Phospho (STY)	_AAEMVPDLPS(Phospho (STY))PPMEAPAPASNPSGR_	NA	1163100	QX21616GM	BIO51
AAEMVPDLPSPPMEAPAPASNPSGR	3	2568.14	857.054	Phospho (STY)	_AAEMVPDLPS(Phospho (STY))PPMEAPAPASNPSGR_	NA	808710	QX21619GM	BIO40
AAEMVPDLPSPPMEAPAPASNPSGR	3	2568.14	857.054	Phospho (STY)	_AAEMVPDLPS(Phospho (STY))PPMEAPAPASNPSGR_	NA	929920	QX21631GM	BIO7
AAEMVPDLPSPPMEAPAPASNPSGR	3	2568.14	857.054	Phospho (STY)	_AAEMVPDLPS(Phospho (STY))PPMEAPAPASNPSGR_	NA	1150700	QX21634GM	BIO3
AAEMVPDLPSPPMEAPAPASNPSGR	3	2568.14	857.054	Phospho (STY)	_AAEMVPDLPS(Phospho (STY))PPMEAPAPASNPSGR_	NA	543930	QX21637GM	BIO79
AAEMVPDLPSPPMEAPAPASNPSGR	3	2568.14	857.054	Phospho (STY)	_AAEMVPDLPS(Phospho (STY))PPMEAPAPASNPSGR_	NA	961620	QX21643GM	BIO44
AAEMVPDLPSPPMEAPAPASNPSGR	3	2568.14	857.054	Phospho (STY)	_AAEMVPDLPS(Phospho (STY))PPMEAPAPASNPSGR_	NA	1059000	QX21699GM	BIO98
AAEMVPDLPSPPMEAPAPASNPSGR	3	2568.14	857.054	Phospho (STY)	_AAEMVPDLPS(Phospho (STY))PPMEAPAPASNPSGR_	NA	993920	QX21740GM	BIO1
AALGESGEQADGPK	2	1408.59	705.301	Phospho (STY)	_AALGES(Phospho (STY))GEQADGPK_	120.53	55357000	QX21466GM	BIO47
AALGESGEQADGPK	2	1408.59	705.301	Phospho (STY)	_AALGES(Phospho (STY))GEQADGPK_	92.935	12224000	QX21469GM	BIO35
AALGESGEQADGPK	2	1408.59	705.301	Phospho (STY)	_AALGES(Phospho (STY))GEQADGPK_	123.02	53744000	QX21484GM	BIO12
AALGESGEQADGPK	2	1408.59	705.301	Phospho (STY)	_AALGES(Phospho (STY))GEQADGPK_	74.769	28981000	QX21487GM	BIO72
AALGESGEQADGPK	2	1408.59	705.301	Phospho (STY)	_AALGES(Phospho (STY))GEQADGPK_	128.96	35260000	QX21493GM	BIO60
AALGESGEQADGPK	2	1408.59	705.301	Phospho (STY)	_AALGES(Phospho (STY))GEQADGPK_	82.069	2140900	QX21502GM	BIO41
AALGESGEQADGPK	2	1408.59	705.301	Phospho (STY)	_AALGES(Phospho (STY))GEQADGPK_	84.468	36748000	QX21502GM	BIO41
AALGESGEQADGPK	2	1408.59	705.301	Phospho (STY)	_AALGES(Phospho (STY))GEQADGPK_	119.62	30329000	QX21511GM	BIO14
AALGESGEQADGPK	2	1408.59	705.301	Phospho (STY)	_AALGES(Phospho (STY))GEQADGPK_	142.85	57800000	QX21514GM	BIO91
AALGESGEQADGPK	2	1408.59	705.301	Phospho (STY)	_AALGES(Phospho (STY))GEQADGPK_	86.944	4395600	QX21517GM	BIO48
AALGESGEQADGPK	2	1408.59	705.301	Phospho (STY)	_AALGES(Phospho (STY))GEQADGPK_	141.46	62675000	QX21517GM	BIO48
AALGESGEQADGPK	2	1408.59	705.301	Phospho (STY)	_AALGES(Phospho (STY))GEQADGPK_	148.52	51840000	QX21520GM	BIO66
AALGESGEQADGPK	2	1408.59	705.301	Phospho (STY)	_AALGES(Phospho (STY))GEQADGPK_	109.84	21914000	QX21523GM	BIO61
AALGESGEQADGPK	2	1408.59	705.301	Phospho (STY)	_AALGES(Phospho (STY))GEQADGPK_	72.891	26182000	QX21556GM	BIO38
AALGESGEQADGPK	2	1408.59	705.301	Phospho (STY)	_AALGES(Phospho (STY))GEQADGPK_	110.98	53203000	QX21559GM	BIO2
AALGESGEQADGPK	2	1408.59	705.301	Phospho (STY)	_AALGES(Phospho (STY))GEQADGPK_	126.63	40656000	QX21562GM	BIO86
AALGESGEQADGPK	2	1408.59	705.301	Phospho (STY)	_AALGES(Phospho (STY))GEQADGPK_	103.21	39306000	QX21565GM	BIO17
AALGESGEQADGPK	2	1408.59	705.301	Phospho (STY)	_AALGES(Phospho (STY))GEQADGPK_	110.98	50469000	QX21568GM	BIO83
AALGESGEQADGPK	2	1408.59	705.301	Phospho (STY)	_AALGES(Phospho (STY))GEQADGPK_	112.15	41569000	QX21571GM	BIO46
AALGESGEQADGPK	2	1408.59	705.301	Phospho (STY)	_AALGES(Phospho (STY))GEQADGPK_	173.68	37375000	QX21577GM	BIO36
AALGESGEQADGPK	2	1408.59	705.301	Phospho (STY)	_AALGES(Phospho (STY))GEQADGPK_	84.566	40092000	QX21583GM	BIO43
AALGESGEQADGPK	2	1408.59	705.301	Phospho (STY)	_AALGES(Phospho (STY))GEQADGPK_	116.84	6497400	QX21586GM	BIO56
AALGESGEQADGPK	2	1408.59	705.301	Phospho (STY)	_AALGES(Phospho (STY))GEQADGPK_	138.77	95203000	QX21586GM	BIO56
AALGESGEQADGPK	2	1408.59	705.301	Phospho (STY)	_AALGES(Phospho (STY))GEQADGPK_	84.468	2812800	QX21589GM	BIO30
AALGESGEQADGPK	2	1408.59	705.301	Phospho (STY)	_AALGES(Phospho (STY))GEQADGPK_	142.1	49104000	QX21589GM	BIO30
AALGESGEQADGPK	2	1408.59	705.301	Phospho (STY)	_AALGES(Phospho (STY))GEQADGPK_	96.591	18439000	QX21595GM	BIO87
AALGESGEQADGPK	2	1408.59	705.301	Phospho (STY)	_AALGES(Phospho (STY))GEQADGPK_	119.01	59089000	QX21601GM	BIO26
AALGESGEQADGPK	2	1408.59	705.301	Phospho (STY)	_AALGES(Phospho (STY))GEQADGPK_	110.98	43833000	QX21607GM	BIO59
AALGESGEQADGPK	2	1408.59	705.301	Phospho (STY)	_AALGES(Phospho (STY))GEQADGPK_	73.91	3882700	QX21610GM	BIO89
AALGESGEQADGPK	2	1408.59	705.301	Phospho (STY)	_AALGES(Phospho (STY))GEQADGPK_	92.265	77572000	QX21610GM	BIO89
AALGESGEQADGPK	2	1408.59	705.301	Phospho (STY)	_AALGES(Phospho (STY))GEQADGPK_	124.07	54750000	QX21613GM	BIO28
AALGESGEQADGPK	2	1408.59	705.301	Phospho (STY)	_AALGES(Phospho (STY))GEQADGPK_	105.14	32032000	QX21619GM	BIO40
AALGESGEQADGPK	2	1408.59	705.301	Phospho (STY)	_AALGES(Phospho (STY))GEQADGPK_	151.74	12220000	QX21625GM	BIO8
AALGESGEQADGPK	2	1408.59	705.301	Phospho (STY)	_AALGES(Phospho (STY))GEQADGPK_	93.823	36654000	QX21631GM	BIO7
AALGESGEQADGPK	2	1408.59	705.301	Phospho (STY)	_AALGES(Phospho (STY))GEQADGPK_	76.588	3175500	QX21634GM	BIO3
AALGESGEQADGPK	2	1408.59	705.301	Phospho (STY)	_AALGES(Phospho (STY))GEQADGPK_	122.78	65073000	QX21634GM	BIO3
AALGESGEQADGPK	2	1408.59	705.301	Phospho (STY)	_AALGES(Phospho (STY))GEQADGPK_	124.42	63142000	QX21637GM	BIO79
AALGESGEQADGPK	2	1408.59	705.301	Phospho (STY)	_AALGES(Phospho (STY))GEQADGPK_	131.35	28379000	QX21640GM	BIO68
AALGESGEQADGPK	2	1408.59	705.301	Phospho (STY)	_AALGES(Phospho (STY))GEQADGPK_	92.457	30162000	QX21652GM	BIO50
AALGESGEQADGPK	2	1408.59	705.301	Phospho (STY)	_AALGES(Phospho (STY))GEQADGPK_	68.972	37901000	QX21678GM	BIO88
AALGESGEQADGPK	2	1408.59	705.301	Phospho (STY)	_AALGES(Phospho (STY))GEQADGPK_	92.457	27144000	QX21684GM	BIO76
AALGESGEQADGPK	2	1408.59	705.301	Phospho (STY)	_AALGES(Phospho (STY))GEQADGPK_	113.72	48716000	QX21687GM	BIO71
AALGESGEQADGPK	2	1408.59	705.301	Phospho (STY)	_AALGES(Phospho (STY))GEQADGPK_	94.717	38774000	QX21690GM	BIO95
AALGESGEQADGPK	2	1408.59	705.301	Phospho (STY)	_AALGES(Phospho (STY))GEQADGPK_	77.912	1958400	QX21699GM	BIO98
AALGESGEQADGPK	2	1408.59	705.301	Phospho (STY)	_AALGES(Phospho (STY))GEQADGPK_	110.98	24345000	QX21708GM	BIO55
AALGESGEQADGPK	2	1408.59	705.301	Phospho (STY)	_AALGES(Phospho (STY))GEQADGPK_	97.86	3537300	QX21711GM	BIO52
AALGESGEQADGPK	2	1408.59	705.301	Phospho (STY)	_AALGES(Phospho (STY))GEQADGPK_	103.85	51914000	QX21711GM	BIO52
AALGESGEQADGPK	2	1408.59	705.301	Phospho (STY)	_AALGES(Phospho (STY))GEQADGPK_	76.588	2795700	QX21720GM	BIO58
AALGESGEQADGPK	2	1408.59	705.301	Phospho (STY)	_AALGES(Phospho (STY))GEQADGPK_	139.66	37675000	QX21720GM	BIO58
AALGESGEQADGPK	2	1408.59	705.301	Phospho (STY)	_AALGES(Phospho (STY))GEQADGPK_	95.651	43493000	QX21723GM	BIO96
AALGESGEQADGPK	2	1408.59	705.301	Phospho (STY)	_AALGES(Phospho (STY))GEQADGPK_	67.964	15737000	QX21746GM	BIO105
AALGESGEQADGPK	2	1408.59	705.301	Phospho (STY)	_AALGES(Phospho (STY))GEQADGPK_	78.814	4838200	QX21758GM	BIO90
AALGESGEQADGPK	2	1408.59	705.301	Phospho (STY)	_AALGES(Phospho (STY))GEQADGPK_	94.717	78460000	QX21758GM	BIO90
AALGESGEQADGPK	2	1408.59	705.301	Phospho (STY)	_AALGES(Phospho (STY))GEQADGPK_	111.12	29019000	QX21764GM	BIO53
AALGESGEQADGPK	2	1408.59	705.301	Phospho (STY)	_AALGES(Phospho (STY))GEQADGPK_	79.875	6165100	QX21767GM	BIO97
AALGESGEQADGPK	2	1408.59	705.301	Phospho (STY)	_AALGES(Phospho (STY))GEQADGPK_	189.99	73344000	QX21767GM	BIO97
AALGESGEQADGPK	2	1408.59	705.301	Phospho (STY)	_AALGES(Phospho (STY))GEQADGPK_	78.763	2292900	QX21770GM	BIO102
AALGESGEQADGPK	2	1408.59	705.301	Phospho (STY)	_AALGES(Phospho (STY))GEQADGPK_	83.729	36724000	QX21773GM	BIO67
AALGESGEQADGPK	2	1408.59	705.301	Phospho (STY)	_AALGES(Phospho (STY))GEQADGPK_	73.91	29042000	QX21788GM	BIO101
AALGESGEQADGPK	2	1408.59	705.301	Phospho (STY)	_AALGES(Phospho (STY))GEQADGPK_	76.759	3279900	QX21791GM	BIO78
AALGESGEQADGPK	2	1408.59	705.301	Phospho (STY)	_AALGES(Phospho (STY))GEQADGPK_	92.939	17489000	QX21794GM	BIO54
AALGESGEQADGPK	2	1408.59	705.301	Phospho (STY)	_AALGES(Phospho (STY))GEQADGPK_	82.908	41921000	QX21797GM	BIO108
AALGESGEQADGPK	2	1408.59	705.301	Phospho (STY)	_AALGES(Phospho (STY))GEQADGPK_	103.76	46206000	QX21806GM	BIO70
AALGESGEQADGPK	2	1408.59	705.301	Phospho (STY)	_AALGES(Phospho (STY))GEQADGPK_	95.651	20182000	QX21818GM	BIO100
AALGESGEQADGPK	2	1408.59	705.301	Phospho (STY)	_AALGES(Phospho (STY))GEQADGPK_	99.941	20001000	QX21824GM	BIO75
AALGESGEQADGPK	2	1408.59	705.301	Phospho (STY)	_AALGES(Phospho (STY))GEQADGPK_	67.115	26639000	QX21830GM	BIO107
AALGESGEQADGPK	2	1408.59	705.301	Phospho (STY)	_AALGES(Phospho (STY))GEQADGPK_	120.53	33883000	QX21833GM	BIO103
AALGESGEQADGPK	2	1408.59	705.301	Phospho (STY)	_AALGES(Phospho (STY))GEQADGPK_	133.48	23459000	QX21839GM	BIO42
AALGESGEQADGPK	2	1408.59	705.301	Phospho (STY)	_AALGES(Phospho (STY))GEQADGPK_	76.759	46136000	QX21851GM	BIO81
AALGESGEQADGPK	2	1408.59	705.301	Phospho (STY)	_AALGES(Phospho (STY))GEQADGPK_	NA	19039000	QX21460GM	BIO18
AALGESGEQADGPK	2	1408.59	705.301	Phospho (STY)	_AALGES(Phospho (STY))GEQADGPK_	NA	1441900	QX21460GM	BIO18
AALGESGEQADGPK	2	1408.59	705.301	Phospho (STY)	_AALGES(Phospho (STY))GEQADGPK_	NA	4158300	QX21466GM	BIO47
AALGESGEQADGPK	2	1408.59	705.301	Phospho (STY)	_AALGES(Phospho (STY))GEQADGPK_	NA	990570	QX21469GM	BIO35
AALGESGEQADGPK	2	1408.59	705.301	Phospho (STY)	_AALGES(Phospho (STY))GEQADGPK_	NA	2816400	QX21472GM	BIO27
AALGESGEQADGPK	2	1408.59	705.301	Phospho (STY)	_AALGES(Phospho (STY))GEQADGPK_	NA	3248800	QX21484GM	BIO12
AALGESGEQADGPK	2	1408.59	705.301	Phospho (STY)	_AALGES(Phospho (STY))GEQADGPK_	NA	2212200	QX21487GM	BIO72
AALGESGEQADGPK	2	1408.59	705.301	Phospho (STY)	_AALGES(Phospho (STY))GEQADGPK_	NA	11451000	QX21490GM	BIO23
AALGESGEQADGPK	2	1408.59	705.301	Phospho (STY)	_AALGES(Phospho (STY))GEQADGPK_	NA	733300	QX21490GM	BIO23
AALGESGEQADGPK	2	1408.59	705.301	Phospho (STY)	_AALGES(Phospho (STY))GEQADGPK_	NA	22682000	QX21508GM	BIO80
AALGESGEQADGPK	2	1408.59	705.301	Phospho (STY)	_AALGES(Phospho (STY))GEQADGPK_	NA	1728800	QX21508GM	BIO80
AALGESGEQADGPK	2	1408.59	705.301	Phospho (STY)	_AALGES(Phospho (STY))GEQADGPK_	NA	1648700	QX21511GM	BIO14
AALGESGEQADGPK	2	1408.59	705.301	Phospho (STY)	_AALGES(Phospho (STY))GEQADGPK_	NA	4316300	QX21514GM	BIO91
AALGESGEQADGPK	2	1408.59	705.301	Phospho (STY)	_AALGES(Phospho (STY))GEQADGPK_	NA	4013400	QX21520GM	BIO66
AALGESGEQADGPK	2	1408.59	705.301	Phospho (STY)	_AALGES(Phospho (STY))GEQADGPK_	NA	6544500	QX21526GM	BIO85
AALGESGEQADGPK	2	1408.59	705.301	Phospho (STY)	_AALGES(Phospho (STY))GEQADGPK_	NA	987840	QX21556GM	BIO38
AALGESGEQADGPK	2	1408.59	705.301	Phospho (STY)	_AALGES(Phospho (STY))GEQADGPK_	NA	3474600	QX21559GM	BIO2
AALGESGEQADGPK	2	1408.59	705.301	Phospho (STY)	_AALGES(Phospho (STY))GEQADGPK_	NA	2725500	QX21562GM	BIO86
AALGESGEQADGPK	2	1408.59	705.301	Phospho (STY)	_AALGES(Phospho (STY))GEQADGPK_	NA	1989700	QX21565GM	BIO17
AALGESGEQADGPK	2	1408.59	705.301	Phospho (STY)	_AALGES(Phospho (STY))GEQADGPK_	NA	3345900	QX21568GM	BIO83
AALGESGEQADGPK	2	1408.59	705.301	Phospho (STY)	_AALGES(Phospho (STY))GEQADGPK_	NA	2552100	QX21571GM	BIO46
AALGESGEQADGPK	2	1408.59	705.301	Phospho (STY)	_AALGES(Phospho (STY))GEQADGPK_	NA	2349600	QX21577GM	BIO36
AALGESGEQADGPK	2	1408.59	705.301	Phospho (STY)	_AALGES(Phospho (STY))GEQADGPK_	NA	1708000	QX21580GM	BIO31
AALGESGEQADGPK	2	1408.59	705.301	Phospho (STY)	_AALGES(Phospho (STY))GEQADGPK_	NA	2403200	QX21583GM	BIO43
AALGESGEQADGPK	2	1408.59	705.301	Phospho (STY)	_AALGES(Phospho (STY))GEQADGPK_	NA	24470000	QX21592GM	BIO77
AALGESGEQADGPK	2	1408.59	705.301	Phospho (STY)	_AALGES(Phospho (STY))GEQADGPK_	NA	1440000	QX21592GM	BIO77
AALGESGEQADGPK	2	1408.59	705.301	Phospho (STY)	_AALGES(Phospho (STY))GEQADGPK_	NA	1205400	QX21595GM	BIO87
AALGESGEQADGPK	2	1408.59	705.301	Phospho (STY)	_AALGES(Phospho (STY))GEQADGPK_	NA	2933800	QX21601GM	BIO26
AALGESGEQADGPK	2	1408.59	705.301	Phospho (STY)	_AALGES(Phospho (STY))GEQADGPK_	NA	1114500	QX21607GM	BIO59
AALGESGEQADGPK	2	1408.59	705.301	Phospho (STY)	_AALGES(Phospho (STY))GEQADGPK_	NA	2722900	QX21613GM	BIO28
AALGESGEQADGPK	2	1408.59	705.301	Phospho (STY)	_AALGES(Phospho (STY))GEQADGPK_	NA	43944000	QX21616GM	BIO51
AALGESGEQADGPK	2	1408.59	705.301	Phospho (STY)	_AALGES(Phospho (STY))GEQADGPK_	NA	2553000	QX21616GM	BIO51
AALGESGEQADGPK	2	1408.59	705.301	Phospho (STY)	_AALGES(Phospho (STY))GEQADGPK_	NA	1448600	QX21619GM	BIO40
AALGESGEQADGPK	2	1408.59	705.301	Phospho (STY)	_AALGES(Phospho (STY))GEQADGPK_	NA	1046000	QX21625GM	BIO8
AALGESGEQADGPK	2	1408.59	705.301	Phospho (STY)	_AALGES(Phospho (STY))GEQADGPK_	NA	2121200	QX21631GM	BIO7
AALGESGEQADGPK	2	1408.59	705.301	Phospho (STY)	_AALGES(Phospho (STY))GEQADGPK_	NA	5014200	QX21637GM	BIO79
AALGESGEQADGPK	2	1408.59	705.301	Phospho (STY)	_AALGES(Phospho (STY))GEQADGPK_	NA	1673300	QX21640GM	BIO68
AALGESGEQADGPK	2	1408.59	705.301	Phospho (STY)	_AALGES(Phospho (STY))GEQADGPK_	NA	30683000	QX21649GM	BIO33
AALGESGEQADGPK	2	1408.59	705.301	Phospho (STY)	_AALGES(Phospho (STY))GEQADGPK_	NA	1348900	QX21649GM	BIO33
AALGESGEQADGPK	2	1408.59	705.301	Phospho (STY)	_AALGES(Phospho (STY))GEQADGPK_	NA	1132200	QX21652GM	BIO50
AALGESGEQADGPK	2	1408.59	705.301	Phospho (STY)	_AALGES(Phospho (STY))GEQADGPK_	NA	1941600	QX21655GM	BIO93
AALGESGEQADGPK	2	1408.59	705.301	Phospho (STY)	_AALGES(Phospho (STY))GEQADGPK_	NA	1349200	QX21672GM	BIO20
AALGESGEQADGPK	2	1408.59	705.301	Phospho (STY)	_AALGES(Phospho (STY))GEQADGPK_	NA	2291800	QX21678GM	BIO88
AALGESGEQADGPK	2	1408.59	705.301	Phospho (STY)	_AALGES(Phospho (STY))GEQADGPK_	NA	2480800	QX21684GM	BIO76
AALGESGEQADGPK	2	1408.59	705.301	Phospho (STY)	_AALGES(Phospho (STY))GEQADGPK_	NA	2647400	QX21687GM	BIO71
AALGESGEQADGPK	2	1408.59	705.301	Phospho (STY)	_AALGES(Phospho (STY))GEQADGPK_	NA	2464600	QX21690GM	BIO95
AALGESGEQADGPK	2	1408.59	705.301	Phospho (STY)	_AALGES(Phospho (STY))GEQADGPK_	NA	6714200	QX21693GM	BIO13
AALGESGEQADGPK	2	1408.59	705.301	Phospho (STY)	_AALGES(Phospho (STY))GEQADGPK_	NA	348740	QX21693GM	BIO13
AALGESGEQADGPK	2	1408.59	705.301	Phospho (STY)	_AALGES(Phospho (STY))GEQADGPK_	NA	13561000	QX21696GM	BIO94
AALGESGEQADGPK	2	1408.59	705.301	Phospho (STY)	_AALGES(Phospho (STY))GEQADGPK_	NA	815210	QX21696GM	BIO94
AALGESGEQADGPK	2	1408.59	705.301	Phospho (STY)	_AALGES(Phospho (STY))GEQADGPK_	NA	1854300	QX21708GM	BIO55
AALGESGEQADGPK	2	1408.59	705.301	Phospho (STY)	_AALGES(Phospho (STY))GEQADGPK_	NA	3824400	QX21714GM	BIO10
AALGESGEQADGPK	2	1408.59	705.301	Phospho (STY)	_AALGES(Phospho (STY))GEQADGPK_	NA	1499400	QX21723GM	BIO96
AALGESGEQADGPK	2	1408.59	705.301	Phospho (STY)	_AALGES(Phospho (STY))GEQADGPK_	NA	1323700	QX21740GM	BIO1
AALGESGEQADGPK	2	1408.59	705.301	Phospho (STY)	_AALGES(Phospho (STY))GEQADGPK_	NA	2965400	QX21749GM	BIO62
AALGESGEQADGPK	2	1408.59	705.301	Phospho (STY)	_AALGES(Phospho (STY))GEQADGPK_	NA	32997000	QX21770GM	BIO102
AALGESGEQADGPK	2	1408.59	705.301	Phospho (STY)	_AALGES(Phospho (STY))GEQADGPK_	NA	1928100	QX21773GM	BIO67
AALGESGEQADGPK	2	1408.59	705.301	Phospho (STY)	_AALGES(Phospho (STY))GEQADGPK_	NA	2129100	QX21776GM	BIO29
AALGESGEQADGPK	2	1408.59	705.301	Phospho (STY)	_AALGES(Phospho (STY))GEQADGPK_	NA	1404900	QX21782GM	BIO73
AALGESGEQADGPK	2	1408.59	705.301	Phospho (STY)	_AALGES(Phospho (STY))GEQADGPK_	NA	1078500	QX21788GM	BIO101
AALGESGEQADGPK	2	1408.59	705.301	Phospho (STY)	_AALGES(Phospho (STY))GEQADGPK_	NA	55902000	QX21791GM	BIO78
AALGESGEQADGPK	2	1408.59	705.301	Phospho (STY)	_AALGES(Phospho (STY))GEQADGPK_	NA	1335500	QX21794GM	BIO54
AALGESGEQADGPK	2	1408.59	705.301	Phospho (STY)	_AALGES(Phospho (STY))GEQADGPK_	NA	2206800	QX21797GM	BIO108
AALGESGEQADGPK	2	1408.59	705.301	Phospho (STY)	_AALGES(Phospho (STY))GEQADGPK_	NA	3186100	QX21806GM	BIO70
AALGESGEQADGPK	2	1408.59	705.301	Phospho (STY)	_AALGES(Phospho (STY))GEQADGPK_	NA	933350	QX21818GM	BIO100
AALGESGEQADGPK	2	1408.59	705.301	Phospho (STY)	_AALGES(Phospho (STY))GEQADGPK_	NA	1742300	QX21842GM	BIO49
AALGESGEQADGPK	2	1408.59	705.301	Phospho (STY)	_AALGES(Phospho (STY))GEQADGPK_	NA	13160000	QX21845GM	BIO5
AANEVSSADVK	2	1169.5	585.756	Phospho (STY)	_AANEVS(Phospho (STY))SADVK_	124.12	8226700	QX21466GM	BIO47
AANEVSSADVK	2	1169.5	585.756	Phospho (STY)	_AANEVS(Phospho (STY))SADVK_	99.215	5830400	QX21493GM	BIO60
AANEVSSADVK	2	1169.5	585.756	Phospho (STY)	_AANEVS(Phospho (STY))SADVK_	96.64	4651000	QX21517GM	BIO48
AANEVSSADVK	2	1169.5	585.756	Phospho (STY)	_AANEVS(Phospho (STY))SADVK_	96.64	3275000	QX21559GM	BIO2
AANEVSSADVK	2	1169.5	585.756	Phospho (STY)	_AANEVSS(Phospho (STY))ADVK_	110.66	5125900	QX21586GM	BIO56
AANEVSSADVK	2	1169.5	585.756	Phospho (STY)	_AANEVSS(Phospho (STY))ADVK_	110.66	3787900	QX21637GM	BIO79
AANEVSSADVK	2	1169.5	585.756	Phospho (STY)	_AANEVS(Phospho (STY))SADVK_	111.63	6563400	QX21758GM	BIO90
AANEVSSADVK	2	1169.5	585.756	Phospho (STY)	_AANEVS(Phospho (STY))SADVK_	NA	2621500	QX21460GM	BIO18
AANEVSSADVK	2	1169.5	585.756	Phospho (STY)	_AANEVS(Phospho (STY))SADVK_	NA	1557800	QX21469GM	BIO35
AANEVSSADVK	2	1169.5	585.756	Phospho (STY)	_AANEVS(Phospho (STY))SADVK_	NA	3766700	QX21484GM	BIO12
AANEVSSADVK	2	1169.5	585.756	Phospho (STY)	_AANEVS(Phospho (STY))SADVK_	NA	2719300	QX21487GM	BIO72
AANEVSSADVK	2	1169.5	585.756	Phospho (STY)	_AANEVS(Phospho (STY))SADVK_	NA	859040	QX21490GM	BIO23
AANEVSSADVK	2	1169.5	585.756	Phospho (STY)	_AANEVS(Phospho (STY))SADVK_	NA	3259500	QX21502GM	BIO41
AANEVSSADVK	2	1169.5	585.756	Phospho (STY)	_AANEVS(Phospho (STY))SADVK_	NA	1858400	QX21508GM	BIO80
AANEVSSADVK	2	1169.5	585.756	Phospho (STY)	_AANEVS(Phospho (STY))SADVK_	NA	2546000	QX21511GM	BIO14
AANEVSSADVK	2	1169.5	585.756	Phospho (STY)	_AANEVS(Phospho (STY))SADVK_	NA	5260500	QX21514GM	BIO91
AANEVSSADVK	2	1169.5	585.756	Phospho (STY)	_AANEVS(Phospho (STY))SADVK_	NA	5111900	QX21520GM	BIO66
AANEVSSADVK	2	1169.5	585.756	Phospho (STY)	_AANEVS(Phospho (STY))SADVK_	NA	1219000	QX21556GM	BIO38
AANEVSSADVK	2	1169.5	585.756	Phospho (STY)	_AANEVS(Phospho (STY))SADVK_	NA	2525200	QX21562GM	BIO86
AANEVSSADVK	2	1169.5	585.756	Phospho (STY)	_AANEVS(Phospho (STY))SADVK_	NA	1447500	QX21565GM	BIO17
AANEVSSADVK	2	1169.5	585.756	Phospho (STY)	_AANEVS(Phospho (STY))SADVK_	NA	2539700	QX21568GM	BIO83
AANEVSSADVK	2	1169.5	585.756	Phospho (STY)	_AANEVS(Phospho (STY))SADVK_	NA	2713400	QX21571GM	BIO46
AANEVSSADVK	2	1169.5	585.756	Phospho (STY)	_AANEVS(Phospho (STY))SADVK_	NA	2040600	QX21577GM	BIO36
AANEVSSADVK	2	1169.5	585.756	Phospho (STY)	_AANEVS(Phospho (STY))SADVK_	NA	2845200	QX21583GM	BIO43
AANEVSSADVK	2	1169.5	585.756	Phospho (STY)	_AANEVS(Phospho (STY))SADVK_	NA	2419300	QX21589GM	BIO30
AANEVSSADVK	2	1169.5	585.756	Phospho (STY)	_AANEVS(Phospho (STY))SADVK_	NA	2299200	QX21592GM	BIO77
AANEVSSADVK	2	1169.5	585.756	Phospho (STY)	_AANEVS(Phospho (STY))SADVK_	NA	2609100	QX21601GM	BIO26
AANEVSSADVK	2	1169.5	585.756	Phospho (STY)	_AANEVS(Phospho (STY))SADVK_	NA	4752200	QX21610GM	BIO89
AANEVSSADVK	2	1169.5	585.756	Phospho (STY)	_AANEVS(Phospho (STY))SADVK_	NA	1860900	QX21640GM	BIO68
AANEVSSADVK	2	1169.5	585.756	Phospho (STY)	_AANEVS(Phospho (STY))SADVK_	NA	1260900	QX21649GM	BIO33
AANEVSSADVK	2	1169.5	585.756	Phospho (STY)	_AANEVS(Phospho (STY))SADVK_	NA	1150600	QX21652GM	BIO50
AANEVSSADVK	2	1169.5	585.756	Phospho (STY)	_AANEVS(Phospho (STY))SADVK_	NA	2280500	QX21678GM	BIO88
AANEVSSADVK	2	1169.5	585.756	Phospho (STY)	_AANEVS(Phospho (STY))SADVK_	NA	3716900	QX21684GM	BIO76
AANEVSSADVK	2	1169.5	585.756	Phospho (STY)	_AANEVS(Phospho (STY))SADVK_	NA	2726200	QX21690GM	BIO95
AANEVSSADVK	2	1169.5	585.756	Phospho (STY)	_AANEVS(Phospho (STY))SADVK_	NA	2176500	QX21708GM	BIO55
AANEVSSADVK	2	1169.5	585.756	Phospho (STY)	_AANEVS(Phospho (STY))SADVK_	NA	4489200	QX21711GM	BIO52
AANEVSSADVK	2	1169.5	585.756	Phospho (STY)	_AANEVS(Phospho (STY))SADVK_	NA	3653400	QX21720GM	BIO58
AANEVSSADVK	2	1169.5	585.756	Phospho (STY)	_AANEVS(Phospho (STY))SADVK_	NA	1296400	QX21723GM	BIO96
AANEVSSADVK	2	1169.5	585.756	Phospho (STY)	_AANEVS(Phospho (STY))SADVK_	NA	2199000	QX21764GM	BIO53
AANEVSSADVK	2	1169.5	585.756	Phospho (STY)	_AANEVS(Phospho (STY))SADVK_	NA	4738900	QX21767GM	BIO97
AANEVSSADVK	2	1169.5	585.756	Phospho (STY)	_AANEVS(Phospho (STY))SADVK_	NA	3123900	QX21770GM	BIO102
AANEVSSADVK	2	1169.5	585.756	Phospho (STY)	_AANEVS(Phospho (STY))SADVK_	NA	2817800	QX21773GM	BIO67
AANEVSSADVK	2	1169.5	585.756	Phospho (STY)	_AANEVS(Phospho (STY))SADVK_	NA	1515100	QX21788GM	BIO101
AANEVSSADVK	2	1169.5	585.756	Phospho (STY)	_AANEVS(Phospho (STY))SADVK_	NA	3899600	QX21797GM	BIO108
AANEVSSADVK	2	1169.5	585.756	Phospho (STY)	_AANEVS(Phospho (STY))SADVK_	NA	2467300	QX21806GM	BIO70
AANEVSSADVK	2	1169.5	585.756	Phospho (STY)	_AANEVS(Phospho (STY))SADVK_	NA	1451400	QX21818GM	BIO100
AANEVSSADVK	2	1169.5	585.756	Phospho (STY)	_AANEVS(Phospho (STY))SADVK_	NA	1017600	QX21824GM	BIO75
AANEVSSADVK	2	1169.5	585.756	Phospho (STY)	_AANEVS(Phospho (STY))SADVK_	NA	1344600	QX21830GM	BIO107
AANEVSSADVK	2	1169.5	585.756	Phospho (STY)	_AANEVS(Phospho (STY))SADVK_	NA	4538100	QX21851GM	BIO81
AAQLRPISLPGVSSTEDLQDLFR	3	2592.29	865.106	Phospho (STY)	_AAQLRPISLPGVS(Phospho (STY))STEDLQDLFR_	65.155	1021900	QX21637GM	BIO79
AAQLRPISLPGVSSTEDLQDLFR	3	2592.29	865.106	Phospho (STY)	_AAQLRPISLPGVS(Phospho (STY))STEDLQDLFR_	NA	1018800	QX21493GM	BIO60
AAQLRPISLPGVSSTEDLQDLFR	3	2592.29	865.106	Phospho (STY)	_AAQLRPISLPGVS(Phospho (STY))STEDLQDLFR_	NA	300180	QX21580GM	BIO31
AAQLRPISLPGVSSTEDLQDLFR	3	2592.29	865.106	Phospho (STY)	_AAQLRPISLPGVS(Phospho (STY))STEDLQDLFR_	NA	478410	QX21583GM	BIO43
AAQLRPISLPGVSSTEDLQDLFR	3	2592.29	865.106	Phospho (STY)	_AAQLRPISLPGVS(Phospho (STY))STEDLQDLFR_	NA	630790	QX21640GM	BIO68
AAQLRPISLPGVSSTEDLQDLFR	3	2592.29	865.106	Phospho (STY)	_AAQLRPISLPGVS(Phospho (STY))STEDLQDLFR_	NA	490690	QX21690GM	BIO95
AAQLRPISLPGVSSTEDLQDLFR	3	2592.29	865.106	Phospho (STY)	_AAQLRPISLPGVS(Phospho (STY))STEDLQDLFR_	NA	1075500	QX21717GM	BIO22
AASIENVLQDSSPEHCGR	3	2048.86	683.961	Phospho (STY)	_AASIENVLQDSS(Phospho (STY))PEHCGR_	66.906	17811000	QX21466GM	BIO47
AASIENVLQDSSPEHCGR	3	2048.86	683.961	Phospho (STY)	_AASIENVLQDSS(Phospho (STY))PEHCGR_	65.438	12849000	QX21610GM	BIO89
AASIENVLQDSSPEHCGR	3	2048.86	683.961	Phospho (STY)	_AASIENVLQDSS(Phospho (STY))PEHCGR_	51.777	19279000	QX21613GM	BIO28
AASIENVLQDSSPEHCGR	3	2048.86	683.961	Phospho (STY)	_AASIENVLQDS(Phospho (STY))SPEHCGR_	45.737	8255200	QX21631GM	BIO7
AASIENVLQDSSPEHCGR	3	2048.86	683.961	Phospho (STY)	_AASIENVLQDS(Phospho (STY))SPEHCGR_	47.472	19961000	QX21634GM	BIO3
AASIENVLQDSSPEHCGR	3	2048.86	683.961	Phospho (STY)	_AASIENVLQDS(Phospho (STY))SPEHCGR_	53.964	669980	QX21637GM	BIO79
AASIENVLQDSSPEHCGR	3	2048.86	683.961	Phospho (STY)	_AASIENVLQDSS(Phospho (STY))PEHCGR_	57.227	4694100	QX21675GM	BIO99
AASIENVLQDSSPEHCGR	3	2048.86	683.961	Phospho (STY)	_AASIENVLQDSS(Phospho (STY))PEHCGR_	48.832	2648800	QX21684GM	BIO76
AASIENVLQDSSPEHCGR	3	2048.86	683.961	Phospho (STY)	_AASIENVLQDSS(Phospho (STY))PEHCGR_	79.143	1983000	QX21711GM	BIO52
AASIENVLQDSSPEHCGR	2	2048.86	1025.44	Phospho (STY)	_AASIENVLQDS(Phospho (STY))SPEHCGR_	74.772	3211700	QX21717GM	BIO22
AASIENVLQDSSPEHCGR	3	2048.86	683.961	Phospho (STY)	_AASIENVLQDS(Phospho (STY))SPEHCGR_	40.642	NA	QX21720GM	BIO58
AASIENVLQDSSPEHCGR	3	2048.86	683.961	Phospho (STY)	_AASIENVLQDS(Phospho (STY))SPEHCGR_	73.688	9417200	QX21743GM	BIO65
AASIENVLQDSSPEHCGR	3	2048.86	683.961	Phospho (STY)	_AASIENVLQDSS(Phospho (STY))PEHCGR_	85.61	12056000	QX21752GM	BIO39
AASIENVLQDSSPEHCGR	3	2048.86	683.961	Phospho (STY)	_AASIENVLQDSS(Phospho (STY))PEHCGR_	66.448	10377000	QX21758GM	BIO90
AASIENVLQDSSPEHCGR	3	2048.86	683.961	Phospho (STY)	_AASIENVLQDSS(Phospho (STY))PEHCGR_	69.255	17070000	QX21767GM	BIO97
AASIENVLQDSSPEHCGR	3	2048.86	683.961	Phospho (STY)	_AASIENVLQDS(Phospho (STY))SPEHCGR_	74.029	9928600	QX21776GM	BIO29
AASIENVLQDSSPEHCGR	2	2048.86	1025.44	Phospho (STY)	_AASIENVLQDS(Phospho (STY))SPEHCGR_	NA	679340	QX21460GM	BIO18
AASIENVLQDSSPEHCGR	3	2048.86	683.961	Phospho (STY)	_AASIENVLQDSS(Phospho (STY))PEHCGR_	NA	4007100	QX21460GM	BIO18
AASIENVLQDSSPEHCGR	3	2048.86	683.961	Phospho (STY)	_AASIENVLQDSS(Phospho (STY))PEHCGR_	NA	5363700	QX21469GM	BIO35
AASIENVLQDSSPEHCGR	3	2048.86	683.961	Phospho (STY)	_AASIENVLQDSS(Phospho (STY))PEHCGR_	NA	12503000	QX21472GM	BIO27
AASIENVLQDSSPEHCGR	3	2048.86	683.961	Phospho (STY)	_AASIENVLQDSS(Phospho (STY))PEHCGR_	NA	2209700	QX21484GM	BIO12
AASIENVLQDSSPEHCGR	3	2048.86	683.961	Phospho (STY)	_AASIENVLQDSS(Phospho (STY))PEHCGR_	NA	6504800	QX21487GM	BIO72
AASIENVLQDSSPEHCGR	2	2048.86	1025.44	Phospho (STY)	_AASIENVLQDS(Phospho (STY))SPEHCGR_	NA	1764800	QX21490GM	BIO23
AASIENVLQDSSPEHCGR	3	2048.86	683.961	Phospho (STY)	_AASIENVLQDSS(Phospho (STY))PEHCGR_	NA	6766100	QX21490GM	BIO23
AASIENVLQDSSPEHCGR	2	2048.86	1025.44	Phospho (STY)	_AASIENVLQDS(Phospho (STY))SPEHCGR_	NA	2325400	QX21502GM	BIO41
AASIENVLQDSSPEHCGR	3	2048.86	683.961	Phospho (STY)	_AASIENVLQDSS(Phospho (STY))PEHCGR_	NA	7157300	QX21502GM	BIO41
AASIENVLQDSSPEHCGR	3	2048.86	683.961	Phospho (STY)	_AASIENVLQDSS(Phospho (STY))PEHCGR_	NA	5860000	QX21508GM	BIO80
AASIENVLQDSSPEHCGR	3	2048.86	683.961	Phospho (STY)	_AASIENVLQDSS(Phospho (STY))PEHCGR_	NA	5881700	QX21511GM	BIO14
AASIENVLQDSSPEHCGR	3	2048.86	683.961	Phospho (STY)	_AASIENVLQDSS(Phospho (STY))PEHCGR_	NA	10596000	QX21514GM	BIO91
AASIENVLQDSSPEHCGR	3	2048.86	683.961	Phospho (STY)	_AASIENVLQDSS(Phospho (STY))PEHCGR_	NA	2831400	QX21517GM	BIO48
AASIENVLQDSSPEHCGR	3	2048.86	683.961	Phospho (STY)	_AASIENVLQDSS(Phospho (STY))PEHCGR_	NA	6267600	QX21520GM	BIO66
AASIENVLQDSSPEHCGR	3	2048.86	683.961	Phospho (STY)	_AASIENVLQDSS(Phospho (STY))PEHCGR_	NA	7788900	QX21556GM	BIO38
AASIENVLQDSSPEHCGR	2	2048.86	1025.44	Phospho (STY)	_AASIENVLQDS(Phospho (STY))SPEHCGR_	NA	4060600	QX21559GM	BIO2
AASIENVLQDSSPEHCGR	3	2048.86	683.961	Phospho (STY)	_AASIENVLQDSS(Phospho (STY))PEHCGR_	NA	10947000	QX21559GM	BIO2
AASIENVLQDSSPEHCGR	3	2048.86	683.961	Phospho (STY)	_AASIENVLQDSS(Phospho (STY))PEHCGR_	NA	12150000	QX21562GM	BIO86
AASIENVLQDSSPEHCGR	3	2048.86	683.961	Phospho (STY)	_AASIENVLQDSS(Phospho (STY))PEHCGR_	NA	12103000	QX21565GM	BIO17
AASIENVLQDSSPEHCGR	3	2048.86	683.961	Phospho (STY)	_AASIENVLQDSS(Phospho (STY))PEHCGR_	NA	15651000	QX21568GM	BIO83
AASIENVLQDSSPEHCGR	2	2048.86	1025.44	Phospho (STY)	_AASIENVLQDS(Phospho (STY))SPEHCGR_	NA	6013900	QX21571GM	BIO46
AASIENVLQDSSPEHCGR	3	2048.86	683.961	Phospho (STY)	_AASIENVLQDSS(Phospho (STY))PEHCGR_	NA	19261000	QX21571GM	BIO46
AASIENVLQDSSPEHCGR	2	2048.86	1025.44	Phospho (STY)	_AASIENVLQDS(Phospho (STY))SPEHCGR_	NA	773610	QX21577GM	BIO36
AASIENVLQDSSPEHCGR	3	2048.86	683.961	Phospho (STY)	_AASIENVLQDSS(Phospho (STY))PEHCGR_	NA	1943900	QX21577GM	BIO36
AASIENVLQDSSPEHCGR	2	2048.86	1025.44	Phospho (STY)	_AASIENVLQDS(Phospho (STY))SPEHCGR_	NA	2616300	QX21580GM	BIO31
AASIENVLQDSSPEHCGR	3	2048.86	683.961	Phospho (STY)	_AASIENVLQDSS(Phospho (STY))PEHCGR_	NA	14944000	QX21580GM	BIO31
AASIENVLQDSSPEHCGR	3	2048.86	683.961	Phospho (STY)	_AASIENVLQDSS(Phospho (STY))PEHCGR_	NA	15051000	QX21583GM	BIO43
AASIENVLQDSSPEHCGR	2	2048.86	1025.44	Phospho (STY)	_AASIENVLQDS(Phospho (STY))SPEHCGR_	NA	5406800	QX21586GM	BIO56
AASIENVLQDSSPEHCGR	3	2048.86	683.961	Phospho (STY)	_AASIENVLQDSS(Phospho (STY))PEHCGR_	NA	17198000	QX21586GM	BIO56
AASIENVLQDSSPEHCGR	2	2048.86	1025.44	Phospho (STY)	_AASIENVLQDS(Phospho (STY))SPEHCGR_	NA	3317900	QX21589GM	BIO30
AASIENVLQDSSPEHCGR	3	2048.86	683.961	Phospho (STY)	_AASIENVLQDSS(Phospho (STY))PEHCGR_	NA	12240000	QX21589GM	BIO30
AASIENVLQDSSPEHCGR	3	2048.86	683.961	Phospho (STY)	_AASIENVLQDSS(Phospho (STY))PEHCGR_	NA	8484000	QX21592GM	BIO77
AASIENVLQDSSPEHCGR	3	2048.86	683.961	Phospho (STY)	_AASIENVLQDSS(Phospho (STY))PEHCGR_	NA	9528200	QX21595GM	BIO87
AASIENVLQDSSPEHCGR	3	2048.86	683.961	Phospho (STY)	_AASIENVLQDSS(Phospho (STY))PEHCGR_	NA	16026000	QX21601GM	BIO26
AASIENVLQDSSPEHCGR	3	2048.86	683.961	Phospho (STY)	_AASIENVLQDSS(Phospho (STY))PEHCGR_	NA	10570000	QX21604GM	BIO19
AASIENVLQDSSPEHCGR	3	2048.86	683.961	Phospho (STY)	_AASIENVLQDSS(Phospho (STY))PEHCGR_	NA	9633300	QX21607GM	BIO59
AASIENVLQDSSPEHCGR	3	2048.86	683.961	Phospho (STY)	_AASIENVLQDSS(Phospho (STY))PEHCGR_	NA	13655000	QX21616GM	BIO51
AASIENVLQDSSPEHCGR	3	2048.86	683.961	Phospho (STY)	_AASIENVLQDSS(Phospho (STY))PEHCGR_	NA	9317600	QX21619GM	BIO40
AASIENVLQDSSPEHCGR	3	2048.86	683.961	Phospho (STY)	_AASIENVLQDSS(Phospho (STY))PEHCGR_	NA	3470600	QX21625GM	BIO8
AASIENVLQDSSPEHCGR	3	2048.86	683.961	Phospho (STY)	_AASIENVLQDSS(Phospho (STY))PEHCGR_	NA	13974000	QX21628GM	BIO24
AASIENVLQDSSPEHCGR	3	2048.86	683.961	Phospho (STY)	_AASIENVLQDSS(Phospho (STY))PEHCGR_	NA	9371700	QX21640GM	BIO68
AASIENVLQDSSPEHCGR	3	2048.86	683.961	Phospho (STY)	_AASIENVLQDSS(Phospho (STY))PEHCGR_	NA	12158000	QX21643GM	BIO44
AASIENVLQDSSPEHCGR	3	2048.86	683.961	Phospho (STY)	_AASIENVLQDSS(Phospho (STY))PEHCGR_	NA	9397700	QX21649GM	BIO33
AASIENVLQDSSPEHCGR	3	2048.86	683.961	Phospho (STY)	_AASIENVLQDSS(Phospho (STY))PEHCGR_	NA	908390	QX21652GM	BIO50
AASIENVLQDSSPEHCGR	3	2048.86	683.961	Phospho (STY)	_AASIENVLQDSS(Phospho (STY))PEHCGR_	NA	2609000	QX21655GM	BIO93
AASIENVLQDSSPEHCGR	3	2048.86	683.961	Phospho (STY)	_AASIENVLQDSS(Phospho (STY))PEHCGR_	NA	3298600	QX21672GM	BIO20
AASIENVLQDSSPEHCGR	3	2048.86	683.961	Phospho (STY)	_AASIENVLQDSS(Phospho (STY))PEHCGR_	NA	2880100	QX21678GM	BIO88
AASIENVLQDSSPEHCGR	3	2048.86	683.961	Phospho (STY)	_AASIENVLQDSS(Phospho (STY))PEHCGR_	NA	1937500	QX21687GM	BIO71
AASIENVLQDSSPEHCGR	3	2048.86	683.961	Phospho (STY)	_AASIENVLQDSS(Phospho (STY))PEHCGR_	NA	11473000	QX21690GM	BIO95
AASIENVLQDSSPEHCGR	3	2048.86	683.961	Phospho (STY)	_AASIENVLQDSS(Phospho (STY))PEHCGR_	NA	16891000	QX21693GM	BIO13
AASIENVLQDSSPEHCGR	3	2048.86	683.961	Phospho (STY)	_AASIENVLQDSS(Phospho (STY))PEHCGR_	NA	4260200	QX21696GM	BIO94
AASIENVLQDSSPEHCGR	3	2048.86	683.961	Phospho (STY)	_AASIENVLQDSS(Phospho (STY))PEHCGR_	NA	6996900	QX21699GM	BIO98
AASIENVLQDSSPEHCGR	3	2048.86	683.961	Phospho (STY)	_AASIENVLQDSS(Phospho (STY))PEHCGR_	NA	5440600	QX21714GM	BIO10
AASIENVLQDSSPEHCGR	3	2048.86	683.961	Phospho (STY)	_AASIENVLQDSS(Phospho (STY))PEHCGR_	NA	18715000	QX21717GM	BIO22
AASIENVLQDSSPEHCGR	2	2048.86	1025.44	Phospho (STY)	_AASIENVLQDS(Phospho (STY))SPEHCGR_	NA	1022800	QX21720GM	BIO58
AASIENVLQDSSPEHCGR	3	2048.86	683.961	Phospho (STY)	_AASIENVLQDSS(Phospho (STY))PEHCGR_	NA	5428500	QX21723GM	BIO96
AASIENVLQDSSPEHCGR	2	2048.86	1025.44	Phospho (STY)	_AASIENVLQDS(Phospho (STY))SPEHCGR_	NA	976940	QX21740GM	BIO1
AASIENVLQDSSPEHCGR	3	2048.86	683.961	Phospho (STY)	_AASIENVLQDSS(Phospho (STY))PEHCGR_	NA	4480600	QX21740GM	BIO1
AASIENVLQDSSPEHCGR	2	2048.86	1025.44	Phospho (STY)	_AASIENVLQDS(Phospho (STY))SPEHCGR_	NA	1716500	QX21743GM	BIO65
AASIENVLQDSSPEHCGR	2	2048.86	1025.44	Phospho (STY)	_AASIENVLQDS(Phospho (STY))SPEHCGR_	NA	3648800	QX21746GM	BIO105
AASIENVLQDSSPEHCGR	3	2048.86	683.961	Phospho (STY)	_AASIENVLQDSS(Phospho (STY))PEHCGR_	NA	10386000	QX21749GM	BIO62
AASIENVLQDSSPEHCGR	2	2048.86	1025.44	Phospho (STY)	_AASIENVLQDS(Phospho (STY))SPEHCGR_	NA	2680900	QX21752GM	BIO39
AASIENVLQDSSPEHCGR	3	2048.86	683.961	Phospho (STY)	_AASIENVLQDSS(Phospho (STY))PEHCGR_	NA	2837700	QX21755GM	BIO37
AASIENVLQDSSPEHCGR	3	2048.86	683.961	Phospho (STY)	_AASIENVLQDSS(Phospho (STY))PEHCGR_	NA	8317200	QX21764GM	BIO53
AASIENVLQDSSPEHCGR	3	2048.86	683.961	Phospho (STY)	_AASIENVLQDSS(Phospho (STY))PEHCGR_	NA	1012700	QX21773GM	BIO67
AASIENVLQDSSPEHCGR	2	2048.86	1025.44	Phospho (STY)	_AASIENVLQDS(Phospho (STY))SPEHCGR_	NA	1943100	QX21776GM	BIO29
AASIENVLQDSSPEHCGR	3	2048.86	683.961	Phospho (STY)	_AASIENVLQDSS(Phospho (STY))PEHCGR_	NA	6754100	QX21782GM	BIO73
AASIENVLQDSSPEHCGR	2	2048.86	1025.44	Phospho (STY)	_AASIENVLQDS(Phospho (STY))SPEHCGR_	NA	2312100	QX21788GM	BIO101
AASIENVLQDSSPEHCGR	3	2048.86	683.961	Phospho (STY)	_AASIENVLQDSS(Phospho (STY))PEHCGR_	NA	7486000	QX21788GM	BIO101
AASIENVLQDSSPEHCGR	3	2048.86	683.961	Phospho (STY)	_AASIENVLQDSS(Phospho (STY))PEHCGR_	NA	5195800	QX21794GM	BIO54
AASIENVLQDSSPEHCGR	3	2048.86	683.961	Phospho (STY)	_AASIENVLQDSS(Phospho (STY))PEHCGR_	NA	9260100	QX21797GM	BIO108
AASIENVLQDSSPEHCGR	3	2048.86	683.961	Phospho (STY)	_AASIENVLQDSS(Phospho (STY))PEHCGR_	NA	11488000	QX21800GM	BIO45
AASIENVLQDSSPEHCGR	3	2048.86	683.961	Phospho (STY)	_AASIENVLQDSS(Phospho (STY))PEHCGR_	NA	3649500	QX21803GM	BIO106
AASIENVLQDSSPEHCGR	3	2048.86	683.961	Phospho (STY)	_AASIENVLQDSS(Phospho (STY))PEHCGR_	NA	12539000	QX21806GM	BIO70
AASIENVLQDSSPEHCGR	3	2048.86	683.961	Phospho (STY)	_AASIENVLQDSS(Phospho (STY))PEHCGR_	NA	5072400	QX21812GM	BIO64
AASIENVLQDSSPEHCGR	3	2048.86	683.961	Phospho (STY)	_AASIENVLQDSS(Phospho (STY))PEHCGR_	NA	5593000	QX21818GM	BIO100
AASIENVLQDSSPEHCGR	3	2048.86	683.961	Phospho (STY)	_AASIENVLQDSS(Phospho (STY))PEHCGR_	NA	5408100	QX21824GM	BIO75
AASIENVLQDSSPEHCGR	3	2048.86	683.961	Phospho (STY)	_AASIENVLQDSS(Phospho (STY))PEHCGR_	NA	6409400	QX21830GM	BIO107
AASIENVLQDSSPEHCGR	3	2048.86	683.961	Phospho (STY)	_AASIENVLQDSS(Phospho (STY))PEHCGR_	NA	8893700	QX21833GM	BIO103
AASIENVLQDSSPEHCGR	3	2048.86	683.961	Phospho (STY)	_AASIENVLQDSS(Phospho (STY))PEHCGR_	NA	7052000	QX21839GM	BIO42
AASIENVLQDSSPEHCGR	3	2048.86	683.961	Phospho (STY)	_AASIENVLQDSS(Phospho (STY))PEHCGR_	NA	5830900	QX21842GM	BIO49
AATVGSLAGQPLQER	2	1576.76	789.388	Phospho (STY)	_AAT(Phospho (STY))VGSLAGQPLQER_	125.28	6903500	QX21460GM	BIO18
AATVGSLAGQPLQER	2	1576.76	789.388	Phospho (STY)	_AAT(Phospho (STY))VGSLAGQPLQER_	114.69	7141500	QX21490GM	BIO23
AATVGSLAGQPLQER	2	1576.76	789.388	Phospho (STY)	_AAT(Phospho (STY))VGSLAGQPLQER_	79.022	5384300	QX21508GM	BIO80
AATVGSLAGQPLQER	2	1576.76	789.388	Phospho (STY)	_AAT(Phospho (STY))VGSLAGQPLQER_	113.59	10919000	QX21511GM	BIO14
AATVGSLAGQPLQER	2	1576.76	789.388	Phospho (STY)	_AAT(Phospho (STY))VGSLAGQPLQER_	120.92	8111000	QX21514GM	BIO91
AATVGSLAGQPLQER	2	1576.76	789.388	Phospho (STY)	_AAT(Phospho (STY))VGSLAGQPLQER_	103.21	1447900	QX21517GM	BIO48
AATVGSLAGQPLQER	2	1576.76	789.388	Phospho (STY)	_AAT(Phospho (STY))VGSLAGQPLQER_	105.14	10096000	QX21520GM	BIO66
AATVGSLAGQPLQER	2	1576.76	789.388	Phospho (STY)	_AAT(Phospho (STY))VGSLAGQPLQER_	120.7	6498000	QX21526GM	BIO85
AATVGSLAGQPLQER	2	1576.76	789.388	Phospho (STY)	_AAT(Phospho (STY))VGSLAGQPLQER_	85.493	8206500	QX21559GM	BIO2
AATVGSLAGQPLQER	2	1576.76	789.388	Phospho (STY)	_AAT(Phospho (STY))VGSLAGQPLQER_	64.407	13733000	QX21562GM	BIO86
AATVGSLAGQPLQER	2	1576.76	789.388	Phospho (STY)	_AAT(Phospho (STY))VGSLAGQPLQER_	153.24	10315000	QX21571GM	BIO46
AATVGSLAGQPLQER	2	1576.76	789.388	Phospho (STY)	_AAT(Phospho (STY))VGSLAGQPLQER_	143.38	8230500	QX21580GM	BIO31
AATVGSLAGQPLQER	2	1576.76	789.388	Phospho (STY)	_AAT(Phospho (STY))VGSLAGQPLQER_	96.489	11935000	QX21583GM	BIO43
AATVGSLAGQPLQER	2	1576.76	789.388	Phospho (STY)	_AAT(Phospho (STY))VGSLAGQPLQER_	154.6	16700000	QX21589GM	BIO30
AATVGSLAGQPLQER	2	1576.76	789.388	Phospho (STY)	_AAT(Phospho (STY))VGSLAGQPLQER_	125.28	8973300	QX21592GM	BIO77
AATVGSLAGQPLQER	2	1576.76	789.388	Phospho (STY)	_AAT(Phospho (STY))VGSLAGQPLQER_	120.7	6642300	QX21604GM	BIO19
AATVGSLAGQPLQER	2	1576.76	789.388	Phospho (STY)	_AAT(Phospho (STY))VGSLAGQPLQER_	119.54	9427400	QX21607GM	BIO59
AATVGSLAGQPLQER	2	1576.76	789.388	Phospho (STY)	_AAT(Phospho (STY))VGSLAGQPLQER_	157.38	14330000	QX21613GM	BIO28
AATVGSLAGQPLQER	2	1576.76	789.388	Phospho (STY)	_AAT(Phospho (STY))VGSLAGQPLQER_	132.44	13952000	QX21616GM	BIO51
AATVGSLAGQPLQER	2	1576.76	789.388	Phospho (STY)	_AAT(Phospho (STY))VGSLAGQPLQER_	83.729	14799000	QX21619GM	BIO40
AATVGSLAGQPLQER	2	1576.76	789.388	Phospho (STY)	_AAT(Phospho (STY))VGSLAGQPLQER_	80.534	2109800	QX21625GM	BIO8
AATVGSLAGQPLQER	2	1576.76	789.388	Phospho (STY)	_AAT(Phospho (STY))VGSLAGQPLQER_	139.58	19868000	QX21628GM	BIO24
AATVGSLAGQPLQER	2	1576.76	789.388	Phospho (STY)	_AAT(Phospho (STY))VGSLAGQPLQER_	104.41	6487900	QX21631GM	BIO7
AATVGSLAGQPLQER	2	1576.76	789.388	Phospho (STY)	_AATVGS(Phospho (STY))LAGQPLQER_	69.729	4361600	QX21634GM	BIO3
AATVGSLAGQPLQER	2	1576.76	789.388	Phospho (STY)	_AAT(Phospho (STY))VGSLAGQPLQER_	80.706	32719000	QX21634GM	BIO3
AATVGSLAGQPLQER	2	1576.76	789.388	Phospho (STY)	_AAT(Phospho (STY))VGSLAGQPLQER_	80.387	2064600	QX21655GM	BIO93
AATVGSLAGQPLQER	2	1576.76	789.388	Phospho (STY)	_AAT(Phospho (STY))VGSLAGQPLQER_	55.841	3219300	QX21672GM	BIO20
AATVGSLAGQPLQER	2	1576.76	789.388	Phospho (STY)	_AAT(Phospho (STY))VGSLAGQPLQER_	98.439	5023500	QX21696GM	BIO94
AATVGSLAGQPLQER	2	1576.76	789.388	Phospho (STY)	_AAT(Phospho (STY))VGSLAGQPLQER_	67.115	7114100	QX21699GM	BIO98
AATVGSLAGQPLQER	2	1576.76	789.388	Phospho (STY)	_AAT(Phospho (STY))VGSLAGQPLQER_	87.647	6649000	QX21708GM	BIO55
AATVGSLAGQPLQER	2	1576.76	789.388	Phospho (STY)	_AAT(Phospho (STY))VGSLAGQPLQER_	100.54	3235100	QX21714GM	BIO10
AATVGSLAGQPLQER	2	1576.76	789.388	Phospho (STY)	_AAT(Phospho (STY))VGSLAGQPLQER_	106.3	6799600	QX21717GM	BIO22
AATVGSLAGQPLQER	2	1576.76	789.388	Phospho (STY)	_AAT(Phospho (STY))VGSLAGQPLQER_	74.678	5845700	QX21740GM	BIO1
AATVGSLAGQPLQER	2	1576.76	789.388	Phospho (STY)	_AAT(Phospho (STY))VGSLAGQPLQER_	93.823	7334100	QX21743GM	BIO65
AATVGSLAGQPLQER	2	1576.76	789.388	Phospho (STY)	_AAT(Phospho (STY))VGSLAGQPLQER_	150.05	10103000	QX21746GM	BIO105
AATVGSLAGQPLQER	2	1576.76	789.388	Phospho (STY)	_AATVGS(Phospho (STY))LAGQPLQER_	74.678	3820300	QX21749GM	BIO62
AATVGSLAGQPLQER	2	1576.76	789.388	Phospho (STY)	_AAT(Phospho (STY))VGSLAGQPLQER_	163.99	15245000	QX21749GM	BIO62
AATVGSLAGQPLQER	2	1576.76	789.388	Phospho (STY)	_AAT(Phospho (STY))VGSLAGQPLQER_	129.38	19111000	QX21752GM	BIO39
AATVGSLAGQPLQER	2	1576.76	789.388	Phospho (STY)	_AAT(Phospho (STY))VGSLAGQPLQER_	100.54	5242700	QX21755GM	BIO37
AATVGSLAGQPLQER	2	1576.76	789.388	Phospho (STY)	_AATVGS(Phospho (STY))LAGQPLQER_	72.175	3904800	QX21758GM	BIO90
AATVGSLAGQPLQER	2	1576.76	789.388	Phospho (STY)	_AAT(Phospho (STY))VGSLAGQPLQER_	154.6	16450000	QX21758GM	BIO90
AATVGSLAGQPLQER	2	1576.76	789.388	Phospho (STY)	_AAT(Phospho (STY))VGSLAGQPLQER_	113.4	14487000	QX21767GM	BIO97
AATVGSLAGQPLQER	2	1576.76	789.388	Phospho (STY)	_AAT(Phospho (STY))VGSLAGQPLQER_	106.14	7864400	QX21782GM	BIO73
AATVGSLAGQPLQER	2	1576.76	789.388	Phospho (STY)	_AAT(Phospho (STY))VGSLAGQPLQER_	113.59	11431000	QX21788GM	BIO101
AATVGSLAGQPLQER	2	1576.76	789.388	Phospho (STY)	_AAT(Phospho (STY))VGSLAGQPLQER_	113.4	9671100	QX21791GM	BIO78
AATVGSLAGQPLQER	2	1576.76	789.388	Phospho (STY)	_AAT(Phospho (STY))VGSLAGQPLQER_	98.676	16757000	QX21797GM	BIO108
AATVGSLAGQPLQER	2	1576.76	789.388	Phospho (STY)	_AAT(Phospho (STY))VGSLAGQPLQER_	126.48	13491000	QX21800GM	BIO45
AATVGSLAGQPLQER	2	1576.76	789.388	Phospho (STY)	_AATVGS(Phospho (STY))LAGQPLQER_	73.834	NA	QX21800GM	BIO45
AATVGSLAGQPLQER	2	1576.76	789.388	Phospho (STY)	_AAT(Phospho (STY))VGSLAGQPLQER_	100.54	3930400	QX21803GM	BIO106
AATVGSLAGQPLQER	2	1576.76	789.388	Phospho (STY)	_AAT(Phospho (STY))VGSLAGQPLQER_	96.673	5392200	QX21806GM	BIO70
AATVGSLAGQPLQER	2	1576.76	789.388	Phospho (STY)	_AAT(Phospho (STY))VGSLAGQPLQER_	97.836	4881200	QX21818GM	BIO100
AATVGSLAGQPLQER	2	1576.76	789.388	Phospho (STY)	_AAT(Phospho (STY))VGSLAGQPLQER_	139.58	7517300	QX21824GM	BIO75
AATVGSLAGQPLQER	2	1576.76	789.388	Phospho (STY)	_AAT(Phospho (STY))VGSLAGQPLQER_	163.64	14429000	QX21830GM	BIO107
AATVGSLAGQPLQER	2	1576.76	789.388	Phospho (STY)	_AAT(Phospho (STY))VGSLAGQPLQER_	129.93	8735200	QX21833GM	BIO103
AATVGSLAGQPLQER	2	1576.76	789.388	Phospho (STY)	_AAT(Phospho (STY))VGSLAGQPLQER_	73.834	5558700	QX21839GM	BIO42
AATVGSLAGQPLQER	2	1576.76	789.388	Phospho (STY)	_AAT(Phospho (STY))VGSLAGQPLQER_	91.812	5053400	QX21842GM	BIO49
AATVGSLAGQPLQER	2	1576.76	789.388	Phospho (STY)	_AATVGS(Phospho (STY))LAGQPLQER_	NA	2302000	QX21466GM	BIO47
AATVGSLAGQPLQER	2	1576.76	789.388	Phospho (STY)	_AATVGS(Phospho (STY))LAGQPLQER_	NA	1828500	QX21469GM	BIO35
AATVGSLAGQPLQER	2	1576.76	789.388	Phospho (STY)	_AAT(Phospho (STY))VGSLAGQPLQER_	NA	5987400	QX21469GM	BIO35
AATVGSLAGQPLQER	2	1576.76	789.388	Phospho (STY)	_AATVGS(Phospho (STY))LAGQPLQER_	NA	1586800	QX21472GM	BIO27
AATVGSLAGQPLQER	2	1576.76	789.388	Phospho (STY)	_AAT(Phospho (STY))VGSLAGQPLQER_	NA	10687000	QX21472GM	BIO27
AATVGSLAGQPLQER	2	1576.76	789.388	Phospho (STY)	_AAT(Phospho (STY))VGSLAGQPLQER_	NA	2083200	QX21484GM	BIO12
AATVGSLAGQPLQER	2	1576.76	789.388	Phospho (STY)	_AAT(Phospho (STY))VGSLAGQPLQER_	NA	2178800	QX21487GM	BIO72
AATVGSLAGQPLQER	2	1576.76	789.388	Phospho (STY)	_AAT(Phospho (STY))VGSLAGQPLQER_	NA	9191600	QX21502GM	BIO41
AATVGSLAGQPLQER	2	1576.76	789.388	Phospho (STY)	_AATVGS(Phospho (STY))LAGQPLQER_	NA	3599500	QX21511GM	BIO14
AATVGSLAGQPLQER	2	1576.76	789.388	Phospho (STY)	_AATVGS(Phospho (STY))LAGQPLQER_	NA	2312100	QX21514GM	BIO91
AATVGSLAGQPLQER	2	1576.76	789.388	Phospho (STY)	_AATVGS(Phospho (STY))LAGQPLQER_	NA	2190200	QX21520GM	BIO66
AATVGSLAGQPLQER	2	1576.76	789.388	Phospho (STY)	_AAT(Phospho (STY))VGSLAGQPLQER_	NA	1563100	QX21523GM	BIO61
AATVGSLAGQPLQER	2	1576.76	789.388	Phospho (STY)	_AATVGS(Phospho (STY))LAGQPLQER_	NA	929330	QX21526GM	BIO85
AATVGSLAGQPLQER	2	1576.76	789.388	Phospho (STY)	_AATVGS(Phospho (STY))LAGQPLQER_	NA	3756500	QX21559GM	BIO2
AATVGSLAGQPLQER	2	1576.76	789.388	Phospho (STY)	_AATVGS(Phospho (STY))LAGQPLQER_	NA	2994600	QX21565GM	BIO17
AATVGSLAGQPLQER	2	1576.76	789.388	Phospho (STY)	_AAT(Phospho (STY))VGSLAGQPLQER_	NA	13433000	QX21565GM	BIO17
AATVGSLAGQPLQER	2	1576.76	789.388	Phospho (STY)	_AATVGS(Phospho (STY))LAGQPLQER_	NA	2666500	QX21568GM	BIO83
AATVGSLAGQPLQER	2	1576.76	789.388	Phospho (STY)	_AAT(Phospho (STY))VGSLAGQPLQER_	NA	832530	QX21577GM	BIO36
AATVGSLAGQPLQER	2	1576.76	789.388	Phospho (STY)	_AATVGS(Phospho (STY))LAGQPLQER_	NA	2305100	QX21580GM	BIO31
AATVGSLAGQPLQER	2	1576.76	789.388	Phospho (STY)	_AATVGS(Phospho (STY))LAGQPLQER_	NA	2272800	QX21583GM	BIO43
AATVGSLAGQPLQER	2	1576.76	789.388	Phospho (STY)	_AAT(Phospho (STY))VGSLAGQPLQER_	NA	16236000	QX21586GM	BIO56
AATVGSLAGQPLQER	2	1576.76	789.388	Phospho (STY)	_AATVGS(Phospho (STY))LAGQPLQER_	NA	1323400	QX21592GM	BIO77
AATVGSLAGQPLQER	2	1576.76	789.388	Phospho (STY)	_AAT(Phospho (STY))VGSLAGQPLQER_	NA	9667000	QX21595GM	BIO87
AATVGSLAGQPLQER	2	1576.76	789.388	Phospho (STY)	_AATVGS(Phospho (STY))LAGQPLQER_	NA	2242200	QX21601GM	BIO26
AATVGSLAGQPLQER	2	1576.76	789.388	Phospho (STY)	_AAT(Phospho (STY))VGSLAGQPLQER_	NA	19718000	QX21601GM	BIO26
AATVGSLAGQPLQER	2	1576.76	789.388	Phospho (STY)	_AATVGS(Phospho (STY))LAGQPLQER_	NA	1445700	QX21604GM	BIO19
AATVGSLAGQPLQER	2	1576.76	789.388	Phospho (STY)	_AATVGS(Phospho (STY))LAGQPLQER_	NA	1858100	QX21607GM	BIO59
AATVGSLAGQPLQER	2	1576.76	789.388	Phospho (STY)	_AATVGS(Phospho (STY))LAGQPLQER_	NA	3309100	QX21613GM	BIO28
AATVGSLAGQPLQER	2	1576.76	789.388	Phospho (STY)	_AATVGS(Phospho (STY))LAGQPLQER_	NA	2006800	QX21619GM	BIO40
AATVGSLAGQPLQER	2	1576.76	789.388	Phospho (STY)	_AATVGS(Phospho (STY))LAGQPLQER_	NA	5084900	QX21628GM	BIO24
AATVGSLAGQPLQER	2	1576.76	789.388	Phospho (STY)	_AATVGS(Phospho (STY))LAGQPLQER_	NA	1449500	QX21631GM	BIO7
AATVGSLAGQPLQER	2	1576.76	789.388	Phospho (STY)	_AAT(Phospho (STY))VGSLAGQPLQER_	NA	4005300	QX21637GM	BIO79
AATVGSLAGQPLQER	2	1576.76	789.388	Phospho (STY)	_AAT(Phospho (STY))VGSLAGQPLQER_	NA	1950500	QX21640GM	BIO68
AATVGSLAGQPLQER	2	1576.76	789.388	Phospho (STY)	_AATVGS(Phospho (STY))LAGQPLQER_	NA	2970200	QX21643GM	BIO44
AATVGSLAGQPLQER	2	1576.76	789.388	Phospho (STY)	_AAT(Phospho (STY))VGSLAGQPLQER_	NA	15538000	QX21643GM	BIO44
AATVGSLAGQPLQER	2	1576.76	789.388	Phospho (STY)	_AATVGS(Phospho (STY))LAGQPLQER_	NA	1833500	QX21649GM	BIO33
AATVGSLAGQPLQER	2	1576.76	789.388	Phospho (STY)	_AAT(Phospho (STY))VGSLAGQPLQER_	NA	10530000	QX21649GM	BIO33
AATVGSLAGQPLQER	2	1576.76	789.388	Phospho (STY)	_AATVGS(Phospho (STY))LAGQPLQER_	NA	1750200	QX21675GM	BIO99
AATVGSLAGQPLQER	2	1576.76	789.388	Phospho (STY)	_AAT(Phospho (STY))VGSLAGQPLQER_	NA	1265800	QX21675GM	BIO99
AATVGSLAGQPLQER	2	1576.76	789.388	Phospho (STY)	_AAT(Phospho (STY))VGSLAGQPLQER_	NA	8299900	QX21678GM	BIO88
AATVGSLAGQPLQER	2	1576.76	789.388	Phospho (STY)	_AAT(Phospho (STY))VGSLAGQPLQER_	NA	12940000	QX21687GM	BIO71
AATVGSLAGQPLQER	2	1576.76	789.388	Phospho (STY)	_AATVGS(Phospho (STY))LAGQPLQER_	NA	2923200	QX21690GM	BIO95
AATVGSLAGQPLQER	2	1576.76	789.388	Phospho (STY)	_AAT(Phospho (STY))VGSLAGQPLQER_	NA	11360000	QX21690GM	BIO95
AATVGSLAGQPLQER	2	1576.76	789.388	Phospho (STY)	_AATVGS(Phospho (STY))LAGQPLQER_	NA	1960700	QX21693GM	BIO13
AATVGSLAGQPLQER	2	1576.76	789.388	Phospho (STY)	_AAT(Phospho (STY))VGSLAGQPLQER_	NA	12851000	QX21693GM	BIO13
AATVGSLAGQPLQER	2	1576.76	789.388	Phospho (STY)	_AATVGS(Phospho (STY))LAGQPLQER_	NA	733000	QX21696GM	BIO94
AATVGSLAGQPLQER	2	1576.76	789.388	Phospho (STY)	_AATVGS(Phospho (STY))LAGQPLQER_	NA	1445900	QX21699GM	BIO98
AATVGSLAGQPLQER	2	1576.76	789.388	Phospho (STY)	_AATVGS(Phospho (STY))LAGQPLQER_	NA	974930	QX21717GM	BIO22
AATVGSLAGQPLQER	2	1576.76	789.388	Phospho (STY)	_AATVGS(Phospho (STY))LAGQPLQER_	NA	2504100	QX21720GM	BIO58
AATVGSLAGQPLQER	2	1576.76	789.388	Phospho (STY)	_AATVGS(Phospho (STY))LAGQPLQER_	NA	1157800	QX21740GM	BIO1
AATVGSLAGQPLQER	2	1576.76	789.388	Phospho (STY)	_AATVGS(Phospho (STY))LAGQPLQER_	NA	2598100	QX21746GM	BIO105
AATVGSLAGQPLQER	2	1576.76	789.388	Phospho (STY)	_AATVGS(Phospho (STY))LAGQPLQER_	NA	3666200	QX21752GM	BIO39
AATVGSLAGQPLQER	2	1576.76	789.388	Phospho (STY)	_AATVGS(Phospho (STY))LAGQPLQER_	NA	571160	QX21755GM	BIO37
AATVGSLAGQPLQER	2	1576.76	789.388	Phospho (STY)	_AATVGS(Phospho (STY))LAGQPLQER_	NA	2824200	QX21767GM	BIO97
AATVGSLAGQPLQER	2	1576.76	789.388	Phospho (STY)	_AATVGS(Phospho (STY))LAGQPLQER_	NA	1252700	QX21770GM	BIO102
AATVGSLAGQPLQER	2	1576.76	789.388	Phospho (STY)	_AATVGS(Phospho (STY))LAGQPLQER_	NA	2134100	QX21788GM	BIO101
AATVGSLAGQPLQER	2	1576.76	789.388	Phospho (STY)	_AATVGS(Phospho (STY))LAGQPLQER_	NA	1460400	QX21791GM	BIO78
AATVGSLAGQPLQER	2	1576.76	789.388	Phospho (STY)	_AATVGS(Phospho (STY))LAGQPLQER_	NA	595610	QX21803GM	BIO106
AATVGSLAGQPLQER	2	1576.76	789.388	Phospho (STY)	_AATVGS(Phospho (STY))LAGQPLQER_	NA	2399000	QX21824GM	BIO75
AATVGSLAGQPLQER	2	1576.76	789.388	Phospho (STY)	_AATVGS(Phospho (STY))LAGQPLQER_	NA	2430800	QX21833GM	BIO103
AATVGSLAGQPLQER	2	1576.76	789.388	Phospho (STY)	_AATVGS(Phospho (STY))LAGQPLQER_	NA	1408200	QX21839GM	BIO42
AATVGSLAGQPLQER	2	1576.76	789.388	Phospho (STY)	_AATVGS(Phospho (STY))LAGQPLQER_	NA	885280	QX21842GM	BIO49
AAVLAQSKPSDEGSSEEPAVPSGTAR	3	2620.2	874.408	Phospho (STY)	_AAVLAQS(Phospho (STY))KPSDEGSSEEPAVPSGTAR_	51.234	3239800	QX21604GM	BIO19
AAVLAQSKPSDEGSSEEPAVPSGTAR	3	2620.2	874.408	Phospho (STY)	_AAVLAQSKPS(Phospho (STY))DEGSSEEPAVPSGTAR_	40.285	6367100	QX21628GM	BIO24
AAVLAQSKPSDEGSSEEPAVPSGTAR	3	2620.2	874.408	Phospho (STY)	_AAVLAQS(Phospho (STY))KPSDEGSSEEPAVPSGTAR_	51.234	7146700	QX21693GM	BIO13
AAVLAQSKPSDEGSSEEPAVPSGTAR	3	2620.2	874.408	Phospho (STY)	_AAVLAQS(Phospho (STY))KPSDEGSSEEPAVPSGTAR_	43.523	4383600	QX21800GM	BIO45
AAVLAQSKPSDEGSSEEPAVPSGTAR	3	2620.2	874.408	Phospho (STY)	_AAVLAQSKPS(Phospho (STY))DEGSSEEPAVPSGTAR_	NA	2623800	QX21460GM	BIO18
AAVLAQSKPSDEGSSEEPAVPSGTAR	3	2620.2	874.408	Phospho (STY)	_AAVLAQSKPS(Phospho (STY))DEGSSEEPAVPSGTAR_	NA	2907700	QX21472GM	BIO27
AAVLAQSKPSDEGSSEEPAVPSGTAR	3	2620.2	874.408	Phospho (STY)	_AAVLAQSKPS(Phospho (STY))DEGSSEEPAVPSGTAR_	NA	4841500	QX21484GM	BIO12
AAVLAQSKPSDEGSSEEPAVPSGTAR	3	2620.2	874.408	Phospho (STY)	_AAVLAQSKPS(Phospho (STY))DEGSSEEPAVPSGTAR_	NA	2635500	QX21490GM	BIO23
AAVLAQSKPSDEGSSEEPAVPSGTAR	3	2620.2	874.408	Phospho (STY)	_AAVLAQSKPS(Phospho (STY))DEGSSEEPAVPSGTAR_	NA	6389200	QX21493GM	BIO60
AAVLAQSKPSDEGSSEEPAVPSGTAR	3	2620.2	874.408	Phospho (STY)	_AAVLAQSKPS(Phospho (STY))DEGSSEEPAVPSGTAR_	NA	2703500	QX21502GM	BIO41
AAVLAQSKPSDEGSSEEPAVPSGTAR	3	2620.2	874.408	Phospho (STY)	_AAVLAQSKPS(Phospho (STY))DEGSSEEPAVPSGTAR_	NA	5764100	QX21520GM	BIO66
AAVLAQSKPSDEGSSEEPAVPSGTAR	3	2620.2	874.408	Phospho (STY)	_AAVLAQSKPS(Phospho (STY))DEGSSEEPAVPSGTAR_	NA	1687400	QX21556GM	BIO38
AAVLAQSKPSDEGSSEEPAVPSGTAR	3	2620.2	874.408	Phospho (STY)	_AAVLAQSKPS(Phospho (STY))DEGSSEEPAVPSGTAR_	NA	4015500	QX21559GM	BIO2
AAVLAQSKPSDEGSSEEPAVPSGTAR	3	2620.2	874.408	Phospho (STY)	_AAVLAQSKPS(Phospho (STY))DEGSSEEPAVPSGTAR_	NA	5233700	QX21562GM	BIO86
AAVLAQSKPSDEGSSEEPAVPSGTAR	3	2620.2	874.408	Phospho (STY)	_AAVLAQSKPS(Phospho (STY))DEGSSEEPAVPSGTAR_	NA	3606700	QX21568GM	BIO83
AAVLAQSKPSDEGSSEEPAVPSGTAR	3	2620.2	874.408	Phospho (STY)	_AAVLAQSKPS(Phospho (STY))DEGSSEEPAVPSGTAR_	NA	4138800	QX21577GM	BIO36
AAVLAQSKPSDEGSSEEPAVPSGTAR	3	2620.2	874.408	Phospho (STY)	_AAVLAQSKPS(Phospho (STY))DEGSSEEPAVPSGTAR_	NA	1583800	QX21580GM	BIO31
AAVLAQSKPSDEGSSEEPAVPSGTAR	3	2620.2	874.408	Phospho (STY)	_AAVLAQSKPS(Phospho (STY))DEGSSEEPAVPSGTAR_	NA	5570600	QX21589GM	BIO30
AAVLAQSKPSDEGSSEEPAVPSGTAR	3	2620.2	874.408	Phospho (STY)	_AAVLAQSKPS(Phospho (STY))DEGSSEEPAVPSGTAR_	NA	3161400	QX21607GM	BIO59
AAVLAQSKPSDEGSSEEPAVPSGTAR	3	2620.2	874.408	Phospho (STY)	_AAVLAQSKPS(Phospho (STY))DEGSSEEPAVPSGTAR_	NA	9512400	QX21610GM	BIO89
AAVLAQSKPSDEGSSEEPAVPSGTAR	3	2620.2	874.408	Phospho (STY)	_AAVLAQSKPS(Phospho (STY))DEGSSEEPAVPSGTAR_	NA	3336500	QX21619GM	BIO40
AAVLAQSKPSDEGSSEEPAVPSGTAR	3	2620.2	874.408	Phospho (STY)	_AAVLAQSKPS(Phospho (STY))DEGSSEEPAVPSGTAR_	NA	3434900	QX21625GM	BIO8
AAVLAQSKPSDEGSSEEPAVPSGTAR	3	2620.2	874.408	Phospho (STY)	_AAVLAQSKPS(Phospho (STY))DEGSSEEPAVPSGTAR_	NA	4635600	QX21640GM	BIO68
AAVLAQSKPSDEGSSEEPAVPSGTAR	3	2620.2	874.408	Phospho (STY)	_AAVLAQSKPS(Phospho (STY))DEGSSEEPAVPSGTAR_	NA	3558000	QX21652GM	BIO50
AAVLAQSKPSDEGSSEEPAVPSGTAR	3	2620.2	874.408	Phospho (STY)	_AAVLAQSKPS(Phospho (STY))DEGSSEEPAVPSGTAR_	NA	4833500	QX21655GM	BIO93
AAVLAQSKPSDEGSSEEPAVPSGTAR	3	2620.2	874.408	Phospho (STY)	_AAVLAQSKPS(Phospho (STY))DEGSSEEPAVPSGTAR_	NA	2875700	QX21672GM	BIO20
AAVLAQSKPSDEGSSEEPAVPSGTAR	3	2620.2	874.408	Phospho (STY)	_AAVLAQSKPS(Phospho (STY))DEGSSEEPAVPSGTAR_	NA	2471900	QX21675GM	BIO99
AAVLAQSKPSDEGSSEEPAVPSGTAR	3	2620.2	874.408	Phospho (STY)	_AAVLAQSKPS(Phospho (STY))DEGSSEEPAVPSGTAR_	NA	3906900	QX21678GM	BIO88
AAVLAQSKPSDEGSSEEPAVPSGTAR	3	2620.2	874.408	Phospho (STY)	_AAVLAQSKPS(Phospho (STY))DEGSSEEPAVPSGTAR_	NA	2594800	QX21687GM	BIO71
AAVLAQSKPSDEGSSEEPAVPSGTAR	3	2620.2	874.408	Phospho (STY)	_AAVLAQSKPS(Phospho (STY))DEGSSEEPAVPSGTAR_	NA	2213400	QX21696GM	BIO94
AAVLAQSKPSDEGSSEEPAVPSGTAR	3	2620.2	874.408	Phospho (STY)	_AAVLAQSKPS(Phospho (STY))DEGSSEEPAVPSGTAR_	NA	3637300	QX21699GM	BIO98
AAVLAQSKPSDEGSSEEPAVPSGTAR	3	2620.2	874.408	Phospho (STY)	_AAVLAQSKPS(Phospho (STY))DEGSSEEPAVPSGTAR_	NA	5470300	QX21711GM	BIO52
AAVLAQSKPSDEGSSEEPAVPSGTAR	3	2620.2	874.408	Phospho (STY)	_AAVLAQSKPS(Phospho (STY))DEGSSEEPAVPSGTAR_	NA	4623500	QX21720GM	BIO58
AAVLAQSKPSDEGSSEEPAVPSGTAR	3	2620.2	874.408	Phospho (STY)	_AAVLAQSKPS(Phospho (STY))DEGSSEEPAVPSGTAR_	NA	1397700	QX21740GM	BIO1
AAVLAQSKPSDEGSSEEPAVPSGTAR	3	2620.2	874.408	Phospho (STY)	_AAVLAQSKPS(Phospho (STY))DEGSSEEPAVPSGTAR_	NA	2043100	QX21743GM	BIO65
AAVLAQSKPSDEGSSEEPAVPSGTAR	3	2620.2	874.408	Phospho (STY)	_AAVLAQSKPS(Phospho (STY))DEGSSEEPAVPSGTAR_	NA	5431400	QX21746GM	BIO105
AAVLAQSKPSDEGSSEEPAVPSGTAR	3	2620.2	874.408	Phospho (STY)	_AAVLAQSKPS(Phospho (STY))DEGSSEEPAVPSGTAR_	NA	5693600	QX21758GM	BIO90
AAVLAQSKPSDEGSSEEPAVPSGTAR	3	2620.2	874.408	Phospho (STY)	_AAVLAQSKPS(Phospho (STY))DEGSSEEPAVPSGTAR_	NA	3458900	QX21764GM	BIO53
AAVLAQSKPSDEGSSEEPAVPSGTAR	3	2620.2	874.408	Phospho (STY)	_AAVLAQSKPS(Phospho (STY))DEGSSEEPAVPSGTAR_	NA	5810100	QX21767GM	BIO97
AAVLAQSKPSDEGSSEEPAVPSGTAR	3	2620.2	874.408	Phospho (STY)	_AAVLAQSKPS(Phospho (STY))DEGSSEEPAVPSGTAR_	NA	3868600	QX21770GM	BIO102
AAVLAQSKPSDEGSSEEPAVPSGTAR	3	2620.2	874.408	Phospho (STY)	_AAVLAQSKPS(Phospho (STY))DEGSSEEPAVPSGTAR_	NA	2375500	QX21782GM	BIO73
AAVLAQSKPSDEGSSEEPAVPSGTAR	3	2620.2	874.408	Phospho (STY)	_AAVLAQSKPS(Phospho (STY))DEGSSEEPAVPSGTAR_	NA	3569000	QX21788GM	BIO101
AAVLAQSKPSDEGSSEEPAVPSGTAR	3	2620.2	874.408	Phospho (STY)	_AAVLAQSKPS(Phospho (STY))DEGSSEEPAVPSGTAR_	NA	4397100	QX21791GM	BIO78
AAVLAQSKPSDEGSSEEPAVPSGTAR	3	2620.2	874.408	Phospho (STY)	_AAVLAQSKPS(Phospho (STY))DEGSSEEPAVPSGTAR_	NA	2796500	QX21794GM	BIO54
AAVLAQSKPSDEGSSEEPAVPSGTAR	3	2620.2	874.408	Phospho (STY)	_AAVLAQSKPS(Phospho (STY))DEGSSEEPAVPSGTAR_	NA	3421900	QX21797GM	BIO108
AAVLAQSKPSDEGSSEEPAVPSGTAR	3	2620.2	874.408	Phospho (STY)	_AAVLAQSKPS(Phospho (STY))DEGSSEEPAVPSGTAR_	NA	1818400	QX21803GM	BIO106
AAVLAQSKPSDEGSSEEPAVPSGTAR	3	2620.2	874.408	Phospho (STY)	_AAVLAQSKPS(Phospho (STY))DEGSSEEPAVPSGTAR_	NA	4415000	QX21806GM	BIO70
AAVLAQSKPSDEGSSEEPAVPSGTAR	3	2620.2	874.408	Phospho (STY)	_AAVLAQSKPS(Phospho (STY))DEGSSEEPAVPSGTAR_	NA	2418000	QX21812GM	BIO64
AAVLAQSKPSDEGSSEEPAVPSGTAR	3	2620.2	874.408	Phospho (STY)	_AAVLAQSKPS(Phospho (STY))DEGSSEEPAVPSGTAR_	NA	2516500	QX21824GM	BIO75
AAVLAQSKPSDEGSSEEPAVPSGTAR	3	2620.2	874.408	Phospho (STY)	_AAVLAQSKPS(Phospho (STY))DEGSSEEPAVPSGTAR_	NA	2270000	QX21830GM	BIO107
AAVLAQSKPSDEGSSEEPAVPSGTAR	3	2620.2	874.408	Phospho (STY)	_AAVLAQSKPS(Phospho (STY))DEGSSEEPAVPSGTAR_	NA	3689900	QX21833GM	BIO103
AAVLAQSKPSDEGSSEEPAVPSGTAR	3	2620.2	874.408	Phospho (STY)	_AAVLAQSKPS(Phospho (STY))DEGSSEEPAVPSGTAR_	NA	4933000	QX21851GM	BIO81
ADEPQWSLYPSDSQVSEEVK	3	2373	792.009	Phospho (STY)	_ADEPQWSLYPSDSQVS(Phospho (STY))EEVK_	217.93	678370000	QX21460GM	BIO18
ADEPQWSLYPSDSQVSEEVK	3	2373	792.009	Phospho (STY)	_ADEPQWSLYPSDSQVS(Phospho (STY))EEVK_	51.857	4908200	QX21460GM	BIO18
ADEPQWSLYPSDSQVSEEVK	3	2373	792.009	Phospho (STY)	_ADEPQWSLYPSDSQVS(Phospho (STY))EEVK_	187.29	339760000	QX21466GM	BIO47
ADEPQWSLYPSDSQVSEEVK	2	2373	1187.51	Phospho (STY)	_ADEPQWSLYPSDSQVS(Phospho (STY))EEVK_	298.45	364810000	QX21466GM	BIO47
ADEPQWSLYPSDSQVSEEVK	3	2373	792.009	Phospho (STY)	_ADEPQWSLYPSDSQVS(Phospho (STY))EEVK_	99.378	14127000	QX21466GM	BIO47
ADEPQWSLYPSDSQVSEEVK	3	2373	792.009	Phospho (STY)	_ADEPQWSLYPSDSQVS(Phospho (STY))EEVK_	83.09	5553100	QX21466GM	BIO47
ADEPQWSLYPSDSQVSEEVK	3	2373	792.009	Phospho (STY)	_ADEPQWSLYPSDSQVS(Phospho (STY))EEVK_	193.19	697070000	QX21469GM	BIO35
ADEPQWSLYPSDSQVSEEVK	2	2373	1187.51	Phospho (STY)	_ADEPQWSLYPSDSQVS(Phospho (STY))EEVK_	248.65	422030000	QX21472GM	BIO27
ADEPQWSLYPSDSQVSEEVK	3	2373	792.009	Phospho (STY)	_ADEPQWSLYPSDSQVS(Phospho (STY))EEVK_	160	636160000	QX21472GM	BIO27
ADEPQWSLYPSDSQVSEEVK	3	2373	792.009	Phospho (STY)	_ADEPQWSLYPSDSQVS(Phospho (STY))EEVK_	78.206	12417000	QX21472GM	BIO27
ADEPQWSLYPSDSQVSEEVK	3	2373	792.009	Phospho (STY)	_ADEPQWSLYPSDSQVS(Phospho (STY))EEVK_	177.41	681500000	QX21484GM	BIO12
ADEPQWSLYPSDSQVSEEVK	3	2373	792.009	Phospho (STY)	_ADEPQWSLYPSDS(Phospho (STY))QVSEEVK_	107.75	11145000	QX21484GM	BIO12
ADEPQWSLYPSDSQVSEEVK	2	2373	1187.51	Phospho (STY)	_ADEPQWSLYPSDS(Phospho (STY))QVSEEVK_	104.84	5054400	QX21484GM	BIO12
ADEPQWSLYPSDSQVSEEVK	2	2373	1187.51	Phospho (STY)	_ADEPQWSLYPSDSQVS(Phospho (STY))EEVK_	116.39	6532900	QX21484GM	BIO12
ADEPQWSLYPSDSQVSEEVK	3	2373	792.009	Phospho (STY)	_ADEPQWSLYPSDSQVS(Phospho (STY))EEVK_	185.28	668990000	QX21487GM	BIO72
ADEPQWSLYPSDSQVSEEVK	2	2373	1187.51	Phospho (STY)	_ADEPQWSLYPSDSQVS(Phospho (STY))EEVK_	244.74	413490000	QX21487GM	BIO72
ADEPQWSLYPSDSQVSEEVK	3	2373	792.009	Phospho (STY)	_ADEPQWSLYPSDS(Phospho (STY))QVSEEVK_	75.326	10660000	QX21487GM	BIO72
ADEPQWSLYPSDSQVSEEVK	3	2373	792.009	Phospho (STY)	_ADEPQWSLYPSDSQVS(Phospho (STY))EEVK_	181.37	617810000	QX21490GM	BIO23
ADEPQWSLYPSDSQVSEEVK	2	2373	1187.51	Phospho (STY)	_ADEPQWSLYPSDSQVS(Phospho (STY))EEVK_	223.51	364540000	QX21490GM	BIO23
ADEPQWSLYPSDSQVSEEVK	3	2373	792.009	Phospho (STY)	_ADEPQWSLYPSDSQVS(Phospho (STY))EEVK_	72.755	7377300	QX21490GM	BIO23
ADEPQWSLYPSDSQVSEEVK	2	2373	1187.51	Phospho (STY)	_ADEPQWSLYPSDSQVS(Phospho (STY))EEVK_	96.487	2374600	QX21490GM	BIO23
ADEPQWSLYPSDSQVSEEVK	3	2373	792.009	Phospho (STY)	_ADEPQWSLYPSDSQVS(Phospho (STY))EEVK_	185.28	416580000	QX21493GM	BIO60
ADEPQWSLYPSDSQVSEEVK	2	2373	1187.51	Phospho (STY)	_ADEPQWSLYPSDSQVS(Phospho (STY))EEVK_	233.59	458320000	QX21493GM	BIO60
ADEPQWSLYPSDSQVSEEVK	2	2373	1187.51	Phospho (STY)	_ADEPQWSLYPSDSQVS(Phospho (STY))EEVK_	65.184	5054500	QX21493GM	BIO60
ADEPQWSLYPSDSQVSEEVK	3	2373	792.009	Phospho (STY)	_ADEPQWSLYPSDSQVS(Phospho (STY))EEVK_	169.6	561790000	QX21502GM	BIO41
ADEPQWSLYPSDSQVSEEVK	2	2373	1187.51	Phospho (STY)	_ADEPQWSLYPSDSQVS(Phospho (STY))EEVK_	359.9	583420000	QX21502GM	BIO41
ADEPQWSLYPSDSQVSEEVK	2	2373	1187.51	Phospho (STY)	_ADEPQWSLYPSDSQVS(Phospho (STY))EEVK_	188.34	270800000	QX21508GM	BIO80
ADEPQWSLYPSDSQVSEEVK	3	2373	792.009	Phospho (STY)	_ADEPQWSLYPSDSQVS(Phospho (STY))EEVK_	162.01	481030000	QX21508GM	BIO80
ADEPQWSLYPSDSQVSEEVK	3	2373	792.009	Phospho (STY)	_ADEPQWSLYPSDSQVS(Phospho (STY))EEVK_	162.71	4.03E+08	QX21508GM	BIO80
ADEPQWSLYPSDSQVSEEVK	2	2373	1187.51	Phospho (STY)	_ADEPQWSLYPSDSQVS(Phospho (STY))EEVK_	319.31	243590000	QX21508GM	BIO80
ADEPQWSLYPSDSQVSEEVK	3	2373	792.009	Phospho (STY)	_ADEPQWSLYPSDSQVS(Phospho (STY))EEVK_	66.793	6406500	QX21508GM	BIO80
ADEPQWSLYPSDSQVSEEVK	2	2373	1187.51	Phospho (STY)	_ADEPQWSLYPSDS(Phospho (STY))QVSEEVK_	69.737	1837600	QX21508GM	BIO80
ADEPQWSLYPSDSQVSEEVK	3	2373	792.009	Phospho (STY)	_ADEPQWSLYPSDSQVS(Phospho (STY))EEVK_	48.867	3121500	QX21508GM	BIO80
ADEPQWSLYPSDSQVSEEVK	2	2373	1187.51	Phospho (STY)	_ADEPQWSLYPSDSQVS(Phospho (STY))EEVK_	240.46	806090000	QX21511GM	BIO14
ADEPQWSLYPSDSQVSEEVK	3	2373	792.009	Phospho (STY)	_ADEPQWSLYPSDSQVS(Phospho (STY))EEVK_	195.24	1518500000	QX21511GM	BIO14
ADEPQWSLYPSDSQVSEEVK	2	2373	1187.51	Phospho (STY)	_ADEPQWSLYPSDSQVS(Phospho (STY))EEVK_	78.088	2497300	QX21511GM	BIO14
ADEPQWSLYPSDSQVSEEVK	3	2373	792.009	Phospho (STY)	_ADEPQWSLYPSDSQVS(Phospho (STY))EEVK_	62.1	3755000	QX21511GM	BIO14
ADEPQWSLYPSDSQVSEEVK	3	2373	792.009	Phospho (STY)	_ADEPQWSLYPSDSQVS(Phospho (STY))EEVK_	54.605	6824400	QX21511GM	BIO14
ADEPQWSLYPSDSQVSEEVK	3	2373	792.009	Phospho (STY)	_ADEPQWSLYPSDSQVS(Phospho (STY))EEVK_	160	696540000	QX21514GM	BIO91
ADEPQWSLYPSDSQVSEEVK	2	2373	1187.51	Phospho (STY)	_ADEPQWSLYPSDSQVS(Phospho (STY))EEVK_	319.09	576260000	QX21514GM	BIO91
ADEPQWSLYPSDSQVSEEVK	3	2373	792.009	Phospho (STY)	_ADEPQWSLYPSDSQVS(Phospho (STY))EEVK_	98.766	21055000	QX21514GM	BIO91
ADEPQWSLYPSDSQVSEEVK	2	2373	1187.51	Phospho (STY)	_ADEPQWSLYPSDSQVS(Phospho (STY))EEVK_	131.98	5493300	QX21514GM	BIO91
ADEPQWSLYPSDSQVSEEVK	3	2373	792.009	Phospho (STY)	_ADEPQWSLYPSDSQVS(Phospho (STY))EEVK_	58.938	3038800	QX21514GM	BIO91
ADEPQWSLYPSDSQVSEEVK	3	2373	792.009	Phospho (STY)	_ADEPQWSLYPSDSQVS(Phospho (STY))EEVK_	72.935	2520000	QX21514GM	BIO91
ADEPQWSLYPSDSQVSEEVK	3	2373	792.009	Phospho (STY)	_ADEPQWSLYPSDSQVS(Phospho (STY))EEVK_	58.92	2862000	QX21514GM	BIO91
ADEPQWSLYPSDSQVSEEVK	3	2373	792.009	Phospho (STY)	_ADEPQWSLYPSDSQVS(Phospho (STY))EEVK_	169.6	491880000	QX21517GM	BIO48
ADEPQWSLYPSDSQVSEEVK	2	2373	1187.51	Phospho (STY)	_ADEPQWSLYPSDSQVS(Phospho (STY))EEVK_	254.32	377290000	QX21517GM	BIO48
ADEPQWSLYPSDSQVSEEVK	3	2373	792.009	Phospho (STY)	_ADEPQWSLYPSDS(Phospho (STY))QVSEEVK_	92.426	6822900	QX21517GM	BIO48
ADEPQWSLYPSDSQVSEEVK	2	2373	1187.51	Phospho (STY)	_ADEPQWSLYPSDSQVS(Phospho (STY))EEVK_	59.163	4841800	QX21517GM	BIO48
ADEPQWSLYPSDSQVSEEVK	2	2373	1187.51	Phospho (STY)	_ADEPQWSLYPSDSQVS(Phospho (STY))EEVK_	247.35	438390000	QX21520GM	BIO66
ADEPQWSLYPSDSQVSEEVK	3	2373	792.009	Phospho (STY)	_ADEPQWSLYPSDSQVS(Phospho (STY))EEVK_	185.28	543950000	QX21520GM	BIO66
ADEPQWSLYPSDSQVSEEVK	3	2373	792.009	Phospho (STY)	_ADEPQWSLYPSDSQVS(Phospho (STY))EEVK_	117.61	57128000	QX21520GM	BIO66
ADEPQWSLYPSDSQVSEEVK	3	2373	792.009	Phospho (STY)	_ADEPQWSLYPSDSQVS(Phospho (STY))EEVK_	112.13	9911900	QX21520GM	BIO66
ADEPQWSLYPSDSQVSEEVK	2	2373	1187.51	Phospho (STY)	_ADEPQWSLYPSDSQVS(Phospho (STY))EEVK_	63.578	4843700	QX21520GM	BIO66
ADEPQWSLYPSDSQVSEEVK	3	2373	792.009	Phospho (STY)	_ADEPQWSLYPSDSQVS(Phospho (STY))EEVK_	73.109	5095900	QX21520GM	BIO66
ADEPQWSLYPSDSQVSEEVK	2	2373	1187.51	Phospho (STY)	_ADEPQWSLYPSDSQVS(Phospho (STY))EEVK_	152.64	6036700	QX21520GM	BIO66
ADEPQWSLYPSDSQVSEEVK	2	2373	1187.51	Phospho (STY)	_ADEPQWSLYPSDSQVS(Phospho (STY))EEVK_	133.16	3510600	QX21523GM	BIO61
ADEPQWSLYPSDSQVSEEVK	3	2373	792.009	Phospho (STY)	_ADEPQWSLYPSDSQVS(Phospho (STY))EEVK_	197.33	820670000	QX21523GM	BIO61
ADEPQWSLYPSDSQVSEEVK	2	2373	1187.51	Phospho (STY)	_ADEPQWSLYPSDSQVS(Phospho (STY))EEVK_	140.64	17250000	QX21523GM	BIO61
ADEPQWSLYPSDSQVSEEVK	3	2373	792.009	Phospho (STY)	_ADEPQWSLYPSDSQVS(Phospho (STY))EEVK_	75.529	3832000	QX21523GM	BIO61
ADEPQWSLYPSDSQVSEEVK	3	2373	792.009	Phospho (STY)	_ADEPQWSLYPSDSQVS(Phospho (STY))EEVK_	51.857	4646500	QX21526GM	BIO85
ADEPQWSLYPSDSQVSEEVK	2	2373	1187.51	Phospho (STY)	_ADEPQWSLYPSDS(Phospho (STY))QVSEEVK_	52.814	2749700	QX21526GM	BIO85
ADEPQWSLYPSDSQVSEEVK	3	2373	792.009	Phospho (STY)	_ADEPQWSLYPSDSQVS(Phospho (STY))EEVK_	167.72	582610000	QX21526GM	BIO85
ADEPQWSLYPSDSQVSEEVK	2	2373	1187.51	Phospho (STY)	_ADEPQWSLYPSDSQVS(Phospho (STY))EEVK_	233.59	338540000	QX21526GM	BIO85
ADEPQWSLYPSDSQVSEEVK	3	2373	792.009	Phospho (STY)	_ADEPQWSLYPSDSQVS(Phospho (STY))EEVK_	189.33	629280000	QX21556GM	BIO38
ADEPQWSLYPSDSQVSEEVK	3	2373	792.009	Phospho (STY)	_ADEPQWSLYPSDSQVS(Phospho (STY))EEVK_	75.326	5786300	QX21556GM	BIO38
ADEPQWSLYPSDSQVSEEVK	3	2373	792.009	Phospho (STY)	_ADEPQWSLYPSDSQVS(Phospho (STY))EEVK_	145.61	1507200000	QX21559GM	BIO2
ADEPQWSLYPSDSQVSEEVK	2	2373	1187.51	Phospho (STY)	_ADEPQWSLYPSDSQVS(Phospho (STY))EEVK_	216.65	815500000	QX21559GM	BIO2
ADEPQWSLYPSDSQVSEEVK	2	2373	1187.51	Phospho (STY)	_ADEPQWSLYPSDSQVS(Phospho (STY))EEVK_	65.022	3676400	QX21559GM	BIO2
ADEPQWSLYPSDSQVSEEVK	3	2373	792.009	Phospho (STY)	_ADEPQWSLYPSDS(Phospho (STY))QVSEEVK_	77.939	6754700	QX21559GM	BIO2
ADEPQWSLYPSDSQVSEEVK	3	2373	792.009	Phospho (STY)	_ADEPQWSLYPSDSQVS(Phospho (STY))EEVK_	83.826	2338500	QX21559GM	BIO2
ADEPQWSLYPSDSQVSEEVK	3	2373	792.009	Phospho (STY)	_ADEPQWSLYPSDSQVS(Phospho (STY))EEVK_	129.66	NA	QX21559GM	BIO2
ADEPQWSLYPSDSQVSEEVK	3	2373	792.009	Phospho (STY)	_ADEPQWSLYPSDSQVS(Phospho (STY))EEVK_	163.72	678470000	QX21562GM	BIO86
ADEPQWSLYPSDSQVSEEVK	2	2373	1187.51	Phospho (STY)	_ADEPQWSLYPSDSQVS(Phospho (STY))EEVK_	225.08	567920000	QX21562GM	BIO86
ADEPQWSLYPSDSQVSEEVK	3	2373	792.009	Phospho (STY)	_ADEPQWSLYPSDS(Phospho (STY))QVSEEVK_	76.909	9925500	QX21562GM	BIO86
ADEPQWSLYPSDSQVSEEVK	2	2373	1187.51	Phospho (STY)	_ADEPQWSLYPS(Phospho (STY))DSQVSEEVK_	74.325	4717400	QX21562GM	BIO86
ADEPQWSLYPSDSQVSEEVK	2	2373	1187.51	Phospho (STY)	_ADEPQWSLYPSDSQVS(Phospho (STY))EEVK_	243.06	303810000	QX21565GM	BIO17
ADEPQWSLYPSDSQVSEEVK	3	2373	792.009	Phospho (STY)	_ADEPQWSLYPSDSQVS(Phospho (STY))EEVK_	169.6	471420000	QX21565GM	BIO17
ADEPQWSLYPSDSQVSEEVK	3	2373	792.009	Phospho (STY)	_ADEPQWSLYPSDSQVS(Phospho (STY))EEVK_	105.03	3345200	QX21565GM	BIO17
ADEPQWSLYPSDSQVSEEVK	3	2373	792.009	Phospho (STY)	_ADEPQWSLYPSDSQVS(Phospho (STY))EEVK_	162.71	2452600000	QX21568GM	BIO83
ADEPQWSLYPSDSQVSEEVK	2	2373	1187.51	Phospho (STY)	_ADEPQWSLYPSDSQVS(Phospho (STY))EEVK_	263.55	1559100000	QX21568GM	BIO83
ADEPQWSLYPSDSQVSEEVK	3	2373	792.009	Phospho (STY)	_ADEPQWSLYPSDS(Phospho (STY))QVSEEVK_	91.643	5561100	QX21568GM	BIO83
ADEPQWSLYPSDSQVSEEVK	2	2373	1187.51	Phospho (STY)	_ADEPQWSLYPSDS(Phospho (STY))QVSEEVK_	73.448	3549400	QX21568GM	BIO83
ADEPQWSLYPSDSQVSEEVK	3	2373	792.009	Phospho (STY)	_ADEPQWSLYPSDSQVS(Phospho (STY))EEVK_	205.38	627300000	QX21571GM	BIO46
ADEPQWSLYPSDSQVSEEVK	2	2373	1187.51	Phospho (STY)	_ADEPQWSLYPSDSQVS(Phospho (STY))EEVK_	254.71	575820000	QX21571GM	BIO46
ADEPQWSLYPSDSQVSEEVK	3	2373	792.009	Phospho (STY)	_ADEPQWSLYPSDS(Phospho (STY))QVSEEVK_	96.723	5544400	QX21571GM	BIO46
ADEPQWSLYPSDSQVSEEVK	3	2373	792.009	Phospho (STY)	_ADEPQWSLYPSDSQVS(Phospho (STY))EEVK_	76.691	3888800	QX21571GM	BIO46
ADEPQWSLYPSDSQVSEEVK	2	2373	1187.51	Phospho (STY)	_ADEPQWSLYPSDSQVS(Phospho (STY))EEVK_	45.844	2088500	QX21571GM	BIO46
ADEPQWSLYPSDSQVSEEVK	3	2373	792.009	Phospho (STY)	_ADEPQWSLYPSDSQVS(Phospho (STY))EEVK_	179.38	655210000	QX21577GM	BIO36
ADEPQWSLYPSDSQVSEEVK	2	2373	1187.51	Phospho (STY)	_ADEPQWSLYPSDSQVS(Phospho (STY))EEVK_	316.76	539260000	QX21577GM	BIO36
ADEPQWSLYPSDSQVSEEVK	3	2373	792.009	Phospho (STY)	_ADEPQWSLYPSDSQVS(Phospho (STY))EEVK_	176.53	641930000	QX21577GM	BIO36
ADEPQWSLYPSDSQVSEEVK	2	2373	1187.51	Phospho (STY)	_ADEPQWSLYPSDSQVS(Phospho (STY))EEVK_	101.17	14225000	QX21577GM	BIO36
ADEPQWSLYPSDSQVSEEVK	3	2373	792.009	Phospho (STY)	_ADEPQWSLYPSDSQVS(Phospho (STY))EEVK_	61.602	4645500	QX21577GM	BIO36
ADEPQWSLYPSDSQVSEEVK	2	2373	1187.51	Phospho (STY)	_ADEPQWSLYPSDSQVS(Phospho (STY))EEVK_	74.029	2724900	QX21577GM	BIO36
ADEPQWSLYPSDSQVSEEVK	3	2373	792.009	Phospho (STY)	_ADEPQWSLYPSDSQVS(Phospho (STY))EEVK_	64.845	13798000	QX21580GM	BIO31
ADEPQWSLYPSDSQVSEEVK	3	2373	792.009	Phospho (STY)	_ADEPQWSLYPSDSQVS(Phospho (STY))EEVK_	179.38	1470900000	QX21580GM	BIO31
ADEPQWSLYPSDSQVSEEVK	2	2373	1187.51	Phospho (STY)	_ADEPQWSLYPSDSQVS(Phospho (STY))EEVK_	273.94	1022900000	QX21580GM	BIO31
ADEPQWSLYPSDSQVSEEVK	3	2373	792.009	Phospho (STY)	_ADEPQWSLYPSDSQVS(Phospho (STY))EEVK_	171.52	799680000	QX21583GM	BIO43
ADEPQWSLYPSDSQVSEEVK	2	2373	1187.51	Phospho (STY)	_ADEPQWSLYPSDSQVS(Phospho (STY))EEVK_	264.67	637620000	QX21583GM	BIO43
ADEPQWSLYPSDSQVSEEVK	3	2373	792.009	Phospho (STY)	_ADEPQWSLYPSDS(Phospho (STY))QVSEEVK_	83.312	8285900	QX21583GM	BIO43
ADEPQWSLYPSDSQVSEEVK	3	2373	792.009	Phospho (STY)	_ADEPQWSLYPSDSQVS(Phospho (STY))EEVK_	197.37	1694400000	QX21586GM	BIO56
ADEPQWSLYPSDSQVSEEVK	2	2373	1187.51	Phospho (STY)	_ADEPQWSLYPSDSQVS(Phospho (STY))EEVK_	240.46	971640000	QX21586GM	BIO56
ADEPQWSLYPSDSQVSEEVK	3	2373	792.009	Phospho (STY)	_ADEPQWSLYPSDS(Phospho (STY))QVSEEVK_	91.114	7676100	QX21586GM	BIO56
ADEPQWSLYPSDSQVSEEVK	3	2373	792.009	Phospho (STY)	_ADEPQWSLYPSDSQVS(Phospho (STY))EEVK_	45.042	4606600	QX21586GM	BIO56
ADEPQWSLYPSDSQVSEEVK	3	2373	792.009	Phospho (STY)	_ADEPQWSLYPSDSQVS(Phospho (STY))EEVK_	167.72	5.89E+08	QX21589GM	BIO30
ADEPQWSLYPSDSQVSEEVK	2	2373	1187.51	Phospho (STY)	_ADEPQWSLYPSDSQVS(Phospho (STY))EEVK_	259.64	485640000	QX21589GM	BIO30
ADEPQWSLYPSDSQVSEEVK	3	2373	792.009	Phospho (STY)	_ADEPQWSLYPSDS(Phospho (STY))QVSEEVK_	89.923	8092600	QX21589GM	BIO30
ADEPQWSLYPSDSQVSEEVK	2	2373	1187.51	Phospho (STY)	_ADEPQWSLYPSDSQVS(Phospho (STY))EEVK_	237.09	494620000	QX21592GM	BIO77
ADEPQWSLYPSDSQVSEEVK	3	2373	792.009	Phospho (STY)	_ADEPQWSLYPSDSQVS(Phospho (STY))EEVK_	151.91	624940000	QX21592GM	BIO77
ADEPQWSLYPSDSQVSEEVK	2	2373	1187.51	Phospho (STY)	_ADEPQWSLYPSDSQVS(Phospho (STY))EEVK_	85.974	3163500	QX21592GM	BIO77
ADEPQWSLYPSDSQVSEEVK	3	2373	792.009	Phospho (STY)	_ADEPQWSLYPSDSQVS(Phospho (STY))EEVK_	67.33	8441900	QX21592GM	BIO77
ADEPQWSLYPSDSQVSEEVK	3	2373	792.009	Phospho (STY)	_ADEPQWSLYPSDSQVS(Phospho (STY))EEVK_	141.36	1170600000	QX21595GM	BIO87
ADEPQWSLYPSDSQVSEEVK	2	2373	1187.51	Phospho (STY)	_ADEPQWSLYPSDSQVS(Phospho (STY))EEVK_	237.09	517860000	QX21595GM	BIO87
ADEPQWSLYPSDSQVSEEVK	3	2373	792.009	Phospho (STY)	_ADEPQWSLYPSDSQVS(Phospho (STY))EEVK_	169.6	460480000	QX21601GM	BIO26
ADEPQWSLYPSDSQVSEEVK	2	2373	1187.51	Phospho (STY)	_ADEPQWSLYPSDSQVS(Phospho (STY))EEVK_	254.32	448460000	QX21601GM	BIO26
ADEPQWSLYPSDSQVSEEVK	3	2373	792.009	Phospho (STY)	_ADEPQWSLYPSDSQVS(Phospho (STY))EEVK_	89.272	14205000	QX21601GM	BIO26
ADEPQWSLYPSDSQVSEEVK	2	2373	1187.51	Phospho (STY)	_ADEPQWSLYPSDSQVS(Phospho (STY))EEVK_	82.765	6474100	QX21601GM	BIO26
ADEPQWSLYPSDSQVSEEVK	3	2373	792.009	Phospho (STY)	_ADEPQWSLYPSDSQVS(Phospho (STY))EEVK_	57.21	10400000	QX21601GM	BIO26
ADEPQWSLYPSDSQVSEEVK	2	2373	1187.51	Phospho (STY)	_ADEPQWSLYPSDSQVS(Phospho (STY))EEVK_	56.9	10180000	QX21601GM	BIO26
ADEPQWSLYPSDSQVSEEVK	3	2373	792.009	Phospho (STY)	_ADEPQWSLYPSDSQVS(Phospho (STY))EEVK_	43.895	2770600	QX21601GM	BIO26
ADEPQWSLYPSDSQVSEEVK	3	2373	792.009	Phospho (STY)	_ADEPQWSLYPSDSQVS(Phospho (STY))EEVK_	66.3	2464100	QX21601GM	BIO26
ADEPQWSLYPSDSQVSEEVK	3	2373	792.009	Phospho (STY)	_ADEPQWSLYPSDSQVS(Phospho (STY))EEVK_	52.97	3317100	QX21601GM	BIO26
ADEPQWSLYPSDSQVSEEVK	3	2373	792.009	Phospho (STY)	_ADEPQWSLYPSDSQVS(Phospho (STY))EEVK_	158.2	658310000	QX21604GM	BIO19
ADEPQWSLYPSDSQVSEEVK	3	2373	792.009	Phospho (STY)	_ADEPQWSLYPSDSQVS(Phospho (STY))EEVK_	165.87	476530000	QX21604GM	BIO19
ADEPQWSLYPSDSQVSEEVK	3	2373	792.009	Phospho (STY)	_ADEPQWSLYPSDSQVS(Phospho (STY))EEVK_	41.423	4333000	QX21604GM	BIO19
ADEPQWSLYPSDSQVSEEVK	3	2373	792.009	Phospho (STY)	_ADEPQWSLYPSDSQVS(Phospho (STY))EEVK_	179.38	315990000	QX21607GM	BIO59
ADEPQWSLYPSDSQVSEEVK	2	2373	1187.51	Phospho (STY)	_ADEPQWSLYPSDSQVS(Phospho (STY))EEVK_	268.65	263280000	QX21607GM	BIO59
ADEPQWSLYPSDSQVSEEVK	3	2373	792.009	Phospho (STY)	_ADEPQWSLYPSDSQVS(Phospho (STY))EEVK_	152.35	409030000	QX21607GM	BIO59
ADEPQWSLYPSDSQVSEEVK	3	2373	792.009	Phospho (STY)	_ADEPQWSLYPSDSQVS(Phospho (STY))EEVK_	88.571	4215800	QX21607GM	BIO59
ADEPQWSLYPSDSQVSEEVK	3	2373	792.009	Phospho (STY)	_ADEPQWSLYPSDSQVS(Phospho (STY))EEVK_	151.91	587140000	QX21610GM	BIO89
ADEPQWSLYPSDSQVSEEVK	2	2373	1187.51	Phospho (STY)	_ADEPQWSLYPSDSQVS(Phospho (STY))EEVK_	240.94	604750000	QX21610GM	BIO89
ADEPQWSLYPSDSQVSEEVK	3	2373	792.009	Phospho (STY)	_ADEPQWSLYPSDSQVS(Phospho (STY))EEVK_	93.229	3605100	QX21610GM	BIO89
ADEPQWSLYPSDSQVSEEVK	2	2373	1187.51	Phospho (STY)	_ADEPQWSLYPSDSQVS(Phospho (STY))EEVK_	46.461	NA	QX21610GM	BIO89
ADEPQWSLYPSDSQVSEEVK	3	2373	792.009	Phospho (STY)	_ADEPQWSLYPSDSQVS(Phospho (STY))EEVK_	160.67	613690000	QX21613GM	BIO28
ADEPQWSLYPSDSQVSEEVK	2	2373	1187.51	Phospho (STY)	_ADEPQWSLYPSDSQVS(Phospho (STY))EEVK_	223.54	609160000	QX21613GM	BIO28
ADEPQWSLYPSDSQVSEEVK	3	2373	792.009	Phospho (STY)	_ADEPQWSLYPSDS(Phospho (STY))QVSEEVK_	76.909	16029000	QX21613GM	BIO28
ADEPQWSLYPSDSQVSEEVK	2	2373	1187.51	Phospho (STY)	_ADEPQWSLYPSDS(Phospho (STY))QVSEEVK_	59.512	9978400	QX21613GM	BIO28
ADEPQWSLYPSDSQVSEEVK	3	2373	792.009	Phospho (STY)	_ADEPQWSLYPSDSQVS(Phospho (STY))EEVK_	84.318	11834000	QX21613GM	BIO28
ADEPQWSLYPSDSQVSEEVK	3	2373	792.009	Phospho (STY)	_ADEPQWSLYPSDSQVS(Phospho (STY))EEVK_	187.29	777640000	QX21616GM	BIO51
ADEPQWSLYPSDSQVSEEVK	2	2373	1187.51	Phospho (STY)	_ADEPQWSLYPSDSQVS(Phospho (STY))EEVK_	261.28	596490000	QX21616GM	BIO51
ADEPQWSLYPSDSQVSEEVK	3	2373	792.009	Phospho (STY)	_ADEPQWSLYPSDS(Phospho (STY))QVSEEVK_	55.871	3873500	QX21616GM	BIO51
ADEPQWSLYPSDSQVSEEVK	3	2373	792.009	Phospho (STY)	_ADEPQWSLYPSDSQVS(Phospho (STY))EEVK_	64.152	5727200	QX21616GM	BIO51
ADEPQWSLYPSDSQVSEEVK	3	2373	792.009	Phospho (STY)	_ADEPQWSLYPSDSQVS(Phospho (STY))EEVK_	41.06	2114200	QX21616GM	BIO51
ADEPQWSLYPSDSQVSEEVK	3	2373	792.009	Phospho (STY)	_ADEPQWSLYPSDSQVS(Phospho (STY))EEVK_	185.7	623990000	QX21619GM	BIO40
ADEPQWSLYPSDSQVSEEVK	2	2373	1187.51	Phospho (STY)	_ADEPQWSLYPSDSQVS(Phospho (STY))EEVK_	260.49	631100000	QX21619GM	BIO40
ADEPQWSLYPSDSQVSEEVK	3	2373	792.009	Phospho (STY)	_ADEPQWSLYPSDSQVS(Phospho (STY))EEVK_	99.378	518070000	QX21619GM	BIO40
ADEPQWSLYPSDSQVSEEVK	3	2373	792.009	Phospho (STY)	_ADEPQWSLYPSDSQVS(Phospho (STY))EEVK_	80.171	10759000	QX21619GM	BIO40
ADEPQWSLYPSDSQVSEEVK	3	2373	792.009	Phospho (STY)	_ADEPQWSLYPSDSQVS(Phospho (STY))EEVK_	71.091	8375000	QX21619GM	BIO40
ADEPQWSLYPSDSQVSEEVK	2	2373	1187.51	Phospho (STY)	_ADEPQWSLYPSDSQVS(Phospho (STY))EEVK_	58.073	833580	QX21625GM	BIO8
ADEPQWSLYPSDSQVSEEVK	3	2373	792.009	Phospho (STY)	_ADEPQWSLYPSDSQVS(Phospho (STY))EEVK_	55.061	1137800	QX21625GM	BIO8
ADEPQWSLYPSDSQVSEEVK	3	2373	792.009	Phospho (STY)	_ADEPQWSLYPSDSQVS(Phospho (STY))EEVK_	171.72	228070000	QX21625GM	BIO8
ADEPQWSLYPSDSQVSEEVK	2	2373	1187.51	Phospho (STY)	_ADEPQWSLYPSDSQVS(Phospho (STY))EEVK_	238.72	114530000	QX21625GM	BIO8
ADEPQWSLYPSDSQVSEEVK	2	2373	1187.51	Phospho (STY)	_ADEPQWSLYPSDSQVS(Phospho (STY))EEVK_	258.43	1453100000	QX21628GM	BIO24
ADEPQWSLYPSDSQVSEEVK	3	2373	792.009	Phospho (STY)	_ADEPQWSLYPSDSQVS(Phospho (STY))EEVK_	143.05	2482100000	QX21628GM	BIO24
ADEPQWSLYPSDSQVSEEVK	3	2373	792.009	Phospho (STY)	_ADEPQWSLYPSDS(Phospho (STY))QVSEEVK_	94.838	8009700	QX21628GM	BIO24
ADEPQWSLYPSDSQVSEEVK	3	2373	792.009	Phospho (STY)	_ADEPQWSLYPSDSQVS(Phospho (STY))EEVK_	93.21	7198800	QX21628GM	BIO24
ADEPQWSLYPSDSQVSEEVK	2	2373	1187.51	Phospho (STY)	_ADEPQWSLYPSDSQVS(Phospho (STY))EEVK_	155.28	11906000	QX21628GM	BIO24
ADEPQWSLYPSDSQVSEEVK	3	2373	792.009	Phospho (STY)	_ADEPQWSLYPSDSQVS(Phospho (STY))EEVK_	151.91	440580000	QX21631GM	BIO7
ADEPQWSLYPSDSQVSEEVK	3	2373	792.009	Phospho (STY)	_ADEPQWSLYPSDSQVS(Phospho (STY))EEVK_	93.229	7000900	QX21631GM	BIO7
ADEPQWSLYPSDSQVSEEVK	3	2373	792.009	Phospho (STY)	_ADEPQWSLYPSDSQVS(Phospho (STY))EEVK_	43.494	NA	QX21631GM	BIO7
ADEPQWSLYPSDSQVSEEVK	2	2373	1187.51	Phospho (STY)	_ADEPQWSLYPSDSQVS(Phospho (STY))EEVK_	271.92	1206800000	QX21634GM	BIO3
ADEPQWSLYPSDSQVSEEVK	3	2373	792.009	Phospho (STY)	_ADEPQWSLYPSDSQVS(Phospho (STY))EEVK_	129.78	1972600000	QX21634GM	BIO3
ADEPQWSLYPSDSQVSEEVK	3	2373	792.009	Phospho (STY)	_ADEPQWSLYPSDSQVS(Phospho (STY))EEVK_	117.82	8784600	QX21634GM	BIO3
ADEPQWSLYPSDSQVSEEVK	3	2373	792.009	Phospho (STY)	_ADEPQWSLYPSDS(Phospho (STY))QVSEEVK_	81.888	8909700	QX21634GM	BIO3
ADEPQWSLYPSDSQVSEEVK	3	2373	792.009	Phospho (STY)	_ADEPQWSLYPSDSQVS(Phospho (STY))EEVK_	91.114	8207000	QX21634GM	BIO3
ADEPQWSLYPSDSQVSEEVK	2	2373	1187.51	Phospho (STY)	_ADEPQWSLYPSDSQVS(Phospho (STY))EEVK_	169.84	9520100	QX21634GM	BIO3
ADEPQWSLYPSDSQVSEEVK	3	2373	792.009	Phospho (STY)	_ADEPQWSLYPSDSQVS(Phospho (STY))EEVK_	197.37	1295900000	QX21637GM	BIO79
ADEPQWSLYPSDSQVSEEVK	2	2373	1187.51	Phospho (STY)	_ADEPQWSLYPSDSQVS(Phospho (STY))EEVK_	213.5	809840000	QX21637GM	BIO79
ADEPQWSLYPSDSQVSEEVK	3	2373	792.009	Phospho (STY)	_ADEPQWSLYPSDSQVS(Phospho (STY))EEVK_	121.56	11084000	QX21637GM	BIO79
ADEPQWSLYPSDSQVSEEVK	2	2373	1187.51	Phospho (STY)	_ADEPQWSLYPSDSQVS(Phospho (STY))EEVK_	59.975	4323900	QX21637GM	BIO79
ADEPQWSLYPSDSQVSEEVK	3	2373	792.009	Phospho (STY)	_ADEPQWSLYPSDS(Phospho (STY))QVSEEVK_	106.12	4207500	QX21637GM	BIO79
ADEPQWSLYPSDSQVSEEVK	3	2373	792.009	Phospho (STY)	_ADEPQWSLYPSDSQVS(Phospho (STY))EEVK_	75.524	2289400	QX21637GM	BIO79
ADEPQWSLYPSDSQVSEEVK	2	2373	1187.51	Phospho (STY)	_ADEPQWSLYPSDSQVS(Phospho (STY))EEVK_	57.806	2534500	QX21640GM	BIO68
ADEPQWSLYPSDSQVSEEVK	3	2373	792.009	Phospho (STY)	_ADEPQWSLYPSDSQVS(Phospho (STY))EEVK_	187.29	426900000	QX21640GM	BIO68
ADEPQWSLYPSDSQVSEEVK	2	2373	1187.51	Phospho (STY)	_ADEPQWSLYPSDSQVS(Phospho (STY))EEVK_	264.21	261570000	QX21640GM	BIO68
ADEPQWSLYPSDSQVSEEVK	3	2373	792.009	Phospho (STY)	_ADEPQWSLYPSDSQVS(Phospho (STY))EEVK_	58.92	3579700	QX21640GM	BIO68
ADEPQWSLYPSDSQVSEEVK	3	2373	792.009	Phospho (STY)	_ADEPQWSLYPSDSQVS(Phospho (STY))EEVK_	179.33	1892900000	QX21643GM	BIO44
ADEPQWSLYPSDSQVSEEVK	2	2373	1187.51	Phospho (STY)	_ADEPQWSLYPSDSQVS(Phospho (STY))EEVK_	266.45	963900000	QX21643GM	BIO44
ADEPQWSLYPSDSQVSEEVK	3	2373	792.009	Phospho (STY)	_ADEPQWSLYPSDS(Phospho (STY))QVSEEVK_	83.312	7750400	QX21643GM	BIO44
ADEPQWSLYPSDSQVSEEVK	2	2373	1187.51	Phospho (STY)	_ADEPQWSLYPSDS(Phospho (STY))QVSEEVK_	53.773	NA	QX21643GM	BIO44
ADEPQWSLYPSDSQVSEEVK	3	2373	792.009	Phospho (STY)	_ADEPQWSLYPSDSQVS(Phospho (STY))EEVK_	77.053	9210700	QX21649GM	BIO33
ADEPQWSLYPSDSQVSEEVK	2	2373	1187.51	Phospho (STY)	_ADEPQWSLYPSDS(Phospho (STY))QVSEEVK_	47.754	2568200	QX21649GM	BIO33
ADEPQWSLYPSDSQVSEEVK	3	2373	792.009	Phospho (STY)	_ADEPQWSLYPSDSQVS(Phospho (STY))EEVK_	167.72	598220000	QX21649GM	BIO33
ADEPQWSLYPSDSQVSEEVK	2	2373	1187.51	Phospho (STY)	_ADEPQWSLYPSDSQVS(Phospho (STY))EEVK_	236.96	282670000	QX21649GM	BIO33
ADEPQWSLYPSDSQVSEEVK	3	2373	792.009	Phospho (STY)	_ADEPQWSLYPSDSQVS(Phospho (STY))EEVK_	61.602	9031200	QX21652GM	BIO50
ADEPQWSLYPSDSQVSEEVK	3	2373	792.009	Phospho (STY)	_ADEPQWSLYPSDSQVS(Phospho (STY))EEVK_	187.29	207640000	QX21652GM	BIO50
ADEPQWSLYPSDSQVSEEVK	3	2373	792.009	Phospho (STY)	_ADEPQWSLYPSDSQVS(Phospho (STY))EEVK_	90.694	3063900	QX21652GM	BIO50
ADEPQWSLYPSDSQVSEEVK	3	2373	792.009	Phospho (STY)	_ADEPQWSLYPSDSQVS(Phospho (STY))EEVK_	160.67	273150000	QX21655GM	BIO93
ADEPQWSLYPSDSQVSEEVK	2	2373	1187.51	Phospho (STY)	_ADEPQWSLYPSDSQVS(Phospho (STY))EEVK_	243.87	157120000	QX21655GM	BIO93
ADEPQWSLYPSDSQVSEEVK	3	2373	792.009	Phospho (STY)	_ADEPQWSLYPSDSQVS(Phospho (STY))EEVK_	147.11	242730000	QX21672GM	BIO20
ADEPQWSLYPSDSQVSEEVK	2	2373	1187.51	Phospho (STY)	_ADEPQWSLYPSDSQVS(Phospho (STY))EEVK_	240.94	86404000	QX21672GM	BIO20
ADEPQWSLYPSDSQVSEEVK	3	2373	792.009	Phospho (STY)	_ADEPQWSLYPSDSQVS(Phospho (STY))EEVK_	161.84	534060000	QX21675GM	BIO99
ADEPQWSLYPSDSQVSEEVK	2	2373	1187.51	Phospho (STY)	_ADEPQWSLYPSDSQVS(Phospho (STY))EEVK_	273.01	371700000	QX21675GM	BIO99
ADEPQWSLYPSDSQVSEEVK	3	2373	792.009	Phospho (STY)	_ADEPQWSLYPSDSQVS(Phospho (STY))EEVK_	159.76	224450000	QX21675GM	BIO99
ADEPQWSLYPSDSQVSEEVK	3	2373	792.009	Phospho (STY)	_ADEPQWSLYPSDSQVS(Phospho (STY))EEVK_	63.701	5231200	QX21675GM	BIO99
ADEPQWSLYPSDSQVSEEVK	3	2373	792.009	Phospho (STY)	_ADEPQWSLYPSDSQVS(Phospho (STY))EEVK_	119.52	52539000	QX21675GM	BIO99
ADEPQWSLYPSDSQVSEEVK	2	2373	1187.51	Phospho (STY)	_ADEPQWSLYPS(Phospho (STY))DSQVSEEVK_	76.768	1906200	QX21675GM	BIO99
ADEPQWSLYPSDSQVSEEVK	2	2373	1187.51	Phospho (STY)	_ADEPQWSLYPSDSQVS(Phospho (STY))EEVK_	213.5	773120000	QX21678GM	BIO88
ADEPQWSLYPSDSQVSEEVK	3	2373	792.009	Phospho (STY)	_ADEPQWSLYPSDSQVS(Phospho (STY))EEVK_	146.5	1106400000	QX21678GM	BIO88
ADEPQWSLYPSDSQVSEEVK	3	2373	792.009	Phospho (STY)	_ADEPQWSLYPSDSQVS(Phospho (STY))EEVK_	95.519	8556700	QX21678GM	BIO88
ADEPQWSLYPSDSQVSEEVK	3	2373	792.009	Phospho (STY)	_ADEPQWSLYPSDSQVS(Phospho (STY))EEVK_	152.35	279080000	QX21684GM	BIO76
ADEPQWSLYPSDSQVSEEVK	2	2373	1187.51	Phospho (STY)	_ADEPQWSLYPSDSQVS(Phospho (STY))EEVK_	217.33	224610000	QX21684GM	BIO76
ADEPQWSLYPSDSQVSEEVK	3	2373	792.009	Phospho (STY)	_ADEPQWSLYPSDSQVS(Phospho (STY))EEVK_	81.763	9832200	QX21684GM	BIO76
ADEPQWSLYPSDSQVSEEVK	2	2373	1187.51	Phospho (STY)	_ADEPQWSLYPS(Phospho (STY))DSQVSEEVK_	48.625	802450	QX21684GM	BIO76
ADEPQWSLYPSDSQVSEEVK	3	2373	792.009	Phospho (STY)	_ADEPQWSLYPSDSQVS(Phospho (STY))EEVK_	195.24	571400000	QX21687GM	BIO71
ADEPQWSLYPSDSQVSEEVK	2	2373	1187.51	Phospho (STY)	_ADEPQWSLYPSDSQVS(Phospho (STY))EEVK_	233.59	5.57E+08	QX21687GM	BIO71
ADEPQWSLYPSDSQVSEEVK	3	2373	792.009	Phospho (STY)	_ADEPQWSLYPSDSQVS(Phospho (STY))EEVK_	107.03	40624000	QX21687GM	BIO71
ADEPQWSLYPSDSQVSEEVK	2	2373	1187.51	Phospho (STY)	_ADEPQWSLYPSDSQVS(Phospho (STY))EEVK_	146.97	8592000	QX21687GM	BIO71
ADEPQWSLYPSDSQVSEEVK	3	2373	792.009	Phospho (STY)	_ADEPQWSLYPSDSQVS(Phospho (STY))EEVK_	81.763	8423100	QX21687GM	BIO71
ADEPQWSLYPSDSQVSEEVK	2	2373	1187.51	Phospho (STY)	_ADEPQWSLYPSDSQVS(Phospho (STY))EEVK_	100.67	3576500	QX21687GM	BIO71
ADEPQWSLYPSDSQVSEEVK	3	2373	792.009	Phospho (STY)	_ADEPQWSLYPSDSQVS(Phospho (STY))EEVK_	66.793	6451200	QX21687GM	BIO71
ADEPQWSLYPSDSQVSEEVK	3	2373	792.009	Phospho (STY)	_ADEPQWSLYPSDSQVS(Phospho (STY))EEVK_	62.605	6324100	QX21687GM	BIO71
ADEPQWSLYPSDSQVSEEVK	3	2373	792.009	Phospho (STY)	_ADEPQWSLYPSDSQVS(Phospho (STY))EEVK_	42.791	4338400	QX21687GM	BIO71
ADEPQWSLYPSDSQVSEEVK	3	2373	792.009	Phospho (STY)	_ADEPQWSLYPSDSQVS(Phospho (STY))EEVK_	86.039	15085000	QX21687GM	BIO71
ADEPQWSLYPSDSQVSEEVK	3	2373	792.009	Phospho (STY)	_ADEPQWSLYPSDSQVS(Phospho (STY))EEVK_	86.039	10718000	QX21687GM	BIO71
ADEPQWSLYPSDSQVSEEVK	2	2373	1187.51	Phospho (STY)	_ADEPQWSLYPS(Phospho (STY))DSQVSEEVK_	89.049	4860700	QX21687GM	BIO71
ADEPQWSLYPSDSQVSEEVK	2	2373	1187.51	Phospho (STY)	_ADEPQWSLYPSDSQVS(Phospho (STY))EEVK_	125.23	1617200	QX21687GM	BIO71
ADEPQWSLYPSDSQVSEEVK	3	2373	792.009	Phospho (STY)	_ADEPQWSLYPSDSQVS(Phospho (STY))EEVK_	179.38	729710000	QX21690GM	BIO95
ADEPQWSLYPSDSQVSEEVK	3	2373	792.009	Phospho (STY)	_ADEPQWSLYPSDSQVS(Phospho (STY))EEVK_	100.04	11723000	QX21690GM	BIO95
ADEPQWSLYPSDSQVSEEVK	3	2373	792.009	Phospho (STY)	_ADEPQWSLYPSDS(Phospho (STY))QVSEEVK_	85.013	6124200	QX21690GM	BIO95
ADEPQWSLYPSDSQVSEEVK	2	2373	1187.51	Phospho (STY)	_ADEPQWSLYPSDSQVS(Phospho (STY))EEVK_	45.237	3013300	QX21690GM	BIO95
ADEPQWSLYPSDSQVSEEVK	3	2373	792.009	Phospho (STY)	_ADEPQWSLYPSDSQVS(Phospho (STY))EEVK_	164.79	1107500000	QX21693GM	BIO13
ADEPQWSLYPSDSQVSEEVK	2	2373	1187.51	Phospho (STY)	_ADEPQWSLYPSDSQVS(Phospho (STY))EEVK_	236.96	673060000	QX21693GM	BIO13
ADEPQWSLYPSDSQVSEEVK	3	2373	792.009	Phospho (STY)	_ADEPQWSLYPSDSQVS(Phospho (STY))EEVK_	79.36	8621600	QX21693GM	BIO13
ADEPQWSLYPSDSQVSEEVK	3	2373	792.009	Phospho (STY)	_ADEPQWSLYPSDSQVS(Phospho (STY))EEVK_	42.106	5157500	QX21693GM	BIO13
ADEPQWSLYPSDSQVSEEVK	3	2373	792.009	Phospho (STY)	_ADEPQWSLYPSDSQVS(Phospho (STY))EEVK_	40.756	2763700	QX21693GM	BIO13
ADEPQWSLYPSDSQVSEEVK	3	2373	792.009	Phospho (STY)	_ADEPQWSLYPSDSQVS(Phospho (STY))EEVK_	135.3	211060000	QX21696GM	BIO94
ADEPQWSLYPSDSQVSEEVK	3	2373	792.009	Phospho (STY)	_ADEPQWSLYPSDSQVS(Phospho (STY))EEVK_	185.28	412680000	QX21699GM	BIO98
ADEPQWSLYPSDSQVSEEVK	3	2373	792.009	Phospho (STY)	_ADEPQWSLYPSDSQVS(Phospho (STY))EEVK_	145.2	522340000	QX21699GM	BIO98
ADEPQWSLYPSDSQVSEEVK	3	2373	792.009	Phospho (STY)	_ADEPQWSLYPSDSQVS(Phospho (STY))EEVK_	63.63	4154600	QX21699GM	BIO98
ADEPQWSLYPSDSQVSEEVK	3	2373	792.009	Phospho (STY)	_ADEPQWSLYPSDSQVS(Phospho (STY))EEVK_	60.472	2899800	QX21699GM	BIO98
ADEPQWSLYPSDSQVSEEVK	3	2373	792.009	Phospho (STY)	_ADEPQWSLYPSDSQVS(Phospho (STY))EEVK_	59.359	5274400	QX21699GM	BIO98
ADEPQWSLYPSDSQVSEEVK	3	2373	792.009	Phospho (STY)	_ADEPQWSLYPSDSQVS(Phospho (STY))EEVK_	50.783	3217200	QX21699GM	BIO98
ADEPQWSLYPSDSQVSEEVK	3	2373	792.009	Phospho (STY)	_ADEPQWSLYPSDSQVS(Phospho (STY))EEVK_	189.33	421020000	QX21708GM	BIO55
ADEPQWSLYPSDSQVSEEVK	2	2373	1187.51	Phospho (STY)	_ADEPQWSLYPSDSQVS(Phospho (STY))EEVK_	247.89	272420000	QX21708GM	BIO55
ADEPQWSLYPSDSQVSEEVK	3	2373	792.009	Phospho (STY)	_ADEPQWSLYPSDSQVS(Phospho (STY))EEVK_	46.862	5494000	QX21708GM	BIO55
ADEPQWSLYPSDSQVSEEVK	2	2373	1187.51	Phospho (STY)	_ADEPQWSLYPSDSQVS(Phospho (STY))EEVK_	81.807	2546100	QX21708GM	BIO55
ADEPQWSLYPSDSQVSEEVK	3	2373	792.009	Phospho (STY)	_ADEPQWSLYPSDSQVS(Phospho (STY))EEVK_	177.41	825130000	QX21711GM	BIO52
ADEPQWSLYPSDSQVSEEVK	2	2373	1187.51	Phospho (STY)	_ADEPQWSLYPSDSQVS(Phospho (STY))EEVK_	265.96	743460000	QX21711GM	BIO52
ADEPQWSLYPSDSQVSEEVK	2	2373	1187.51	Phospho (STY)	_ADEPQWSLYPSDSQVS(Phospho (STY))EEVK_	113.99	6666900	QX21711GM	BIO52
ADEPQWSLYPSDSQVSEEVK	3	2373	792.009	Phospho (STY)	_ADEPQWSLYPSDS(Phospho (STY))QVSEEVK_	90.694	12300000	QX21711GM	BIO52
ADEPQWSLYPSDSQVSEEVK	2	2373	1187.51	Phospho (STY)	_ADEPQWSLYPSDSQVS(Phospho (STY))EEVK_	70.837	4471400	QX21711GM	BIO52
ADEPQWSLYPSDSQVSEEVK	3	2373	792.009	Phospho (STY)	_ADEPQWSLYPSDSQVS(Phospho (STY))EEVK_	61.602	8767200	QX21711GM	BIO52
ADEPQWSLYPSDSQVSEEVK	3	2373	792.009	Phospho (STY)	_ADEPQWSLYPSDSQVS(Phospho (STY))EEVK_	176.9	379190000	QX21714GM	BIO10
ADEPQWSLYPSDSQVSEEVK	3	2373	792.009	Phospho (STY)	_ADEPQWSLYPSDSQVS(Phospho (STY))EEVK_	70.449	9822500	QX21714GM	BIO10
ADEPQWSLYPSDSQVSEEVK	3	2373	792.009	Phospho (STY)	_ADEPQWSLYPSDSQVS(Phospho (STY))EEVK_	152.35	518450000	QX21717GM	BIO22
ADEPQWSLYPSDSQVSEEVK	2	2373	1187.51	Phospho (STY)	_ADEPQWSLYPSDSQVS(Phospho (STY))EEVK_	258.89	392290000	QX21717GM	BIO22
ADEPQWSLYPSDSQVSEEVK	3	2373	792.009	Phospho (STY)	_ADEPQWSLYPSDSQVS(Phospho (STY))EEVK_	67.217	4478100	QX21717GM	BIO22
ADEPQWSLYPSDSQVSEEVK	2	2373	1187.51	Phospho (STY)	_ADEPQWSLYPSDSQVS(Phospho (STY))EEVK_	67.449	2281300	QX21717GM	BIO22
ADEPQWSLYPSDSQVSEEVK	3	2373	792.009	Phospho (STY)	_ADEPQWSLYPSDSQVS(Phospho (STY))EEVK_	147.11	292270000	QX21720GM	BIO58
ADEPQWSLYPSDSQVSEEVK	3	2373	792.009	Phospho (STY)	_ADEPQWSLYPSDSQVS(Phospho (STY))EEVK_	80.664	7257200	QX21720GM	BIO58
ADEPQWSLYPSDSQVSEEVK	3	2373	792.009	Phospho (STY)	_ADEPQWSLYPSDSQVS(Phospho (STY))EEVK_	71.091	2265700	QX21720GM	BIO58
ADEPQWSLYPSDSQVSEEVK	2	2373	1187.51	Phospho (STY)	_ADEPQWSLYPSDSQVS(Phospho (STY))EEVK_	86.727	1490400	QX21720GM	BIO58
ADEPQWSLYPSDSQVSEEVK	3	2373	792.009	Phospho (STY)	_ADEPQWSLYPSDSQVS(Phospho (STY))EEVK_	155.87	336570000	QX21723GM	BIO96
ADEPQWSLYPSDSQVSEEVK	2	2373	1187.51	Phospho (STY)	_ADEPQWSLYPSDSQVS(Phospho (STY))EEVK_	350.82	318870000	QX21723GM	BIO96
ADEPQWSLYPSDSQVSEEVK	3	2373	792.009	Phospho (STY)	_ADEPQWSLYPSDSQVS(Phospho (STY))EEVK_	97.124	10929000	QX21723GM	BIO96
ADEPQWSLYPSDSQVSEEVK	3	2373	792.009	Phospho (STY)	_ADEPQWSLYPSDSQVS(Phospho (STY))EEVK_	41.084	2727600	QX21723GM	BIO96
ADEPQWSLYPSDSQVSEEVK	3	2373	792.009	Phospho (STY)	_ADEPQWSLYPSDSQVS(Phospho (STY))EEVK_	144.76	483650000	QX21740GM	BIO1
ADEPQWSLYPSDSQVSEEVK	2	2373	1187.51	Phospho (STY)	_ADEPQWSLYPSDSQVS(Phospho (STY))EEVK_	258.43	303090000	QX21740GM	BIO1
ADEPQWSLYPSDSQVSEEVK	2	2373	1187.51	Phospho (STY)	_ADEPQWSLYPSDSQVS(Phospho (STY))EEVK_	240.46	221190000	QX21743GM	BIO65
ADEPQWSLYPSDSQVSEEVK	3	2373	792.009	Phospho (STY)	_ADEPQWSLYPSDSQVS(Phospho (STY))EEVK_	155.87	382810000	QX21743GM	BIO65
ADEPQWSLYPSDSQVSEEVK	3	2373	792.009	Phospho (STY)	_ADEPQWSLYPSDSQVS(Phospho (STY))EEVK_	71.06	22844000	QX21743GM	BIO65
ADEPQWSLYPSDSQVSEEVK	2	2373	1187.51	Phospho (STY)	_ADEPQWSLYPSDSQVS(Phospho (STY))EEVK_	135.21	10230000	QX21743GM	BIO65
ADEPQWSLYPSDSQVSEEVK	2	2373	1187.51	Phospho (STY)	_ADEPQWSLYPSDSQVS(Phospho (STY))EEVK_	311.19	566570000	QX21746GM	BIO105
ADEPQWSLYPSDSQVSEEVK	3	2373	792.009	Phospho (STY)	_ADEPQWSLYPSDSQVS(Phospho (STY))EEVK_	160.67	665290000	QX21746GM	BIO105
ADEPQWSLYPSDSQVSEEVK	3	2373	792.009	Phospho (STY)	_ADEPQWSLYPSDSQVS(Phospho (STY))EEVK_	86.519	10732000	QX21746GM	BIO105
ADEPQWSLYPSDSQVSEEVK	2	2373	1187.51	Phospho (STY)	_ADEPQWSLYPSDSQVS(Phospho (STY))EEVK_	109.65	4905000	QX21746GM	BIO105
ADEPQWSLYPSDSQVSEEVK	3	2373	792.009	Phospho (STY)	_ADEPQWSLYPSDSQVS(Phospho (STY))EEVK_	56.468	2833400	QX21746GM	BIO105
ADEPQWSLYPSDSQVSEEVK	3	2373	792.009	Phospho (STY)	_ADEPQWSLYPSDSQVS(Phospho (STY))EEVK_	68.895	12126000	QX21746GM	BIO105
ADEPQWSLYPSDSQVSEEVK	2	2373	1187.51	Phospho (STY)	_ADEPQWSLYPSDSQVS(Phospho (STY))EEVK_	135.21	5367700	QX21746GM	BIO105
ADEPQWSLYPSDSQVSEEVK	3	2373	792.009	Phospho (STY)	_ADEPQWSLYPSDSQVS(Phospho (STY))EEVK_	183.49	869830000	QX21749GM	BIO62
ADEPQWSLYPSDSQVSEEVK	2	2373	1187.51	Phospho (STY)	_ADEPQWSLYPSDSQVS(Phospho (STY))EEVK_	89.011	5604700	QX21749GM	BIO62
ADEPQWSLYPSDSQVSEEVK	3	2373	792.009	Phospho (STY)	_ADEPQWSLYPSDSQVS(Phospho (STY))EEVK_	75.326	9857600	QX21749GM	BIO62
ADEPQWSLYPSDSQVSEEVK	3	2373	792.009	Phospho (STY)	_ADEPQWSLYPSDSQVS(Phospho (STY))EEVK_	58.92	2887100	QX21749GM	BIO62
ADEPQWSLYPSDSQVSEEVK	3	2373	792.009	Phospho (STY)	_ADEPQWSLYPSDSQVS(Phospho (STY))EEVK_	42.454	2216800	QX21749GM	BIO62
ADEPQWSLYPSDSQVSEEVK	3	2373	792.009	Phospho (STY)	_ADEPQWSLYPSDSQVS(Phospho (STY))EEVK_	56.468	2308000	QX21749GM	BIO62
ADEPQWSLYPSDSQVSEEVK	2	2373	1187.51	Phospho (STY)	_ADEPQWSLYPSDSQVS(Phospho (STY))EEVK_	250.79	442930000	QX21752GM	BIO39
ADEPQWSLYPSDSQVSEEVK	3	2373	792.009	Phospho (STY)	_ADEPQWSLYPSDSQVS(Phospho (STY))EEVK_	173.59	594800000	QX21752GM	BIO39
ADEPQWSLYPSDSQVSEEVK	3	2373	792.009	Phospho (STY)	_ADEPQWSLYPSDSQVS(Phospho (STY))EEVK_	101.45	68825000	QX21752GM	BIO39
ADEPQWSLYPSDSQVSEEVK	2	2373	1187.51	Phospho (STY)	_ADEPQWSLYPSDS(Phospho (STY))QVSEEVK_	53.278	4450200	QX21752GM	BIO39
ADEPQWSLYPSDSQVSEEVK	3	2373	792.009	Phospho (STY)	_ADEPQWSLYPSDSQVS(Phospho (STY))EEVK_	94.08	7136600	QX21752GM	BIO39
ADEPQWSLYPSDSQVSEEVK	2	2373	1187.51	Phospho (STY)	_ADEPQWSLYPSDSQVS(Phospho (STY))EEVK_	211.11	238020000	QX21755GM	BIO37
ADEPQWSLYPSDSQVSEEVK	3	2373	792.009	Phospho (STY)	_ADEPQWSLYPSDSQVS(Phospho (STY))EEVK_	151.42	374910000	QX21755GM	BIO37
ADEPQWSLYPSDSQVSEEVK	3	2373	792.009	Phospho (STY)	_ADEPQWSLYPSDSQVS(Phospho (STY))EEVK_	189.62	347860000	QX21758GM	BIO90
ADEPQWSLYPSDSQVSEEVK	2	2373	1187.51	Phospho (STY)	_ADEPQWSLYPSDSQVS(Phospho (STY))EEVK_	258.87	326720000	QX21758GM	BIO90
ADEPQWSLYPSDSQVSEEVK	3	2373	792.009	Phospho (STY)	_ADEPQWSLYPSDSQVS(Phospho (STY))EEVK_	125.05	22752000	QX21758GM	BIO90
ADEPQWSLYPSDSQVSEEVK	3	2373	792.009	Phospho (STY)	_ADEPQWSLYPSDSQVS(Phospho (STY))EEVK_	101.85	7135200	QX21758GM	BIO90
ADEPQWSLYPSDSQVSEEVK	3	2373	792.009	Phospho (STY)	_ADEPQWSLYPSDSQVS(Phospho (STY))EEVK_	87.72	4249800	QX21758GM	BIO90
ADEPQWSLYPSDSQVSEEVK	3	2373	792.009	Phospho (STY)	_ADEPQWSLYPSDSQVS(Phospho (STY))EEVK_	85.798	6461200	QX21758GM	BIO90
ADEPQWSLYPSDSQVSEEVK	2	2373	1187.51	Phospho (STY)	_ADEPQWSLYPSDSQVS(Phospho (STY))EEVK_	58.49	3291700	QX21758GM	BIO90
ADEPQWSLYPSDSQVSEEVK	3	2373	792.009	Phospho (STY)	_ADEPQWSLYPSDSQVS(Phospho (STY))EEVK_	76.161	3995000	QX21758GM	BIO90
ADEPQWSLYPSDSQVSEEVK	3	2373	792.009	Phospho (STY)	_ADEPQWSLYPSDSQVS(Phospho (STY))EEVK_	52.97	2891000	QX21758GM	BIO90
ADEPQWSLYPSDSQVSEEVK	2	2373	1187.51	Phospho (STY)	_ADEPQWSLYPSDS(Phospho (STY))QVSEEVK_	52.784	2154300	QX21758GM	BIO90
ADEPQWSLYPSDSQVSEEVK	3	2373	792.009	Phospho (STY)	_ADEPQWSLYPSDSQVS(Phospho (STY))EEVK_	67.827	3545400	QX21758GM	BIO90
ADEPQWSLYPSDSQVSEEVK	3	2373	792.009	Phospho (STY)	_ADEPQWSLYPSDSQVS(Phospho (STY))EEVK_	66.017	3394600	QX21758GM	BIO90
ADEPQWSLYPSDSQVSEEVK	3	2373	792.009	Phospho (STY)	_ADEPQWSLYPSDSQVS(Phospho (STY))EEVK_	55.051	1528200	QX21758GM	BIO90
ADEPQWSLYPSDSQVSEEVK	3	2373	792.009	Phospho (STY)	_ADEPQWSLYPSDSQVS(Phospho (STY))EEVK_	50.498	2063100	QX21758GM	BIO90
ADEPQWSLYPSDSQVSEEVK	3	2373	792.009	Phospho (STY)	_ADEPQWSLYPSDSQVS(Phospho (STY))EEVK_	64.152	2768700	QX21758GM	BIO90
ADEPQWSLYPSDSQVSEEVK	3	2373	792.009	Phospho (STY)	_ADEPQWSLYPSDSQVS(Phospho (STY))EEVK_	81.888	NA	QX21758GM	BIO90
ADEPQWSLYPSDSQVSEEVK	2	2373	1187.51	Phospho (STY)	_ADEPQWSLYPSDSQVS(Phospho (STY))EEVK_	74.029	NA	QX21758GM	BIO90
ADEPQWSLYPSDSQVSEEVK	2	2373	1187.51	Phospho (STY)	_ADEPQWSLYPSDSQVS(Phospho (STY))EEVK_	58.073	NA	QX21758GM	BIO90
ADEPQWSLYPSDSQVSEEVK	3	2373	792.009	Phospho (STY)	_ADEPQWSLYPSDSQVS(Phospho (STY))EEVK_	62.781	NA	QX21758GM	BIO90
ADEPQWSLYPSDSQVSEEVK	3	2373	792.009	Phospho (STY)	_ADEPQWSLYPSDSQVS(Phospho (STY))EEVK_	52.97	3996500	QX21758GM	BIO90
ADEPQWSLYPSDSQVSEEVK	2	2373	1187.51	Phospho (STY)	_ADEPQWSLYPSDSQVS(Phospho (STY))EEVK_	106.73	3217500	QX21758GM	BIO90
ADEPQWSLYPSDSQVSEEVK	2	2373	1187.51	Phospho (STY)	_ADEPQWSLYPSDSQVS(Phospho (STY))EEVK_	73.11	2228900	QX21758GM	BIO90
ADEPQWSLYPSDSQVSEEVK	3	2373	792.009	Phospho (STY)	_ADEPQWSLYPSDSQVS(Phospho (STY))EEVK_	195.24	349020000	QX21764GM	BIO53
ADEPQWSLYPSDSQVSEEVK	2	2373	1187.51	Phospho (STY)	_ADEPQWSLYPSDSQVS(Phospho (STY))EEVK_	52.784	11746000	QX21764GM	BIO53
ADEPQWSLYPSDSQVSEEVK	2	2373	1187.51	Phospho (STY)	_ADEPQWSLYPS(Phospho (STY))DSQVSEEVK_	45.257	1690100	QX21764GM	BIO53
ADEPQWSLYPSDSQVSEEVK	3	2373	792.009	Phospho (STY)	_ADEPQWSLYPSDSQVS(Phospho (STY))EEVK_	76.98	NA	QX21764GM	BIO53
ADEPQWSLYPSDSQVSEEVK	3	2373	792.009	Phospho (STY)	_ADEPQWSLYPSDSQVS(Phospho (STY))EEVK_	102.69	23929000	QX21764GM	BIO53
ADEPQWSLYPSDSQVSEEVK	3	2373	792.009	Phospho (STY)	_ADEPQWSLYPSDSQVS(Phospho (STY))EEVK_	44.711	6036400	QX21767GM	BIO97
ADEPQWSLYPSDSQVSEEVK	2	2373	1187.51	Phospho (STY)	_ADEPQWSLYPSDSQVS(Phospho (STY))EEVK_	282.72	797640000	QX21767GM	BIO97
ADEPQWSLYPSDSQVSEEVK	3	2373	792.009	Phospho (STY)	_ADEPQWSLYPSDSQVS(Phospho (STY))EEVK_	187.29	804080000	QX21767GM	BIO97
ADEPQWSLYPSDSQVSEEVK	3	2373	792.009	Phospho (STY)	_ADEPQWSLYPSDSQVS(Phospho (STY))EEVK_	138.93	37353000	QX21767GM	BIO97
ADEPQWSLYPSDSQVSEEVK	3	2373	792.009	Phospho (STY)	_ADEPQWSLYPSDSQVS(Phospho (STY))EEVK_	104.38	17057000	QX21767GM	BIO97
ADEPQWSLYPSDSQVSEEVK	3	2373	792.009	Phospho (STY)	_ADEPQWSLYPSDSQVS(Phospho (STY))EEVK_	101.85	11169000	QX21767GM	BIO97
ADEPQWSLYPSDSQVSEEVK	2	2373	1187.51	Phospho (STY)	_ADEPQWSLYPSDS(Phospho (STY))QVSEEVK_	76.155	4930300	QX21767GM	BIO97
ADEPQWSLYPSDSQVSEEVK	3	2373	792.009	Phospho (STY)	_ADEPQWSLYPSDSQVS(Phospho (STY))EEVK_	64.152	3515500	QX21767GM	BIO97
ADEPQWSLYPSDSQVSEEVK	3	2373	792.009	Phospho (STY)	_ADEPQWSLYPSDSQVS(Phospho (STY))EEVK_	40.428	1743200	QX21767GM	BIO97
ADEPQWSLYPSDSQVSEEVK	2	2373	1187.51	Phospho (STY)	_ADEPQWSLYPSDS(Phospho (STY))QVSEEVK_	72.359	2268100	QX21767GM	BIO97
ADEPQWSLYPSDSQVSEEVK	3	2373	792.009	Phospho (STY)	_ADEPQWSLYPSDSQVS(Phospho (STY))EEVK_	160	445640000	QX21770GM	BIO102
ADEPQWSLYPSDSQVSEEVK	2	2373	1187.51	Phospho (STY)	_ADEPQWSLYPSDSQVS(Phospho (STY))EEVK_	213.5	332270000	QX21770GM	BIO102
ADEPQWSLYPSDSQVSEEVK	3	2373	792.009	Phospho (STY)	_ADEPQWSLYPSDS(Phospho (STY))QVSEEVK_	80.813	9266100	QX21770GM	BIO102
ADEPQWSLYPSDSQVSEEVK	3	2373	792.009	Phospho (STY)	_ADEPQWSLYPSDSQVS(Phospho (STY))EEVK_	41.423	4281000	QX21770GM	BIO102
ADEPQWSLYPSDSQVSEEVK	3	2373	792.009	Phospho (STY)	_ADEPQWSLYPSDSQVS(Phospho (STY))EEVK_	71.678	NA	QX21770GM	BIO102
ADEPQWSLYPSDSQVSEEVK	2	2373	1187.51	Phospho (STY)	_ADEPQWSLYPSDSQVS(Phospho (STY))EEVK_	80.236	NA	QX21770GM	BIO102
ADEPQWSLYPSDSQVSEEVK	2	2373	1187.51	Phospho (STY)	_ADEPQWSLYPSDSQVS(Phospho (STY))EEVK_	282.72	183190000	QX21773GM	BIO67
ADEPQWSLYPSDSQVSEEVK	3	2373	792.009	Phospho (STY)	_ADEPQWSLYPSDSQVS(Phospho (STY))EEVK_	195.24	271320000	QX21773GM	BIO67
ADEPQWSLYPSDSQVSEEVK	3	2373	792.009	Phospho (STY)	_ADEPQWSLYPSDSQVS(Phospho (STY))EEVK_	74.123	5468400	QX21773GM	BIO67
ADEPQWSLYPSDSQVSEEVK	2	2373	1187.51	Phospho (STY)	_ADEPQWSLYPSDS(Phospho (STY))QVSEEVK_	106.75	2648100	QX21773GM	BIO67
ADEPQWSLYPSDSQVSEEVK	2	2373	1187.51	Phospho (STY)	_ADEPQWSLYPSDS(Phospho (STY))QVSEEVK_	55.864	2767500	QX21776GM	BIO29
ADEPQWSLYPSDSQVSEEVK	3	2373	792.009	Phospho (STY)	_ADEPQWSLYPSDSQVS(Phospho (STY))EEVK_	176.9	403090000	QX21776GM	BIO29
ADEPQWSLYPSDSQVSEEVK	3	2373	792.009	Phospho (STY)	_ADEPQWSLYPSDSQVS(Phospho (STY))EEVK_	62.605	NA	QX21776GM	BIO29
ADEPQWSLYPSDSQVSEEVK	3	2373	792.009	Phospho (STY)	_ADEPQWSLYPSDSQVS(Phospho (STY))EEVK_	143.25	868130000	QX21782GM	BIO73
ADEPQWSLYPSDSQVSEEVK	2	2373	1187.51	Phospho (STY)	_ADEPQWSLYPSDSQVS(Phospho (STY))EEVK_	233.59	385420000	QX21782GM	BIO73
ADEPQWSLYPSDSQVSEEVK	3	2373	792.009	Phospho (STY)	_ADEPQWSLYPSDSQVS(Phospho (STY))EEVK_	74.905	8821200	QX21782GM	BIO73
ADEPQWSLYPSDSQVSEEVK	3	2373	792.009	Phospho (STY)	_ADEPQWSLYPSDSQVS(Phospho (STY))EEVK_	162.41	676190000	QX21788GM	BIO101
ADEPQWSLYPSDSQVSEEVK	2	2373	1187.51	Phospho (STY)	_ADEPQWSLYPSDSQVS(Phospho (STY))EEVK_	280.32	394710000	QX21788GM	BIO101
ADEPQWSLYPSDSQVSEEVK	3	2373	792.009	Phospho (STY)	_ADEPQWSLYPSDSQVS(Phospho (STY))EEVK_	63.376	3672700	QX21788GM	BIO101
ADEPQWSLYPSDSQVSEEVK	3	2373	792.009	Phospho (STY)	_ADEPQWSLYPSDSQVS(Phospho (STY))EEVK_	158.2	707010000	QX21791GM	BIO78
ADEPQWSLYPSDSQVSEEVK	2	2373	1187.51	Phospho (STY)	_ADEPQWSLYPSDSQVS(Phospho (STY))EEVK_	275.68	465660000	QX21791GM	BIO78
ADEPQWSLYPSDSQVSEEVK	3	2373	792.009	Phospho (STY)	_ADEPQWSLYPSDSQVS(Phospho (STY))EEVK_	119.32	53175000	QX21791GM	BIO78
ADEPQWSLYPSDSQVSEEVK	3	2373	792.009	Phospho (STY)	_ADEPQWSLYPSDSQVS(Phospho (STY))EEVK_	111.84	11742000	QX21791GM	BIO78
ADEPQWSLYPSDSQVSEEVK	2	2373	1187.51	Phospho (STY)	_ADEPQWSLYPSDS(Phospho (STY))QVSEEVK_	115.46	5242700	QX21791GM	BIO78
ADEPQWSLYPSDSQVSEEVK	3	2373	792.009	Phospho (STY)	_ADEPQWSLYPSDSQVS(Phospho (STY))EEVK_	83.312	7380900	QX21791GM	BIO78
ADEPQWSLYPSDSQVSEEVK	3	2373	792.009	Phospho (STY)	_ADEPQWSLYPSDSQVS(Phospho (STY))EEVK_	92.147	11378000	QX21791GM	BIO78
ADEPQWSLYPSDSQVSEEVK	3	2373	792.009	Phospho (STY)	_ADEPQWSLYPSDSQVS(Phospho (STY))EEVK_	64.68	2500100	QX21791GM	BIO78
ADEPQWSLYPSDSQVSEEVK	3	2373	792.009	Phospho (STY)	_ADEPQWSLYPSDSQVS(Phospho (STY))EEVK_	40.285	1852000	QX21791GM	BIO78
ADEPQWSLYPSDSQVSEEVK	3	2373	792.009	Phospho (STY)	_ADEPQWSLYPSDSQVS(Phospho (STY))EEVK_	55.061	2413300	QX21791GM	BIO78
ADEPQWSLYPSDSQVSEEVK	3	2373	792.009	Phospho (STY)	_ADEPQWSLYPSDSQVS(Phospho (STY))EEVK_	42.106	1568000	QX21791GM	BIO78
ADEPQWSLYPSDSQVSEEVK	3	2373	792.009	Phospho (STY)	_ADEPQWSLYPSDSQVS(Phospho (STY))EEVK_	162.01	189580000	QX21794GM	BIO54
ADEPQWSLYPSDSQVSEEVK	3	2373	792.009	Phospho (STY)	_ADEPQWSLYPSDSQVS(Phospho (STY))EEVK_	125.39	91798000	QX21794GM	BIO54
ADEPQWSLYPSDSQVSEEVK	3	2373	792.009	Phospho (STY)	_ADEPQWSLYPSDSQVS(Phospho (STY))EEVK_	49.618	3669100	QX21794GM	BIO54
ADEPQWSLYPSDSQVSEEVK	3	2373	792.009	Phospho (STY)	_ADEPQWSLYPSDSQVS(Phospho (STY))EEVK_	69.435	1558900	QX21797GM	BIO108
ADEPQWSLYPSDSQVSEEVK	2	2373	1187.51	Phospho (STY)	_ADEPQWSLYPSDSQVS(Phospho (STY))EEVK_	252.44	388100000	QX21797GM	BIO108
ADEPQWSLYPSDSQVSEEVK	3	2373	792.009	Phospho (STY)	_ADEPQWSLYPSDSQVS(Phospho (STY))EEVK_	169.6	520720000	QX21797GM	BIO108
ADEPQWSLYPSDSQVSEEVK	3	2373	792.009	Phospho (STY)	_ADEPQWSLYPSDSQVS(Phospho (STY))EEVK_	107.03	26570000	QX21797GM	BIO108
ADEPQWSLYPSDSQVSEEVK	2	2373	1187.51	Phospho (STY)	_ADEPQWSLYPSDSQVS(Phospho (STY))EEVK_	107.02	7459300	QX21797GM	BIO108
ADEPQWSLYPSDSQVSEEVK	3	2373	792.009	Phospho (STY)	_ADEPQWSLYPSDSQVS(Phospho (STY))EEVK_	89.272	14058000	QX21797GM	BIO108
ADEPQWSLYPSDSQVSEEVK	2	2373	1187.51	Phospho (STY)	_ADEPQWSLYPSDSQVS(Phospho (STY))EEVK_	67.43	10892000	QX21797GM	BIO108
ADEPQWSLYPSDSQVSEEVK	3	2373	792.009	Phospho (STY)	_ADEPQWSLYPSDSQVS(Phospho (STY))EEVK_	89.272	7574100	QX21797GM	BIO108
ADEPQWSLYPSDSQVSEEVK	3	2373	792.009	Phospho (STY)	_ADEPQWSLYPSDSQVS(Phospho (STY))EEVK_	83.09	7420500	QX21797GM	BIO108
ADEPQWSLYPSDSQVSEEVK	3	2373	792.009	Phospho (STY)	_ADEPQWSLYPSDSQVS(Phospho (STY))EEVK_	81.888	5746500	QX21797GM	BIO108
ADEPQWSLYPSDSQVSEEVK	3	2373	792.009	Phospho (STY)	_ADEPQWSLYPSDSQVS(Phospho (STY))EEVK_	66.017	4799500	QX21797GM	BIO108
ADEPQWSLYPSDSQVSEEVK	2	2373	1187.51	Phospho (STY)	_ADEPQWSLYPSDSQVS(Phospho (STY))EEVK_	45.094	1832000	QX21797GM	BIO108
ADEPQWSLYPSDSQVSEEVK	3	2373	792.009	Phospho (STY)	_ADEPQWSLYPSDSQVS(Phospho (STY))EEVK_	63.63	4058100	QX21797GM	BIO108
ADEPQWSLYPSDSQVSEEVK	2	2373	1187.51	Phospho (STY)	_ADEPQWSLYPSDSQVS(Phospho (STY))EEVK_	47.082	1841300	QX21797GM	BIO108
ADEPQWSLYPSDSQVSEEVK	3	2373	792.009	Phospho (STY)	_ADEPQWSLYPSDSQVS(Phospho (STY))EEVK_	66.017	5389800	QX21797GM	BIO108
ADEPQWSLYPSDSQVSEEVK	3	2373	792.009	Phospho (STY)	_ADEPQWSLYPSDSQVS(Phospho (STY))EEVK_	45.126	7635600	QX21797GM	BIO108
ADEPQWSLYPSDSQVSEEVK	3	2373	792.009	Phospho (STY)	_ADEPQWSLYPSDSQVS(Phospho (STY))EEVK_	55.061	2612100	QX21797GM	BIO108
ADEPQWSLYPSDSQVSEEVK	3	2373	792.009	Phospho (STY)	_ADEPQWSLYPSDSQVS(Phospho (STY))EEVK_	83.312	5616600	QX21797GM	BIO108
ADEPQWSLYPSDSQVSEEVK	3	2373	792.009	Phospho (STY)	_ADEPQWSLYPSDSQVS(Phospho (STY))EEVK_	143.25	956320000	QX21800GM	BIO45
ADEPQWSLYPSDSQVSEEVK	2	2373	1187.51	Phospho (STY)	_ADEPQWSLYPSDSQVS(Phospho (STY))EEVK_	249.52	518340000	QX21800GM	BIO45
ADEPQWSLYPSDSQVSEEVK	3	2373	792.009	Phospho (STY)	_ADEPQWSLYPSDSQVS(Phospho (STY))EEVK_	101.85	13687000	QX21800GM	BIO45
ADEPQWSLYPSDSQVSEEVK	2	2373	1187.51	Phospho (STY)	_ADEPQWSLYPSDSQVS(Phospho (STY))EEVK_	148.91	5193600	QX21800GM	BIO45
ADEPQWSLYPSDSQVSEEVK	2	2373	1187.51	Phospho (STY)	_ADEPQWSLYPSDSQVS(Phospho (STY))EEVK_	119.38	3995800	QX21800GM	BIO45
ADEPQWSLYPSDSQVSEEVK	3	2373	792.009	Phospho (STY)	_ADEPQWSLYPSDSQVS(Phospho (STY))EEVK_	67.832	7870000	QX21800GM	BIO45
ADEPQWSLYPSDSQVSEEVK	3	2373	792.009	Phospho (STY)	_ADEPQWSLYPSDSQVS(Phospho (STY))EEVK_	121.38	730180000	QX21803GM	BIO106
ADEPQWSLYPSDSQVSEEVK	3	2373	792.009	Phospho (STY)	_ADEPQWSLYPSDSQVS(Phospho (STY))EEVK_	64.68	4261500	QX21803GM	BIO106
ADEPQWSLYPSDSQVSEEVK	3	2373	792.009	Phospho (STY)	_ADEPQWSLYPSDSQVS(Phospho (STY))EEVK_	189.33	548720000	QX21806GM	BIO70
ADEPQWSLYPSDSQVSEEVK	2	2373	1187.51	Phospho (STY)	_ADEPQWSLYPSDSQVS(Phospho (STY))EEVK_	306.06	401500000	QX21806GM	BIO70
ADEPQWSLYPSDSQVSEEVK	2	2373	1187.51	Phospho (STY)	_ADEPQWSLYPSDSQVS(Phospho (STY))EEVK_	264.92	323660000	QX21812GM	BIO64
ADEPQWSLYPSDSQVSEEVK	3	2373	792.009	Phospho (STY)	_ADEPQWSLYPSDSQVS(Phospho (STY))EEVK_	143.05	335230000	QX21812GM	BIO64
ADEPQWSLYPSDSQVSEEVK	3	2373	792.009	Phospho (STY)	_ADEPQWSLYPSDSQVS(Phospho (STY))EEVK_	125.39	734330000	QX21812GM	BIO64
ADEPQWSLYPSDSQVSEEVK	3	2373	792.009	Phospho (STY)	_ADEPQWSLYPSDSQVS(Phospho (STY))EEVK_	162.71	428620000	QX21818GM	BIO100
ADEPQWSLYPSDSQVSEEVK	3	2373	792.009	Phospho (STY)	_ADEPQWSLYPSDSQVS(Phospho (STY))EEVK_	48.232	6140000	QX21818GM	BIO100
ADEPQWSLYPSDSQVSEEVK	3	2373	792.009	Phospho (STY)	_ADEPQWSLYPSDSQVS(Phospho (STY))EEVK_	57.578	3536600	QX21818GM	BIO100
ADEPQWSLYPSDSQVSEEVK	3	2373	792.009	Phospho (STY)	_ADEPQWSLYPSDSQVS(Phospho (STY))EEVK_	169.6	297080000	QX21824GM	BIO75
ADEPQWSLYPSDSQVSEEVK	2	2373	1187.51	Phospho (STY)	_ADEPQWSLYPSDSQVS(Phospho (STY))EEVK_	313.24	171160000	QX21824GM	BIO75
ADEPQWSLYPSDSQVSEEVK	3	2373	792.009	Phospho (STY)	_ADEPQWSLYPSDSQVS(Phospho (STY))EEVK_	65.753	2156700	QX21824GM	BIO75
ADEPQWSLYPSDSQVSEEVK	3	2373	792.009	Phospho (STY)	_ADEPQWSLYPSDSQVS(Phospho (STY))EEVK_	187.29	579670000	QX21830GM	BIO107
ADEPQWSLYPSDSQVSEEVK	2	2373	1187.51	Phospho (STY)	_ADEPQWSLYPSDSQVS(Phospho (STY))EEVK_	243.87	287930000	QX21830GM	BIO107
ADEPQWSLYPSDSQVSEEVK	3	2373	792.009	Phospho (STY)	_ADEPQWSLYPSDSQVS(Phospho (STY))EEVK_	106.11	16236000	QX21830GM	BIO107
ADEPQWSLYPSDSQVSEEVK	3	2373	792.009	Phospho (STY)	_ADEPQWSLYPSDSQVS(Phospho (STY))EEVK_	68.97	11164000	QX21830GM	BIO107
ADEPQWSLYPSDSQVSEEVK	3	2373	792.009	Phospho (STY)	_ADEPQWSLYPSDSQVS(Phospho (STY))EEVK_	78.758	5783700	QX21830GM	BIO107
ADEPQWSLYPSDSQVSEEVK	2	2373	1187.51	Phospho (STY)	_ADEPQWSLYPSDS(Phospho (STY))QVSEEVK_	60.564	2854500	QX21830GM	BIO107
ADEPQWSLYPSDSQVSEEVK	3	2373	792.009	Phospho (STY)	_ADEPQWSLYPSDSQVS(Phospho (STY))EEVK_	62.605	6500100	QX21830GM	BIO107
ADEPQWSLYPSDSQVSEEVK	3	2373	792.009	Phospho (STY)	_ADEPQWSLYPSDSQVS(Phospho (STY))EEVK_	71.091	6851600	QX21830GM	BIO107
ADEPQWSLYPSDSQVSEEVK	3	2373	792.009	Phospho (STY)	_ADEPQWSLYPSDSQVS(Phospho (STY))EEVK_	56.468	4832000	QX21830GM	BIO107
ADEPQWSLYPSDSQVSEEVK	3	2373	792.009	Phospho (STY)	_ADEPQWSLYPSDSQVS(Phospho (STY))EEVK_	67.217	2676900	QX21830GM	BIO107
ADEPQWSLYPSDSQVSEEVK	2	2373	1187.51	Phospho (STY)	_ADEPQWSLYPS(Phospho (STY))DSQVSEEVK_	69.737	NA	QX21830GM	BIO107
ADEPQWSLYPSDSQVSEEVK	2	2373	1187.51	Phospho (STY)	_ADEPQWSLYPS(Phospho (STY))DSQVSEEVK_	86.479	3964700	QX21830GM	BIO107
ADEPQWSLYPSDSQVSEEVK	2	2373	1187.51	Phospho (STY)	_ADEPQWSLYPSDS(Phospho (STY))QVSEEVK_	80.238	3205400	QX21830GM	BIO107
ADEPQWSLYPSDSQVSEEVK	3	2373	792.009	Phospho (STY)	_ADEPQWSLYPSDSQVS(Phospho (STY))EEVK_	166.91	1613300000	QX21833GM	BIO103
ADEPQWSLYPSDSQVSEEVK	2	2373	1187.51	Phospho (STY)	_ADEPQWSLYPSDSQVS(Phospho (STY))EEVK_	231.93	860610000	QX21833GM	BIO103
ADEPQWSLYPSDSQVSEEVK	3	2373	792.009	Phospho (STY)	_ADEPQWSLYPSDSQVS(Phospho (STY))EEVK_	75.404	10468000	QX21833GM	BIO103
ADEPQWSLYPSDSQVSEEVK	2	2373	1187.51	Phospho (STY)	_ADEPQWSLYPSDSQVS(Phospho (STY))EEVK_	103.17	5093100	QX21833GM	BIO103
ADEPQWSLYPSDSQVSEEVK	3	2373	792.009	Phospho (STY)	_ADEPQWSLYPSDSQVS(Phospho (STY))EEVK_	169.6	603420000	QX21839GM	BIO42
ADEPQWSLYPSDSQVSEEVK	3	2373	792.009	Phospho (STY)	_ADEPQWSLYPSDSQVS(Phospho (STY))EEVK_	144.76	313200000	QX21839GM	BIO42
ADEPQWSLYPSDSQVSEEVK	3	2373	792.009	Phospho (STY)	_ADEPQWSLYPSDSQVS(Phospho (STY))EEVK_	59.359	3472600	QX21839GM	BIO42
ADEPQWSLYPSDSQVSEEVK	3	2373	792.009	Phospho (STY)	_ADEPQWSLYPSDSQVS(Phospho (STY))EEVK_	46.839	3933300	QX21839GM	BIO42
ADEPQWSLYPSDSQVSEEVK	3	2373	792.009	Phospho (STY)	_ADEPQWSLYPSDSQVS(Phospho (STY))EEVK_	40.285	3101500	QX21839GM	BIO42
ADEPQWSLYPSDSQVSEEVK	3	2373	792.009	Phospho (STY)	_ADEPQWSLYPSDS(Phospho (STY))QVSEEVK_	41.904	2667700	QX21839GM	BIO42
ADEPQWSLYPSDSQVSEEVK	3	2373	792.009	Phospho (STY)	_ADEPQWSLYPSDSQVS(Phospho (STY))EEVK_	190.24	433010000	QX21842GM	BIO49
ADEPQWSLYPSDSQVSEEVK	2	2373	1187.51	Phospho (STY)	_ADEPQWSLYPSDSQVS(Phospho (STY))EEVK_	53.779	3145700	QX21845GM	BIO5
ADEPQWSLYPSDSQVSEEVK	2	2373	1187.51	Phospho (STY)	_ADEPQWSLYPSDSQVS(Phospho (STY))EEVK_	182.39	164430000	QX21845GM	BIO5
ADEPQWSLYPSDSQVSEEVK	3	2373	792.009	Phospho (STY)	_ADEPQWSLYPSDSQVS(Phospho (STY))EEVK_	151.91	297240000	QX21845GM	BIO5
ADEPQWSLYPSDSQVSEEVK	3	2373	792.009	Phospho (STY)	_ADEPQWSLYPSDSQVS(Phospho (STY))EEVK_	127.16	379500000	QX21845GM	BIO5
ADEPQWSLYPSDSQVSEEVK	2	2373	1187.51	Phospho (STY)	_ADEPQWSLYPSDSQVS(Phospho (STY))EEVK_	194.24	205530000	QX21845GM	BIO5
ADEPQWSLYPSDSQVSEEVK	2	2373	1187.51	Phospho (STY)	_ADEPQWSLYPSDSQVS(Phospho (STY))EEVK_	94.856	6054100	QX21845GM	BIO5
ADEPQWSLYPSDSQVSEEVK	3	2373	792.009	Phospho (STY)	_ADEPQWSLYPSDSQVS(Phospho (STY))EEVK_	174.4	649170000	QX21851GM	BIO81
ADEPQWSLYPSDSQVSEEVK	3	2373	792.009	Phospho (STY)	_ADEPQWSLYPSDSQVS(Phospho (STY))EEVK_	119.32	28876000	QX21851GM	BIO81
ADEPQWSLYPSDSQVSEEVK	2	2373	1187.51	Phospho (STY)	_ADEPQWSLYPSDSQVS(Phospho (STY))EEVK_	159.06	9048500	QX21851GM	BIO81
ADEPQWSLYPSDSQVSEEVK	3	2373	792.009	Phospho (STY)	_ADEPQWSLYPSDSQVS(Phospho (STY))EEVK_	81.974	10341000	QX21851GM	BIO81
ADEPQWSLYPSDSQVSEEVK	2	2373	1187.51	Phospho (STY)	_ADEPQWSLYPSDSQVS(Phospho (STY))EEVK_	51.566	2796000	QX21851GM	BIO81
ADEPQWSLYPSDSQVSEEVK	3	2373	792.009	Phospho (STY)	_ADEPQWSLYPSDSQVS(Phospho (STY))EEVK_	95.519	5023600	QX21851GM	BIO81
ADEPQWSLYPSDSQVSEEVK	2	2373	1187.51	Phospho (STY)	_ADEPQWSLYPSDSQVS(Phospho (STY))EEVK_	51.487	2904400	QX21851GM	BIO81
ADEPQWSLYPSDSQVSEEVK	3	2373	792.009	Phospho (STY)	_ADEPQWSLYPSDSQVS(Phospho (STY))EEVK_	75.326	5166800	QX21851GM	BIO81
ADEPQWSLYPSDSQVSEEVK	3	2373	792.009	Phospho (STY)	_ADEPQWSLYPSDSQVS(Phospho (STY))EEVK_	83.09	4265700	QX21851GM	BIO81
ADEPQWSLYPSDSQVSEEVK	2	2373	1187.51	Phospho (STY)	_ADEPQWSLYPSDSQVS(Phospho (STY))EEVK_	70.555	2089800	QX21851GM	BIO81
ADEPQWSLYPSDSQVSEEVK	3	2373	792.009	Phospho (STY)	_ADEPQWSLYPSDSQVS(Phospho (STY))EEVK_	65.428	5676000	QX21851GM	BIO81
ADEPQWSLYPSDSQVSEEVK	3	2373	792.009	Phospho (STY)	_ADEPQWSLYPSDSQVS(Phospho (STY))EEVK_	58.938	7218500	QX21851GM	BIO81
ADEPQWSLYPSDSQVSEEVK	3	2373	792.009	Phospho (STY)	_ADEPQWSLYPSDSQVS(Phospho (STY))EEVK_	73.036	3139800	QX21851GM	BIO81
ADEPQWSLYPSDSQVSEEVK	3	2373	792.009	Phospho (STY)	_ADEPQWSLYPSDSQVS(Phospho (STY))EEVK_	48.773	2303400	QX21851GM	BIO81
ADEPQWSLYPSDSQVSEEVK	3	2373	792.009	Phospho (STY)	_ADEPQWSLYPSDSQVS(Phospho (STY))EEVK_	50.945	1936000	QX21851GM	BIO81
ADEPQWSLYPSDSQVSEEVK	3	2373	792.009	Phospho (STY)	_ADEPQWSLYPSDSQVS(Phospho (STY))EEVK_	56.131	2075800	QX21851GM	BIO81
ADEPQWSLYPSDSQVSEEVK	3	2373	792.009	Phospho (STY)	_ADEPQWSLYPSDSQVS(Phospho (STY))EEVK_	71.091	2743400	QX21851GM	BIO81
ADEPQWSLYPSDSQVSEEVK	3	2373	792.009	Phospho (STY)	_ADEPQWSLYPSDSQVS(Phospho (STY))EEVK_	75.326	NA	QX21851GM	BIO81
ADEPQWSLYPSDSQVSEEVK	2	2373	1187.51	Phospho (STY)	_ADEPQWSLYPSDS(Phospho (STY))QVSEEVK_	51.348	NA	QX21851GM	BIO81
ADEPQWSLYPSDSQVSEEVK	2	2373	1187.51	Phospho (STY)	_ADEPQWSLYPSDSQVS(Phospho (STY))EEVK_	44.382	NA	QX21851GM	BIO81
ADEPQWSLYPSDSQVSEEVK	2	2373	1187.51	Phospho (STY)	_ADEPQWSLYPS(Phospho (STY))DSQVSEEVK_	69.108	2251500	QX21851GM	BIO81
ADEPQWSLYPSDSQVSEEVK	2	2373	1187.51	Phospho (STY)	_ADEPQWSLYPSDSQVS(Phospho (STY))EEVK_	NA	1949100	QX21460GM	BIO18
ADEPQWSLYPSDSQVSEEVK	2	2373	1187.51	Phospho (STY)	_ADEPQWSLYPSDSQVS(Phospho (STY))EEVK_	NA	425060000	QX21460GM	BIO18
ADEPQWSLYPSDSQVSEEVK	3	2373	792.009	Phospho (STY)	_ADEPQWSLYPSDSQVS(Phospho (STY))EEVK_	NA	1377200	QX21460GM	BIO18
ADEPQWSLYPSDSQVSEEVK	3	2373	792.009	Phospho (STY)	_ADEPQWSLYPSDSQVS(Phospho (STY))EEVK_	NA	830440	QX21460GM	BIO18
ADEPQWSLYPSDSQVSEEVK	3	2373	792.009	Phospho (STY)	_ADEPQWSLYPSDSQVS(Phospho (STY))EEVK_	NA	790560	QX21460GM	BIO18
ADEPQWSLYPSDSQVSEEVK	3	2373	792.009	Phospho (STY)	_ADEPQWSLYPSDSQVS(Phospho (STY))EEVK_	NA	634350	QX21460GM	BIO18
ADEPQWSLYPSDSQVSEEVK	3	2373	792.009	Phospho (STY)	_ADEPQWSLYPSDSQVS(Phospho (STY))EEVK_	NA	1070800	QX21460GM	BIO18
ADEPQWSLYPSDSQVSEEVK	3	2373	792.009	Phospho (STY)	_ADEPQWSLYPSDSQVS(Phospho (STY))EEVK_	NA	1034400	QX21460GM	BIO18
ADEPQWSLYPSDSQVSEEVK	3	2373	792.009	Phospho (STY)	_ADEPQWSLYPSDSQVS(Phospho (STY))EEVK_	NA	553430	QX21466GM	BIO47
ADEPQWSLYPSDSQVSEEVK	3	2373	792.009	Phospho (STY)	_ADEPQWSLYPSDSQVS(Phospho (STY))EEVK_	NA	1097400	QX21466GM	BIO47
ADEPQWSLYPSDSQVSEEVK	3	2373	792.009	Phospho (STY)	_ADEPQWSLYPSDSQVS(Phospho (STY))EEVK_	NA	1116400	QX21466GM	BIO47
ADEPQWSLYPSDSQVSEEVK	3	2373	792.009	Phospho (STY)	_ADEPQWSLYPSDSQVS(Phospho (STY))EEVK_	NA	658770	QX21466GM	BIO47
ADEPQWSLYPSDSQVSEEVK	2	2373	1187.51	Phospho (STY)	_ADEPQWSLYPSDSQVS(Phospho (STY))EEVK_	NA	853970	QX21469GM	BIO35
ADEPQWSLYPSDSQVSEEVK	2	2373	1187.51	Phospho (STY)	_ADEPQWSLYPSDSQVS(Phospho (STY))EEVK_	NA	441480000	QX21469GM	BIO35
ADEPQWSLYPSDSQVSEEVK	3	2373	792.009	Phospho (STY)	_ADEPQWSLYPSDSQVS(Phospho (STY))EEVK_	NA	286400	QX21469GM	BIO35
ADEPQWSLYPSDSQVSEEVK	3	2373	792.009	Phospho (STY)	_ADEPQWSLYPSDSQVS(Phospho (STY))EEVK_	NA	1050000	QX21469GM	BIO35
ADEPQWSLYPSDSQVSEEVK	3	2373	792.009	Phospho (STY)	_ADEPQWSLYPSDSQVS(Phospho (STY))EEVK_	NA	314510	QX21469GM	BIO35
ADEPQWSLYPSDSQVSEEVK	2	2373	1187.51	Phospho (STY)	_ADEPQWSLYPSDSQVS(Phospho (STY))EEVK_	NA	1263800	QX21472GM	BIO27
ADEPQWSLYPSDSQVSEEVK	3	2373	792.009	Phospho (STY)	_ADEPQWSLYPSDSQVS(Phospho (STY))EEVK_	NA	1053100	QX21472GM	BIO27
ADEPQWSLYPSDSQVSEEVK	3	2373	792.009	Phospho (STY)	_ADEPQWSLYPSDSQVS(Phospho (STY))EEVK_	NA	1209100	QX21472GM	BIO27
ADEPQWSLYPSDSQVSEEVK	3	2373	792.009	Phospho (STY)	_ADEPQWSLYPSDSQVS(Phospho (STY))EEVK_	NA	1174700	QX21472GM	BIO27
ADEPQWSLYPSDSQVSEEVK	3	2373	792.009	Phospho (STY)	_ADEPQWSLYPSDSQVS(Phospho (STY))EEVK_	NA	623890	QX21472GM	BIO27
ADEPQWSLYPSDSQVSEEVK	2	2373	1187.51	Phospho (STY)	_ADEPQWSLYPSDSQVS(Phospho (STY))EEVK_	NA	511700000	QX21484GM	BIO12
ADEPQWSLYPSDSQVSEEVK	3	2373	792.009	Phospho (STY)	_ADEPQWSLYPSDSQVS(Phospho (STY))EEVK_	NA	1453400	QX21484GM	BIO12
ADEPQWSLYPSDSQVSEEVK	3	2373	792.009	Phospho (STY)	_ADEPQWSLYPSDSQVS(Phospho (STY))EEVK_	NA	534570	QX21484GM	BIO12
ADEPQWSLYPSDSQVSEEVK	3	2373	792.009	Phospho (STY)	_ADEPQWSLYPSDSQVS(Phospho (STY))EEVK_	NA	12566000	QX21484GM	BIO12
ADEPQWSLYPSDSQVSEEVK	3	2373	792.009	Phospho (STY)	_ADEPQWSLYPSDSQVS(Phospho (STY))EEVK_	NA	364710	QX21484GM	BIO12
ADEPQWSLYPSDSQVSEEVK	3	2373	792.009	Phospho (STY)	_ADEPQWSLYPSDSQVS(Phospho (STY))EEVK_	NA	571650	QX21484GM	BIO12
ADEPQWSLYPSDSQVSEEVK	3	2373	792.009	Phospho (STY)	_ADEPQWSLYPSDSQVS(Phospho (STY))EEVK_	NA	3029700	QX21487GM	BIO72
ADEPQWSLYPSDSQVSEEVK	3	2373	792.009	Phospho (STY)	_ADEPQWSLYPSDSQVS(Phospho (STY))EEVK_	NA	333940	QX21487GM	BIO72
ADEPQWSLYPSDSQVSEEVK	3	2373	792.009	Phospho (STY)	_ADEPQWSLYPSDSQVS(Phospho (STY))EEVK_	NA	993220	QX21487GM	BIO72
ADEPQWSLYPSDSQVSEEVK	3	2373	792.009	Phospho (STY)	_ADEPQWSLYPSDSQVS(Phospho (STY))EEVK_	NA	1964100	QX21487GM	BIO72
ADEPQWSLYPSDSQVSEEVK	3	2373	792.009	Phospho (STY)	_ADEPQWSLYPSDSQVS(Phospho (STY))EEVK_	NA	952740	QX21487GM	BIO72
ADEPQWSLYPSDSQVSEEVK	3	2373	792.009	Phospho (STY)	_ADEPQWSLYPSDSQVS(Phospho (STY))EEVK_	NA	485690	QX21487GM	BIO72
ADEPQWSLYPSDSQVSEEVK	3	2373	792.009	Phospho (STY)	_ADEPQWSLYPSDSQVS(Phospho (STY))EEVK_	NA	403820	QX21487GM	BIO72
ADEPQWSLYPSDSQVSEEVK	2	2373	1187.51	Phospho (STY)	_ADEPQWSLYPSDSQVS(Phospho (STY))EEVK_	NA	542990	QX21490GM	BIO23
ADEPQWSLYPSDSQVSEEVK	3	2373	792.009	Phospho (STY)	_ADEPQWSLYPSDSQVS(Phospho (STY))EEVK_	NA	1238400	QX21490GM	BIO23
ADEPQWSLYPSDSQVSEEVK	3	2373	792.009	Phospho (STY)	_ADEPQWSLYPSDSQVS(Phospho (STY))EEVK_	NA	1046900	QX21490GM	BIO23
ADEPQWSLYPSDSQVSEEVK	3	2373	792.009	Phospho (STY)	_ADEPQWSLYPSDSQVS(Phospho (STY))EEVK_	NA	1245300	QX21490GM	BIO23
ADEPQWSLYPSDSQVSEEVK	3	2373	792.009	Phospho (STY)	_ADEPQWSLYPSDSQVS(Phospho (STY))EEVK_	NA	711300	QX21490GM	BIO23
ADEPQWSLYPSDSQVSEEVK	3	2373	792.009	Phospho (STY)	_ADEPQWSLYPSDSQVS(Phospho (STY))EEVK_	NA	655930	QX21490GM	BIO23
ADEPQWSLYPSDSQVSEEVK	3	2373	792.009	Phospho (STY)	_ADEPQWSLYPSDSQVS(Phospho (STY))EEVK_	NA	717500	QX21490GM	BIO23
ADEPQWSLYPSDSQVSEEVK	3	2373	792.009	Phospho (STY)	_ADEPQWSLYPSDSQVS(Phospho (STY))EEVK_	NA	297720	QX21493GM	BIO60
ADEPQWSLYPSDSQVSEEVK	3	2373	792.009	Phospho (STY)	_ADEPQWSLYPSDSQVS(Phospho (STY))EEVK_	NA	1038600	QX21493GM	BIO60
ADEPQWSLYPSDSQVSEEVK	3	2373	792.009	Phospho (STY)	_ADEPQWSLYPSDSQVS(Phospho (STY))EEVK_	NA	318420	QX21493GM	BIO60
ADEPQWSLYPSDSQVSEEVK	3	2373	792.009	Phospho (STY)	_ADEPQWSLYPSDSQVS(Phospho (STY))EEVK_	NA	668720	QX21493GM	BIO60
ADEPQWSLYPSDSQVSEEVK	3	2373	792.009	Phospho (STY)	_ADEPQWSLYPSDSQVS(Phospho (STY))EEVK_	NA	518290	QX21493GM	BIO60
ADEPQWSLYPSDSQVSEEVK	3	2373	792.009	Phospho (STY)	_ADEPQWSLYPSDSQVS(Phospho (STY))EEVK_	NA	440590	QX21493GM	BIO60
ADEPQWSLYPSDSQVSEEVK	3	2373	792.009	Phospho (STY)	_ADEPQWSLYPSDSQVS(Phospho (STY))EEVK_	NA	574380	QX21493GM	BIO60
ADEPQWSLYPSDSQVSEEVK	2	2373	1187.51	Phospho (STY)	_ADEPQWSLYPSDSQVS(Phospho (STY))EEVK_	NA	768060	QX21502GM	BIO41
ADEPQWSLYPSDSQVSEEVK	3	2373	792.009	Phospho (STY)	_ADEPQWSLYPSDSQVS(Phospho (STY))EEVK_	NA	1078000	QX21502GM	BIO41
ADEPQWSLYPSDSQVSEEVK	3	2373	792.009	Phospho (STY)	_ADEPQWSLYPSDSQVS(Phospho (STY))EEVK_	NA	4062700	QX21502GM	BIO41
ADEPQWSLYPSDSQVSEEVK	3	2373	792.009	Phospho (STY)	_ADEPQWSLYPSDSQVS(Phospho (STY))EEVK_	NA	765430	QX21502GM	BIO41
ADEPQWSLYPSDSQVSEEVK	3	2373	792.009	Phospho (STY)	_ADEPQWSLYPSDSQVS(Phospho (STY))EEVK_	NA	382800	QX21502GM	BIO41
ADEPQWSLYPSDSQVSEEVK	3	2373	792.009	Phospho (STY)	_ADEPQWSLYPSDSQVS(Phospho (STY))EEVK_	NA	1110200	QX21508GM	BIO80
ADEPQWSLYPSDSQVSEEVK	2	2373	1187.51	Phospho (STY)	_ADEPQWSLYPSDSQVS(Phospho (STY))EEVK_	NA	692020	QX21511GM	BIO14
ADEPQWSLYPSDSQVSEEVK	2	2373	1187.51	Phospho (STY)	_ADEPQWSLYPSDSQVS(Phospho (STY))EEVK_	NA	1998800	QX21511GM	BIO14
ADEPQWSLYPSDSQVSEEVK	3	2373	792.009	Phospho (STY)	_ADEPQWSLYPSDSQVS(Phospho (STY))EEVK_	NA	974760	QX21511GM	BIO14
ADEPQWSLYPSDSQVSEEVK	3	2373	792.009	Phospho (STY)	_ADEPQWSLYPSDSQVS(Phospho (STY))EEVK_	NA	1964500	QX21511GM	BIO14
ADEPQWSLYPSDSQVSEEVK	3	2373	792.009	Phospho (STY)	_ADEPQWSLYPSDSQVS(Phospho (STY))EEVK_	NA	377510	QX21511GM	BIO14
ADEPQWSLYPSDSQVSEEVK	3	2373	792.009	Phospho (STY)	_ADEPQWSLYPSDSQVS(Phospho (STY))EEVK_	NA	901570	QX21511GM	BIO14
ADEPQWSLYPSDSQVSEEVK	3	2373	792.009	Phospho (STY)	_ADEPQWSLYPSDSQVS(Phospho (STY))EEVK_	NA	809710	QX21511GM	BIO14
ADEPQWSLYPSDSQVSEEVK	3	2373	792.009	Phospho (STY)	_ADEPQWSLYPSDSQVS(Phospho (STY))EEVK_	NA	546290	QX21511GM	BIO14
ADEPQWSLYPSDSQVSEEVK	3	2373	792.009	Phospho (STY)	_ADEPQWSLYPSDSQVS(Phospho (STY))EEVK_	NA	2017600	QX21514GM	BIO91
ADEPQWSLYPSDSQVSEEVK	3	2373	792.009	Phospho (STY)	_ADEPQWSLYPSDSQVS(Phospho (STY))EEVK_	NA	1328000	QX21514GM	BIO91
ADEPQWSLYPSDSQVSEEVK	3	2373	792.009	Phospho (STY)	_ADEPQWSLYPSDSQVS(Phospho (STY))EEVK_	NA	556570	QX21514GM	BIO91
ADEPQWSLYPSDSQVSEEVK	3	2373	792.009	Phospho (STY)	_ADEPQWSLYPSDSQVS(Phospho (STY))EEVK_	NA	2372000	QX21514GM	BIO91
ADEPQWSLYPSDSQVSEEVK	3	2373	792.009	Phospho (STY)	_ADEPQWSLYPSDSQVS(Phospho (STY))EEVK_	NA	1928800	QX21514GM	BIO91
ADEPQWSLYPSDSQVSEEVK	3	2373	792.009	Phospho (STY)	_ADEPQWSLYPSDSQVS(Phospho (STY))EEVK_	NA	1416200	QX21517GM	BIO48
ADEPQWSLYPSDSQVSEEVK	3	2373	792.009	Phospho (STY)	_ADEPQWSLYPSDSQVS(Phospho (STY))EEVK_	NA	637630	QX21517GM	BIO48
ADEPQWSLYPSDSQVSEEVK	3	2373	792.009	Phospho (STY)	_ADEPQWSLYPSDSQVS(Phospho (STY))EEVK_	NA	1133800	QX21517GM	BIO48
ADEPQWSLYPSDSQVSEEVK	3	2373	792.009	Phospho (STY)	_ADEPQWSLYPSDSQVS(Phospho (STY))EEVK_	NA	911400	QX21517GM	BIO48
ADEPQWSLYPSDSQVSEEVK	3	2373	792.009	Phospho (STY)	_ADEPQWSLYPSDSQVS(Phospho (STY))EEVK_	NA	478910	QX21517GM	BIO48
ADEPQWSLYPSDSQVSEEVK	3	2373	792.009	Phospho (STY)	_ADEPQWSLYPSDSQVS(Phospho (STY))EEVK_	NA	726280	QX21517GM	BIO48
ADEPQWSLYPSDSQVSEEVK	3	2373	792.009	Phospho (STY)	_ADEPQWSLYPSDSQVS(Phospho (STY))EEVK_	NA	13846000	QX21520GM	BIO66
ADEPQWSLYPSDSQVSEEVK	3	2373	792.009	Phospho (STY)	_ADEPQWSLYPSDSQVS(Phospho (STY))EEVK_	NA	2239000	QX21520GM	BIO66
ADEPQWSLYPSDSQVSEEVK	3	2373	792.009	Phospho (STY)	_ADEPQWSLYPSDSQVS(Phospho (STY))EEVK_	NA	4446400	QX21520GM	BIO66
ADEPQWSLYPSDSQVSEEVK	3	2373	792.009	Phospho (STY)	_ADEPQWSLYPSDSQVS(Phospho (STY))EEVK_	NA	157920000	QX21520GM	BIO66
ADEPQWSLYPSDSQVSEEVK	3	2373	792.009	Phospho (STY)	_ADEPQWSLYPSDSQVS(Phospho (STY))EEVK_	NA	291600	QX21520GM	BIO66
ADEPQWSLYPSDSQVSEEVK	3	2373	792.009	Phospho (STY)	_ADEPQWSLYPSDSQVS(Phospho (STY))EEVK_	NA	1434800	QX21520GM	BIO66
ADEPQWSLYPSDSQVSEEVK	3	2373	792.009	Phospho (STY)	_ADEPQWSLYPSDSQVS(Phospho (STY))EEVK_	NA	1515900	QX21520GM	BIO66
ADEPQWSLYPSDSQVSEEVK	3	2373	792.009	Phospho (STY)	_ADEPQWSLYPSDSQVS(Phospho (STY))EEVK_	NA	1069600	QX21520GM	BIO66
ADEPQWSLYPSDSQVSEEVK	3	2373	792.009	Phospho (STY)	_ADEPQWSLYPSDSQVS(Phospho (STY))EEVK_	NA	516120	QX21520GM	BIO66
ADEPQWSLYPSDSQVSEEVK	3	2373	792.009	Phospho (STY)	_ADEPQWSLYPSDSQVS(Phospho (STY))EEVK_	NA	1279500	QX21520GM	BIO66
ADEPQWSLYPSDSQVSEEVK	3	2373	792.009	Phospho (STY)	_ADEPQWSLYPSDSQVS(Phospho (STY))EEVK_	NA	791310	QX21520GM	BIO66
ADEPQWSLYPSDSQVSEEVK	3	2373	792.009	Phospho (STY)	_ADEPQWSLYPSDSQVS(Phospho (STY))EEVK_	NA	355170	QX21520GM	BIO66
ADEPQWSLYPSDSQVSEEVK	2	2373	1187.51	Phospho (STY)	_ADEPQWSLYPSDSQVS(Phospho (STY))EEVK_	NA	609240000	QX21523GM	BIO61
ADEPQWSLYPSDSQVSEEVK	3	2373	792.009	Phospho (STY)	_ADEPQWSLYPSDSQVS(Phospho (STY))EEVK_	NA	1454900	QX21523GM	BIO61
ADEPQWSLYPSDSQVSEEVK	3	2373	792.009	Phospho (STY)	_ADEPQWSLYPSDSQVS(Phospho (STY))EEVK_	NA	6588500	QX21523GM	BIO61
ADEPQWSLYPSDSQVSEEVK	3	2373	792.009	Phospho (STY)	_ADEPQWSLYPSDSQVS(Phospho (STY))EEVK_	NA	7482100	QX21523GM	BIO61
ADEPQWSLYPSDSQVSEEVK	3	2373	792.009	Phospho (STY)	_ADEPQWSLYPSDSQVS(Phospho (STY))EEVK_	NA	369780	QX21523GM	BIO61
ADEPQWSLYPSDSQVSEEVK	3	2373	792.009	Phospho (STY)	_ADEPQWSLYPSDSQVS(Phospho (STY))EEVK_	NA	31496000	QX21523GM	BIO61
ADEPQWSLYPSDSQVSEEVK	3	2373	792.009	Phospho (STY)	_ADEPQWSLYPSDSQVS(Phospho (STY))EEVK_	NA	580010	QX21523GM	BIO61
ADEPQWSLYPSDSQVSEEVK	3	2373	792.009	Phospho (STY)	_ADEPQWSLYPSDSQVS(Phospho (STY))EEVK_	NA	2661200	QX21523GM	BIO61
ADEPQWSLYPSDSQVSEEVK	2	2373	1187.51	Phospho (STY)	_ADEPQWSLYPSDSQVS(Phospho (STY))EEVK_	NA	935610	QX21526GM	BIO85
ADEPQWSLYPSDSQVSEEVK	2	2373	1187.51	Phospho (STY)	_ADEPQWSLYPSDSQVS(Phospho (STY))EEVK_	NA	180330000	QX21526GM	BIO85
ADEPQWSLYPSDSQVSEEVK	3	2373	792.009	Phospho (STY)	_ADEPQWSLYPSDSQVS(Phospho (STY))EEVK_	NA	841480	QX21526GM	BIO85
ADEPQWSLYPSDSQVSEEVK	3	2373	792.009	Phospho (STY)	_ADEPQWSLYPSDSQVS(Phospho (STY))EEVK_	NA	1484000	QX21526GM	BIO85
ADEPQWSLYPSDSQVSEEVK	3	2373	792.009	Phospho (STY)	_ADEPQWSLYPSDSQVS(Phospho (STY))EEVK_	NA	1240200	QX21526GM	BIO85
ADEPQWSLYPSDSQVSEEVK	3	2373	792.009	Phospho (STY)	_ADEPQWSLYPSDSQVS(Phospho (STY))EEVK_	NA	359380	QX21526GM	BIO85
ADEPQWSLYPSDSQVSEEVK	2	2373	1187.51	Phospho (STY)	_ADEPQWSLYPSDSQVS(Phospho (STY))EEVK_	NA	413890000	QX21556GM	BIO38
ADEPQWSLYPSDSQVSEEVK	3	2373	792.009	Phospho (STY)	_ADEPQWSLYPSDSQVS(Phospho (STY))EEVK_	NA	2048200	QX21556GM	BIO38
ADEPQWSLYPSDSQVSEEVK	3	2373	792.009	Phospho (STY)	_ADEPQWSLYPSDSQVS(Phospho (STY))EEVK_	NA	784890	QX21556GM	BIO38
ADEPQWSLYPSDSQVSEEVK	3	2373	792.009	Phospho (STY)	_ADEPQWSLYPSDSQVS(Phospho (STY))EEVK_	NA	677040	QX21556GM	BIO38
ADEPQWSLYPSDSQVSEEVK	3	2373	792.009	Phospho (STY)	_ADEPQWSLYPSDSQVS(Phospho (STY))EEVK_	NA	1064800	QX21556GM	BIO38
ADEPQWSLYPSDSQVSEEVK	3	2373	792.009	Phospho (STY)	_ADEPQWSLYPSDSQVS(Phospho (STY))EEVK_	NA	687030	QX21556GM	BIO38
ADEPQWSLYPSDSQVSEEVK	3	2373	792.009	Phospho (STY)	_ADEPQWSLYPSDSQVS(Phospho (STY))EEVK_	NA	610290	QX21556GM	BIO38
ADEPQWSLYPSDSQVSEEVK	3	2373	792.009	Phospho (STY)	_ADEPQWSLYPSDSQVS(Phospho (STY))EEVK_	NA	409960	QX21556GM	BIO38
ADEPQWSLYPSDSQVSEEVK	3	2373	792.009	Phospho (STY)	_ADEPQWSLYPSDSQVS(Phospho (STY))EEVK_	NA	4913200	QX21559GM	BIO2
ADEPQWSLYPSDSQVSEEVK	3	2373	792.009	Phospho (STY)	_ADEPQWSLYPSDSQVS(Phospho (STY))EEVK_	NA	1902400	QX21559GM	BIO2
ADEPQWSLYPSDSQVSEEVK	3	2373	792.009	Phospho (STY)	_ADEPQWSLYPSDSQVS(Phospho (STY))EEVK_	NA	1796400	QX21559GM	BIO2
ADEPQWSLYPSDSQVSEEVK	3	2373	792.009	Phospho (STY)	_ADEPQWSLYPSDSQVS(Phospho (STY))EEVK_	NA	889980	QX21559GM	BIO2
ADEPQWSLYPSDSQVSEEVK	3	2373	792.009	Phospho (STY)	_ADEPQWSLYPSDSQVS(Phospho (STY))EEVK_	NA	3619200	QX21562GM	BIO86
ADEPQWSLYPSDSQVSEEVK	3	2373	792.009	Phospho (STY)	_ADEPQWSLYPSDSQVS(Phospho (STY))EEVK_	NA	704610	QX21562GM	BIO86
ADEPQWSLYPSDSQVSEEVK	3	2373	792.009	Phospho (STY)	_ADEPQWSLYPSDSQVS(Phospho (STY))EEVK_	NA	888510	QX21562GM	BIO86
ADEPQWSLYPSDSQVSEEVK	3	2373	792.009	Phospho (STY)	_ADEPQWSLYPSDSQVS(Phospho (STY))EEVK_	NA	757300	QX21562GM	BIO86
ADEPQWSLYPSDSQVSEEVK	3	2373	792.009	Phospho (STY)	_ADEPQWSLYPSDSQVS(Phospho (STY))EEVK_	NA	955550	QX21562GM	BIO86
ADEPQWSLYPSDSQVSEEVK	3	2373	792.009	Phospho (STY)	_ADEPQWSLYPSDSQVS(Phospho (STY))EEVK_	NA	995560	QX21562GM	BIO86
ADEPQWSLYPSDSQVSEEVK	3	2373	792.009	Phospho (STY)	_ADEPQWSLYPSDSQVS(Phospho (STY))EEVK_	NA	1242300	QX21565GM	BIO17
ADEPQWSLYPSDSQVSEEVK	3	2373	792.009	Phospho (STY)	_ADEPQWSLYPSDSQVS(Phospho (STY))EEVK_	NA	234280	QX21565GM	BIO17
ADEPQWSLYPSDSQVSEEVK	3	2373	792.009	Phospho (STY)	_ADEPQWSLYPSDSQVS(Phospho (STY))EEVK_	NA	929120	QX21568GM	BIO83
ADEPQWSLYPSDSQVSEEVK	2	2373	1187.51	Phospho (STY)	_ADEPQWSLYPSDSQVS(Phospho (STY))EEVK_	NA	4172200	QX21571GM	BIO46
ADEPQWSLYPSDSQVSEEVK	3	2373	792.009	Phospho (STY)	_ADEPQWSLYPSDSQVS(Phospho (STY))EEVK_	NA	6526700	QX21571GM	BIO46
ADEPQWSLYPSDSQVSEEVK	3	2373	792.009	Phospho (STY)	_ADEPQWSLYPSDSQVS(Phospho (STY))EEVK_	NA	1026900	QX21571GM	BIO46
ADEPQWSLYPSDSQVSEEVK	3	2373	792.009	Phospho (STY)	_ADEPQWSLYPSDSQVS(Phospho (STY))EEVK_	NA	540430	QX21571GM	BIO46
ADEPQWSLYPSDSQVSEEVK	3	2373	792.009	Phospho (STY)	_ADEPQWSLYPSDSQVS(Phospho (STY))EEVK_	NA	659940	QX21571GM	BIO46
ADEPQWSLYPSDSQVSEEVK	3	2373	792.009	Phospho (STY)	_ADEPQWSLYPSDSQVS(Phospho (STY))EEVK_	NA	663100	QX21571GM	BIO46
ADEPQWSLYPSDSQVSEEVK	3	2373	792.009	Phospho (STY)	_ADEPQWSLYPSDSQVS(Phospho (STY))EEVK_	NA	5706300	QX21577GM	BIO36
ADEPQWSLYPSDSQVSEEVK	3	2373	792.009	Phospho (STY)	_ADEPQWSLYPSDSQVS(Phospho (STY))EEVK_	NA	9110600	QX21577GM	BIO36
ADEPQWSLYPSDSQVSEEVK	3	2373	792.009	Phospho (STY)	_ADEPQWSLYPSDSQVS(Phospho (STY))EEVK_	NA	299250	QX21577GM	BIO36
ADEPQWSLYPSDSQVSEEVK	3	2373	792.009	Phospho (STY)	_ADEPQWSLYPSDSQVS(Phospho (STY))EEVK_	NA	1230200	QX21577GM	BIO36
ADEPQWSLYPSDSQVSEEVK	3	2373	792.009	Phospho (STY)	_ADEPQWSLYPSDSQVS(Phospho (STY))EEVK_	NA	675870	QX21577GM	BIO36
ADEPQWSLYPSDSQVSEEVK	3	2373	792.009	Phospho (STY)	_ADEPQWSLYPSDSQVS(Phospho (STY))EEVK_	NA	592610	QX21577GM	BIO36
ADEPQWSLYPSDSQVSEEVK	3	2373	792.009	Phospho (STY)	_ADEPQWSLYPSDSQVS(Phospho (STY))EEVK_	NA	388490	QX21577GM	BIO36
ADEPQWSLYPSDSQVSEEVK	2	2373	1187.51	Phospho (STY)	_ADEPQWSLYPSDSQVS(Phospho (STY))EEVK_	NA	10249000	QX21580GM	BIO31
ADEPQWSLYPSDSQVSEEVK	3	2373	792.009	Phospho (STY)	_ADEPQWSLYPSDSQVS(Phospho (STY))EEVK_	NA	877310	QX21580GM	BIO31
ADEPQWSLYPSDSQVSEEVK	3	2373	792.009	Phospho (STY)	_ADEPQWSLYPSDSQVS(Phospho (STY))EEVK_	NA	746960	QX21580GM	BIO31
ADEPQWSLYPSDSQVSEEVK	3	2373	792.009	Phospho (STY)	_ADEPQWSLYPSDSQVS(Phospho (STY))EEVK_	NA	720800	QX21580GM	BIO31
ADEPQWSLYPSDSQVSEEVK	3	2373	792.009	Phospho (STY)	_ADEPQWSLYPSDSQVS(Phospho (STY))EEVK_	NA	690940	QX21583GM	BIO43
ADEPQWSLYPSDSQVSEEVK	3	2373	792.009	Phospho (STY)	_ADEPQWSLYPSDSQVS(Phospho (STY))EEVK_	NA	4336600	QX21586GM	BIO56
ADEPQWSLYPSDSQVSEEVK	3	2373	792.009	Phospho (STY)	_ADEPQWSLYPSDSQVS(Phospho (STY))EEVK_	NA	819240	QX21586GM	BIO56
ADEPQWSLYPSDSQVSEEVK	3	2373	792.009	Phospho (STY)	_ADEPQWSLYPSDSQVS(Phospho (STY))EEVK_	NA	2422800	QX21586GM	BIO56
ADEPQWSLYPSDSQVSEEVK	3	2373	792.009	Phospho (STY)	_ADEPQWSLYPSDSQVS(Phospho (STY))EEVK_	NA	995110	QX21586GM	BIO56
ADEPQWSLYPSDSQVSEEVK	3	2373	792.009	Phospho (STY)	_ADEPQWSLYPSDSQVS(Phospho (STY))EEVK_	NA	225040	QX21586GM	BIO56
ADEPQWSLYPSDSQVSEEVK	3	2373	792.009	Phospho (STY)	_ADEPQWSLYPSDSQVS(Phospho (STY))EEVK_	NA	326760	QX21586GM	BIO56
ADEPQWSLYPSDSQVSEEVK	3	2373	792.009	Phospho (STY)	_ADEPQWSLYPSDSQVS(Phospho (STY))EEVK_	NA	1785000	QX21586GM	BIO56
ADEPQWSLYPSDSQVSEEVK	3	2373	792.009	Phospho (STY)	_ADEPQWSLYPSDSQVS(Phospho (STY))EEVK_	NA	785410	QX21586GM	BIO56
ADEPQWSLYPSDSQVSEEVK	2	2373	1187.51	Phospho (STY)	_ADEPQWSLYPSDSQVS(Phospho (STY))EEVK_	NA	788970	QX21589GM	BIO30
ADEPQWSLYPSDSQVSEEVK	3	2373	792.009	Phospho (STY)	_ADEPQWSLYPSDSQVS(Phospho (STY))EEVK_	NA	847130	QX21589GM	BIO30
ADEPQWSLYPSDSQVSEEVK	3	2373	792.009	Phospho (STY)	_ADEPQWSLYPSDSQVS(Phospho (STY))EEVK_	NA	1313600	QX21589GM	BIO30
ADEPQWSLYPSDSQVSEEVK	3	2373	792.009	Phospho (STY)	_ADEPQWSLYPSDSQVS(Phospho (STY))EEVK_	NA	585500	QX21589GM	BIO30
ADEPQWSLYPSDSQVSEEVK	3	2373	792.009	Phospho (STY)	_ADEPQWSLYPSDSQVS(Phospho (STY))EEVK_	NA	2437300	QX21589GM	BIO30
ADEPQWSLYPSDSQVSEEVK	3	2373	792.009	Phospho (STY)	_ADEPQWSLYPSDSQVS(Phospho (STY))EEVK_	NA	4902500	QX21592GM	BIO77
ADEPQWSLYPSDSQVSEEVK	3	2373	792.009	Phospho (STY)	_ADEPQWSLYPSDSQVS(Phospho (STY))EEVK_	NA	1354400	QX21592GM	BIO77
ADEPQWSLYPSDSQVSEEVK	3	2373	792.009	Phospho (STY)	_ADEPQWSLYPSDSQVS(Phospho (STY))EEVK_	NA	1999100	QX21592GM	BIO77
ADEPQWSLYPSDSQVSEEVK	3	2373	792.009	Phospho (STY)	_ADEPQWSLYPSDSQVS(Phospho (STY))EEVK_	NA	971660	QX21592GM	BIO77
ADEPQWSLYPSDSQVSEEVK	3	2373	792.009	Phospho (STY)	_ADEPQWSLYPSDSQVS(Phospho (STY))EEVK_	NA	1373300	QX21592GM	BIO77
ADEPQWSLYPSDSQVSEEVK	3	2373	792.009	Phospho (STY)	_ADEPQWSLYPSDSQVS(Phospho (STY))EEVK_	NA	2308300	QX21595GM	BIO87
ADEPQWSLYPSDSQVSEEVK	3	2373	792.009	Phospho (STY)	_ADEPQWSLYPSDSQVS(Phospho (STY))EEVK_	NA	424060	QX21595GM	BIO87
ADEPQWSLYPSDSQVSEEVK	2	2373	1187.51	Phospho (STY)	_ADEPQWSLYPSDSQVS(Phospho (STY))EEVK_	NA	1124400	QX21601GM	BIO26
ADEPQWSLYPSDSQVSEEVK	2	2373	1187.51	Phospho (STY)	_ADEPQWSLYPSDSQVS(Phospho (STY))EEVK_	NA	1620600	QX21601GM	BIO26
ADEPQWSLYPSDSQVSEEVK	2	2373	1187.51	Phospho (STY)	_ADEPQWSLYPSDSQVS(Phospho (STY))EEVK_	NA	1166500	QX21601GM	BIO26
ADEPQWSLYPSDSQVSEEVK	3	2373	792.009	Phospho (STY)	_ADEPQWSLYPSDSQVS(Phospho (STY))EEVK_	NA	1569600	QX21601GM	BIO26
ADEPQWSLYPSDSQVSEEVK	3	2373	792.009	Phospho (STY)	_ADEPQWSLYPSDSQVS(Phospho (STY))EEVK_	NA	1031000	QX21601GM	BIO26
ADEPQWSLYPSDSQVSEEVK	3	2373	792.009	Phospho (STY)	_ADEPQWSLYPSDSQVS(Phospho (STY))EEVK_	NA	2267600	QX21601GM	BIO26
ADEPQWSLYPSDSQVSEEVK	3	2373	792.009	Phospho (STY)	_ADEPQWSLYPSDSQVS(Phospho (STY))EEVK_	NA	2435600	QX21601GM	BIO26
ADEPQWSLYPSDSQVSEEVK	3	2373	792.009	Phospho (STY)	_ADEPQWSLYPSDSQVS(Phospho (STY))EEVK_	NA	1406800	QX21601GM	BIO26
ADEPQWSLYPSDSQVSEEVK	3	2373	792.009	Phospho (STY)	_ADEPQWSLYPSDSQVS(Phospho (STY))EEVK_	NA	549110	QX21601GM	BIO26
ADEPQWSLYPSDSQVSEEVK	3	2373	792.009	Phospho (STY)	_ADEPQWSLYPSDSQVS(Phospho (STY))EEVK_	NA	1218600	QX21604GM	BIO19
ADEPQWSLYPSDSQVSEEVK	3	2373	792.009	Phospho (STY)	_ADEPQWSLYPSDSQVS(Phospho (STY))EEVK_	NA	1291700	QX21604GM	BIO19
ADEPQWSLYPSDSQVSEEVK	3	2373	792.009	Phospho (STY)	_ADEPQWSLYPSDSQVS(Phospho (STY))EEVK_	NA	417290	QX21604GM	BIO19
ADEPQWSLYPSDSQVSEEVK	3	2373	792.009	Phospho (STY)	_ADEPQWSLYPSDSQVS(Phospho (STY))EEVK_	NA	324660	QX21604GM	BIO19
ADEPQWSLYPSDSQVSEEVK	3	2373	792.009	Phospho (STY)	_ADEPQWSLYPSDSQVS(Phospho (STY))EEVK_	NA	591020	QX21604GM	BIO19
ADEPQWSLYPSDSQVSEEVK	3	2373	792.009	Phospho (STY)	_ADEPQWSLYPSDSQVS(Phospho (STY))EEVK_	NA	5615400	QX21607GM	BIO59
ADEPQWSLYPSDSQVSEEVK	3	2373	792.009	Phospho (STY)	_ADEPQWSLYPSDSQVS(Phospho (STY))EEVK_	NA	2826600	QX21607GM	BIO59
ADEPQWSLYPSDSQVSEEVK	3	2373	792.009	Phospho (STY)	_ADEPQWSLYPSDSQVS(Phospho (STY))EEVK_	NA	782550	QX21607GM	BIO59
ADEPQWSLYPSDSQVSEEVK	3	2373	792.009	Phospho (STY)	_ADEPQWSLYPSDSQVS(Phospho (STY))EEVK_	NA	395380	QX21607GM	BIO59
ADEPQWSLYPSDSQVSEEVK	2	2373	1187.51	Phospho (STY)	_ADEPQWSLYPSDSQVS(Phospho (STY))EEVK_	NA	590260	QX21610GM	BIO89
ADEPQWSLYPSDSQVSEEVK	3	2373	792.009	Phospho (STY)	_ADEPQWSLYPSDSQVS(Phospho (STY))EEVK_	NA	2735500	QX21610GM	BIO89
ADEPQWSLYPSDSQVSEEVK	3	2373	792.009	Phospho (STY)	_ADEPQWSLYPSDSQVS(Phospho (STY))EEVK_	NA	338930	QX21610GM	BIO89
ADEPQWSLYPSDSQVSEEVK	3	2373	792.009	Phospho (STY)	_ADEPQWSLYPSDSQVS(Phospho (STY))EEVK_	NA	942730	QX21610GM	BIO89
ADEPQWSLYPSDSQVSEEVK	3	2373	792.009	Phospho (STY)	_ADEPQWSLYPSDSQVS(Phospho (STY))EEVK_	NA	975580	QX21613GM	BIO28
ADEPQWSLYPSDSQVSEEVK	3	2373	792.009	Phospho (STY)	_ADEPQWSLYPSDSQVS(Phospho (STY))EEVK_	NA	1545400	QX21613GM	BIO28
ADEPQWSLYPSDSQVSEEVK	3	2373	792.009	Phospho (STY)	_ADEPQWSLYPSDSQVS(Phospho (STY))EEVK_	NA	588810	QX21613GM	BIO28
ADEPQWSLYPSDSQVSEEVK	3	2373	792.009	Phospho (STY)	_ADEPQWSLYPSDSQVS(Phospho (STY))EEVK_	NA	2232400	QX21613GM	BIO28
ADEPQWSLYPSDSQVSEEVK	3	2373	792.009	Phospho (STY)	_ADEPQWSLYPSDSQVS(Phospho (STY))EEVK_	NA	1469600	QX21613GM	BIO28
ADEPQWSLYPSDSQVSEEVK	3	2373	792.009	Phospho (STY)	_ADEPQWSLYPSDSQVS(Phospho (STY))EEVK_	NA	1520500	QX21613GM	BIO28
ADEPQWSLYPSDSQVSEEVK	3	2373	792.009	Phospho (STY)	_ADEPQWSLYPSDSQVS(Phospho (STY))EEVK_	NA	1204500	QX21613GM	BIO28
ADEPQWSLYPSDSQVSEEVK	3	2373	792.009	Phospho (STY)	_ADEPQWSLYPSDSQVS(Phospho (STY))EEVK_	NA	905550	QX21613GM	BIO28
ADEPQWSLYPSDSQVSEEVK	3	2373	792.009	Phospho (STY)	_ADEPQWSLYPSDSQVS(Phospho (STY))EEVK_	NA	1786600	QX21613GM	BIO28
ADEPQWSLYPSDSQVSEEVK	3	2373	792.009	Phospho (STY)	_ADEPQWSLYPSDSQVS(Phospho (STY))EEVK_	NA	270520	QX21613GM	BIO28
ADEPQWSLYPSDSQVSEEVK	3	2373	792.009	Phospho (STY)	_ADEPQWSLYPSDSQVS(Phospho (STY))EEVK_	NA	726910	QX21613GM	BIO28
ADEPQWSLYPSDSQVSEEVK	2	2373	1187.51	Phospho (STY)	_ADEPQWSLYPSDSQVS(Phospho (STY))EEVK_	NA	6930700	QX21616GM	BIO51
ADEPQWSLYPSDSQVSEEVK	3	2373	792.009	Phospho (STY)	_ADEPQWSLYPSDSQVS(Phospho (STY))EEVK_	NA	1803200	QX21616GM	BIO51
ADEPQWSLYPSDSQVSEEVK	3	2373	792.009	Phospho (STY)	_ADEPQWSLYPSDSQVS(Phospho (STY))EEVK_	NA	1796700	QX21616GM	BIO51
ADEPQWSLYPSDSQVSEEVK	3	2373	792.009	Phospho (STY)	_ADEPQWSLYPSDSQVS(Phospho (STY))EEVK_	NA	491350	QX21616GM	BIO51
ADEPQWSLYPSDSQVSEEVK	3	2373	792.009	Phospho (STY)	_ADEPQWSLYPSDSQVS(Phospho (STY))EEVK_	NA	396090	QX21616GM	BIO51
ADEPQWSLYPSDSQVSEEVK	3	2373	792.009	Phospho (STY)	_ADEPQWSLYPSDSQVS(Phospho (STY))EEVK_	NA	2052000	QX21619GM	BIO40
ADEPQWSLYPSDSQVSEEVK	3	2373	792.009	Phospho (STY)	_ADEPQWSLYPSDSQVS(Phospho (STY))EEVK_	NA	571620	QX21619GM	BIO40
ADEPQWSLYPSDSQVSEEVK	3	2373	792.009	Phospho (STY)	_ADEPQWSLYPSDSQVS(Phospho (STY))EEVK_	NA	499920	QX21619GM	BIO40
ADEPQWSLYPSDSQVSEEVK	3	2373	792.009	Phospho (STY)	_ADEPQWSLYPSDSQVS(Phospho (STY))EEVK_	NA	556680	QX21619GM	BIO40
ADEPQWSLYPSDSQVSEEVK	3	2373	792.009	Phospho (STY)	_ADEPQWSLYPSDSQVS(Phospho (STY))EEVK_	NA	1917800	QX21619GM	BIO40
ADEPQWSLYPSDSQVSEEVK	3	2373	792.009	Phospho (STY)	_ADEPQWSLYPSDSQVS(Phospho (STY))EEVK_	NA	1465300	QX21619GM	BIO40
ADEPQWSLYPSDSQVSEEVK	3	2373	792.009	Phospho (STY)	_ADEPQWSLYPSDSQVS(Phospho (STY))EEVK_	NA	1967200	QX21619GM	BIO40
ADEPQWSLYPSDSQVSEEVK	3	2373	792.009	Phospho (STY)	_ADEPQWSLYPSDSQVS(Phospho (STY))EEVK_	NA	1763900	QX21619GM	BIO40
ADEPQWSLYPSDSQVSEEVK	3	2373	792.009	Phospho (STY)	_ADEPQWSLYPSDSQVS(Phospho (STY))EEVK_	NA	437490	QX21619GM	BIO40
ADEPQWSLYPSDSQVSEEVK	3	2373	792.009	Phospho (STY)	_ADEPQWSLYPSDSQVS(Phospho (STY))EEVK_	NA	696480	QX21619GM	BIO40
ADEPQWSLYPSDSQVSEEVK	3	2373	792.009	Phospho (STY)	_ADEPQWSLYPSDSQVS(Phospho (STY))EEVK_	NA	2274700	QX21625GM	BIO8
ADEPQWSLYPSDSQVSEEVK	3	2373	792.009	Phospho (STY)	_ADEPQWSLYPSDSQVS(Phospho (STY))EEVK_	NA	256380000	QX21625GM	BIO8
ADEPQWSLYPSDSQVSEEVK	3	2373	792.009	Phospho (STY)	_ADEPQWSLYPSDSQVS(Phospho (STY))EEVK_	NA	449050	QX21625GM	BIO8
ADEPQWSLYPSDSQVSEEVK	3	2373	792.009	Phospho (STY)	_ADEPQWSLYPSDSQVS(Phospho (STY))EEVK_	NA	968090	QX21625GM	BIO8
ADEPQWSLYPSDSQVSEEVK	3	2373	792.009	Phospho (STY)	_ADEPQWSLYPSDSQVS(Phospho (STY))EEVK_	NA	316050	QX21625GM	BIO8
ADEPQWSLYPSDSQVSEEVK	3	2373	792.009	Phospho (STY)	_ADEPQWSLYPSDSQVS(Phospho (STY))EEVK_	NA	1643600	QX21628GM	BIO24
ADEPQWSLYPSDSQVSEEVK	3	2373	792.009	Phospho (STY)	_ADEPQWSLYPSDSQVS(Phospho (STY))EEVK_	NA	860420	QX21628GM	BIO24
ADEPQWSLYPSDSQVSEEVK	3	2373	792.009	Phospho (STY)	_ADEPQWSLYPSDSQVS(Phospho (STY))EEVK_	NA	520010	QX21628GM	BIO24
ADEPQWSLYPSDSQVSEEVK	3	2373	792.009	Phospho (STY)	_ADEPQWSLYPSDSQVS(Phospho (STY))EEVK_	NA	486880	QX21628GM	BIO24
ADEPQWSLYPSDSQVSEEVK	3	2373	792.009	Phospho (STY)	_ADEPQWSLYPSDSQVS(Phospho (STY))EEVK_	NA	842180	QX21628GM	BIO24
ADEPQWSLYPSDSQVSEEVK	3	2373	792.009	Phospho (STY)	_ADEPQWSLYPSDSQVS(Phospho (STY))EEVK_	NA	1543100	QX21628GM	BIO24
ADEPQWSLYPSDSQVSEEVK	2	2373	1187.51	Phospho (STY)	_ADEPQWSLYPSDSQVS(Phospho (STY))EEVK_	NA	269670000	QX21631GM	BIO7
ADEPQWSLYPSDSQVSEEVK	3	2373	792.009	Phospho (STY)	_ADEPQWSLYPSDSQVS(Phospho (STY))EEVK_	NA	1916400	QX21631GM	BIO7
ADEPQWSLYPSDSQVSEEVK	3	2373	792.009	Phospho (STY)	_ADEPQWSLYPSDSQVS(Phospho (STY))EEVK_	NA	170710	QX21631GM	BIO7
ADEPQWSLYPSDSQVSEEVK	3	2373	792.009	Phospho (STY)	_ADEPQWSLYPSDSQVS(Phospho (STY))EEVK_	NA	612620	QX21631GM	BIO7
ADEPQWSLYPSDSQVSEEVK	3	2373	792.009	Phospho (STY)	_ADEPQWSLYPSDSQVS(Phospho (STY))EEVK_	NA	708240	QX21631GM	BIO7
ADEPQWSLYPSDSQVSEEVK	3	2373	792.009	Phospho (STY)	_ADEPQWSLYPSDSQVS(Phospho (STY))EEVK_	NA	584260	QX21631GM	BIO7
ADEPQWSLYPSDSQVSEEVK	2	2373	1187.51	Phospho (STY)	_ADEPQWSLYPSDS(Phospho (STY))QVSEEVK_	NA	1091300	QX21634GM	BIO3
ADEPQWSLYPSDSQVSEEVK	2	2373	1187.51	Phospho (STY)	_ADEPQWSLYPSDSQVS(Phospho (STY))EEVK_	NA	1071700	QX21634GM	BIO3
ADEPQWSLYPSDSQVSEEVK	3	2373	792.009	Phospho (STY)	_ADEPQWSLYPSDSQVS(Phospho (STY))EEVK_	NA	1254100	QX21634GM	BIO3
ADEPQWSLYPSDSQVSEEVK	3	2373	792.009	Phospho (STY)	_ADEPQWSLYPSDSQVS(Phospho (STY))EEVK_	NA	21053000	QX21634GM	BIO3
ADEPQWSLYPSDSQVSEEVK	3	2373	792.009	Phospho (STY)	_ADEPQWSLYPSDSQVS(Phospho (STY))EEVK_	NA	14735000	QX21634GM	BIO3
ADEPQWSLYPSDSQVSEEVK	3	2373	792.009	Phospho (STY)	_ADEPQWSLYPSDSQVS(Phospho (STY))EEVK_	NA	5269300	QX21634GM	BIO3
ADEPQWSLYPSDSQVSEEVK	3	2373	792.009	Phospho (STY)	_ADEPQWSLYPSDSQVS(Phospho (STY))EEVK_	NA	889400	QX21634GM	BIO3
ADEPQWSLYPSDSQVSEEVK	3	2373	792.009	Phospho (STY)	_ADEPQWSLYPSDSQVS(Phospho (STY))EEVK_	NA	942550	QX21634GM	BIO3
ADEPQWSLYPSDSQVSEEVK	3	2373	792.009	Phospho (STY)	_ADEPQWSLYPSDSQVS(Phospho (STY))EEVK_	NA	513840	QX21634GM	BIO3
ADEPQWSLYPSDSQVSEEVK	3	2373	792.009	Phospho (STY)	_ADEPQWSLYPSDSQVS(Phospho (STY))EEVK_	NA	403810	QX21634GM	BIO3
ADEPQWSLYPSDSQVSEEVK	3	2373	792.009	Phospho (STY)	_ADEPQWSLYPSDSQVS(Phospho (STY))EEVK_	NA	460810	QX21634GM	BIO3
ADEPQWSLYPSDSQVSEEVK	2	2373	1187.51	Phospho (STY)	_ADEPQWSLYPSDSQVS(Phospho (STY))EEVK_	NA	3112700	QX21637GM	BIO79
ADEPQWSLYPSDSQVSEEVK	3	2373	792.009	Phospho (STY)	_ADEPQWSLYPSDSQVS(Phospho (STY))EEVK_	NA	2344400	QX21637GM	BIO79
ADEPQWSLYPSDSQVSEEVK	3	2373	792.009	Phospho (STY)	_ADEPQWSLYPSDSQVS(Phospho (STY))EEVK_	NA	1407600	QX21637GM	BIO79
ADEPQWSLYPSDSQVSEEVK	3	2373	792.009	Phospho (STY)	_ADEPQWSLYPSDSQVS(Phospho (STY))EEVK_	NA	1211100	QX21637GM	BIO79
ADEPQWSLYPSDSQVSEEVK	3	2373	792.009	Phospho (STY)	_ADEPQWSLYPSDSQVS(Phospho (STY))EEVK_	NA	481550	QX21637GM	BIO79
ADEPQWSLYPSDSQVSEEVK	3	2373	792.009	Phospho (STY)	_ADEPQWSLYPSDSQVS(Phospho (STY))EEVK_	NA	7512100	QX21637GM	BIO79
ADEPQWSLYPSDSQVSEEVK	3	2373	792.009	Phospho (STY)	_ADEPQWSLYPSDSQVS(Phospho (STY))EEVK_	NA	458700	QX21637GM	BIO79
ADEPQWSLYPSDSQVSEEVK	3	2373	792.009	Phospho (STY)	_ADEPQWSLYPSDSQVS(Phospho (STY))EEVK_	NA	1135300	QX21640GM	BIO68
ADEPQWSLYPSDSQVSEEVK	3	2373	792.009	Phospho (STY)	_ADEPQWSLYPSDSQVS(Phospho (STY))EEVK_	NA	408740	QX21640GM	BIO68
ADEPQWSLYPSDSQVSEEVK	3	2373	792.009	Phospho (STY)	_ADEPQWSLYPSDSQVS(Phospho (STY))EEVK_	NA	4325400	QX21640GM	BIO68
ADEPQWSLYPSDSQVSEEVK	3	2373	792.009	Phospho (STY)	_ADEPQWSLYPSDSQVS(Phospho (STY))EEVK_	NA	2685400	QX21640GM	BIO68
ADEPQWSLYPSDSQVSEEVK	3	2373	792.009	Phospho (STY)	_ADEPQWSLYPSDSQVS(Phospho (STY))EEVK_	NA	799890	QX21640GM	BIO68
ADEPQWSLYPSDSQVSEEVK	3	2373	792.009	Phospho (STY)	_ADEPQWSLYPSDSQVS(Phospho (STY))EEVK_	NA	1166900	QX21640GM	BIO68
ADEPQWSLYPSDSQVSEEVK	3	2373	792.009	Phospho (STY)	_ADEPQWSLYPSDSQVS(Phospho (STY))EEVK_	NA	556400	QX21643GM	BIO44
ADEPQWSLYPSDSQVSEEVK	3	2373	792.009	Phospho (STY)	_ADEPQWSLYPSDSQVS(Phospho (STY))EEVK_	NA	621180	QX21643GM	BIO44
ADEPQWSLYPSDSQVSEEVK	3	2373	792.009	Phospho (STY)	_ADEPQWSLYPSDSQVS(Phospho (STY))EEVK_	NA	834060	QX21643GM	BIO44
ADEPQWSLYPSDSQVSEEVK	3	2373	792.009	Phospho (STY)	_ADEPQWSLYPSDSQVS(Phospho (STY))EEVK_	NA	935480	QX21643GM	BIO44
ADEPQWSLYPSDSQVSEEVK	3	2373	792.009	Phospho (STY)	_ADEPQWSLYPSDSQVS(Phospho (STY))EEVK_	NA	537290	QX21643GM	BIO44
ADEPQWSLYPSDSQVSEEVK	3	2373	792.009	Phospho (STY)	_ADEPQWSLYPSDSQVS(Phospho (STY))EEVK_	NA	612530	QX21643GM	BIO44
ADEPQWSLYPSDSQVSEEVK	3	2373	792.009	Phospho (STY)	_ADEPQWSLYPSDSQVS(Phospho (STY))EEVK_	NA	483400	QX21643GM	BIO44
ADEPQWSLYPSDSQVSEEVK	2	2373	1187.51	Phospho (STY)	_ADEPQWSLYPSDSQVS(Phospho (STY))EEVK_	NA	1155000	QX21649GM	BIO33
ADEPQWSLYPSDSQVSEEVK	3	2373	792.009	Phospho (STY)	_ADEPQWSLYPSDSQVS(Phospho (STY))EEVK_	NA	543480	QX21649GM	BIO33
ADEPQWSLYPSDSQVSEEVK	3	2373	792.009	Phospho (STY)	_ADEPQWSLYPSDSQVS(Phospho (STY))EEVK_	NA	702850	QX21649GM	BIO33
ADEPQWSLYPSDSQVSEEVK	3	2373	792.009	Phospho (STY)	_ADEPQWSLYPSDSQVS(Phospho (STY))EEVK_	NA	1067600	QX21649GM	BIO33
ADEPQWSLYPSDSQVSEEVK	3	2373	792.009	Phospho (STY)	_ADEPQWSLYPSDSQVS(Phospho (STY))EEVK_	NA	812030	QX21649GM	BIO33
ADEPQWSLYPSDSQVSEEVK	3	2373	792.009	Phospho (STY)	_ADEPQWSLYPSDSQVS(Phospho (STY))EEVK_	NA	409440	QX21649GM	BIO33
ADEPQWSLYPSDSQVSEEVK	3	2373	792.009	Phospho (STY)	_ADEPQWSLYPSDSQVS(Phospho (STY))EEVK_	NA	1451200	QX21649GM	BIO33
ADEPQWSLYPSDSQVSEEVK	3	2373	792.009	Phospho (STY)	_ADEPQWSLYPSDSQVS(Phospho (STY))EEVK_	NA	1299500	QX21649GM	BIO33
ADEPQWSLYPSDSQVSEEVK	2	2373	1187.51	Phospho (STY)	_ADEPQWSLYPSDSQVS(Phospho (STY))EEVK_	NA	156050000	QX21652GM	BIO50
ADEPQWSLYPSDSQVSEEVK	3	2373	792.009	Phospho (STY)	_ADEPQWSLYPSDSQVS(Phospho (STY))EEVK_	NA	752120	QX21652GM	BIO50
ADEPQWSLYPSDSQVSEEVK	3	2373	792.009	Phospho (STY)	_ADEPQWSLYPSDSQVS(Phospho (STY))EEVK_	NA	1899500	QX21655GM	BIO93
ADEPQWSLYPSDSQVSEEVK	3	2373	792.009	Phospho (STY)	_ADEPQWSLYPSDSQVS(Phospho (STY))EEVK_	NA	334010	QX21655GM	BIO93
ADEPQWSLYPSDSQVSEEVK	3	2373	792.009	Phospho (STY)	_ADEPQWSLYPSDSQVS(Phospho (STY))EEVK_	NA	649060	QX21655GM	BIO93
ADEPQWSLYPSDSQVSEEVK	3	2373	792.009	Phospho (STY)	_ADEPQWSLYPSDSQVS(Phospho (STY))EEVK_	NA	538330	QX21655GM	BIO93
ADEPQWSLYPSDSQVSEEVK	3	2373	792.009	Phospho (STY)	_ADEPQWSLYPSDSQVS(Phospho (STY))EEVK_	NA	418500	QX21655GM	BIO93
ADEPQWSLYPSDSQVSEEVK	3	2373	792.009	Phospho (STY)	_ADEPQWSLYPSDSQVS(Phospho (STY))EEVK_	NA	608110	QX21672GM	BIO20
ADEPQWSLYPSDSQVSEEVK	3	2373	792.009	Phospho (STY)	_ADEPQWSLYPSDSQVS(Phospho (STY))EEVK_	NA	1780200	QX21672GM	BIO20
ADEPQWSLYPSDSQVSEEVK	3	2373	792.009	Phospho (STY)	_ADEPQWSLYPSDSQVS(Phospho (STY))EEVK_	NA	408790	QX21672GM	BIO20
ADEPQWSLYPSDSQVSEEVK	3	2373	792.009	Phospho (STY)	_ADEPQWSLYPSDSQVS(Phospho (STY))EEVK_	NA	755080	QX21675GM	BIO99
ADEPQWSLYPSDSQVSEEVK	3	2373	792.009	Phospho (STY)	_ADEPQWSLYPSDSQVS(Phospho (STY))EEVK_	NA	2174000	QX21675GM	BIO99
ADEPQWSLYPSDSQVSEEVK	3	2373	792.009	Phospho (STY)	_ADEPQWSLYPSDSQVS(Phospho (STY))EEVK_	NA	832230	QX21675GM	BIO99
ADEPQWSLYPSDSQVSEEVK	3	2373	792.009	Phospho (STY)	_ADEPQWSLYPSDSQVS(Phospho (STY))EEVK_	NA	906710	QX21675GM	BIO99
ADEPQWSLYPSDSQVSEEVK	3	2373	792.009	Phospho (STY)	_ADEPQWSLYPSDSQVS(Phospho (STY))EEVK_	NA	1485900	QX21675GM	BIO99
ADEPQWSLYPSDSQVSEEVK	3	2373	792.009	Phospho (STY)	_ADEPQWSLYPSDSQVS(Phospho (STY))EEVK_	NA	2890500	QX21678GM	BIO88
ADEPQWSLYPSDSQVSEEVK	3	2373	792.009	Phospho (STY)	_ADEPQWSLYPSDSQVS(Phospho (STY))EEVK_	NA	1616800	QX21678GM	BIO88
ADEPQWSLYPSDSQVSEEVK	3	2373	792.009	Phospho (STY)	_ADEPQWSLYPSDSQVS(Phospho (STY))EEVK_	NA	728880	QX21678GM	BIO88
ADEPQWSLYPSDSQVSEEVK	3	2373	792.009	Phospho (STY)	_ADEPQWSLYPSDSQVS(Phospho (STY))EEVK_	NA	1126300	QX21678GM	BIO88
ADEPQWSLYPSDSQVSEEVK	3	2373	792.009	Phospho (STY)	_ADEPQWSLYPSDSQVS(Phospho (STY))EEVK_	NA	1027700	QX21678GM	BIO88
ADEPQWSLYPSDSQVSEEVK	3	2373	792.009	Phospho (STY)	_ADEPQWSLYPSDSQVS(Phospho (STY))EEVK_	NA	298260	QX21678GM	BIO88
ADEPQWSLYPSDSQVSEEVK	2	2373	1187.51	Phospho (STY)	_ADEPQWSLYPSDSQVS(Phospho (STY))EEVK_	NA	1919200	QX21684GM	BIO76
ADEPQWSLYPSDSQVSEEVK	3	2373	792.009	Phospho (STY)	_ADEPQWSLYPSDSQVS(Phospho (STY))EEVK_	NA	1273800	QX21684GM	BIO76
ADEPQWSLYPSDSQVSEEVK	3	2373	792.009	Phospho (STY)	_ADEPQWSLYPSDSQVS(Phospho (STY))EEVK_	NA	3328400	QX21684GM	BIO76
ADEPQWSLYPSDSQVSEEVK	3	2373	792.009	Phospho (STY)	_ADEPQWSLYPSDSQVS(Phospho (STY))EEVK_	NA	723340	QX21684GM	BIO76
ADEPQWSLYPSDSQVSEEVK	3	2373	792.009	Phospho (STY)	_ADEPQWSLYPSDSQVS(Phospho (STY))EEVK_	NA	631100	QX21684GM	BIO76
ADEPQWSLYPSDSQVSEEVK	3	2373	792.009	Phospho (STY)	_ADEPQWSLYPSDSQVS(Phospho (STY))EEVK_	NA	1589900	QX21684GM	BIO76
ADEPQWSLYPSDSQVSEEVK	3	2373	792.009	Phospho (STY)	_ADEPQWSLYPSDSQVS(Phospho (STY))EEVK_	NA	634020	QX21684GM	BIO76
ADEPQWSLYPSDSQVSEEVK	3	2373	792.009	Phospho (STY)	_ADEPQWSLYPSDSQVS(Phospho (STY))EEVK_	NA	954500	QX21684GM	BIO76
ADEPQWSLYPSDSQVSEEVK	3	2373	792.009	Phospho (STY)	_ADEPQWSLYPSDSQVS(Phospho (STY))EEVK_	NA	968080	QX21684GM	BIO76
ADEPQWSLYPSDSQVSEEVK	2	2373	1187.51	Phospho (STY)	_ADEPQWSLYPSDSQVS(Phospho (STY))EEVK_	NA	21052000	QX21687GM	BIO71
ADEPQWSLYPSDSQVSEEVK	2	2373	1187.51	Phospho (STY)	_ADEPQWSLYPSDSQVS(Phospho (STY))EEVK_	NA	831520	QX21687GM	BIO71
ADEPQWSLYPSDSQVSEEVK	2	2373	1187.51	Phospho (STY)	_ADEPQWSLYPSDSQVS(Phospho (STY))EEVK_	NA	71550000	QX21687GM	BIO71
ADEPQWSLYPSDSQVSEEVK	2	2373	1187.51	Phospho (STY)	_ADEPQWSLYPSDSQVS(Phospho (STY))EEVK_	NA	1055700	QX21687GM	BIO71
ADEPQWSLYPSDSQVSEEVK	2	2373	1187.51	Phospho (STY)	_ADEPQWSLYPSDSQVS(Phospho (STY))EEVK_	NA	3298400	QX21687GM	BIO71
ADEPQWSLYPSDSQVSEEVK	3	2373	792.009	Phospho (STY)	_ADEPQWSLYPSDSQVS(Phospho (STY))EEVK_	NA	1456600	QX21687GM	BIO71
ADEPQWSLYPSDSQVSEEVK	3	2373	792.009	Phospho (STY)	_ADEPQWSLYPSDSQVS(Phospho (STY))EEVK_	NA	832720	QX21687GM	BIO71
ADEPQWSLYPSDSQVSEEVK	3	2373	792.009	Phospho (STY)	_ADEPQWSLYPSDSQVS(Phospho (STY))EEVK_	NA	1457500	QX21687GM	BIO71
ADEPQWSLYPSDSQVSEEVK	3	2373	792.009	Phospho (STY)	_ADEPQWSLYPSDSQVS(Phospho (STY))EEVK_	NA	1241000	QX21687GM	BIO71
ADEPQWSLYPSDSQVSEEVK	3	2373	792.009	Phospho (STY)	_ADEPQWSLYPSDSQVS(Phospho (STY))EEVK_	NA	110920000	QX21687GM	BIO71
ADEPQWSLYPSDSQVSEEVK	3	2373	792.009	Phospho (STY)	_ADEPQWSLYPSDSQVS(Phospho (STY))EEVK_	NA	917280	QX21687GM	BIO71
ADEPQWSLYPSDSQVSEEVK	3	2373	792.009	Phospho (STY)	_ADEPQWSLYPSDSQVS(Phospho (STY))EEVK_	NA	513190	QX21687GM	BIO71
ADEPQWSLYPSDSQVSEEVK	3	2373	792.009	Phospho (STY)	_ADEPQWSLYPSDSQVS(Phospho (STY))EEVK_	NA	1271900	QX21687GM	BIO71
ADEPQWSLYPSDSQVSEEVK	3	2373	792.009	Phospho (STY)	_ADEPQWSLYPSDSQVS(Phospho (STY))EEVK_	NA	2051600	QX21687GM	BIO71
ADEPQWSLYPSDSQVSEEVK	3	2373	792.009	Phospho (STY)	_ADEPQWSLYPSDSQVS(Phospho (STY))EEVK_	NA	2352300	QX21687GM	BIO71
ADEPQWSLYPSDSQVSEEVK	3	2373	792.009	Phospho (STY)	_ADEPQWSLYPSDSQVS(Phospho (STY))EEVK_	NA	461590	QX21687GM	BIO71
ADEPQWSLYPSDSQVSEEVK	2	2373	1187.51	Phospho (STY)	_ADEPQWSLYPSDSQVS(Phospho (STY))EEVK_	NA	481730000	QX21690GM	BIO95
ADEPQWSLYPSDSQVSEEVK	2	2373	1187.51	Phospho (STY)	_ADEPQWSLYPSDSQVS(Phospho (STY))EEVK_	NA	1244200	QX21690GM	BIO95
ADEPQWSLYPSDSQVSEEVK	3	2373	792.009	Phospho (STY)	_ADEPQWSLYPSDSQVS(Phospho (STY))EEVK_	NA	1811400	QX21690GM	BIO95
ADEPQWSLYPSDSQVSEEVK	3	2373	792.009	Phospho (STY)	_ADEPQWSLYPSDSQVS(Phospho (STY))EEVK_	NA	1787500	QX21690GM	BIO95
ADEPQWSLYPSDSQVSEEVK	3	2373	792.009	Phospho (STY)	_ADEPQWSLYPSDSQVS(Phospho (STY))EEVK_	NA	1030900	QX21690GM	BIO95
ADEPQWSLYPSDSQVSEEVK	3	2373	792.009	Phospho (STY)	_ADEPQWSLYPSDSQVS(Phospho (STY))EEVK_	NA	190680	QX21690GM	BIO95
ADEPQWSLYPSDSQVSEEVK	3	2373	792.009	Phospho (STY)	_ADEPQWSLYPSDSQVS(Phospho (STY))EEVK_	NA	643990	QX21690GM	BIO95
ADEPQWSLYPSDSQVSEEVK	3	2373	792.009	Phospho (STY)	_ADEPQWSLYPSDSQVS(Phospho (STY))EEVK_	NA	348850	QX21690GM	BIO95
ADEPQWSLYPSDSQVSEEVK	3	2373	792.009	Phospho (STY)	_ADEPQWSLYPSDSQVS(Phospho (STY))EEVK_	NA	443850	QX21690GM	BIO95
ADEPQWSLYPSDSQVSEEVK	3	2373	792.009	Phospho (STY)	_ADEPQWSLYPSDSQVS(Phospho (STY))EEVK_	NA	483070	QX21690GM	BIO95
ADEPQWSLYPSDSQVSEEVK	3	2373	792.009	Phospho (STY)	_ADEPQWSLYPSDSQVS(Phospho (STY))EEVK_	NA	744710	QX21690GM	BIO95
ADEPQWSLYPSDSQVSEEVK	3	2373	792.009	Phospho (STY)	_ADEPQWSLYPSDSQVS(Phospho (STY))EEVK_	NA	2406900	QX21690GM	BIO95
ADEPQWSLYPSDSQVSEEVK	3	2373	792.009	Phospho (STY)	_ADEPQWSLYPSDSQVS(Phospho (STY))EEVK_	NA	240950	QX21690GM	BIO95
ADEPQWSLYPSDSQVSEEVK	2	2373	1187.51	Phospho (STY)	_ADEPQWSLYPSDSQVS(Phospho (STY))EEVK_	NA	693070	QX21693GM	BIO13
ADEPQWSLYPSDSQVSEEVK	2	2373	1187.51	Phospho (STY)	_ADEPQWSLYPSDSQVS(Phospho (STY))EEVK_	NA	1442200	QX21693GM	BIO13
ADEPQWSLYPSDSQVSEEVK	2	2373	1187.51	Phospho (STY)	_ADEPQWSLYPSDSQVS(Phospho (STY))EEVK_	NA	1332600	QX21693GM	BIO13
ADEPQWSLYPSDSQVSEEVK	3	2373	792.009	Phospho (STY)	_ADEPQWSLYPSDSQVS(Phospho (STY))EEVK_	NA	2115000	QX21693GM	BIO13
ADEPQWSLYPSDSQVSEEVK	3	2373	792.009	Phospho (STY)	_ADEPQWSLYPSDSQVS(Phospho (STY))EEVK_	NA	1146700	QX21693GM	BIO13
ADEPQWSLYPSDSQVSEEVK	3	2373	792.009	Phospho (STY)	_ADEPQWSLYPSDSQVS(Phospho (STY))EEVK_	NA	2042400	QX21693GM	BIO13
ADEPQWSLYPSDSQVSEEVK	3	2373	792.009	Phospho (STY)	_ADEPQWSLYPSDSQVS(Phospho (STY))EEVK_	NA	982660	QX21693GM	BIO13
ADEPQWSLYPSDSQVSEEVK	3	2373	792.009	Phospho (STY)	_ADEPQWSLYPSDSQVS(Phospho (STY))EEVK_	NA	1680100	QX21693GM	BIO13
ADEPQWSLYPSDSQVSEEVK	3	2373	792.009	Phospho (STY)	_ADEPQWSLYPSDSQVS(Phospho (STY))EEVK_	NA	671410	QX21693GM	BIO13
ADEPQWSLYPSDSQVSEEVK	3	2373	792.009	Phospho (STY)	_ADEPQWSLYPSDSQVS(Phospho (STY))EEVK_	NA	1607000	QX21693GM	BIO13
ADEPQWSLYPSDSQVSEEVK	3	2373	792.009	Phospho (STY)	_ADEPQWSLYPSDSQVS(Phospho (STY))EEVK_	NA	804340	QX21693GM	BIO13
ADEPQWSLYPSDSQVSEEVK	2	2373	1187.51	Phospho (STY)	_ADEPQWSLYPSDSQVS(Phospho (STY))EEVK_	NA	107200000	QX21696GM	BIO94
ADEPQWSLYPSDSQVSEEVK	3	2373	792.009	Phospho (STY)	_ADEPQWSLYPSDSQVS(Phospho (STY))EEVK_	NA	1375600	QX21696GM	BIO94
ADEPQWSLYPSDSQVSEEVK	3	2373	792.009	Phospho (STY)	_ADEPQWSLYPSDSQVS(Phospho (STY))EEVK_	NA	685420	QX21696GM	BIO94
ADEPQWSLYPSDSQVSEEVK	3	2373	792.009	Phospho (STY)	_ADEPQWSLYPSDSQVS(Phospho (STY))EEVK_	NA	582660	QX21696GM	BIO94
ADEPQWSLYPSDSQVSEEVK	3	2373	792.009	Phospho (STY)	_ADEPQWSLYPSDSQVS(Phospho (STY))EEVK_	NA	758300	QX21696GM	BIO94
ADEPQWSLYPSDSQVSEEVK	3	2373	792.009	Phospho (STY)	_ADEPQWSLYPSDSQVS(Phospho (STY))EEVK_	NA	687370	QX21696GM	BIO94
ADEPQWSLYPSDSQVSEEVK	3	2373	792.009	Phospho (STY)	_ADEPQWSLYPSDSQVS(Phospho (STY))EEVK_	NA	247960	QX21696GM	BIO94
ADEPQWSLYPSDSQVSEEVK	3	2373	792.009	Phospho (STY)	_ADEPQWSLYPSDSQVS(Phospho (STY))EEVK_	NA	460300	QX21696GM	BIO94
ADEPQWSLYPSDSQVSEEVK	2	2373	1187.51	Phospho (STY)	_ADEPQWSLYPSDSQVS(Phospho (STY))EEVK_	NA	3093200	QX21699GM	BIO98
ADEPQWSLYPSDSQVSEEVK	2	2373	1187.51	Phospho (STY)	_ADEPQWSLYPSDSQVS(Phospho (STY))EEVK_	NA	1572300	QX21699GM	BIO98
ADEPQWSLYPSDSQVSEEVK	2	2373	1187.51	Phospho (STY)	_ADEPQWSLYPSDSQVS(Phospho (STY))EEVK_	NA	337700000	QX21699GM	BIO98
ADEPQWSLYPSDSQVSEEVK	3	2373	792.009	Phospho (STY)	_ADEPQWSLYPSDSQVS(Phospho (STY))EEVK_	NA	928720	QX21699GM	BIO98
ADEPQWSLYPSDSQVSEEVK	3	2373	792.009	Phospho (STY)	_ADEPQWSLYPSDSQVS(Phospho (STY))EEVK_	NA	837360	QX21699GM	BIO98
ADEPQWSLYPSDSQVSEEVK	3	2373	792.009	Phospho (STY)	_ADEPQWSLYPSDSQVS(Phospho (STY))EEVK_	NA	2111400	QX21699GM	BIO98
ADEPQWSLYPSDSQVSEEVK	3	2373	792.009	Phospho (STY)	_ADEPQWSLYPSDSQVS(Phospho (STY))EEVK_	NA	531520	QX21699GM	BIO98
ADEPQWSLYPSDSQVSEEVK	3	2373	792.009	Phospho (STY)	_ADEPQWSLYPSDSQVS(Phospho (STY))EEVK_	NA	1109900	QX21708GM	BIO55
ADEPQWSLYPSDSQVSEEVK	3	2373	792.009	Phospho (STY)	_ADEPQWSLYPSDSQVS(Phospho (STY))EEVK_	NA	4033400	QX21708GM	BIO55
ADEPQWSLYPSDSQVSEEVK	3	2373	792.009	Phospho (STY)	_ADEPQWSLYPSDSQVS(Phospho (STY))EEVK_	NA	327940	QX21708GM	BIO55
ADEPQWSLYPSDSQVSEEVK	3	2373	792.009	Phospho (STY)	_ADEPQWSLYPSDSQVS(Phospho (STY))EEVK_	NA	880940	QX21708GM	BIO55
ADEPQWSLYPSDSQVSEEVK	3	2373	792.009	Phospho (STY)	_ADEPQWSLYPSDSQVS(Phospho (STY))EEVK_	NA	395950	QX21708GM	BIO55
ADEPQWSLYPSDSQVSEEVK	3	2373	792.009	Phospho (STY)	_ADEPQWSLYPSDSQVS(Phospho (STY))EEVK_	NA	512450	QX21708GM	BIO55
ADEPQWSLYPSDSQVSEEVK	3	2373	792.009	Phospho (STY)	_ADEPQWSLYPSDSQVS(Phospho (STY))EEVK_	NA	303820	QX21708GM	BIO55
ADEPQWSLYPSDSQVSEEVK	3	2373	792.009	Phospho (STY)	_ADEPQWSLYPSDSQVS(Phospho (STY))EEVK_	NA	1023000	QX21708GM	BIO55
ADEPQWSLYPSDSQVSEEVK	3	2373	792.009	Phospho (STY)	_ADEPQWSLYPSDSQVS(Phospho (STY))EEVK_	NA	237880	QX21708GM	BIO55
ADEPQWSLYPSDSQVSEEVK	2	2373	1187.51	Phospho (STY)	_ADEPQWSLYPSDSQVS(Phospho (STY))EEVK_	NA	361280	QX21711GM	BIO52
ADEPQWSLYPSDSQVSEEVK	3	2373	792.009	Phospho (STY)	_ADEPQWSLYPSDSQVS(Phospho (STY))EEVK_	NA	3588800	QX21711GM	BIO52
ADEPQWSLYPSDSQVSEEVK	3	2373	792.009	Phospho (STY)	_ADEPQWSLYPSDSQVS(Phospho (STY))EEVK_	NA	861650	QX21711GM	BIO52
ADEPQWSLYPSDSQVSEEVK	3	2373	792.009	Phospho (STY)	_ADEPQWSLYPSDSQVS(Phospho (STY))EEVK_	NA	842500	QX21711GM	BIO52
ADEPQWSLYPSDSQVSEEVK	3	2373	792.009	Phospho (STY)	_ADEPQWSLYPSDSQVS(Phospho (STY))EEVK_	NA	1583000	QX21711GM	BIO52
ADEPQWSLYPSDSQVSEEVK	3	2373	792.009	Phospho (STY)	_ADEPQWSLYPSDSQVS(Phospho (STY))EEVK_	NA	995060	QX21711GM	BIO52
ADEPQWSLYPSDSQVSEEVK	3	2373	792.009	Phospho (STY)	_ADEPQWSLYPSDSQVS(Phospho (STY))EEVK_	NA	800970	QX21711GM	BIO52
ADEPQWSLYPSDSQVSEEVK	3	2373	792.009	Phospho (STY)	_ADEPQWSLYPSDSQVS(Phospho (STY))EEVK_	NA	873270	QX21711GM	BIO52
ADEPQWSLYPSDSQVSEEVK	3	2373	792.009	Phospho (STY)	_ADEPQWSLYPSDSQVS(Phospho (STY))EEVK_	NA	989940	QX21711GM	BIO52
ADEPQWSLYPSDSQVSEEVK	3	2373	792.009	Phospho (STY)	_ADEPQWSLYPSDSQVS(Phospho (STY))EEVK_	NA	315670	QX21711GM	BIO52
ADEPQWSLYPSDSQVSEEVK	2	2373	1187.51	Phospho (STY)	_ADEPQWSLYPSDSQVS(Phospho (STY))EEVK_	NA	242400000	QX21714GM	BIO10
ADEPQWSLYPSDSQVSEEVK	3	2373	792.009	Phospho (STY)	_ADEPQWSLYPSDSQVS(Phospho (STY))EEVK_	NA	361510	QX21714GM	BIO10
ADEPQWSLYPSDSQVSEEVK	3	2373	792.009	Phospho (STY)	_ADEPQWSLYPSDSQVS(Phospho (STY))EEVK_	NA	2761400	QX21714GM	BIO10
ADEPQWSLYPSDSQVSEEVK	3	2373	792.009	Phospho (STY)	_ADEPQWSLYPSDSQVS(Phospho (STY))EEVK_	NA	584940	QX21714GM	BIO10
ADEPQWSLYPSDSQVSEEVK	2	2373	1187.51	Phospho (STY)	_ADEPQWSLYPSDSQVS(Phospho (STY))EEVK_	NA	1230300	QX21717GM	BIO22
ADEPQWSLYPSDSQVSEEVK	3	2373	792.009	Phospho (STY)	_ADEPQWSLYPSDSQVS(Phospho (STY))EEVK_	NA	3906600	QX21717GM	BIO22
ADEPQWSLYPSDSQVSEEVK	3	2373	792.009	Phospho (STY)	_ADEPQWSLYPSDSQVS(Phospho (STY))EEVK_	NA	986200	QX21717GM	BIO22
ADEPQWSLYPSDSQVSEEVK	2	2373	1187.51	Phospho (STY)	_ADEPQWSLYPSDSQVS(Phospho (STY))EEVK_	NA	181320000	QX21720GM	BIO58
ADEPQWSLYPSDSQVSEEVK	3	2373	792.009	Phospho (STY)	_ADEPQWSLYPSDSQVS(Phospho (STY))EEVK_	NA	4049700	QX21720GM	BIO58
ADEPQWSLYPSDSQVSEEVK	3	2373	792.009	Phospho (STY)	_ADEPQWSLYPSDSQVS(Phospho (STY))EEVK_	NA	1903000	QX21720GM	BIO58
ADEPQWSLYPSDSQVSEEVK	3	2373	792.009	Phospho (STY)	_ADEPQWSLYPSDSQVS(Phospho (STY))EEVK_	NA	935010	QX21720GM	BIO58
ADEPQWSLYPSDSQVSEEVK	3	2373	792.009	Phospho (STY)	_ADEPQWSLYPSDSQVS(Phospho (STY))EEVK_	NA	608750	QX21720GM	BIO58
ADEPQWSLYPSDSQVSEEVK	3	2373	792.009	Phospho (STY)	_ADEPQWSLYPSDSQVS(Phospho (STY))EEVK_	NA	810170	QX21720GM	BIO58
ADEPQWSLYPSDSQVSEEVK	2	2373	1187.51	Phospho (STY)	_ADEPQWSLYPSDSQVS(Phospho (STY))EEVK_	NA	976850	QX21723GM	BIO96
ADEPQWSLYPSDSQVSEEVK	2	2373	1187.51	Phospho (STY)	_ADEPQWSLYPSDSQVS(Phospho (STY))EEVK_	NA	498710	QX21723GM	BIO96
ADEPQWSLYPSDSQVSEEVK	2	2373	1187.51	Phospho (STY)	_ADEPQWSLYPSDSQVS(Phospho (STY))EEVK_	NA	1478200	QX21723GM	BIO96
ADEPQWSLYPSDSQVSEEVK	3	2373	792.009	Phospho (STY)	_ADEPQWSLYPSDSQVS(Phospho (STY))EEVK_	NA	902610	QX21723GM	BIO96
ADEPQWSLYPSDSQVSEEVK	3	2373	792.009	Phospho (STY)	_ADEPQWSLYPSDSQVS(Phospho (STY))EEVK_	NA	1245600	QX21723GM	BIO96
ADEPQWSLYPSDSQVSEEVK	3	2373	792.009	Phospho (STY)	_ADEPQWSLYPSDSQVS(Phospho (STY))EEVK_	NA	2044500	QX21723GM	BIO96
ADEPQWSLYPSDSQVSEEVK	3	2373	792.009	Phospho (STY)	_ADEPQWSLYPSDSQVS(Phospho (STY))EEVK_	NA	938900	QX21723GM	BIO96
ADEPQWSLYPSDSQVSEEVK	2	2373	1187.51	Phospho (STY)	_ADEPQWSLYPSDSQVS(Phospho (STY))EEVK_	NA	647050	QX21740GM	BIO1
ADEPQWSLYPSDSQVSEEVK	2	2373	1187.51	Phospho (STY)	_ADEPQWSLYPSDSQVS(Phospho (STY))EEVK_	NA	782220	QX21740GM	BIO1
ADEPQWSLYPSDSQVSEEVK	3	2373	792.009	Phospho (STY)	_ADEPQWSLYPSDSQVS(Phospho (STY))EEVK_	NA	858160	QX21740GM	BIO1
ADEPQWSLYPSDSQVSEEVK	3	2373	792.009	Phospho (STY)	_ADEPQWSLYPSDSQVS(Phospho (STY))EEVK_	NA	520970	QX21740GM	BIO1
ADEPQWSLYPSDSQVSEEVK	3	2373	792.009	Phospho (STY)	_ADEPQWSLYPSDSQVS(Phospho (STY))EEVK_	NA	721290	QX21740GM	BIO1
ADEPQWSLYPSDSQVSEEVK	3	2373	792.009	Phospho (STY)	_ADEPQWSLYPSDSQVS(Phospho (STY))EEVK_	NA	552690	QX21740GM	BIO1
ADEPQWSLYPSDSQVSEEVK	2	2373	1187.51	Phospho (STY)	_ADEPQWSLYPSDSQVS(Phospho (STY))EEVK_	NA	1462700	QX21743GM	BIO65
ADEPQWSLYPSDSQVSEEVK	3	2373	792.009	Phospho (STY)	_ADEPQWSLYPSDSQVS(Phospho (STY))EEVK_	NA	1555700	QX21743GM	BIO65
ADEPQWSLYPSDSQVSEEVK	3	2373	792.009	Phospho (STY)	_ADEPQWSLYPSDSQVS(Phospho (STY))EEVK_	NA	633080	QX21743GM	BIO65
ADEPQWSLYPSDSQVSEEVK	3	2373	792.009	Phospho (STY)	_ADEPQWSLYPSDSQVS(Phospho (STY))EEVK_	NA	624340	QX21743GM	BIO65
ADEPQWSLYPSDSQVSEEVK	2	2373	1187.51	Phospho (STY)	_ADEPQWSLYPSDSQVS(Phospho (STY))EEVK_	NA	313930	QX21746GM	BIO105
ADEPQWSLYPSDSQVSEEVK	2	2373	1187.51	Phospho (STY)	_ADEPQWSLYPSDSQVS(Phospho (STY))EEVK_	NA	387380	QX21746GM	BIO105
ADEPQWSLYPSDSQVSEEVK	2	2373	1187.51	Phospho (STY)	_ADEPQWSLYPSDSQVS(Phospho (STY))EEVK_	NA	1296400	QX21746GM	BIO105
ADEPQWSLYPSDSQVSEEVK	2	2373	1187.51	Phospho (STY)	_ADEPQWSLYPSDSQVS(Phospho (STY))EEVK_	NA	3910000	QX21746GM	BIO105
ADEPQWSLYPSDSQVSEEVK	3	2373	792.009	Phospho (STY)	_ADEPQWSLYPSDSQVS(Phospho (STY))EEVK_	NA	2152100	QX21746GM	BIO105
ADEPQWSLYPSDSQVSEEVK	3	2373	792.009	Phospho (STY)	_ADEPQWSLYPSDSQVS(Phospho (STY))EEVK_	NA	1834700	QX21746GM	BIO105
ADEPQWSLYPSDSQVSEEVK	3	2373	792.009	Phospho (STY)	_ADEPQWSLYPSDSQVS(Phospho (STY))EEVK_	NA	564620	QX21746GM	BIO105
ADEPQWSLYPSDSQVSEEVK	3	2373	792.009	Phospho (STY)	_ADEPQWSLYPSDSQVS(Phospho (STY))EEVK_	NA	1641900	QX21746GM	BIO105
ADEPQWSLYPSDSQVSEEVK	3	2373	792.009	Phospho (STY)	_ADEPQWSLYPSDSQVS(Phospho (STY))EEVK_	NA	468470	QX21746GM	BIO105
ADEPQWSLYPSDSQVSEEVK	2	2373	1187.51	Phospho (STY)	_ADEPQWSLYPSDSQVS(Phospho (STY))EEVK_	NA	2093000	QX21749GM	BIO62
ADEPQWSLYPSDSQVSEEVK	2	2373	1187.51	Phospho (STY)	_ADEPQWSLYPSDSQVS(Phospho (STY))EEVK_	NA	2106600	QX21749GM	BIO62
ADEPQWSLYPSDSQVSEEVK	2	2373	1187.51	Phospho (STY)	_ADEPQWSLYPSDSQVS(Phospho (STY))EEVK_	NA	607450000	QX21749GM	BIO62
ADEPQWSLYPSDSQVSEEVK	3	2373	792.009	Phospho (STY)	_ADEPQWSLYPSDSQVS(Phospho (STY))EEVK_	NA	4262700	QX21749GM	BIO62
ADEPQWSLYPSDSQVSEEVK	3	2373	792.009	Phospho (STY)	_ADEPQWSLYPSDSQVS(Phospho (STY))EEVK_	NA	1474300	QX21749GM	BIO62
ADEPQWSLYPSDSQVSEEVK	3	2373	792.009	Phospho (STY)	_ADEPQWSLYPSDSQVS(Phospho (STY))EEVK_	NA	760710	QX21749GM	BIO62
ADEPQWSLYPSDSQVSEEVK	3	2373	792.009	Phospho (STY)	_ADEPQWSLYPSDSQVS(Phospho (STY))EEVK_	NA	1594900	QX21749GM	BIO62
ADEPQWSLYPSDSQVSEEVK	3	2373	792.009	Phospho (STY)	_ADEPQWSLYPSDSQVS(Phospho (STY))EEVK_	NA	1194400	QX21749GM	BIO62
ADEPQWSLYPSDSQVSEEVK	2	2373	1187.51	Phospho (STY)	_ADEPQWSLYPSDSQVS(Phospho (STY))EEVK_	NA	3633800	QX21752GM	BIO39
ADEPQWSLYPSDSQVSEEVK	3	2373	792.009	Phospho (STY)	_ADEPQWSLYPSDSQVS(Phospho (STY))EEVK_	NA	6691100	QX21752GM	BIO39
ADEPQWSLYPSDSQVSEEVK	3	2373	792.009	Phospho (STY)	_ADEPQWSLYPSDSQVS(Phospho (STY))EEVK_	NA	941910	QX21752GM	BIO39
ADEPQWSLYPSDSQVSEEVK	3	2373	792.009	Phospho (STY)	_ADEPQWSLYPSDSQVS(Phospho (STY))EEVK_	NA	2986100	QX21752GM	BIO39
ADEPQWSLYPSDSQVSEEVK	3	2373	792.009	Phospho (STY)	_ADEPQWSLYPSDSQVS(Phospho (STY))EEVK_	NA	454120	QX21752GM	BIO39
ADEPQWSLYPSDSQVSEEVK	3	2373	792.009	Phospho (STY)	_ADEPQWSLYPSDSQVS(Phospho (STY))EEVK_	NA	479560	QX21752GM	BIO39
ADEPQWSLYPSDSQVSEEVK	3	2373	792.009	Phospho (STY)	_ADEPQWSLYPSDSQVS(Phospho (STY))EEVK_	NA	1153700	QX21752GM	BIO39
ADEPQWSLYPSDSQVSEEVK	3	2373	792.009	Phospho (STY)	_ADEPQWSLYPSDSQVS(Phospho (STY))EEVK_	NA	423890	QX21752GM	BIO39
ADEPQWSLYPSDSQVSEEVK	3	2373	792.009	Phospho (STY)	_ADEPQWSLYPSDSQVS(Phospho (STY))EEVK_	NA	1624700	QX21752GM	BIO39
ADEPQWSLYPSDSQVSEEVK	3	2373	792.009	Phospho (STY)	_ADEPQWSLYPSDSQVS(Phospho (STY))EEVK_	NA	1379100	QX21752GM	BIO39
ADEPQWSLYPSDSQVSEEVK	3	2373	792.009	Phospho (STY)	_ADEPQWSLYPSDSQVS(Phospho (STY))EEVK_	NA	1056400	QX21752GM	BIO39
ADEPQWSLYPSDSQVSEEVK	3	2373	792.009	Phospho (STY)	_ADEPQWSLYPSDSQVS(Phospho (STY))EEVK_	NA	1247900	QX21755GM	BIO37
ADEPQWSLYPSDSQVSEEVK	3	2373	792.009	Phospho (STY)	_ADEPQWSLYPSDSQVS(Phospho (STY))EEVK_	NA	443630	QX21755GM	BIO37
ADEPQWSLYPSDSQVSEEVK	3	2373	792.009	Phospho (STY)	_ADEPQWSLYPSDSQVS(Phospho (STY))EEVK_	NA	615540	QX21755GM	BIO37
ADEPQWSLYPSDSQVSEEVK	3	2373	792.009	Phospho (STY)	_ADEPQWSLYPSDSQVS(Phospho (STY))EEVK_	NA	488440	QX21755GM	BIO37
ADEPQWSLYPSDSQVSEEVK	3	2373	792.009	Phospho (STY)	_ADEPQWSLYPSDSQVS(Phospho (STY))EEVK_	NA	672800	QX21755GM	BIO37
ADEPQWSLYPSDSQVSEEVK	3	2373	792.009	Phospho (STY)	_ADEPQWSLYPSDSQVS(Phospho (STY))EEVK_	NA	2859700	QX21758GM	BIO90
ADEPQWSLYPSDSQVSEEVK	2	2373	1187.51	Phospho (STY)	_ADEPQWSLYPSDSQVS(Phospho (STY))EEVK_	NA	741010	QX21764GM	BIO53
ADEPQWSLYPSDSQVSEEVK	2	2373	1187.51	Phospho (STY)	_ADEPQWSLYPSDSQVS(Phospho (STY))EEVK_	NA	221770000	QX21764GM	BIO53
ADEPQWSLYPSDSQVSEEVK	3	2373	792.009	Phospho (STY)	_ADEPQWSLYPSDSQVS(Phospho (STY))EEVK_	NA	3549400	QX21764GM	BIO53
ADEPQWSLYPSDSQVSEEVK	3	2373	792.009	Phospho (STY)	_ADEPQWSLYPSDSQVS(Phospho (STY))EEVK_	NA	574610	QX21764GM	BIO53
ADEPQWSLYPSDSQVSEEVK	3	2373	792.009	Phospho (STY)	_ADEPQWSLYPSDSQVS(Phospho (STY))EEVK_	NA	288490	QX21764GM	BIO53
ADEPQWSLYPSDSQVSEEVK	3	2373	792.009	Phospho (STY)	_ADEPQWSLYPSDSQVS(Phospho (STY))EEVK_	NA	1483300	QX21764GM	BIO53
ADEPQWSLYPSDSQVSEEVK	3	2373	792.009	Phospho (STY)	_ADEPQWSLYPSDSQVS(Phospho (STY))EEVK_	NA	833180	QX21764GM	BIO53
ADEPQWSLYPSDSQVSEEVK	3	2373	792.009	Phospho (STY)	_ADEPQWSLYPSDSQVS(Phospho (STY))EEVK_	NA	803040	QX21764GM	BIO53
ADEPQWSLYPSDSQVSEEVK	3	2373	792.009	Phospho (STY)	_ADEPQWSLYPSDSQVS(Phospho (STY))EEVK_	NA	367430	QX21764GM	BIO53
ADEPQWSLYPSDSQVSEEVK	3	2373	792.009	Phospho (STY)	_ADEPQWSLYPSDSQVS(Phospho (STY))EEVK_	NA	834220	QX21764GM	BIO53
ADEPQWSLYPSDSQVSEEVK	2	2373	1187.51	Phospho (STY)	_ADEPQWSLYPSDSQVS(Phospho (STY))EEVK_	NA	907710	QX21767GM	BIO97
ADEPQWSLYPSDSQVSEEVK	3	2373	792.009	Phospho (STY)	_ADEPQWSLYPSDSQVS(Phospho (STY))EEVK_	NA	1977100	QX21767GM	BIO97
ADEPQWSLYPSDSQVSEEVK	3	2373	792.009	Phospho (STY)	_ADEPQWSLYPSDSQVS(Phospho (STY))EEVK_	NA	840310	QX21767GM	BIO97
ADEPQWSLYPSDSQVSEEVK	3	2373	792.009	Phospho (STY)	_ADEPQWSLYPSDSQVS(Phospho (STY))EEVK_	NA	637180	QX21767GM	BIO97
ADEPQWSLYPSDSQVSEEVK	3	2373	792.009	Phospho (STY)	_ADEPQWSLYPSDSQVS(Phospho (STY))EEVK_	NA	1295400	QX21767GM	BIO97
ADEPQWSLYPSDSQVSEEVK	3	2373	792.009	Phospho (STY)	_ADEPQWSLYPSDSQVS(Phospho (STY))EEVK_	NA	1998800	QX21767GM	BIO97
ADEPQWSLYPSDSQVSEEVK	3	2373	792.009	Phospho (STY)	_ADEPQWSLYPSDSQVS(Phospho (STY))EEVK_	NA	864330	QX21767GM	BIO97
ADEPQWSLYPSDSQVSEEVK	3	2373	792.009	Phospho (STY)	_ADEPQWSLYPSDSQVS(Phospho (STY))EEVK_	NA	708410	QX21767GM	BIO97
ADEPQWSLYPSDSQVSEEVK	3	2373	792.009	Phospho (STY)	_ADEPQWSLYPSDSQVS(Phospho (STY))EEVK_	NA	1447900	QX21770GM	BIO102
ADEPQWSLYPSDSQVSEEVK	3	2373	792.009	Phospho (STY)	_ADEPQWSLYPSDSQVS(Phospho (STY))EEVK_	NA	969480	QX21770GM	BIO102
ADEPQWSLYPSDSQVSEEVK	3	2373	792.009	Phospho (STY)	_ADEPQWSLYPSDSQVS(Phospho (STY))EEVK_	NA	1053200	QX21770GM	BIO102
ADEPQWSLYPSDSQVSEEVK	3	2373	792.009	Phospho (STY)	_ADEPQWSLYPSDSQVS(Phospho (STY))EEVK_	NA	416380	QX21770GM	BIO102
ADEPQWSLYPSDSQVSEEVK	3	2373	792.009	Phospho (STY)	_ADEPQWSLYPSDSQVS(Phospho (STY))EEVK_	NA	1224000	QX21770GM	BIO102
ADEPQWSLYPSDSQVSEEVK	3	2373	792.009	Phospho (STY)	_ADEPQWSLYPSDSQVS(Phospho (STY))EEVK_	NA	857320	QX21770GM	BIO102
ADEPQWSLYPSDSQVSEEVK	3	2373	792.009	Phospho (STY)	_ADEPQWSLYPSDSQVS(Phospho (STY))EEVK_	NA	923060	QX21770GM	BIO102
ADEPQWSLYPSDSQVSEEVK	3	2373	792.009	Phospho (STY)	_ADEPQWSLYPSDSQVS(Phospho (STY))EEVK_	NA	1061700	QX21770GM	BIO102
ADEPQWSLYPSDSQVSEEVK	3	2373	792.009	Phospho (STY)	_ADEPQWSLYPSDSQVS(Phospho (STY))EEVK_	NA	1084700	QX21770GM	BIO102
ADEPQWSLYPSDSQVSEEVK	3	2373	792.009	Phospho (STY)	_ADEPQWSLYPSDSQVS(Phospho (STY))EEVK_	NA	937090	QX21770GM	BIO102
ADEPQWSLYPSDSQVSEEVK	3	2373	792.009	Phospho (STY)	_ADEPQWSLYPSDSQVS(Phospho (STY))EEVK_	NA	655920	QX21770GM	BIO102
ADEPQWSLYPSDSQVSEEVK	3	2373	792.009	Phospho (STY)	_ADEPQWSLYPSDSQVS(Phospho (STY))EEVK_	NA	7196000	QX21773GM	BIO67
ADEPQWSLYPSDSQVSEEVK	3	2373	792.009	Phospho (STY)	_ADEPQWSLYPSDSQVS(Phospho (STY))EEVK_	NA	891980	QX21773GM	BIO67
ADEPQWSLYPSDSQVSEEVK	3	2373	792.009	Phospho (STY)	_ADEPQWSLYPSDSQVS(Phospho (STY))EEVK_	NA	789090	QX21773GM	BIO67
ADEPQWSLYPSDSQVSEEVK	3	2373	792.009	Phospho (STY)	_ADEPQWSLYPSDSQVS(Phospho (STY))EEVK_	NA	962910	QX21773GM	BIO67
ADEPQWSLYPSDSQVSEEVK	3	2373	792.009	Phospho (STY)	_ADEPQWSLYPSDSQVS(Phospho (STY))EEVK_	NA	1325800	QX21773GM	BIO67
ADEPQWSLYPSDSQVSEEVK	3	2373	792.009	Phospho (STY)	_ADEPQWSLYPSDSQVS(Phospho (STY))EEVK_	NA	1028200	QX21773GM	BIO67
ADEPQWSLYPSDSQVSEEVK	3	2373	792.009	Phospho (STY)	_ADEPQWSLYPSDSQVS(Phospho (STY))EEVK_	NA	1074200	QX21773GM	BIO67
ADEPQWSLYPSDSQVSEEVK	3	2373	792.009	Phospho (STY)	_ADEPQWSLYPSDSQVS(Phospho (STY))EEVK_	NA	976930	QX21773GM	BIO67
ADEPQWSLYPSDSQVSEEVK	2	2373	1187.51	Phospho (STY)	_ADEPQWSLYPSDSQVS(Phospho (STY))EEVK_	NA	1516400	QX21776GM	BIO29
ADEPQWSLYPSDSQVSEEVK	2	2373	1187.51	Phospho (STY)	_ADEPQWSLYPSDSQVS(Phospho (STY))EEVK_	NA	205010000	QX21776GM	BIO29
ADEPQWSLYPSDSQVSEEVK	3	2373	792.009	Phospho (STY)	_ADEPQWSLYPSDSQVS(Phospho (STY))EEVK_	NA	574240	QX21776GM	BIO29
ADEPQWSLYPSDSQVSEEVK	3	2373	792.009	Phospho (STY)	_ADEPQWSLYPSDSQVS(Phospho (STY))EEVK_	NA	1545900	QX21776GM	BIO29
ADEPQWSLYPSDSQVSEEVK	3	2373	792.009	Phospho (STY)	_ADEPQWSLYPSDSQVS(Phospho (STY))EEVK_	NA	1434100	QX21776GM	BIO29
ADEPQWSLYPSDSQVSEEVK	3	2373	792.009	Phospho (STY)	_ADEPQWSLYPSDSQVS(Phospho (STY))EEVK_	NA	685670	QX21776GM	BIO29
ADEPQWSLYPSDSQVSEEVK	3	2373	792.009	Phospho (STY)	_ADEPQWSLYPSDSQVS(Phospho (STY))EEVK_	NA	1485200	QX21776GM	BIO29
ADEPQWSLYPSDSQVSEEVK	3	2373	792.009	Phospho (STY)	_ADEPQWSLYPSDSQVS(Phospho (STY))EEVK_	NA	4749000	QX21776GM	BIO29
ADEPQWSLYPSDSQVSEEVK	3	2373	792.009	Phospho (STY)	_ADEPQWSLYPSDSQVS(Phospho (STY))EEVK_	NA	1125100	QX21776GM	BIO29
ADEPQWSLYPSDSQVSEEVK	3	2373	792.009	Phospho (STY)	_ADEPQWSLYPSDSQVS(Phospho (STY))EEVK_	NA	982640	QX21776GM	BIO29
ADEPQWSLYPSDSQVSEEVK	3	2373	792.009	Phospho (STY)	_ADEPQWSLYPSDSQVS(Phospho (STY))EEVK_	NA	882060	QX21776GM	BIO29
ADEPQWSLYPSDSQVSEEVK	3	2373	792.009	Phospho (STY)	_ADEPQWSLYPSDSQVS(Phospho (STY))EEVK_	NA	758520	QX21776GM	BIO29
ADEPQWSLYPSDSQVSEEVK	2	2373	1187.51	Phospho (STY)	_ADEPQWSLYPSDSQVS(Phospho (STY))EEVK_	NA	1620500	QX21782GM	BIO73
ADEPQWSLYPSDSQVSEEVK	3	2373	792.009	Phospho (STY)	_ADEPQWSLYPSDSQVS(Phospho (STY))EEVK_	NA	1924500	QX21782GM	BIO73
ADEPQWSLYPSDSQVSEEVK	3	2373	792.009	Phospho (STY)	_ADEPQWSLYPSDSQVS(Phospho (STY))EEVK_	NA	515440	QX21782GM	BIO73
ADEPQWSLYPSDSQVSEEVK	3	2373	792.009	Phospho (STY)	_ADEPQWSLYPSDSQVS(Phospho (STY))EEVK_	NA	1294200	QX21782GM	BIO73
ADEPQWSLYPSDSQVSEEVK	3	2373	792.009	Phospho (STY)	_ADEPQWSLYPSDSQVS(Phospho (STY))EEVK_	NA	847430	QX21782GM	BIO73
ADEPQWSLYPSDSQVSEEVK	2	2373	1187.51	Phospho (STY)	_ADEPQWSLYPSDS(Phospho (STY))QVSEEVK_	NA	1326800	QX21788GM	BIO101
ADEPQWSLYPSDSQVSEEVK	2	2373	1187.51	Phospho (STY)	_ADEPQWSLYPSDSQVS(Phospho (STY))EEVK_	NA	1662000	QX21788GM	BIO101
ADEPQWSLYPSDSQVSEEVK	3	2373	792.009	Phospho (STY)	_ADEPQWSLYPSDSQVS(Phospho (STY))EEVK_	NA	2297600	QX21788GM	BIO101
ADEPQWSLYPSDSQVSEEVK	3	2373	792.009	Phospho (STY)	_ADEPQWSLYPSDSQVS(Phospho (STY))EEVK_	NA	1377000	QX21788GM	BIO101
ADEPQWSLYPSDSQVSEEVK	3	2373	792.009	Phospho (STY)	_ADEPQWSLYPSDSQVS(Phospho (STY))EEVK_	NA	2126700	QX21788GM	BIO101
ADEPQWSLYPSDSQVSEEVK	3	2373	792.009	Phospho (STY)	_ADEPQWSLYPSDSQVS(Phospho (STY))EEVK_	NA	607630	QX21788GM	BIO101
ADEPQWSLYPSDSQVSEEVK	3	2373	792.009	Phospho (STY)	_ADEPQWSLYPSDSQVS(Phospho (STY))EEVK_	NA	614510	QX21788GM	BIO101
ADEPQWSLYPSDSQVSEEVK	2	2373	1187.51	Phospho (STY)	_ADEPQWSLYPSDSQVS(Phospho (STY))EEVK_	NA	1145200	QX21791GM	BIO78
ADEPQWSLYPSDSQVSEEVK	2	2373	1187.51	Phospho (STY)	_ADEPQWSLYPSDSQVS(Phospho (STY))EEVK_	NA	1484000	QX21791GM	BIO78
ADEPQWSLYPSDSQVSEEVK	2	2373	1187.51	Phospho (STY)	_ADEPQWSLYPSDSQVS(Phospho (STY))EEVK_	NA	1143400	QX21791GM	BIO78
ADEPQWSLYPSDSQVSEEVK	2	2373	1187.51	Phospho (STY)	_ADEPQWSLYPS(Phospho (STY))DSQVSEEVK_	NA	859830	QX21791GM	BIO78
ADEPQWSLYPSDSQVSEEVK	3	2373	792.009	Phospho (STY)	_ADEPQWSLYPSDSQVS(Phospho (STY))EEVK_	NA	1913200	QX21791GM	BIO78
ADEPQWSLYPSDSQVSEEVK	3	2373	792.009	Phospho (STY)	_ADEPQWSLYPSDSQVS(Phospho (STY))EEVK_	NA	3575200	QX21791GM	BIO78
ADEPQWSLYPSDSQVSEEVK	3	2373	792.009	Phospho (STY)	_ADEPQWSLYPSDSQVS(Phospho (STY))EEVK_	NA	974460	QX21791GM	BIO78
ADEPQWSLYPSDSQVSEEVK	3	2373	792.009	Phospho (STY)	_ADEPQWSLYPSDSQVS(Phospho (STY))EEVK_	NA	1641900	QX21791GM	BIO78
ADEPQWSLYPSDSQVSEEVK	3	2373	792.009	Phospho (STY)	_ADEPQWSLYPSDSQVS(Phospho (STY))EEVK_	NA	1667200	QX21791GM	BIO78
ADEPQWSLYPSDSQVSEEVK	3	2373	792.009	Phospho (STY)	_ADEPQWSLYPSDSQVS(Phospho (STY))EEVK_	NA	633540	QX21791GM	BIO78
ADEPQWSLYPSDSQVSEEVK	2	2373	1187.51	Phospho (STY)	_ADEPQWSLYPSDSQVS(Phospho (STY))EEVK_	NA	1611100	QX21794GM	BIO54
ADEPQWSLYPSDSQVSEEVK	2	2373	1187.51	Phospho (STY)	_ADEPQWSLYPSDSQVS(Phospho (STY))EEVK_	NA	101340000	QX21794GM	BIO54
ADEPQWSLYPSDSQVSEEVK	3	2373	792.009	Phospho (STY)	_ADEPQWSLYPSDSQVS(Phospho (STY))EEVK_	NA	1036400	QX21794GM	BIO54
ADEPQWSLYPSDSQVSEEVK	2	2373	1187.51	Phospho (STY)	_ADEPQWSLYPSDSQVS(Phospho (STY))EEVK_	NA	1551200	QX21797GM	BIO108
ADEPQWSLYPSDSQVSEEVK	2	2373	1187.51	Phospho (STY)	_ADEPQWSLYPSDSQVS(Phospho (STY))EEVK_	NA	2037900	QX21797GM	BIO108
ADEPQWSLYPSDSQVSEEVK	3	2373	792.009	Phospho (STY)	_ADEPQWSLYPSDSQVS(Phospho (STY))EEVK_	NA	1466500	QX21797GM	BIO108
ADEPQWSLYPSDSQVSEEVK	3	2373	792.009	Phospho (STY)	_ADEPQWSLYPSDSQVS(Phospho (STY))EEVK_	NA	1393900	QX21797GM	BIO108
ADEPQWSLYPSDSQVSEEVK	3	2373	792.009	Phospho (STY)	_ADEPQWSLYPSDSQVS(Phospho (STY))EEVK_	NA	1689100	QX21797GM	BIO108
ADEPQWSLYPSDSQVSEEVK	2	2373	1187.51	Phospho (STY)	_ADEPQWSLYPSDS(Phospho (STY))QVSEEVK_	NA	1636800	QX21800GM	BIO45
ADEPQWSLYPSDSQVSEEVK	3	2373	792.009	Phospho (STY)	_ADEPQWSLYPSDSQVS(Phospho (STY))EEVK_	NA	3026100	QX21800GM	BIO45
ADEPQWSLYPSDSQVSEEVK	3	2373	792.009	Phospho (STY)	_ADEPQWSLYPSDSQVS(Phospho (STY))EEVK_	NA	2148700	QX21800GM	BIO45
ADEPQWSLYPSDSQVSEEVK	3	2373	792.009	Phospho (STY)	_ADEPQWSLYPSDSQVS(Phospho (STY))EEVK_	NA	810860	QX21800GM	BIO45
ADEPQWSLYPSDSQVSEEVK	3	2373	792.009	Phospho (STY)	_ADEPQWSLYPSDSQVS(Phospho (STY))EEVK_	NA	277330	QX21800GM	BIO45
ADEPQWSLYPSDSQVSEEVK	3	2373	792.009	Phospho (STY)	_ADEPQWSLYPSDSQVS(Phospho (STY))EEVK_	NA	447730	QX21800GM	BIO45
ADEPQWSLYPSDSQVSEEVK	3	2373	792.009	Phospho (STY)	_ADEPQWSLYPSDSQVS(Phospho (STY))EEVK_	NA	2362800	QX21800GM	BIO45
ADEPQWSLYPSDSQVSEEVK	3	2373	792.009	Phospho (STY)	_ADEPQWSLYPSDSQVS(Phospho (STY))EEVK_	NA	963850	QX21800GM	BIO45
ADEPQWSLYPSDSQVSEEVK	3	2373	792.009	Phospho (STY)	_ADEPQWSLYPSDSQVS(Phospho (STY))EEVK_	NA	639300	QX21800GM	BIO45
ADEPQWSLYPSDSQVSEEVK	3	2373	792.009	Phospho (STY)	_ADEPQWSLYPSDSQVS(Phospho (STY))EEVK_	NA	2336600	QX21800GM	BIO45
ADEPQWSLYPSDSQVSEEVK	3	2373	792.009	Phospho (STY)	_ADEPQWSLYPSDSQVS(Phospho (STY))EEVK_	NA	2139400	QX21800GM	BIO45
ADEPQWSLYPSDSQVSEEVK	3	2373	792.009	Phospho (STY)	_ADEPQWSLYPSDSQVS(Phospho (STY))EEVK_	NA	1443600	QX21800GM	BIO45
ADEPQWSLYPSDSQVSEEVK	3	2373	792.009	Phospho (STY)	_ADEPQWSLYPSDSQVS(Phospho (STY))EEVK_	NA	1465400	QX21800GM	BIO45
ADEPQWSLYPSDSQVSEEVK	2	2373	1187.51	Phospho (STY)	_ADEPQWSLYPSDSQVS(Phospho (STY))EEVK_	NA	923910	QX21803GM	BIO106
ADEPQWSLYPSDSQVSEEVK	2	2373	1187.51	Phospho (STY)	_ADEPQWSLYPSDSQVS(Phospho (STY))EEVK_	NA	268200000	QX21803GM	BIO106
ADEPQWSLYPSDSQVSEEVK	3	2373	792.009	Phospho (STY)	_ADEPQWSLYPSDSQVS(Phospho (STY))EEVK_	NA	611360	QX21803GM	BIO106
ADEPQWSLYPSDSQVSEEVK	3	2373	792.009	Phospho (STY)	_ADEPQWSLYPSDSQVS(Phospho (STY))EEVK_	NA	2701200	QX21803GM	BIO106
ADEPQWSLYPSDSQVSEEVK	3	2373	792.009	Phospho (STY)	_ADEPQWSLYPSDSQVS(Phospho (STY))EEVK_	NA	1417600	QX21806GM	BIO70
ADEPQWSLYPSDSQVSEEVK	3	2373	792.009	Phospho (STY)	_ADEPQWSLYPSDSQVS(Phospho (STY))EEVK_	NA	1207000	QX21806GM	BIO70
ADEPQWSLYPSDSQVSEEVK	3	2373	792.009	Phospho (STY)	_ADEPQWSLYPSDSQVS(Phospho (STY))EEVK_	NA	2112100	QX21806GM	BIO70
ADEPQWSLYPSDSQVSEEVK	3	2373	792.009	Phospho (STY)	_ADEPQWSLYPSDSQVS(Phospho (STY))EEVK_	NA	1138000	QX21806GM	BIO70
ADEPQWSLYPSDSQVSEEVK	3	2373	792.009	Phospho (STY)	_ADEPQWSLYPSDSQVS(Phospho (STY))EEVK_	NA	3066600	QX21806GM	BIO70
ADEPQWSLYPSDSQVSEEVK	3	2373	792.009	Phospho (STY)	_ADEPQWSLYPSDSQVS(Phospho (STY))EEVK_	NA	1168100	QX21806GM	BIO70
ADEPQWSLYPSDSQVSEEVK	3	2373	792.009	Phospho (STY)	_ADEPQWSLYPSDSQVS(Phospho (STY))EEVK_	NA	1339000	QX21806GM	BIO70
ADEPQWSLYPSDSQVSEEVK	3	2373	792.009	Phospho (STY)	_ADEPQWSLYPSDSQVS(Phospho (STY))EEVK_	NA	595360	QX21806GM	BIO70
ADEPQWSLYPSDSQVSEEVK	3	2373	792.009	Phospho (STY)	_ADEPQWSLYPSDSQVS(Phospho (STY))EEVK_	NA	427770	QX21806GM	BIO70
ADEPQWSLYPSDSQVSEEVK	3	2373	792.009	Phospho (STY)	_ADEPQWSLYPSDSQVS(Phospho (STY))EEVK_	NA	980200	QX21806GM	BIO70
ADEPQWSLYPSDSQVSEEVK	3	2373	792.009	Phospho (STY)	_ADEPQWSLYPSDSQVS(Phospho (STY))EEVK_	NA	2721200	QX21812GM	BIO64
ADEPQWSLYPSDSQVSEEVK	3	2373	792.009	Phospho (STY)	_ADEPQWSLYPSDSQVS(Phospho (STY))EEVK_	NA	2405400	QX21812GM	BIO64
ADEPQWSLYPSDSQVSEEVK	3	2373	792.009	Phospho (STY)	_ADEPQWSLYPSDSQVS(Phospho (STY))EEVK_	NA	876310	QX21812GM	BIO64
ADEPQWSLYPSDSQVSEEVK	3	2373	792.009	Phospho (STY)	_ADEPQWSLYPSDSQVS(Phospho (STY))EEVK_	NA	853180	QX21812GM	BIO64
ADEPQWSLYPSDSQVSEEVK	2	2373	1187.51	Phospho (STY)	_ADEPQWSLYPSDS(Phospho (STY))QVSEEVK_	NA	2443900	QX21818GM	BIO100
ADEPQWSLYPSDSQVSEEVK	2	2373	1187.51	Phospho (STY)	_ADEPQWSLYPSDSQVS(Phospho (STY))EEVK_	NA	286450000	QX21818GM	BIO100
ADEPQWSLYPSDSQVSEEVK	3	2373	792.009	Phospho (STY)	_ADEPQWSLYPSDSQVS(Phospho (STY))EEVK_	NA	1329600	QX21818GM	BIO100
ADEPQWSLYPSDSQVSEEVK	3	2373	792.009	Phospho (STY)	_ADEPQWSLYPSDSQVS(Phospho (STY))EEVK_	NA	459920	QX21818GM	BIO100
ADEPQWSLYPSDSQVSEEVK	3	2373	792.009	Phospho (STY)	_ADEPQWSLYPSDSQVS(Phospho (STY))EEVK_	NA	1895700	QX21818GM	BIO100
ADEPQWSLYPSDSQVSEEVK	3	2373	792.009	Phospho (STY)	_ADEPQWSLYPSDSQVS(Phospho (STY))EEVK_	NA	1257600	QX21818GM	BIO100
ADEPQWSLYPSDSQVSEEVK	3	2373	792.009	Phospho (STY)	_ADEPQWSLYPSDSQVS(Phospho (STY))EEVK_	NA	344860	QX21818GM	BIO100
ADEPQWSLYPSDSQVSEEVK	3	2373	792.009	Phospho (STY)	_ADEPQWSLYPSDSQVS(Phospho (STY))EEVK_	NA	1983600	QX21818GM	BIO100
ADEPQWSLYPSDSQVSEEVK	3	2373	792.009	Phospho (STY)	_ADEPQWSLYPSDSQVS(Phospho (STY))EEVK_	NA	811880	QX21818GM	BIO100
ADEPQWSLYPSDSQVSEEVK	3	2373	792.009	Phospho (STY)	_ADEPQWSLYPSDSQVS(Phospho (STY))EEVK_	NA	1299500	QX21818GM	BIO100
ADEPQWSLYPSDSQVSEEVK	2	2373	1187.51	Phospho (STY)	_ADEPQWSLYPSDS(Phospho (STY))QVSEEVK_	NA	1861300	QX21824GM	BIO75
ADEPQWSLYPSDSQVSEEVK	2	2373	1187.51	Phospho (STY)	_ADEPQWSLYPSDSQVS(Phospho (STY))EEVK_	NA	3875300	QX21824GM	BIO75
ADEPQWSLYPSDSQVSEEVK	2	2373	1187.51	Phospho (STY)	_ADEPQWSLYPSDSQVS(Phospho (STY))EEVK_	NA	1513600	QX21824GM	BIO75
ADEPQWSLYPSDSQVSEEVK	3	2373	792.009	Phospho (STY)	_ADEPQWSLYPSDSQVS(Phospho (STY))EEVK_	NA	632450	QX21824GM	BIO75
ADEPQWSLYPSDSQVSEEVK	3	2373	792.009	Phospho (STY)	_ADEPQWSLYPSDSQVS(Phospho (STY))EEVK_	NA	1538700	QX21824GM	BIO75
ADEPQWSLYPSDSQVSEEVK	3	2373	792.009	Phospho (STY)	_ADEPQWSLYPSDSQVS(Phospho (STY))EEVK_	NA	1458700	QX21824GM	BIO75
ADEPQWSLYPSDSQVSEEVK	3	2373	792.009	Phospho (STY)	_ADEPQWSLYPSDSQVS(Phospho (STY))EEVK_	NA	549110	QX21824GM	BIO75
ADEPQWSLYPSDSQVSEEVK	3	2373	792.009	Phospho (STY)	_ADEPQWSLYPSDSQVS(Phospho (STY))EEVK_	NA	1786500	QX21824GM	BIO75
ADEPQWSLYPSDSQVSEEVK	3	2373	792.009	Phospho (STY)	_ADEPQWSLYPSDSQVS(Phospho (STY))EEVK_	NA	596180	QX21824GM	BIO75
ADEPQWSLYPSDSQVSEEVK	3	2373	792.009	Phospho (STY)	_ADEPQWSLYPSDSQVS(Phospho (STY))EEVK_	NA	1145000	QX21824GM	BIO75
ADEPQWSLYPSDSQVSEEVK	2	2373	1187.51	Phospho (STY)	_ADEPQWSLYPSDSQVS(Phospho (STY))EEVK_	NA	1395900	QX21830GM	BIO107
ADEPQWSLYPSDSQVSEEVK	3	2373	792.009	Phospho (STY)	_ADEPQWSLYPSDSQVS(Phospho (STY))EEVK_	NA	1783500	QX21830GM	BIO107
ADEPQWSLYPSDSQVSEEVK	2	2373	1187.51	Phospho (STY)	_ADEPQWSLYPSDS(Phospho (STY))QVSEEVK_	NA	2603800	QX21833GM	BIO103
ADEPQWSLYPSDSQVSEEVK	2	2373	1187.51	Phospho (STY)	_ADEPQWSLYPSDSQVS(Phospho (STY))EEVK_	NA	1709700	QX21833GM	BIO103
ADEPQWSLYPSDSQVSEEVK	3	2373	792.009	Phospho (STY)	_ADEPQWSLYPSDSQVS(Phospho (STY))EEVK_	NA	1077600	QX21833GM	BIO103
ADEPQWSLYPSDSQVSEEVK	3	2373	792.009	Phospho (STY)	_ADEPQWSLYPSDSQVS(Phospho (STY))EEVK_	NA	15401000	QX21833GM	BIO103
ADEPQWSLYPSDSQVSEEVK	3	2373	792.009	Phospho (STY)	_ADEPQWSLYPSDSQVS(Phospho (STY))EEVK_	NA	940040	QX21833GM	BIO103
ADEPQWSLYPSDSQVSEEVK	3	2373	792.009	Phospho (STY)	_ADEPQWSLYPSDSQVS(Phospho (STY))EEVK_	NA	985440	QX21833GM	BIO103
ADEPQWSLYPSDSQVSEEVK	3	2373	792.009	Phospho (STY)	_ADEPQWSLYPSDSQVS(Phospho (STY))EEVK_	NA	811250	QX21833GM	BIO103
ADEPQWSLYPSDSQVSEEVK	2	2373	1187.51	Phospho (STY)	_ADEPQWSLYPSDSQVS(Phospho (STY))EEVK_	NA	233980000	QX21839GM	BIO42
ADEPQWSLYPSDSQVSEEVK	3	2373	792.009	Phospho (STY)	_ADEPQWSLYPSDSQVS(Phospho (STY))EEVK_	NA	742050	QX21839GM	BIO42
ADEPQWSLYPSDSQVSEEVK	3	2373	792.009	Phospho (STY)	_ADEPQWSLYPSDSQVS(Phospho (STY))EEVK_	NA	1582000	QX21839GM	BIO42
ADEPQWSLYPSDSQVSEEVK	3	2373	792.009	Phospho (STY)	_ADEPQWSLYPSDSQVS(Phospho (STY))EEVK_	NA	2919000	QX21839GM	BIO42
ADEPQWSLYPSDSQVSEEVK	3	2373	792.009	Phospho (STY)	_ADEPQWSLYPSDSQVS(Phospho (STY))EEVK_	NA	2836700	QX21839GM	BIO42
ADEPQWSLYPSDSQVSEEVK	3	2373	792.009	Phospho (STY)	_ADEPQWSLYPSDSQVS(Phospho (STY))EEVK_	NA	707630	QX21839GM	BIO42
ADEPQWSLYPSDSQVSEEVK	3	2373	792.009	Phospho (STY)	_ADEPQWSLYPSDSQVS(Phospho (STY))EEVK_	NA	1546600	QX21839GM	BIO42
ADEPQWSLYPSDSQVSEEVK	2	2373	1187.51	Phospho (STY)	_ADEPQWSLYPSDSQVS(Phospho (STY))EEVK_	NA	1321600	QX21842GM	BIO49
ADEPQWSLYPSDSQVSEEVK	2	2373	1187.51	Phospho (STY)	_ADEPQWSLYPSDSQVS(Phospho (STY))EEVK_	NA	197120000	QX21842GM	BIO49
ADEPQWSLYPSDSQVSEEVK	3	2373	792.009	Phospho (STY)	_ADEPQWSLYPSDSQVS(Phospho (STY))EEVK_	NA	2436800	QX21842GM	BIO49
ADEPQWSLYPSDSQVSEEVK	3	2373	792.009	Phospho (STY)	_ADEPQWSLYPSDSQVS(Phospho (STY))EEVK_	NA	4293300	QX21842GM	BIO49
ADEPQWSLYPSDSQVSEEVK	3	2373	792.009	Phospho (STY)	_ADEPQWSLYPSDSQVS(Phospho (STY))EEVK_	NA	1250100	QX21842GM	BIO49
ADEPQWSLYPSDSQVSEEVK	3	2373	792.009	Phospho (STY)	_ADEPQWSLYPSDSQVS(Phospho (STY))EEVK_	NA	1499300	QX21842GM	BIO49
ADEPQWSLYPSDSQVSEEVK	3	2373	792.009	Phospho (STY)	_ADEPQWSLYPSDSQVS(Phospho (STY))EEVK_	NA	630880	QX21842GM	BIO49
ADEPQWSLYPSDSQVSEEVK	3	2373	792.009	Phospho (STY)	_ADEPQWSLYPSDSQVS(Phospho (STY))EEVK_	NA	832890	QX21842GM	BIO49
ADEPQWSLYPSDSQVSEEVK	3	2373	792.009	Phospho (STY)	_ADEPQWSLYPSDSQVS(Phospho (STY))EEVK_	NA	766610	QX21842GM	BIO49
ADEPQWSLYPSDSQVSEEVK	3	2373	792.009	Phospho (STY)	_ADEPQWSLYPSDSQVS(Phospho (STY))EEVK_	NA	1418800	QX21845GM	BIO5
ADEPQWSLYPSDSQVSEEVK	3	2373	792.009	Phospho (STY)	_ADEPQWSLYPSDSQVS(Phospho (STY))EEVK_	NA	2587000	QX21845GM	BIO5
ADEPQWSLYPSDSQVSEEVK	3	2373	792.009	Phospho (STY)	_ADEPQWSLYPSDSQVS(Phospho (STY))EEVK_	NA	1653700	QX21845GM	BIO5
ADEPQWSLYPSDSQVSEEVK	2	2373	1187.51	Phospho (STY)	_ADEPQWSLYPSDSQVS(Phospho (STY))EEVK_	NA	1008300	QX21851GM	BIO81
ADEPQWSLYPSDSQVSEEVK	2	2373	1187.51	Phospho (STY)	_ADEPQWSLYPSDSQVS(Phospho (STY))EEVK_	NA	414910000	QX21851GM	BIO81
ADEPQWSLYPSDSQVSEEVK	3	2373	792.009	Phospho (STY)	_ADEPQWSLYPSDSQVS(Phospho (STY))EEVK_	NA	879700	QX21851GM	BIO81
ADEPQWSLYPSDSQVSEEVKTR	3	2630.15	877.725	Phospho (STY)	_ADEPQWSLYPSDSQVS(Phospho (STY))EEVKTR_	101.93	15845000	QX21472GM	BIO27
ADEPQWSLYPSDSQVSEEVKTR	3	2630.15	877.725	Phospho (STY)	_ADEPQWSLYPSDSQVS(Phospho (STY))EEVKTR_	117.03	16609000	QX21493GM	BIO60
ADEPQWSLYPSDSQVSEEVKTR	3	2630.15	877.725	Phospho (STY)	_ADEPQWSLYPSDSQVSEEVKT(Phospho (STY))R_	46.132	5574300	QX21526GM	BIO85
ADEPQWSLYPSDSQVSEEVKTR	3	2630.15	877.725	Phospho (STY)	_ADEPQWSLYPSDSQVS(Phospho (STY))EEVKTR_	51.783	3390800	QX21568GM	BIO83
ADEPQWSLYPSDSQVSEEVKTR	3	2630.15	877.725	Phospho (STY)	_ADEPQWSLYPSDSQVS(Phospho (STY))EEVKTR_	117.8	28081000	QX21580GM	BIO31
ADEPQWSLYPSDSQVSEEVKTR	3	2630.15	877.725	Phospho (STY)	_ADEPQWSLYPSDSQVS(Phospho (STY))EEVKTR_	49.559	11058000	QX21592GM	BIO77
ADEPQWSLYPSDSQVSEEVKTR	3	2630.15	877.725	Phospho (STY)	_ADEPQWSLYPSDSQVS(Phospho (STY))EEVKTR_	49.101	8503200	QX21595GM	BIO87
ADEPQWSLYPSDSQVSEEVKTR	3	2630.15	877.725	Phospho (STY)	_ADEPQWSLYPSDSQVS(Phospho (STY))EEVKTR_	44.596	6979300	QX21619GM	BIO40
ADEPQWSLYPSDSQVSEEVKTR	3	2630.15	877.725	Phospho (STY)	_ADEPQWSLYPSDSQVS(Phospho (STY))EEVKTR_	78.3	13121000	QX21628GM	BIO24
ADEPQWSLYPSDSQVSEEVKTR	3	2630.15	877.725	Phospho (STY)	_ADEPQWSLYPSDSQVS(Phospho (STY))EEVKTR_	43.622	6819500	QX21637GM	BIO79
ADEPQWSLYPSDSQVSEEVKTR	3	2630.15	877.725	Phospho (STY)	_ADEPQWSLYPSDSQVS(Phospho (STY))EEVKTR_	40.454	6163100	QX21655GM	BIO93
ADEPQWSLYPSDSQVSEEVKTR	3	2630.15	877.725	Phospho (STY)	_ADEPQWSLYPSDSQVS(Phospho (STY))EEVKTR_	63.095	24840000	QX21690GM	BIO95
ADEPQWSLYPSDSQVSEEVKTR	3	2630.15	877.725	Phospho (STY)	_ADEPQWSLYPSDSQVS(Phospho (STY))EEVKTR_	88.595	11358000	QX21711GM	BIO52
ADEPQWSLYPSDSQVSEEVKTR	3	2630.15	877.725	Phospho (STY)	_ADEPQWSLYPSDSQVS(Phospho (STY))EEVKTR_	45.901	7245800	QX21752GM	BIO39
ADEPQWSLYPSDSQVSEEVKTR	3	2630.15	877.725	Phospho (STY)	_ADEPQWSLYPSDSQVS(Phospho (STY))EEVKTR_	124.08	6044100	QX21758GM	BIO90
ADEPQWSLYPSDSQVSEEVKTR	3	2630.15	877.725	Phospho (STY)	_ADEPQWSLYPSDSQVS(Phospho (STY))EEVKTR_	104.51	36502000	QX21767GM	BIO97
ADEPQWSLYPSDSQVSEEVKTR	3	2630.15	877.725	Phospho (STY)	_ADEPQWSLYPSDSQVS(Phospho (STY))EEVKTR_	42.894	4426200	QX21797GM	BIO108
ADEPQWSLYPSDSQVSEEVKTR	3	2630.15	877.725	Phospho (STY)	_ADEPQWSLYPSDSQVS(Phospho (STY))EEVKTR_	108.75	11900000	QX21806GM	BIO70
ADEPQWSLYPSDSQVSEEVKTR	3	2630.15	877.725	Phospho (STY)	_ADEPQWSLYPSDSQVS(Phospho (STY))EEVKTR_	NA	2605400	QX21460GM	BIO18
ADEPQWSLYPSDSQVSEEVKTR	3	2630.15	877.725	Phospho (STY)	_ADEPQWSLYPSDSQVS(Phospho (STY))EEVKTR_	NA	9734000	QX21466GM	BIO47
ADEPQWSLYPSDSQVSEEVKTR	3	2630.15	877.725	Phospho (STY)	_ADEPQWSLYPSDSQVS(Phospho (STY))EEVKTR_	NA	4934200	QX21469GM	BIO35
ADEPQWSLYPSDSQVSEEVKTR	3	2630.15	877.725	Phospho (STY)	_ADEPQWSLYPSDSQVS(Phospho (STY))EEVKTR_	NA	585280	QX21484GM	BIO12
ADEPQWSLYPSDSQVSEEVKTR	3	2630.15	877.725	Phospho (STY)	_ADEPQWSLYPSDSQVS(Phospho (STY))EEVKTR_	NA	2942500	QX21487GM	BIO72
ADEPQWSLYPSDSQVSEEVKTR	3	2630.15	877.725	Phospho (STY)	_ADEPQWSLYPSDSQVS(Phospho (STY))EEVKTR_	NA	700840	QX21487GM	BIO72
ADEPQWSLYPSDSQVSEEVKTR	3	2630.15	877.725	Phospho (STY)	_ADEPQWSLYPSDSQVS(Phospho (STY))EEVKTR_	NA	7716400	QX21490GM	BIO23
ADEPQWSLYPSDSQVSEEVKTR	3	2630.15	877.725	Phospho (STY)	_ADEPQWSLYPSDSQVS(Phospho (STY))EEVKTR_	NA	4253100	QX21502GM	BIO41
ADEPQWSLYPSDSQVSEEVKTR	3	2630.15	877.725	Phospho (STY)	_ADEPQWSLYPSDSQVS(Phospho (STY))EEVKTR_	NA	3980000	QX21508GM	BIO80
ADEPQWSLYPSDSQVSEEVKTR	3	2630.15	877.725	Phospho (STY)	_ADEPQWSLYPSDSQVS(Phospho (STY))EEVKTR_	NA	4416200	QX21559GM	BIO2
ADEPQWSLYPSDSQVSEEVKTR	3	2630.15	877.725	Phospho (STY)	_ADEPQWSLYPSDSQVS(Phospho (STY))EEVKTR_	NA	9415200	QX21562GM	BIO86
ADEPQWSLYPSDSQVSEEVKTR	3	2630.15	877.725	Phospho (STY)	_ADEPQWSLYPSDSQVS(Phospho (STY))EEVKTR_	NA	5622100	QX21562GM	BIO86
ADEPQWSLYPSDSQVSEEVKTR	3	2630.15	877.725	Phospho (STY)	_ADEPQWSLYPSDSQVS(Phospho (STY))EEVKTR_	NA	9806400	QX21568GM	BIO83
ADEPQWSLYPSDSQVSEEVKTR	3	2630.15	877.725	Phospho (STY)	_ADEPQWSLYPSDSQVS(Phospho (STY))EEVKTR_	NA	9885300	QX21577GM	BIO36
ADEPQWSLYPSDSQVSEEVKTR	3	2630.15	877.725	Phospho (STY)	_ADEPQWSLYPSDSQVS(Phospho (STY))EEVKTR_	NA	8402200	QX21583GM	BIO43
ADEPQWSLYPSDSQVSEEVKTR	3	2630.15	877.725	Phospho (STY)	_ADEPQWSLYPSDSQVS(Phospho (STY))EEVKTR_	NA	9254000	QX21589GM	BIO30
ADEPQWSLYPSDSQVSEEVKTR	3	2630.15	877.725	Phospho (STY)	_ADEPQWSLYPSDSQVS(Phospho (STY))EEVKTR_	NA	3130300	QX21604GM	BIO19
ADEPQWSLYPSDSQVSEEVKTR	3	2630.15	877.725	Phospho (STY)	_ADEPQWSLYPSDSQVS(Phospho (STY))EEVKTR_	NA	24510000	QX21610GM	BIO89
ADEPQWSLYPSDSQVSEEVKTR	3	2630.15	877.725	Phospho (STY)	_ADEPQWSLYPSDSQVS(Phospho (STY))EEVKTR_	NA	1252700	QX21625GM	BIO8
ADEPQWSLYPSDSQVSEEVKTR	3	2630.15	877.725	Phospho (STY)	_ADEPQWSLYPSDSQVS(Phospho (STY))EEVKTR_	NA	6096100	QX21640GM	BIO68
ADEPQWSLYPSDSQVSEEVKTR	3	2630.15	877.725	Phospho (STY)	_ADEPQWSLYPSDSQVS(Phospho (STY))EEVKTR_	NA	2501400	QX21649GM	BIO33
ADEPQWSLYPSDSQVSEEVKTR	3	2630.15	877.725	Phospho (STY)	_ADEPQWSLYPSDSQVS(Phospho (STY))EEVKTR_	NA	2.00E+06	QX21652GM	BIO50
ADEPQWSLYPSDSQVSEEVKTR	3	2630.15	877.725	Phospho (STY)	_ADEPQWSLYPSDSQVS(Phospho (STY))EEVKTR_	NA	2167000	QX21672GM	BIO20
ADEPQWSLYPSDSQVSEEVKTR	3	2630.15	877.725	Phospho (STY)	_ADEPQWSLYPSDSQVS(Phospho (STY))EEVKTR_	NA	2301100	QX21675GM	BIO99
ADEPQWSLYPSDSQVSEEVKTR	3	2630.15	877.725	Phospho (STY)	_ADEPQWSLYPSDSQVS(Phospho (STY))EEVKTR_	NA	6577400	QX21678GM	BIO88
ADEPQWSLYPSDSQVSEEVKTR	3	2630.15	877.725	Phospho (STY)	_ADEPQWSLYPSDSQVS(Phospho (STY))EEVKTR_	NA	1189700	QX21678GM	BIO88
ADEPQWSLYPSDSQVSEEVKTR	3	2630.15	877.725	Phospho (STY)	_ADEPQWSLYPSDSQVS(Phospho (STY))EEVKTR_	NA	1359800	QX21684GM	BIO76
ADEPQWSLYPSDSQVSEEVKTR	3	2630.15	877.725	Phospho (STY)	_ADEPQWSLYPSDSQVS(Phospho (STY))EEVKTR_	NA	3325900	QX21696GM	BIO94
ADEPQWSLYPSDSQVSEEVKTR	3	2630.15	877.725	Phospho (STY)	_ADEPQWSLYPSDSQVS(Phospho (STY))EEVKTR_	NA	14072000	QX21699GM	BIO98
ADEPQWSLYPSDSQVSEEVKTR	3	2630.15	877.725	Phospho (STY)	_ADEPQWSLYPSDSQVS(Phospho (STY))EEVKTR_	NA	2640200	QX21708GM	BIO55
ADEPQWSLYPSDSQVSEEVKTR	3	2630.15	877.725	Phospho (STY)	_ADEPQWSLYPSDSQVS(Phospho (STY))EEVKTR_	NA	4013900	QX21714GM	BIO10
ADEPQWSLYPSDSQVSEEVKTR	3	2630.15	877.725	Phospho (STY)	_ADEPQWSLYPSDSQVS(Phospho (STY))EEVKTR_	NA	7158900	QX21717GM	BIO22
ADEPQWSLYPSDSQVSEEVKTR	3	2630.15	877.725	Phospho (STY)	_ADEPQWSLYPSDSQVS(Phospho (STY))EEVKTR_	NA	1121000	QX21723GM	BIO96
ADEPQWSLYPSDSQVSEEVKTR	3	2630.15	877.725	Phospho (STY)	_ADEPQWSLYPSDSQVS(Phospho (STY))EEVKTR_	NA	4126700	QX21740GM	BIO1
ADEPQWSLYPSDSQVSEEVKTR	3	2630.15	877.725	Phospho (STY)	_ADEPQWSLYPSDSQVS(Phospho (STY))EEVKTR_	NA	3755400	QX21743GM	BIO65
ADEPQWSLYPSDSQVSEEVKTR	3	2630.15	877.725	Phospho (STY)	_ADEPQWSLYPSDSQVS(Phospho (STY))EEVKTR_	NA	17713000	QX21746GM	BIO105
ADEPQWSLYPSDSQVSEEVKTR	3	2630.15	877.725	Phospho (STY)	_ADEPQWSLYPSDSQVS(Phospho (STY))EEVKTR_	NA	3921400	QX21749GM	BIO62
ADEPQWSLYPSDSQVSEEVKTR	3	2630.15	877.725	Phospho (STY)	_ADEPQWSLYPSDSQVS(Phospho (STY))EEVKTR_	NA	4664200	QX21755GM	BIO37
ADEPQWSLYPSDSQVSEEVKTR	3	2630.15	877.725	Phospho (STY)	_ADEPQWSLYPSDSQVS(Phospho (STY))EEVKTR_	NA	3464000	QX21764GM	BIO53
ADEPQWSLYPSDSQVSEEVKTR	3	2630.15	877.725	Phospho (STY)	_ADEPQWSLYPSDSQVS(Phospho (STY))EEVKTR_	NA	7895200	QX21770GM	BIO102
ADEPQWSLYPSDSQVSEEVKTR	3	2630.15	877.725	Phospho (STY)	_ADEPQWSLYPSDSQVS(Phospho (STY))EEVKTR_	NA	1417900	QX21773GM	BIO67
ADEPQWSLYPSDSQVSEEVKTR	3	2630.15	877.725	Phospho (STY)	_ADEPQWSLYPSDSQVS(Phospho (STY))EEVKTR_	NA	3940400	QX21782GM	BIO73
ADEPQWSLYPSDSQVSEEVKTR	3	2630.15	877.725	Phospho (STY)	_ADEPQWSLYPSDSQVS(Phospho (STY))EEVKTR_	NA	6349300	QX21791GM	BIO78
ADEPQWSLYPSDSQVSEEVKTR	3	2630.15	877.725	Phospho (STY)	_ADEPQWSLYPSDSQVS(Phospho (STY))EEVKTR_	NA	1396500	QX21800GM	BIO45
ADEPQWSLYPSDSQVSEEVKTR	3	2630.15	877.725	Phospho (STY)	_ADEPQWSLYPSDSQVS(Phospho (STY))EEVKTR_	NA	18142000	QX21800GM	BIO45
ADEPQWSLYPSDSQVSEEVKTR	3	2630.15	877.725	Phospho (STY)	_ADEPQWSLYPSDSQVS(Phospho (STY))EEVKTR_	NA	2468100	QX21818GM	BIO100
ADEPQWSLYPSDSQVSEEVKTR	3	2630.15	877.725	Phospho (STY)	_ADEPQWSLYPSDSQVS(Phospho (STY))EEVKTR_	NA	2722600	QX21824GM	BIO75
ADEPQWSLYPSDSQVSEEVKTR	3	2630.15	877.725	Phospho (STY)	_ADEPQWSLYPSDSQVS(Phospho (STY))EEVKTR_	NA	974120	QX21830GM	BIO107
ADEPQWSLYPSDSQVSEEVKTR	3	2630.15	877.725	Phospho (STY)	_ADEPQWSLYPSDSQVS(Phospho (STY))EEVKTR_	NA	4511500	QX21839GM	BIO42
ADEPQWSLYPSDSQVSEEVKTR	3	2630.15	877.725	Phospho (STY)	_ADEPQWSLYPSDSQVS(Phospho (STY))EEVKTR_	NA	11940000	QX21851GM	BIO81
ADEPSSEESDLEIDK	2	1742.68	872.346	Phospho (STY)	_ADEPS(Phospho (STY))SEESDLEIDK_	147.35	28330000	QX21460GM	BIO18
ADEPSSEESDLEIDK	2	1742.68	872.346	Phospho (STY)	_ADEPS(Phospho (STY))SEESDLEIDK_	103.39	41762000	QX21466GM	BIO47
ADEPSSEESDLEIDK	2	1742.68	872.346	Phospho (STY)	_ADEPS(Phospho (STY))SEESDLEIDK_	107.85	43323000	QX21469GM	BIO35
ADEPSSEESDLEIDK	2	1742.68	872.346	Phospho (STY)	_ADEPS(Phospho (STY))SEESDLEIDK_	96.64	36208000	QX21472GM	BIO27
ADEPSSEESDLEIDK	2	1742.68	872.346	Phospho (STY)	_ADEPSS(Phospho (STY))EESDLEIDK_	101.47	8751500	QX21484GM	BIO12
ADEPSSEESDLEIDK	2	1742.68	872.346	Phospho (STY)	_ADEPS(Phospho (STY))SEESDLEIDK_	113.59	43145000	QX21487GM	BIO72
ADEPSSEESDLEIDK	2	1742.68	872.346	Phospho (STY)	_ADEPS(Phospho (STY))SEESDLEIDK_	119.76	47398000	QX21490GM	BIO23
ADEPSSEESDLEIDK	2	1742.68	872.346	Phospho (STY)	_ADEPS(Phospho (STY))SEESDLEIDK_	123.29	11876000	QX21493GM	BIO60
ADEPSSEESDLEIDK	2	1742.68	872.346	Phospho (STY)	_ADEPSS(Phospho (STY))EESDLEIDK_	88.441	57965000	QX21502GM	BIO41
ADEPSSEESDLEIDK	2	1742.68	872.346	Phospho (STY)	_ADEPS(Phospho (STY))SEESDLEIDK_	145.1	39320000	QX21508GM	BIO80
ADEPSSEESDLEIDK	2	1742.68	872.346	Phospho (STY)	_ADEPS(Phospho (STY))SEESDLEIDK_	88.73	36540000	QX21511GM	BIO14
ADEPSSEESDLEIDK	2	1742.68	872.346	Phospho (STY)	_ADEPS(Phospho (STY))SEESDLEIDK_	115.82	45877000	QX21514GM	BIO91
ADEPSSEESDLEIDK	2	1742.68	872.346	Phospho (STY)	_ADEPS(Phospho (STY))SEESDLEIDK_	160.65	45380000	QX21517GM	BIO48
ADEPSSEESDLEIDK	2	1742.68	872.346	Phospho (STY)	_ADEPSS(Phospho (STY))EESDLEIDK_	73.848	40170000	QX21520GM	BIO66
ADEPSSEESDLEIDK	2	1742.68	872.346	Phospho (STY)	_ADEPS(Phospho (STY))SEESDLEIDK_	132.76	52126000	QX21526GM	BIO85
ADEPSSEESDLEIDK	2	1742.68	872.346	Phospho (STY)	_ADEPS(Phospho (STY))SEESDLEIDK_	107.85	46553000	QX21556GM	BIO38
ADEPSSEESDLEIDK	2	1742.68	872.346	Phospho (STY)	_ADEPS(Phospho (STY))SEESDLEIDK_	140.1	34127000	QX21559GM	BIO2
ADEPSSEESDLEIDK	2	1742.68	872.346	Phospho (STY)	_ADEPS(Phospho (STY))SEESDLEIDK_	119.45	50685000	QX21562GM	BIO86
ADEPSSEESDLEIDK	2	1742.68	872.346	Phospho (STY)	_ADEPS(Phospho (STY))SEESDLEIDK_	106.49	40006000	QX21565GM	BIO17
ADEPSSEESDLEIDK	2	1742.68	872.346	Phospho (STY)	_ADEPSS(Phospho (STY))EESDLEIDK_	124.45	41306000	QX21568GM	BIO83
ADEPSSEESDLEIDK	2	1742.68	872.346	Phospho (STY)	_ADEPS(Phospho (STY))SEESDLEIDK_	119.45	44736000	QX21571GM	BIO46
ADEPSSEESDLEIDK	2	1742.68	872.346	Phospho (STY)	_ADEPS(Phospho (STY))SEESDLEIDK_	130.66	39523000	QX21577GM	BIO36
ADEPSSEESDLEIDK	2	1742.68	872.346	Phospho (STY)	_ADEPS(Phospho (STY))SEESDLEIDK_	123.38	48714000	QX21580GM	BIO31
ADEPSSEESDLEIDK	2	1742.68	872.346	Phospho (STY)	_ADEPS(Phospho (STY))SEESDLEIDK_	119.76	51037000	QX21583GM	BIO43
ADEPSSEESDLEIDK	2	1742.68	872.346	Phospho (STY)	_ADEPS(Phospho (STY))SEESDLEIDK_	121.31	60459000	QX21586GM	BIO56
ADEPSSEESDLEIDK	2	1742.68	872.346	Phospho (STY)	_ADEPSS(Phospho (STY))EESDLEIDK_	122.34	43015000	QX21589GM	BIO30
ADEPSSEESDLEIDK	2	1742.68	872.346	Phospho (STY)	_ADEPS(Phospho (STY))SEESDLEIDK_	106.14	46183000	QX21592GM	BIO77
ADEPSSEESDLEIDK	2	1742.68	872.346	Phospho (STY)	_ADEPS(Phospho (STY))SEESDLEIDK_	90.614	58813000	QX21595GM	BIO87
ADEPSSEESDLEIDK	2	1742.68	872.346	Phospho (STY)	_ADEPS(Phospho (STY))SEESDLEIDK_	146.16	54327000	QX21601GM	BIO26
ADEPSSEESDLEIDK	2	1742.68	872.346	Phospho (STY)	_ADEPS(Phospho (STY))SEESDLEIDK_	122.34	52840000	QX21604GM	BIO19
ADEPSSEESDLEIDK	2	1742.68	872.346	Phospho (STY)	_ADEPS(Phospho (STY))SEESDLEIDK_	97.214	72502000	QX21607GM	BIO59
ADEPSSEESDLEIDK	2	1742.68	872.346	Phospho (STY)	_ADEPS(Phospho (STY))SEESDLEIDK_	83.182	51770000	QX21610GM	BIO89
ADEPSSEESDLEIDK	2	1742.68	872.346	Phospho (STY)	_ADEPS(Phospho (STY))SEESDLEIDK_	79.022	52360000	QX21613GM	BIO28
ADEPSSEESDLEIDK	2	1742.68	872.346	Phospho (STY)	_ADEPS(Phospho (STY))SEESDLEIDK_	79.022	64903000	QX21616GM	BIO51
ADEPSSEESDLEIDK	2	1742.68	872.346	Phospho (STY)	_ADEPS(Phospho (STY))SEESDLEIDK_	96.64	64100000	QX21619GM	BIO40
ADEPSSEESDLEIDK	2	1742.68	872.346	Phospho (STY)	_ADEPSS(Phospho (STY))EESDLEIDK_	124.45	47759000	QX21625GM	BIO8
ADEPSSEESDLEIDK	2	1742.68	872.346	Phospho (STY)	_ADEPS(Phospho (STY))SEESDLEIDK_	93.959	59857000	QX21628GM	BIO24
ADEPSSEESDLEIDK	2	1742.68	872.346	Phospho (STY)	_ADEPSS(Phospho (STY))EESDLEIDK_	88.441	41307000	QX21631GM	BIO7
ADEPSSEESDLEIDK	2	1742.68	872.346	Phospho (STY)	_ADEPS(Phospho (STY))SEESDLEIDK_	107.85	66350000	QX21634GM	BIO3
ADEPSSEESDLEIDK	2	1742.68	872.346	Phospho (STY)	_ADEPS(Phospho (STY))SEESDLEIDK_	96.64	45989000	QX21637GM	BIO79
ADEPSSEESDLEIDK	2	1742.68	872.346	Phospho (STY)	_ADEPS(Phospho (STY))SEESDLEIDK_	72.089	49092000	QX21640GM	BIO68
ADEPSSEESDLEIDK	2	1742.68	872.346	Phospho (STY)	_ADEPS(Phospho (STY))SEESDLEIDK_	143.79	52213000	QX21643GM	BIO44
ADEPSSEESDLEIDK	2	1742.68	872.346	Phospho (STY)	_ADEPS(Phospho (STY))SEESDLEIDK_	83.314	21569000	QX21649GM	BIO33
ADEPSSEESDLEIDK	2	1742.68	872.346	Phospho (STY)	_ADEPS(Phospho (STY))SEESDLEIDK_	102.65	12812000	QX21649GM	BIO33
ADEPSSEESDLEIDK	2	1742.68	872.346	Phospho (STY)	_ADEPS(Phospho (STY))SEESDLEIDK_	131.72	23792000	QX21652GM	BIO50
ADEPSSEESDLEIDK	2	1742.68	872.346	Phospho (STY)	_ADEPS(Phospho (STY))SEESDLEIDK_	107.18	25021000	QX21655GM	BIO93
ADEPSSEESDLEIDK	2	1742.68	872.346	Phospho (STY)	_ADEPS(Phospho (STY))SEESDLEIDK_	138.19	21042000	QX21672GM	BIO20
ADEPSSEESDLEIDK	2	1742.68	872.346	Phospho (STY)	_ADEPS(Phospho (STY))SEESDLEIDK_	131.72	25937000	QX21675GM	BIO99
ADEPSSEESDLEIDK	2	1742.68	872.346	Phospho (STY)	_ADEPS(Phospho (STY))SEESDLEIDK_	119.45	30624000	QX21678GM	BIO88
ADEPSSEESDLEIDK	2	1742.68	872.346	Phospho (STY)	_ADEPS(Phospho (STY))SEESDLEIDK_	177.3	35952000	QX21684GM	BIO76
ADEPSSEESDLEIDK	2	1742.68	872.346	Phospho (STY)	_ADEPS(Phospho (STY))SEESDLEIDK_	177.3	32189000	QX21687GM	BIO71
ADEPSSEESDLEIDK	2	1742.68	872.346	Phospho (STY)	_ADEPS(Phospho (STY))SEESDLEIDK_	171.21	34137000	QX21690GM	BIO95
ADEPSSEESDLEIDK	2	1742.68	872.346	Phospho (STY)	_ADEPSS(Phospho (STY))EESDLEIDK_	101.36	15673000	QX21693GM	BIO13
ADEPSSEESDLEIDK	2	1742.68	872.346	Phospho (STY)	_ADEPS(Phospho (STY))SEESDLEIDK_	126.71	37083000	QX21696GM	BIO94
ADEPSSEESDLEIDK	2	1742.68	872.346	Phospho (STY)	_ADEPS(Phospho (STY))SEESDLEIDK_	107.18	16016000	QX21699GM	BIO98
ADEPSSEESDLEIDK	2	1742.68	872.346	Phospho (STY)	_ADEPS(Phospho (STY))SEESDLEIDK_	125.73	39314000	QX21708GM	BIO55
ADEPSSEESDLEIDK	2	1742.68	872.346	Phospho (STY)	_ADEPS(Phospho (STY))SEESDLEIDK_	107.85	27288000	QX21711GM	BIO52
ADEPSSEESDLEIDK	2	1742.68	872.346	Phospho (STY)	_ADEPS(Phospho (STY))SEESDLEIDK_	122.7	33200000	QX21714GM	BIO10
ADEPSSEESDLEIDK	2	1742.68	872.346	Phospho (STY)	_ADEPS(Phospho (STY))SEESDLEIDK_	107.18	21625000	QX21717GM	BIO22
ADEPSSEESDLEIDK	2	1742.68	872.346	Phospho (STY)	_ADEPS(Phospho (STY))SEESDLEIDK_	138.77	31010000	QX21720GM	BIO58
ADEPSSEESDLEIDK	2	1742.68	872.346	Phospho (STY)	_ADEPSS(Phospho (STY))EESDLEIDK_	88.441	19393000	QX21723GM	BIO96
ADEPSSEESDLEIDK	2	1742.68	872.346	Phospho (STY)	_ADEPS(Phospho (STY))SEESDLEIDK_	137.46	34418000	QX21740GM	BIO1
ADEPSSEESDLEIDK	2	1742.68	872.346	Phospho (STY)	_ADEPS(Phospho (STY))SEESDLEIDK_	107.18	28467000	QX21743GM	BIO65
ADEPSSEESDLEIDK	2	1742.68	872.346	Phospho (STY)	_ADEPS(Phospho (STY))SEESDLEIDK_	152	22014000	QX21746GM	BIO105
ADEPSSEESDLEIDK	2	1742.68	872.346	Phospho (STY)	_ADEPSS(Phospho (STY))EESDLEIDK_	88.441	21680000	QX21749GM	BIO62
ADEPSSEESDLEIDK	2	1742.68	872.346	Phospho (STY)	_ADEPS(Phospho (STY))SEESDLEIDK_	88.441	27620000	QX21752GM	BIO39
ADEPSSEESDLEIDK	2	1742.68	872.346	Phospho (STY)	_ADEPS(Phospho (STY))SEESDLEIDK_	131.96	25288000	QX21755GM	BIO37
ADEPSSEESDLEIDK	2	1742.68	872.346	Phospho (STY)	_ADEPS(Phospho (STY))SEESDLEIDK_	66.498	33386000	QX21758GM	BIO90
ADEPSSEESDLEIDK	2	1742.68	872.346	Phospho (STY)	_ADEPS(Phospho (STY))SEESDLEIDK_	83.314	23014000	QX21764GM	BIO53
ADEPSSEESDLEIDK	2	1742.68	872.346	Phospho (STY)	_ADEPS(Phospho (STY))SEESDLEIDK_	95.401	19286000	QX21767GM	BIO97
ADEPSSEESDLEIDK	2	1742.68	872.346	Phospho (STY)	_ADEPS(Phospho (STY))SEESDLEIDK_	118.48	25420000	QX21770GM	BIO102
ADEPSSEESDLEIDK	2	1742.68	872.346	Phospho (STY)	_ADEPSS(Phospho (STY))EESDLEIDK_	100.93	32728000	QX21773GM	BIO67
ADEPSSEESDLEIDK	2	1742.68	872.346	Phospho (STY)	_ADEPS(Phospho (STY))SEESDLEIDK_	95.018	21975000	QX21776GM	BIO29
ADEPSSEESDLEIDK	2	1742.68	872.346	Phospho (STY)	_ADEPS(Phospho (STY))SEESDLEIDK_	119.76	37454000	QX21782GM	BIO73
ADEPSSEESDLEIDK	2	1742.68	872.346	Phospho (STY)	_ADEPSS(Phospho (STY))EESDLEIDK_	102.4	26257000	QX21788GM	BIO101
ADEPSSEESDLEIDK	2	1742.68	872.346	Phospho (STY)	_ADEPS(Phospho (STY))SEESDLEIDK_	61.097	7004600	QX21791GM	BIO78
ADEPSSEESDLEIDK	2	1742.68	872.346	Phospho (STY)	_ADEPS(Phospho (STY))SEESDLEIDK_	119.76	34724000	QX21794GM	BIO54
ADEPSSEESDLEIDK	2	1742.68	872.346	Phospho (STY)	_ADEPSS(Phospho (STY))EESDLEIDK_	102.4	40090000	QX21797GM	BIO108
ADEPSSEESDLEIDK	2	1742.68	872.346	Phospho (STY)	_ADEPSS(Phospho (STY))EESDLEIDK_	102.4	19024000	QX21800GM	BIO45
ADEPSSEESDLEIDK	2	1742.68	872.346	Phospho (STY)	_ADEPSS(Phospho (STY))EESDLEIDK_	122.42	28934000	QX21803GM	BIO106
ADEPSSEESDLEIDK	2	1742.68	872.346	Phospho (STY)	_ADEPS(Phospho (STY))SEESDLEIDK_	107.85	27895000	QX21806GM	BIO70
ADEPSSEESDLEIDK	2	1742.68	872.346	Phospho (STY)	_ADEPS(Phospho (STY))SEESDLEIDK_	137.46	27265000	QX21812GM	BIO64
ADEPSSEESDLEIDK	2	1742.68	872.346	Phospho (STY)	_ADEPS(Phospho (STY))SEESDLEIDK_	76.522	6973300	QX21818GM	BIO100
ADEPSSEESDLEIDK	2	1742.68	872.346	Phospho (STY)	_ADEPS(Phospho (STY))SEESDLEIDK_	85.288	21987000	QX21824GM	BIO75
ADEPSSEESDLEIDK	2	1742.68	872.346	Phospho (STY)	_ADEPS(Phospho (STY))SEESDLEIDK_	95.018	22884000	QX21830GM	BIO107
ADEPSSEESDLEIDK	2	1742.68	872.346	Phospho (STY)	_ADEPS(Phospho (STY))SEESDLEIDK_	72.089	19504000	QX21833GM	BIO103
ADEPSSEESDLEIDK	2	1742.68	872.346	Phospho (STY)	_ADEPS(Phospho (STY))SEESDLEIDK_	85.845	19600000	QX21839GM	BIO42
ADEPSSEESDLEIDK	2	1742.68	872.346	Phospho (STY)	_ADEPS(Phospho (STY))SEESDLEIDK_	107.18	25755000	QX21842GM	BIO49
ADEPSSEESDLEIDK	2	1742.68	872.346	Phospho (STY)	_ADEPS(Phospho (STY))SEESDLEIDK_	107.18	10444000	QX21845GM	BIO5
ADEPSSEESDLEIDK	2	1742.68	872.346	Phospho (STY)	_ADEPSS(Phospho (STY))EESDLEIDK_	62.89	14773000	QX21851GM	BIO81
ADEPSSEESDLEIDK	2	1742.68	872.346	Phospho (STY)	_ADEPS(Phospho (STY))SEESDLEIDK_	NA	238940	QX21484GM	BIO12
ADEPSSEESDLEIDK	2	1742.68	872.346	Phospho (STY)	_ADEPS(Phospho (STY))SEESDLEIDK_	NA	43661000	QX21523GM	BIO61
ADEPSSEESDLEIDK	2	1742.68	872.346	Phospho (STY)	_ADEPS(Phospho (STY))SEESDLEIDK_	NA	19078000	QX21818GM	BIO100
ADESQEPQSQVR	2	1452.59	727.301	Phospho (STY)	_ADES(Phospho (STY))QEPQSQVR_	96.745	12058000	QX21460GM	BIO18
ADESQEPQSQVR	2	1452.59	727.301	Phospho (STY)	_ADES(Phospho (STY))QEPQSQVR_	74.46	11947000	QX21466GM	BIO47
ADESQEPQSQVR	2	1452.59	727.301	Phospho (STY)	_ADES(Phospho (STY))QEPQSQVR_	67.997	7069200	QX21469GM	BIO35
ADESQEPQSQVR	2	1452.59	727.301	Phospho (STY)	_ADES(Phospho (STY))QEPQSQVR_	82.362	7526800	QX21484GM	BIO12
ADESQEPQSQVR	2	1452.59	727.301	Phospho (STY)	_ADES(Phospho (STY))QEPQSQVR_	71.241	13104000	QX21487GM	BIO72
ADESQEPQSQVR	2	1452.59	727.301	Phospho (STY)	_ADES(Phospho (STY))QEPQSQVR_	100.19	16218000	QX21493GM	BIO60
ADESQEPQSQVR	2	1452.59	727.301	Phospho (STY)	_ADES(Phospho (STY))QEPQSQVR_	125.28	13829000	QX21502GM	BIO41
ADESQEPQSQVR	2	1452.59	727.301	Phospho (STY)	_ADES(Phospho (STY))QEPQSQVR_	83.617	9214500	QX21511GM	BIO14
ADESQEPQSQVR	2	1452.59	727.301	Phospho (STY)	_ADES(Phospho (STY))QEPQSQVR_	68.171	12041000	QX21514GM	BIO91
ADESQEPQSQVR	2	1452.59	727.301	Phospho (STY)	_ADES(Phospho (STY))QEPQSQVR_	117.2	19014000	QX21517GM	BIO48
ADESQEPQSQVR	2	1452.59	727.301	Phospho (STY)	_ADES(Phospho (STY))QEPQSQVR_	149.41	20868000	QX21520GM	BIO66
ADESQEPQSQVR	2	1452.59	727.301	Phospho (STY)	_ADES(Phospho (STY))QEPQSQVR_	92.792	9969500	QX21523GM	BIO61
ADESQEPQSQVR	2	1452.59	727.301	Phospho (STY)	_ADES(Phospho (STY))QEPQSQVR_	85.554	7475600	QX21523GM	BIO61
ADESQEPQSQVR	2	1452.59	727.301	Phospho (STY)	_ADES(Phospho (STY))QEPQSQVR_	88.187	5544700	QX21526GM	BIO85
ADESQEPQSQVR	2	1452.59	727.301	Phospho (STY)	_ADES(Phospho (STY))QEPQSQVR_	100.02	7668400	QX21556GM	BIO38
ADESQEPQSQVR	2	1452.59	727.301	Phospho (STY)	_ADES(Phospho (STY))QEPQSQVR_	129.84	11519000	QX21559GM	BIO2
ADESQEPQSQVR	2	1452.59	727.301	Phospho (STY)	_ADES(Phospho (STY))QEPQSQVR_	79.633	13744000	QX21562GM	BIO86
ADESQEPQSQVR	2	1452.59	727.301	Phospho (STY)	_ADES(Phospho (STY))QEPQSQVR_	127.56	14056000	QX21571GM	BIO46
ADESQEPQSQVR	2	1452.59	727.301	Phospho (STY)	_ADES(Phospho (STY))QEPQSQVR_	80.318	11659000	QX21577GM	BIO36
ADESQEPQSQVR	2	1452.59	727.301	Phospho (STY)	_ADES(Phospho (STY))QEPQSQVR_	115.92	11825000	QX21583GM	BIO43
ADESQEPQSQVR	2	1452.59	727.301	Phospho (STY)	_ADES(Phospho (STY))QEPQSQVR_	124.12	17621000	QX21586GM	BIO56
ADESQEPQSQVR	2	1452.59	727.301	Phospho (STY)	_ADES(Phospho (STY))QEPQSQVR_	128.68	12144000	QX21589GM	BIO30
ADESQEPQSQVR	2	1452.59	727.301	Phospho (STY)	_ADES(Phospho (STY))QEPQSQVR_	120.87	11384000	QX21592GM	BIO77
ADESQEPQSQVR	2	1452.59	727.301	Phospho (STY)	_ADES(Phospho (STY))QEPQSQVR_	142.91	12606000	QX21601GM	BIO26
ADESQEPQSQVR	2	1452.59	727.301	Phospho (STY)	_ADES(Phospho (STY))QEPQSQVR_	96.82	14067000	QX21607GM	BIO59
ADESQEPQSQVR	2	1452.59	727.301	Phospho (STY)	_ADES(Phospho (STY))QEPQSQVR_	94.402	11879000	QX21610GM	BIO89
ADESQEPQSQVR	2	1452.59	727.301	Phospho (STY)	_ADES(Phospho (STY))QEPQSQVR_	140.01	13682000	QX21613GM	BIO28
ADESQEPQSQVR	2	1452.59	727.301	Phospho (STY)	_ADES(Phospho (STY))QEPQSQVR_	90.793	8705700	QX21616GM	BIO51
ADESQEPQSQVR	2	1452.59	727.301	Phospho (STY)	_ADES(Phospho (STY))QEPQSQVR_	107.18	6688900	QX21619GM	BIO40
ADESQEPQSQVR	2	1452.59	727.301	Phospho (STY)	_ADES(Phospho (STY))QEPQSQVR_	108.72	8410600	QX21625GM	BIO8
ADESQEPQSQVR	2	1452.59	727.301	Phospho (STY)	_ADES(Phospho (STY))QEPQSQVR_	85.845	11137000	QX21631GM	BIO7
ADESQEPQSQVR	2	1452.59	727.301	Phospho (STY)	_ADES(Phospho (STY))QEPQSQVR_	132.5	8418600	QX21634GM	BIO3
ADESQEPQSQVR	2	1452.59	727.301	Phospho (STY)	_ADES(Phospho (STY))QEPQSQVR_	182.1	14480000	QX21637GM	BIO79
ADESQEPQSQVR	2	1452.59	727.301	Phospho (STY)	_ADES(Phospho (STY))QEPQSQVR_	160.52	14041000	QX21678GM	BIO88
ADESQEPQSQVR	2	1452.59	727.301	Phospho (STY)	_ADES(Phospho (STY))QEPQSQVR_	117.2	16997000	QX21684GM	BIO76
ADESQEPQSQVR	2	1452.59	727.301	Phospho (STY)	_ADES(Phospho (STY))QEPQSQVR_	100.38	12093000	QX21687GM	BIO71
ADESQEPQSQVR	2	1452.59	727.301	Phospho (STY)	_ADES(Phospho (STY))QEPQSQVR_	116.24	13433000	QX21690GM	BIO95
ADESQEPQSQVR	2	1452.59	727.301	Phospho (STY)	_ADES(Phospho (STY))QEPQSQVR_	116.03	13986000	QX21708GM	BIO55
ADESQEPQSQVR	2	1452.59	727.301	Phospho (STY)	_ADES(Phospho (STY))QEPQSQVR_	69.864	11666000	QX21711GM	BIO52
ADESQEPQSQVR	2	1452.59	727.301	Phospho (STY)	_ADES(Phospho (STY))QEPQSQVR_	99.844	16045000	QX21720GM	BIO58
ADESQEPQSQVR	2	1452.59	727.301	Phospho (STY)	_ADES(Phospho (STY))QEPQSQVR_	91.858	15724000	QX21758GM	BIO90
ADESQEPQSQVR	2	1452.59	727.301	Phospho (STY)	_ADES(Phospho (STY))QEPQSQVR_	97.463	9132700	QX21764GM	BIO53
ADESQEPQSQVR	2	1452.59	727.301	Phospho (STY)	_ADES(Phospho (STY))QEPQSQVR_	134.99	15408000	QX21767GM	BIO97
ADESQEPQSQVR	2	1452.59	727.301	Phospho (STY)	_ADES(Phospho (STY))QEPQSQVR_	95.417	11541000	QX21770GM	BIO102
ADESQEPQSQVR	2	1452.59	727.301	Phospho (STY)	_ADES(Phospho (STY))QEPQSQVR_	71.176	11483000	QX21773GM	BIO67
ADESQEPQSQVR	2	1452.59	727.301	Phospho (STY)	_ADES(Phospho (STY))QEPQSQVR_	97.779	11136000	QX21791GM	BIO78
ADESQEPQSQVR	2	1452.59	727.301	Phospho (STY)	_ADES(Phospho (STY))QEPQSQVR_	76.073	11734000	QX21797GM	BIO108
ADESQEPQSQVR	2	1452.59	727.301	Phospho (STY)	_ADES(Phospho (STY))QEPQSQVR_	92.925	7692400	QX21818GM	BIO100
ADESQEPQSQVR	2	1452.59	727.301	Phospho (STY)	_ADES(Phospho (STY))QEPQSQVR_	69.451	6191400	QX21830GM	BIO107
ADESQEPQSQVR	2	1452.59	727.301	Phospho (STY)	_ADES(Phospho (STY))QEPQSQVR_	70.54	7762700	QX21833GM	BIO103
ADESQEPQSQVR	2	1452.59	727.301	Phospho (STY)	_ADES(Phospho (STY))QEPQSQVR_	102.97	17281000	QX21851GM	BIO81
ADESQEPQSQVR	2	1452.59	727.301	Phospho (STY)	_ADES(Phospho (STY))QEPQSQVR_	NA	5303600	QX21490GM	BIO23
ADESQEPQSQVR	2	1452.59	727.301	Phospho (STY)	_ADES(Phospho (STY))QEPQSQVR_	NA	8551200	QX21508GM	BIO80
ADESQEPQSQVR	2	1452.59	727.301	Phospho (STY)	_ADES(Phospho (STY))QEPQSQVR_	NA	6020900	QX21565GM	BIO17
ADESQEPQSQVR	2	1452.59	727.301	Phospho (STY)	_ADES(Phospho (STY))QEPQSQVR_	NA	9184400	QX21568GM	BIO83
ADESQEPQSQVR	2	1452.59	727.301	Phospho (STY)	_ADES(Phospho (STY))QEPQSQVR_	NA	670480	QX21580GM	BIO31
ADESQEPQSQVR	2	1452.59	727.301	Phospho (STY)	_ADES(Phospho (STY))QEPQSQVR_	NA	6165600	QX21595GM	BIO87
ADESQEPQSQVR	2	1452.59	727.301	Phospho (STY)	_ADES(Phospho (STY))QEPQSQVR_	NA	5532900	QX21640GM	BIO68
ADESQEPQSQVR	2	1452.59	727.301	Phospho (STY)	_ADES(Phospho (STY))QEPQSQVR_	NA	4108600	QX21649GM	BIO33
ADESQEPQSQVR	2	1452.59	727.301	Phospho (STY)	_ADES(Phospho (STY))QEPQSQVR_	NA	3757700	QX21652GM	BIO50
ADESQEPQSQVR	2	1452.59	727.301	Phospho (STY)	_ADES(Phospho (STY))QEPQSQVR_	NA	352160	QX21655GM	BIO93
ADESQEPQSQVR	2	1452.59	727.301	Phospho (STY)	_ADES(Phospho (STY))QEPQSQVR_	NA	488900	QX21672GM	BIO20
ADESQEPQSQVR	2	1452.59	727.301	Phospho (STY)	_ADES(Phospho (STY))QEPQSQVR_	NA	1180600	QX21693GM	BIO13
ADESQEPQSQVR	2	1452.59	727.301	Phospho (STY)	_ADES(Phospho (STY))QEPQSQVR_	NA	5601000	QX21696GM	BIO94
ADESQEPQSQVR	2	1452.59	727.301	Phospho (STY)	_ADES(Phospho (STY))QEPQSQVR_	NA	1833500	QX21714GM	BIO10
ADESQEPQSQVR	2	1452.59	727.301	Phospho (STY)	_ADES(Phospho (STY))QEPQSQVR_	NA	5271500	QX21723GM	BIO96
ADESQEPQSQVR	2	1452.59	727.301	Phospho (STY)	_ADES(Phospho (STY))QEPQSQVR_	NA	592230	QX21740GM	BIO1
ADESQEPQSQVR	2	1452.59	727.301	Phospho (STY)	_ADES(Phospho (STY))QEPQSQVR_	NA	3194600	QX21746GM	BIO105
ADESQEPQSQVR	2	1452.59	727.301	Phospho (STY)	_ADES(Phospho (STY))QEPQSQVR_	NA	1609500	QX21749GM	BIO62
ADESQEPQSQVR	2	1452.59	727.301	Phospho (STY)	_ADES(Phospho (STY))QEPQSQVR_	NA	840470	QX21776GM	BIO29
ADESQEPQSQVR	2	1452.59	727.301	Phospho (STY)	_ADES(Phospho (STY))QEPQSQVR_	NA	472990	QX21782GM	BIO73
ADESQEPQSQVR	2	1452.59	727.301	Phospho (STY)	_ADES(Phospho (STY))QEPQSQVR_	NA	8117400	QX21788GM	BIO101
ADESQEPQSQVR	2	1452.59	727.301	Phospho (STY)	_ADES(Phospho (STY))QEPQSQVR_	NA	8040100	QX21794GM	BIO54
ADESQEPQSQVR	2	1452.59	727.301	Phospho (STY)	_ADES(Phospho (STY))QEPQSQVR_	NA	10074000	QX21806GM	BIO70
ADESQEPQSQVR	2	1452.59	727.301	Phospho (STY)	_ADES(Phospho (STY))QEPQSQVR_	NA	4211400	QX21824GM	BIO75
ADESQEPQSQVR	2	1452.59	727.301	Phospho (STY)	_ADES(Phospho (STY))QEPQSQVR_	NA	4530400	QX21839GM	BIO42
ADESQEPQSQVR	2	1452.59	727.301	Phospho (STY)	_ADES(Phospho (STY))QEPQSQVR_	NA	598090	QX21842GM	BIO49
ADESQEPQSQVR	2	1452.59	727.301	Phospho (STY)	_ADES(Phospho (STY))QEPQSQVR_	NA	5374400	QX21845GM	BIO5
AEAEENEKETAVSTEDDSHHK	3	2434.98	812.666	Phospho (STY)	_AEAEENEKETAVS(Phospho (STY))TEDDSHHK_	179.47	28344000	QX21460GM	BIO18
AEAEENEKETAVSTEDDSHHK	4	2434.98	609.751	Phospho (STY)	_AEAEENEKETAVS(Phospho (STY))TEDDSHHK_	197.92	57377000	QX21460GM	BIO18
AEAEENEKETAVSTEDDSHHK	4	2434.98	609.751	Phospho (STY)	_AEAEENEKETAVS(Phospho (STY))TEDDSHHK_	176.84	192280000	QX21466GM	BIO47
AEAEENEKETAVSTEDDSHHK	3	2434.98	812.666	Phospho (STY)	_AEAEENEKETAVS(Phospho (STY))TEDDSHHK_	218.88	84168000	QX21466GM	BIO47
AEAEENEKETAVSTEDDSHHK	4	2434.98	609.751	Phospho (STY)	_AEAEENEKETAVS(Phospho (STY))TEDDSHHK_	144.76	33756000	QX21466GM	BIO47
AEAEENEKETAVSTEDDSHHK	4	2434.98	609.751	Phospho (STY)	_AEAEENEKETAVST(Phospho (STY))EDDSHHK_	133.1	19008000	QX21466GM	BIO47
AEAEENEKETAVSTEDDSHHK	4	2434.98	609.751	Phospho (STY)	_AEAEENEKETAVS(Phospho (STY))TEDDSHHK_	49.618	20774000	QX21466GM	BIO47
AEAEENEKETAVSTEDDSHHK	4	2434.98	609.751	Phospho (STY)	_AEAEENEKETAVS(Phospho (STY))TEDDSHHK_	57.432	16287000	QX21466GM	BIO47
AEAEENEKETAVSTEDDSHHK	4	2434.98	609.751	Phospho (STY)	_AEAEENEKETAVS(Phospho (STY))TEDDSHHK_	63.573	9510700	QX21466GM	BIO47
AEAEENEKETAVSTEDDSHHK	4	2434.98	609.751	Phospho (STY)	_AEAEENEKETAVS(Phospho (STY))TEDDSHHK_	41.087	11202000	QX21466GM	BIO47
AEAEENEKETAVSTEDDSHHK	4	2434.98	609.751	Phospho (STY)	_AEAEENEKETAVS(Phospho (STY))TEDDSHHK_	71.54	13693000	QX21466GM	BIO47
AEAEENEKETAVSTEDDSHHK	3	2434.98	812.666	Phospho (STY)	_AEAEENEKETAVS(Phospho (STY))TEDDSHHK_	48.115	8796900	QX21466GM	BIO47
AEAEENEKETAVSTEDDSHHK	3	2434.98	812.666	Phospho (STY)	_AEAEENEKETAVS(Phospho (STY))TEDDSHHK_	63.697	8250700	QX21466GM	BIO47
AEAEENEKETAVSTEDDSHHK	4	2434.98	609.751	Phospho (STY)	_AEAEENEKETAVST(Phospho (STY))EDDSHHK_	70.091	18493000	QX21466GM	BIO47
AEAEENEKETAVSTEDDSHHK	4	2434.98	609.751	Phospho (STY)	_AEAEENEKETAVS(Phospho (STY))TEDDSHHK_	41.423	10789000	QX21466GM	BIO47
AEAEENEKETAVSTEDDSHHK	4	2434.98	609.751	Phospho (STY)	_AEAEENEKETAVS(Phospho (STY))TEDDSHHK_	62.237	10140000	QX21466GM	BIO47
AEAEENEKETAVSTEDDSHHK	4	2434.98	609.751	Phospho (STY)	_AEAEENEKETAVS(Phospho (STY))TEDDSHHK_	63.63	10247000	QX21466GM	BIO47
AEAEENEKETAVSTEDDSHHK	4	2434.98	609.751	Phospho (STY)	_AEAEENEKETAVS(Phospho (STY))TEDDSHHK_	63.63	1487000	QX21466GM	BIO47
AEAEENEKETAVSTEDDSHHK	4	2434.98	609.751	Phospho (STY)	_AEAEENEKETAVSTEDDS(Phospho (STY))HHK_	45.972	10494000	QX21466GM	BIO47
AEAEENEKETAVSTEDDSHHK	4	2434.98	609.751	Phospho (STY)	_AEAEENEKETAVS(Phospho (STY))TEDDSHHK_	72.302	4950400	QX21466GM	BIO47
AEAEENEKETAVSTEDDSHHK	4	2434.98	609.751	Phospho (STY)	_AEAEENEKETAVS(Phospho (STY))TEDDSHHK_	40.756	4007900	QX21466GM	BIO47
AEAEENEKETAVSTEDDSHHK	4	2434.98	609.751	Phospho (STY)	_AEAEENEKETAVS(Phospho (STY))TEDDSHHK_	55.881	5241100	QX21466GM	BIO47
AEAEENEKETAVSTEDDSHHK	4	2434.98	609.751	Phospho (STY)	_AEAEENEKETAVS(Phospho (STY))TEDDSHHK_	45.972	2334000	QX21466GM	BIO47
AEAEENEKETAVSTEDDSHHK	3	2434.98	812.666	Phospho (STY)	_AEAEENEKETAVS(Phospho (STY))TEDDSHHK_	123.79	NA	QX21466GM	BIO47
AEAEENEKETAVSTEDDSHHK	3	2434.98	812.666	Phospho (STY)	_AEAEENEKETAVST(Phospho (STY))EDDSHHK_	91.175	NA	QX21466GM	BIO47
AEAEENEKETAVSTEDDSHHK	3	2434.98	812.666	Phospho (STY)	_AEAEENEKETAVS(Phospho (STY))TEDDSHHK_	55.469	3713000	QX21466GM	BIO47
AEAEENEKETAVSTEDDSHHK	3	2434.98	812.666	Phospho (STY)	_AEAEENEKETAVS(Phospho (STY))TEDDSHHK_	197.44	196950000	QX21469GM	BIO35
AEAEENEKETAVSTEDDSHHK	4	2434.98	609.751	Phospho (STY)	_AEAEENEKETAVS(Phospho (STY))TEDDSHHK_	202.73	405280000	QX21469GM	BIO35
AEAEENEKETAVSTEDDSHHK	4	2434.98	609.751	Phospho (STY)	_AEAEENEKETAVS(Phospho (STY))TEDDSHHK_	40.756	7296100	QX21469GM	BIO35
AEAEENEKETAVSTEDDSHHK	3	2434.98	812.666	Phospho (STY)	_AEAEENEKETAVS(Phospho (STY))TEDDSHHK_	161.25	30614000	QX21487GM	BIO72
AEAEENEKETAVSTEDDSHHK	4	2434.98	609.751	Phospho (STY)	_AEAEENEKETAVS(Phospho (STY))TEDDSHHK_	173.55	87093000	QX21487GM	BIO72
AEAEENEKETAVSTEDDSHHK	4	2434.98	609.751	Phospho (STY)	_AEAEENEKETAVS(Phospho (STY))TEDDSHHK_	185.5	253930000	QX21490GM	BIO23
AEAEENEKETAVSTEDDSHHK	3	2434.98	812.666	Phospho (STY)	_AEAEENEKETAVST(Phospho (STY))EDDSHHK_	168.57	103190000	QX21490GM	BIO23
AEAEENEKETAVSTEDDSHHK	4	2434.98	609.751	Phospho (STY)	_AEAEENEKETAVS(Phospho (STY))TEDDSHHK_	179.47	160350000	QX21502GM	BIO41
AEAEENEKETAVSTEDDSHHK	3	2434.98	812.666	Phospho (STY)	_AEAEENEKETAVS(Phospho (STY))TEDDSHHK_	207.83	106100000	QX21502GM	BIO41
AEAEENEKETAVSTEDDSHHK	4	2434.98	609.751	Phospho (STY)	_AEAEENEKETAVST(Phospho (STY))EDDSHHK_	130.65	218280000	QX21508GM	BIO80
AEAEENEKETAVSTEDDSHHK	3	2434.98	812.666	Phospho (STY)	_AEAEENEKETAVS(Phospho (STY))TEDDSHHK_	217.21	115580000	QX21508GM	BIO80
AEAEENEKETAVSTEDDSHHK	4	2434.98	609.751	Phospho (STY)	_AEAEENEKETAVST(Phospho (STY))EDDSHHK_	70.569	9973200	QX21508GM	BIO80
AEAEENEKETAVSTEDDSHHK	3	2434.98	812.666	Phospho (STY)	_AEAEENEKETAVS(Phospho (STY))TEDDSHHK_	193.53	98654000	QX21514GM	BIO91
AEAEENEKETAVSTEDDSHHK	3	2434.98	812.666	Phospho (STY)	_AEAEENEKETAVST(Phospho (STY))EDDSHHK_	47.745	7290800	QX21514GM	BIO91
AEAEENEKETAVSTEDDSHHK	3	2434.98	812.666	Phospho (STY)	_AEAEENEKETAVS(Phospho (STY))TEDDSHHK_	70.091	6055400	QX21514GM	BIO91
AEAEENEKETAVSTEDDSHHK	4	2434.98	609.751	Phospho (STY)	_AEAEENEKETAVS(Phospho (STY))TEDDSHHK_	55.061	10842000	QX21514GM	BIO91
AEAEENEKETAVSTEDDSHHK	4	2434.98	609.751	Phospho (STY)	_AEAEENEKETAVS(Phospho (STY))TEDDSHHK_	48.489	10398000	QX21514GM	BIO91
AEAEENEKETAVSTEDDSHHK	3	2434.98	812.666	Phospho (STY)	_AEAEENEKETAVS(Phospho (STY))TEDDSHHK_	41.087	4729800	QX21514GM	BIO91
AEAEENEKETAVSTEDDSHHK	3	2434.98	812.666	Phospho (STY)	_AEAEENEKETAVST(Phospho (STY))EDDSHHK_	187.26	109710000	QX21517GM	BIO48
AEAEENEKETAVSTEDDSHHK	4	2434.98	609.751	Phospho (STY)	_AEAEENEKETAVS(Phospho (STY))TEDDSHHK_	183.42	214980000	QX21517GM	BIO48
AEAEENEKETAVSTEDDSHHK	4	2434.98	609.751	Phospho (STY)	_AEAEENEKETAVS(Phospho (STY))TEDDSHHK_	222.57	54290000	QX21517GM	BIO48
AEAEENEKETAVSTEDDSHHK	3	2434.98	812.666	Phospho (STY)	_AEAEENEKETAVS(Phospho (STY))TEDDSHHK_	125.39	21101000	QX21517GM	BIO48
AEAEENEKETAVSTEDDSHHK	3	2434.98	812.666	Phospho (STY)	_AEAEENEKETAVST(Phospho (STY))EDDSHHK_	54.152	5895100	QX21517GM	BIO48
AEAEENEKETAVSTEDDSHHK	4	2434.98	609.751	Phospho (STY)	_AEAEENEKETAVST(Phospho (STY))EDDSHHK_	112.88	14029000	QX21517GM	BIO48
AEAEENEKETAVSTEDDSHHK	3	2434.98	812.666	Phospho (STY)	_AEAEENEKETAVST(Phospho (STY))EDDSHHK_	54.658	5600600	QX21517GM	BIO48
AEAEENEKETAVSTEDDSHHK	4	2434.98	609.751	Phospho (STY)	_AEAEENEKETAVS(Phospho (STY))TEDDSHHK_	50.271	17388000	QX21517GM	BIO48
AEAEENEKETAVSTEDDSHHK	4	2434.98	609.751	Phospho (STY)	_AEAEENEKETAVS(Phospho (STY))TEDDSHHK_	49.25	8972100	QX21517GM	BIO48
AEAEENEKETAVSTEDDSHHK	4	2434.98	609.751	Phospho (STY)	_AEAEENEKETAVS(Phospho (STY))TEDDSHHK_	175.47	168600000	QX21523GM	BIO61
AEAEENEKETAVSTEDDSHHK	3	2434.98	812.666	Phospho (STY)	_AEAEENEKETAVS(Phospho (STY))TEDDSHHK_	170.16	78393000	QX21523GM	BIO61
AEAEENEKETAVSTEDDSHHK	4	2434.98	609.751	Phospho (STY)	_AEAEENEKETAVST(Phospho (STY))EDDSHHK_	148.17	133320000	QX21526GM	BIO85
AEAEENEKETAVSTEDDSHHK	3	2434.98	812.666	Phospho (STY)	_AEAEENEKETAVS(Phospho (STY))TEDDSHHK_	217.41	61924000	QX21526GM	BIO85
AEAEENEKETAVSTEDDSHHK	4	2434.98	609.751	Phospho (STY)	_AEAEENEKETAVS(Phospho (STY))TEDDSHHK_	181.38	719670000	QX21556GM	BIO38
AEAEENEKETAVSTEDDSHHK	3	2434.98	812.666	Phospho (STY)	_AEAEENEKETAVS(Phospho (STY))TEDDSHHK_	199.1	361880000	QX21556GM	BIO38
AEAEENEKETAVSTEDDSHHK	4	2434.98	609.751	Phospho (STY)	_AEAEENEKETAVS(Phospho (STY))TEDDSHHK_	177.5	673380000	QX21562GM	BIO86
AEAEENEKETAVSTEDDSHHK	3	2434.98	812.666	Phospho (STY)	_AEAEENEKETAVS(Phospho (STY))TEDDSHHK_	167.72	343800000	QX21562GM	BIO86
AEAEENEKETAVSTEDDSHHK	4	2434.98	609.751	Phospho (STY)	_AEAEENEKETAVS(Phospho (STY))TEDDSHHK_	41.087	9483500	QX21562GM	BIO86
AEAEENEKETAVSTEDDSHHK	4	2434.98	609.751	Phospho (STY)	_AEAEENEKETAVS(Phospho (STY))TEDDSHHK_	41.087	8816200	QX21562GM	BIO86
AEAEENEKETAVSTEDDSHHK	4	2434.98	609.751	Phospho (STY)	_AEAEENEKETAVS(Phospho (STY))TEDDSHHK_	48.867	6006300	QX21562GM	BIO86
AEAEENEKETAVSTEDDSHHK	2	2434.98	1218.49	Phospho (STY)	_AEAEENEKETAVS(Phospho (STY))TEDDSHHK_	64.761	NA	QX21562GM	BIO86
AEAEENEKETAVSTEDDSHHK	4	2434.98	609.751	Phospho (STY)	_AEAEENEKETAVS(Phospho (STY))TEDDSHHK_	157.07	652340000	QX21565GM	BIO17
AEAEENEKETAVSTEDDSHHK	3	2434.98	812.666	Phospho (STY)	_AEAEENEKETAVS(Phospho (STY))TEDDSHHK_	163.46	438660000	QX21565GM	BIO17
AEAEENEKETAVSTEDDSHHK	2	2434.98	1218.49	Phospho (STY)	_AEAEENEKETAVS(Phospho (STY))TEDDSHHK_	97.059	27836000	QX21565GM	BIO17
AEAEENEKETAVSTEDDSHHK	4	2434.98	609.751	Phospho (STY)	_AEAEENEKETAVS(Phospho (STY))TEDDSHHK_	173.47	399210000	QX21568GM	BIO83
AEAEENEKETAVSTEDDSHHK	3	2434.98	812.666	Phospho (STY)	_AEAEENEKETAVS(Phospho (STY))TEDDSHHK_	190.81	268860000	QX21568GM	BIO83
AEAEENEKETAVSTEDDSHHK	4	2434.98	609.751	Phospho (STY)	_AEAEENEKETAVS(Phospho (STY))TEDDSHHK_	158.69	417730000	QX21571GM	BIO46
AEAEENEKETAVSTEDDSHHK	3	2434.98	812.666	Phospho (STY)	_AEAEENEKETAVS(Phospho (STY))TEDDSHHK_	190.5	238260000	QX21571GM	BIO46
AEAEENEKETAVSTEDDSHHK	3	2434.98	812.666	Phospho (STY)	_AEAEENEKETAVS(Phospho (STY))TEDDSHHK_	210.2	304700000	QX21583GM	BIO43
AEAEENEKETAVSTEDDSHHK	4	2434.98	609.751	Phospho (STY)	_AEAEENEKETAVS(Phospho (STY))TEDDSHHK_	138.62	519610000	QX21583GM	BIO43
AEAEENEKETAVSTEDDSHHK	2	2434.98	1218.49	Phospho (STY)	_AEAEENEKETAVS(Phospho (STY))TEDDSHHK_	82.094	18869000	QX21583GM	BIO43
AEAEENEKETAVSTEDDSHHK	4	2434.98	609.751	Phospho (STY)	_AEAEENEKETAVS(Phospho (STY))TEDDSHHK_	187.81	335490000	QX21586GM	BIO56
AEAEENEKETAVSTEDDSHHK	3	2434.98	812.666	Phospho (STY)	_AEAEENEKETAVS(Phospho (STY))TEDDSHHK_	184	171750000	QX21586GM	BIO56
AEAEENEKETAVSTEDDSHHK	3	2434.98	812.666	Phospho (STY)	_AEAEENEKETAVS(Phospho (STY))TEDDSHHK_	48.489	11763000	QX21592GM	BIO77
AEAEENEKETAVSTEDDSHHK	4	2434.98	609.751	Phospho (STY)	_AEAEENEKETAVS(Phospho (STY))TEDDSHHK_	193.54	640570000	QX21592GM	BIO77
AEAEENEKETAVSTEDDSHHK	2	2434.98	1218.49	Phospho (STY)	_AEAEENEKET(Phospho (STY))AVSTEDDSHHK_	57.338	10827000	QX21592GM	BIO77
AEAEENEKETAVSTEDDSHHK	3	2434.98	812.666	Phospho (STY)	_AEAEENEKETAVS(Phospho (STY))TEDDSHHK_	199.92	313360000	QX21592GM	BIO77
AEAEENEKETAVSTEDDSHHK	4	2434.98	609.751	Phospho (STY)	_AEAEENEKETAVS(Phospho (STY))TEDDSHHK_	122.41	530710000	QX21595GM	BIO87
AEAEENEKETAVSTEDDSHHK	3	2434.98	812.666	Phospho (STY)	_AEAEENEKETAVS(Phospho (STY))TEDDSHHK_	174.4	290940000	QX21595GM	BIO87
AEAEENEKETAVSTEDDSHHK	4	2434.98	609.751	Phospho (STY)	_AEAEENEKETAVST(Phospho (STY))EDDSHHK_	148.75	892020000	QX21601GM	BIO26
AEAEENEKETAVSTEDDSHHK	3	2434.98	812.666	Phospho (STY)	_AEAEENEKETAVS(Phospho (STY))TEDDSHHK_	176.53	470810000	QX21601GM	BIO26
AEAEENEKETAVSTEDDSHHK	2	2434.98	1218.49	Phospho (STY)	_AEAEENEKETAVS(Phospho (STY))TEDDSHHK_	180.45	17907000	QX21601GM	BIO26
AEAEENEKETAVSTEDDSHHK	4	2434.98	609.751	Phospho (STY)	_AEAEENEKETAVS(Phospho (STY))TEDDSHHK_	57.432	10551000	QX21601GM	BIO26
AEAEENEKETAVSTEDDSHHK	4	2434.98	609.751	Phospho (STY)	_AEAEENEKETAVS(Phospho (STY))TEDDSHHK_	171.15	317700000	QX21607GM	BIO59
AEAEENEKETAVSTEDDSHHK	3	2434.98	812.666	Phospho (STY)	_AEAEENEKETAVS(Phospho (STY))TEDDSHHK_	197.44	135900000	QX21607GM	BIO59
AEAEENEKETAVSTEDDSHHK	3	2434.98	812.666	Phospho (STY)	_AEAEENEKETAVS(Phospho (STY))TEDDSHHK_	168.57	498640000	QX21613GM	BIO28
AEAEENEKETAVSTEDDSHHK	2	2434.98	1218.49	Phospho (STY)	_AEAEENEKETAVS(Phospho (STY))TEDDSHHK_	56.29	22136000	QX21613GM	BIO28
AEAEENEKETAVSTEDDSHHK	4	2434.98	609.751	Phospho (STY)	_AEAEENEKETAVS(Phospho (STY))TEDDSHHK_	148.28	924020000	QX21613GM	BIO28
AEAEENEKETAVSTEDDSHHK	4	2434.98	609.751	Phospho (STY)	_AEAEENEKETAVST(Phospho (STY))EDDSHHK_	153.1	1.08E+09	QX21616GM	BIO51
AEAEENEKETAVSTEDDSHHK	3	2434.98	812.666	Phospho (STY)	_AEAEENEKETAVS(Phospho (STY))TEDDSHHK_	117.82	673800000	QX21616GM	BIO51
AEAEENEKETAVSTEDDSHHK	4	2434.98	609.751	Phospho (STY)	_AEAEENEKETAVS(Phospho (STY))TEDDSHHK_	184.45	780750000	QX21619GM	BIO40
AEAEENEKETAVSTEDDSHHK	3	2434.98	812.666	Phospho (STY)	_AEAEENEKETAVS(Phospho (STY))TEDDSHHK_	184.76	396220000	QX21619GM	BIO40
AEAEENEKETAVSTEDDSHHK	2	2434.98	1218.49	Phospho (STY)	_AEAEENEKETAVST(Phospho (STY))EDDSHHK_	65.887	22890000	QX21619GM	BIO40
AEAEENEKETAVSTEDDSHHK	4	2434.98	609.751	Phospho (STY)	_AEAEENEKETAVS(Phospho (STY))TEDDSHHK_	169.42	779760000	QX21625GM	BIO8
AEAEENEKETAVSTEDDSHHK	3	2434.98	812.666	Phospho (STY)	_AEAEENEKETAVS(Phospho (STY))TEDDSHHK_	162.71	480480000	QX21625GM	BIO8
AEAEENEKETAVSTEDDSHHK	2	2434.98	1218.49	Phospho (STY)	_AEAEENEKETAVST(Phospho (STY))EDDSHHK_	57.142	23723000	QX21625GM	BIO8
AEAEENEKETAVSTEDDSHHK	4	2434.98	609.751	Phospho (STY)	_AEAEENEKETAVS(Phospho (STY))TEDDSHHK_	120.67	1022300000	QX21631GM	BIO7
AEAEENEKETAVSTEDDSHHK	3	2434.98	812.666	Phospho (STY)	_AEAEENEKETAVS(Phospho (STY))TEDDSHHK_	254.48	545190000	QX21631GM	BIO7
AEAEENEKETAVSTEDDSHHK	2	2434.98	1218.49	Phospho (STY)	_AEAEENEKETAVS(Phospho (STY))TEDDSHHK_	138.82	37445000	QX21631GM	BIO7
AEAEENEKETAVSTEDDSHHK	2	2434.98	1218.49	Phospho (STY)	_AEAEENEKETAVS(Phospho (STY))TEDDSHHK_	48.968	35746000	QX21637GM	BIO79
AEAEENEKETAVSTEDDSHHK	4	2434.98	609.751	Phospho (STY)	_AEAEENEKETAVS(Phospho (STY))TEDDSHHK_	157.07	1374600000	QX21637GM	BIO79
AEAEENEKETAVSTEDDSHHK	3	2434.98	812.666	Phospho (STY)	_AEAEENEKETAVS(Phospho (STY))TEDDSHHK_	195.49	785620000	QX21637GM	BIO79
AEAEENEKETAVSTEDDSHHK	4	2434.98	609.751	Phospho (STY)	_AEAEENEKETAVST(Phospho (STY))EDDSHHK_	157.07	739160000	QX21649GM	BIO33
AEAEENEKETAVSTEDDSHHK	3	2434.98	812.666	Phospho (STY)	_AEAEENEKETAVS(Phospho (STY))TEDDSHHK_	184.53	332300000	QX21649GM	BIO33
AEAEENEKETAVSTEDDSHHK	4	2434.98	609.751	Phospho (STY)	_AEAEENEKETAVST(Phospho (STY))EDDSHHK_	104.58	204860000	QX21652GM	BIO50
AEAEENEKETAVSTEDDSHHK	3	2434.98	812.666	Phospho (STY)	_AEAEENEKETAVS(Phospho (STY))TEDDSHHK_	204.7	91830000	QX21652GM	BIO50
AEAEENEKETAVSTEDDSHHK	4	2434.98	609.751	Phospho (STY)	_AEAEENEKETAVS(Phospho (STY))TEDDSHHK_	163.71	573980000	QX21678GM	BIO88
AEAEENEKETAVSTEDDSHHK	3	2434.98	812.666	Phospho (STY)	_AEAEENEKETAVS(Phospho (STY))TEDDSHHK_	189.84	298290000	QX21678GM	BIO88
AEAEENEKETAVSTEDDSHHK	4	2434.98	609.751	Phospho (STY)	_AEAEENEKETAVS(Phospho (STY))TEDDSHHK_	157.9	444510000	QX21684GM	BIO76
AEAEENEKETAVSTEDDSHHK	3	2434.98	812.666	Phospho (STY)	_AEAEENEKETAVS(Phospho (STY))TEDDSHHK_	197.54	244720000	QX21684GM	BIO76
AEAEENEKETAVSTEDDSHHK	4	2434.98	609.751	Phospho (STY)	_AEAEENEKETAVS(Phospho (STY))TEDDSHHK_	42.106	7178100	QX21684GM	BIO76
AEAEENEKETAVSTEDDSHHK	4	2434.98	609.751	Phospho (STY)	_AEAEENEKETAVS(Phospho (STY))TEDDSHHK_	48.389	6446600	QX21684GM	BIO76
AEAEENEKETAVSTEDDSHHK	4	2434.98	609.751	Phospho (STY)	_AEAEENEKETAVS(Phospho (STY))TEDDSHHK_	151.33	501060000	QX21687GM	BIO71
AEAEENEKETAVSTEDDSHHK	3	2434.98	812.666	Phospho (STY)	_AEAEENEKETAVS(Phospho (STY))TEDDSHHK_	164.05	276920000	QX21687GM	BIO71
AEAEENEKETAVSTEDDSHHK	4	2434.98	609.751	Phospho (STY)	_AEAEENEKETAVS(Phospho (STY))TEDDSHHK_	148.28	691890000	QX21690GM	BIO95
AEAEENEKETAVSTEDDSHHK	2	2434.98	1218.49	Phospho (STY)	_AEAEENEKETAVS(Phospho (STY))TEDDSHHK_	170.92	26569000	QX21690GM	BIO95
AEAEENEKETAVSTEDDSHHK	3	2434.98	812.666	Phospho (STY)	_AEAEENEKETAVS(Phospho (STY))TEDDSHHK_	172.32	454800000	QX21690GM	BIO95
AEAEENEKETAVSTEDDSHHK	4	2434.98	609.751	Phospho (STY)	_AEAEENEKETAVS(Phospho (STY))TEDDSHHK_	166.91	475650000	QX21708GM	BIO55
AEAEENEKETAVSTEDDSHHK	3	2434.98	812.666	Phospho (STY)	_AEAEENEKETAVS(Phospho (STY))TEDDSHHK_	175.9	247860000	QX21708GM	BIO55
AEAEENEKETAVSTEDDSHHK	4	2434.98	609.751	Phospho (STY)	_AEAEENEKETAVS(Phospho (STY))TEDDSHHK_	163.71	317070000	QX21711GM	BIO52
AEAEENEKETAVSTEDDSHHK	3	2434.98	812.666	Phospho (STY)	_AEAEENEKETAVS(Phospho (STY))TEDDSHHK_	187.17	162660000	QX21711GM	BIO52
AEAEENEKETAVSTEDDSHHK	3	2434.98	812.666	Phospho (STY)	_AEAEENEKETAVS(Phospho (STY))TEDDSHHK_	202.44	650330000	QX21720GM	BIO58
AEAEENEKETAVSTEDDSHHK	4	2434.98	609.751	Phospho (STY)	_AEAEENEKETAVS(Phospho (STY))TEDDSHHK_	169.42	1028400000	QX21720GM	BIO58
AEAEENEKETAVSTEDDSHHK	2	2434.98	1218.49	Phospho (STY)	_AEAEENEKETAVS(Phospho (STY))TEDDSHHK_	201.95	33559000	QX21720GM	BIO58
AEAEENEKETAVSTEDDSHHK	4	2434.98	609.751	Phospho (STY)	_AEAEENEKETAVS(Phospho (STY))TEDDSHHK_	149.32	609620000	QX21723GM	BIO96
AEAEENEKETAVSTEDDSHHK	3	2434.98	812.666	Phospho (STY)	_AEAEENEKETAVS(Phospho (STY))TEDDSHHK_	167.67	319360000	QX21723GM	BIO96
AEAEENEKETAVSTEDDSHHK	3	2434.98	812.666	Phospho (STY)	_AEAEENEKETAVS(Phospho (STY))TEDDSHHK_	47.38	NA	QX21723GM	BIO96
AEAEENEKETAVSTEDDSHHK	4	2434.98	609.751	Phospho (STY)	_AEAEENEKETAVS(Phospho (STY))TEDDSHHK_	141.53	68250000	QX21746GM	BIO105
AEAEENEKETAVSTEDDSHHK	3	2434.98	812.666	Phospho (STY)	_AEAEENEKETAVS(Phospho (STY))TEDDSHHK_	158.18	28988000	QX21746GM	BIO105
AEAEENEKETAVSTEDDSHHK	4	2434.98	609.751	Phospho (STY)	_AEAEENEKETAVS(Phospho (STY))TEDDSHHK_	182.39	206790000	QX21764GM	BIO53
AEAEENEKETAVSTEDDSHHK	3	2434.98	812.666	Phospho (STY)	_AEAEENEKETAVS(Phospho (STY))TEDDSHHK_	171.73	98517000	QX21764GM	BIO53
AEAEENEKETAVSTEDDSHHK	4	2434.98	609.751	Phospho (STY)	_AEAEENEKETAVST(Phospho (STY))EDDSHHK_	182.17	784890000	QX21767GM	BIO97
AEAEENEKETAVSTEDDSHHK	3	2434.98	812.666	Phospho (STY)	_AEAEENEKETAVS(Phospho (STY))TEDDSHHK_	186.54	394470000	QX21767GM	BIO97
AEAEENEKETAVSTEDDSHHK	2	2434.98	1218.49	Phospho (STY)	_AEAEENEKETAVS(Phospho (STY))TEDDSHHK_	60.332	8815900	QX21767GM	BIO97
AEAEENEKETAVSTEDDSHHK	4	2434.98	609.751	Phospho (STY)	_AEAEENEKETAVS(Phospho (STY))TEDDSHHK_	101.41	12847000	QX21767GM	BIO97
AEAEENEKETAVSTEDDSHHK	4	2434.98	609.751	Phospho (STY)	_AEAEENEKETAVS(Phospho (STY))TEDDSHHK_	65.213	11042000	QX21767GM	BIO97
AEAEENEKETAVSTEDDSHHK	4	2434.98	609.751	Phospho (STY)	_AEAEENEKETAVS(Phospho (STY))TEDDSHHK_	78.758	11969000	QX21767GM	BIO97
AEAEENEKETAVSTEDDSHHK	3	2434.98	812.666	Phospho (STY)	_AEAEENEKETAVS(Phospho (STY))TEDDSHHK_	47.745	5188700	QX21767GM	BIO97
AEAEENEKETAVSTEDDSHHK	4	2434.98	609.751	Phospho (STY)	_AEAEENEKETAVS(Phospho (STY))TEDDSHHK_	48.115	10087000	QX21767GM	BIO97
AEAEENEKETAVSTEDDSHHK	3	2434.98	812.666	Phospho (STY)	_AEAEENEKETAVS(Phospho (STY))TEDDSHHK_	56.298	NA	QX21767GM	BIO97
AEAEENEKETAVSTEDDSHHK	3	2434.98	812.666	Phospho (STY)	_AEAEENEKETAVS(Phospho (STY))TEDDSHHK_	201.15	89496000	QX21770GM	BIO102
AEAEENEKETAVSTEDDSHHK	4	2434.98	609.751	Phospho (STY)	_AEAEENEKETAVS(Phospho (STY))TEDDSHHK_	165.62	240630000	QX21770GM	BIO102
AEAEENEKETAVSTEDDSHHK	4	2434.98	609.751	Phospho (STY)	_AEAEENEKETAVST(Phospho (STY))EDDSHHK_	136.44	268870000	QX21773GM	BIO67
AEAEENEKETAVSTEDDSHHK	3	2434.98	812.666	Phospho (STY)	_AEAEENEKETAVS(Phospho (STY))TEDDSHHK_	144.44	122890000	QX21773GM	BIO67
AEAEENEKETAVSTEDDSHHK	3	2434.98	812.666	Phospho (STY)	_AEAEENEKETAVS(Phospho (STY))TEDDSHHK_	154.69	338360000	QX21788GM	BIO101
AEAEENEKETAVSTEDDSHHK	4	2434.98	609.751	Phospho (STY)	_AEAEENEKETAVS(Phospho (STY))TEDDSHHK_	175.47	642370000	QX21788GM	BIO101
AEAEENEKETAVSTEDDSHHK	2	2434.98	1218.49	Phospho (STY)	_AEAEENEKETAVS(Phospho (STY))TEDDSHHK_	69.27	21315000	QX21788GM	BIO101
AEAEENEKETAVSTEDDSHHK	4	2434.98	609.751	Phospho (STY)	_AEAEENEKETAVS(Phospho (STY))TEDDSHHK_	191.5	421130000	QX21791GM	BIO78
AEAEENEKETAVSTEDDSHHK	3	2434.98	812.666	Phospho (STY)	_AEAEENEKETAVS(Phospho (STY))TEDDSHHK_	154.86	195100000	QX21791GM	BIO78
AEAEENEKETAVSTEDDSHHK	4	2434.98	609.751	Phospho (STY)	_AEAEENEKETAVS(Phospho (STY))TEDDSHHK_	133.1	574300000	QX21794GM	BIO54
AEAEENEKETAVSTEDDSHHK	3	2434.98	812.666	Phospho (STY)	_AEAEENEKETAVS(Phospho (STY))TEDDSHHK_	159.56	339670000	QX21794GM	BIO54
[truncated: 56,544 more rows]

## Sheet: peptides_all
Sequence,"Charge","Mass","m.z","Modifications","Modified.sequence","Score","Intensity","Raw.file","Experiment"
AAAIQTMSLDAER,2,1375.67656,688.845558,"Unmodified","_AAAIQTMSLDAER_",NA,886950,"QX21595GM","BIO87"
AAARLSLTDPLVAER,2,1661.85019,831.932369,"Phospho (STY)","_AAARLS(Phospho (STY))LTDPLVAER_",72.417,4825400,"QX21643GM","BIO44"
AAARLSLTDPLVAER,3,1661.85019,554.957338,"Phospho (STY)","_AAARLS(Phospho (STY))LTDPLVAER_",81.723,4500600,"QX21643GM","BIO44"
AAATPESQEPQAK,2,1406.60789,704.311221,"Phospho (STY)","_AAAT(Phospho (STY))PESQEPQAK_",69.602,2999900,"QX21469GM","BIO35"
AAATPESQEPQAK,2,1406.60789,704.311221,"Phospho (STY)","_AAAT(Phospho (STY))PESQEPQAK_",69.602,4720200,"QX21484GM","BIO12"
AAATPESQEPQAK,2,1406.60789,704.311221,"Phospho (STY)","_AAAT(Phospho (STY))PESQEPQAK_",69.602,3592100,"QX21487GM","BIO72"
AAATPESQEPQAK,2,1406.60789,704.311221,"Phospho (STY)","_AAAT(Phospho (STY))PESQEPQAK_",69.602,5773400,"QX21514GM","BIO91"
AAATPESQEPQAK,2,1406.60789,704.311221,"Phospho (STY)","_AAAT(Phospho (STY))PESQEPQAK_",80.522,3531900,"QX21559GM","BIO2"
AAATPESQEPQAK,2,1406.60789,704.311221,"Phospho (STY)","_AAAT(Phospho (STY))PESQEPQAK_",63.091,3621200,"QX21562GM","BIO86"
AAATPESQEPQAK,2,1406.60789,704.311221,"Phospho (STY)","_AAAT(Phospho (STY))PESQEPQAK_",80.312,4101200,"QX21571GM","BIO46"
AAATPESQEPQAK,2,1406.60789,704.311221,"Phospho (STY)","_AAAT(Phospho (STY))PESQEPQAK_",82.362,5109800,"QX21586GM","BIO56"
AAATPESQEPQAK,2,1406.60789,704.311221,"Phospho (STY)","_AAAT(Phospho (STY))PESQEPQAK_",86.803,6178800,"QX21684GM","BIO76"
AAATPESQEPQAK,2,1406.60789,704.311221,"Phospho (STY)","_AAAT(Phospho (STY))PESQEPQAK_",72.958,2485900,"QX21711GM","BIO52"
AAATPESQEPQAK,2,1406.60789,704.311221,"Phospho (STY)","_AAAT(Phospho (STY))PESQEPQAK_",NA,2515500,"QX21460GM","BIO18"
AAATPESQEPQAK,2,1406.60789,704.311221,"Phospho (STY)","_AAAT(Phospho (STY))PESQEPQAK_",NA,4627800,"QX21466GM","BIO47"
AAATPESQEPQAK,2,1406.60789,704.311221,"Phospho (STY)","_AAAT(Phospho (STY))PESQEPQAK_",NA,3993800,"QX21502GM","BIO41"
AAATPESQEPQAK,2,1406.60789,704.311221,"Phospho (STY)","_AAAT(Phospho (STY))PESQEPQAK_",NA,1558100,"QX21565GM","BIO17"
AAATPESQEPQAK,2,1406.60789,704.311221,"Phospho (STY)","_AAAT(Phospho (STY))PESQEPQAK_",NA,2046900,"QX21568GM","BIO83"
AAATPESQEPQAK,2,1406.60789,704.311221,"Phospho (STY)","_AAAT(Phospho (STY))PESQEPQAK_",NA,2126500,"QX21577GM","BIO36"
AAATPESQEPQAK,2,1406.60789,704.311221,"Phospho (STY)","_AAAT(Phospho (STY))PESQEPQAK_",NA,1997000,"QX21583GM","BIO43"
AAATPESQEPQAK,2,1406.60789,704.311221,"Phospho (STY)","_AAAT(Phospho (STY))PESQEPQAK_",NA,1869600,"QX21589GM","BIO30"
AAATPESQEPQAK,2,1406.60789,704.311221,"Phospho (STY)","_AAAT(Phospho (STY))PESQEPQAK_",NA,2720500,"QX21592GM","BIO77"
AAATPESQEPQAK,2,1406.60789,704.311221,"Phospho (STY)","_AAAT(Phospho (STY))PESQEPQAK_",NA,2255500,"QX21601GM","BIO26"
AAATPESQEPQAK,2,1406.60789,704.311221,"Phospho (STY)","_AAAT(Phospho (STY))PESQEPQAK_",NA,3881600,"QX21607GM","BIO59"
AAATPESQEPQAK,2,1406.60789,704.311221,"Phospho (STY)","_AAAT(Phospho (STY))PESQEPQAK_",NA,4587900,"QX21610GM","BIO89"
AAATPESQEPQAK,2,1406.60789,704.311221,"Phospho (STY)","_AAAT(Phospho (STY))PESQEPQAK_",NA,3169300,"QX21613GM","BIO28"
AAATPESQEPQAK,2,1406.60789,704.311221,"Phospho (STY)","_AAAT(Phospho (STY))PESQEPQAK_",NA,1519800,"QX21616GM","BIO51"
AAATPESQEPQAK,2,1406.60789,704.311221,"Phospho (STY)","_AAAT(Phospho (STY))PESQEPQAK_",NA,1098100,"QX21619GM","BIO40"
AAATPESQEPQAK,2,1406.60789,704.311221,"Phospho (STY)","_AAAT(Phospho (STY))PESQEPQAK_",NA,969350,"QX21625GM","BIO8"
AAATPESQEPQAK,2,1406.60789,704.311221,"Phospho (STY)","_AAAT(Phospho (STY))PESQEPQAK_",NA,3176800,"QX21634GM","BIO3"
AAATPESQEPQAK,2,1406.60789,704.311221,"Phospho (STY)","_AAAT(Phospho (STY))PESQEPQAK_",NA,2860100,"QX21637GM","BIO79"
AAATPESQEPQAK,2,1406.60789,704.311221,"Phospho (STY)","_AAAT(Phospho (STY))PESQEPQAK_",NA,1021100,"QX21640GM","BIO68"
AAATPESQEPQAK,2,1406.60789,704.311221,"Phospho (STY)","_AAAT(Phospho (STY))PESQEPQAK_",NA,1026800,"QX21649GM","BIO33"
AAATPESQEPQAK,2,1406.60789,704.311221,"Phospho (STY)","_AAAT(Phospho (STY))PESQEPQAK_",NA,1894900,"QX21678GM","BIO88"
AAATPESQEPQAK,2,1406.60789,704.311221,"Phospho (STY)","_AAAT(Phospho (STY))PESQEPQAK_",NA,3080000,"QX21687GM","BIO71"
AAATPESQEPQAK,2,1406.60789,704.311221,"Phospho (STY)","_AAAT(Phospho (STY))PESQEPQAK_",NA,4005500,"QX21690GM","BIO95"
AAATPESQEPQAK,2,1406.60789,704.311221,"Phospho (STY)","_AAAT(Phospho (STY))PESQEPQAK_",NA,313890,"QX21714GM","BIO10"
AAATPESQEPQAK,2,1406.60789,704.311221,"Phospho (STY)","_AAAT(Phospho (STY))PESQEPQAK_",NA,1868700,"QX21720GM","BIO58"
AAATPESQEPQAK,2,1406.60789,704.311221,"Phospho (STY)","_AAAT(Phospho (STY))PESQEPQAK_",NA,2170200,"QX21723GM","BIO96"
AAATPESQEPQAK,2,1406.60789,704.311221,"Phospho (STY)","_AAAT(Phospho (STY))PESQEPQAK_",NA,839190,"QX21746GM","BIO105"
AAATPESQEPQAK,2,1406.60789,704.311221,"Phospho (STY)","_AAAT(Phospho (STY))PESQEPQAK_",NA,5873500,"QX21758GM","BIO90"
AAATPESQEPQAK,2,1406.60789,704.311221,"Phospho (STY)","_AAAT(Phospho (STY))PESQEPQAK_",NA,2475500,"QX21764GM","BIO53"
AAATPESQEPQAK,2,1406.60789,704.311221,"Phospho (STY)","_AAAT(Phospho (STY))PESQEPQAK_",NA,4319700,"QX21767GM","BIO97"
AAATPESQEPQAK,2,1406.60789,704.311221,"Phospho (STY)","_AAAT(Phospho (STY))PESQEPQAK_",NA,3119800,"QX21770GM","BIO102"
AAATPESQEPQAK,2,1406.60789,704.311221,"Phospho (STY)","_AAAT(Phospho (STY))PESQEPQAK_",NA,2909500,"QX21788GM","BIO101"
AAATPESQEPQAK,2,1406.60789,704.311221,"Phospho (STY)","_AAAT(Phospho (STY))PESQEPQAK_",NA,2658100,"QX21791GM","BIO78"
AAATPESQEPQAK,2,1406.60789,704.311221,"Phospho (STY)","_AAAT(Phospho (STY))PESQEPQAK_",NA,2766400,"QX21797GM","BIO108"
AAATPESQEPQAK,2,1406.60789,704.311221,"Phospho (STY)","_AAAT(Phospho (STY))PESQEPQAK_",NA,1267100,"QX21818GM","BIO100"
AAATPESQEPQAK,2,1406.60789,704.311221,"Phospho (STY)","_AAAT(Phospho (STY))PESQEPQAK_",NA,867860,"QX21824GM","BIO75"
AAATPESQEPQAK,2,1406.60789,704.311221,"Phospho (STY)","_AAAT(Phospho (STY))PESQEPQAK_",NA,3487700,"QX21830GM","BIO107"
AAATPESQEPQAK,2,1406.60789,704.311221,"Phospho (STY)","_AAAT(Phospho (STY))PESQEPQAK_",NA,1906500,"QX21833GM","BIO103"
AAATPESQEPQAK,2,1406.60789,704.311221,"Phospho (STY)","_AAAT(Phospho (STY))PESQEPQAK_",NA,1251300,"QX21845GM","BIO5"
AAATPESQEPQAK,2,1406.60789,704.311221,"Phospho (STY)","_AAAT(Phospho (STY))PESQEPQAK_",NA,2981500,"QX21851GM","BIO81"
AACAQLNDFLQEYGTQGCQV,3,2271.98887,758.336899,"Unmodified","_AACAQLNDFLQEYGTQGCQV_",16.752,1535300,"QX21472GM","BIO27"
AACAQLNDFLQEYGTQGCQV,3,2271.98887,758.336899,"Unmodified","_AACAQLNDFLQEYGTQGCQV_",30.416,1695200,"QX21577GM","BIO36"
AACAQLNDFLQEYGTQGCQV,3,2271.98887,758.336899,"Unmodified","_AACAQLNDFLQEYGTQGCQV_",40.844,2414200,"QX21586GM","BIO56"
AACAQLNDFLQEYGTQGCQV,2,2271.98887,1137.00171,"Unmodified","_AACAQLNDFLQEYGTQGCQV_",NA,821660,"QX21460GM","BIO18"
AACAQLNDFLQEYGTQGCQV,3,2271.98887,758.336899,"Unmodified","_AACAQLNDFLQEYGTQGCQV_",NA,412410,"QX21466GM","BIO47"
AACAQLNDFLQEYGTQGCQV,3,2271.98887,758.336899,"Unmodified","_AACAQLNDFLQEYGTQGCQV_",NA,1796500,"QX21490GM","BIO23"
AACAQLNDFLQEYGTQGCQV,3,2271.98887,758.336899,"Unmodified","_AACAQLNDFLQEYGTQGCQV_",NA,741990,"QX21502GM","BIO41"
AACAQLNDFLQEYGTQGCQV,3,2271.98887,758.336899,"Unmodified","_AACAQLNDFLQEYGTQGCQV_",NA,1732300,"QX21514GM","BIO91"
AACAQLNDFLQEYGTQGCQV,3,2271.98887,758.336899,"Unmodified","_AACAQLNDFLQEYGTQGCQV_",NA,367150,"QX21526GM","BIO85"
AACAQLNDFLQEYGTQGCQV,3,2271.98887,758.336899,"Unmodified","_AACAQLNDFLQEYGTQGCQV_",NA,510340,"QX21556GM","BIO38"
AACAQLNDFLQEYGTQGCQV,3,2271.98887,758.336899,"Unmodified","_AACAQLNDFLQEYGTQGCQV_",NA,1301900,"QX21580GM","BIO31"
AACAQLNDFLQEYGTQGCQV,3,2271.98887,758.336899,"Unmodified","_AACAQLNDFLQEYGTQGCQV_",NA,1623300,"QX21583GM","BIO43"
AACAQLNDFLQEYGTQGCQV,3,2271.98887,758.336899,"Unmodified","_AACAQLNDFLQEYGTQGCQV_",NA,541890,"QX21589GM","BIO30"
AACAQLNDFLQEYGTQGCQV,3,2271.98887,758.336899,"Unmodified","_AACAQLNDFLQEYGTQGCQV_",NA,519100,"QX21601GM","BIO26"
AACAQLNDFLQEYGTQGCQV,3,2271.98887,758.336899,"Unmodified","_AACAQLNDFLQEYGTQGCQV_",NA,651950,"QX21613GM","BIO28"
AACAQLNDFLQEYGTQGCQV,3,2271.98887,758.336899,"Unmodified","_AACAQLNDFLQEYGTQGCQV_",NA,957670,"QX21631GM","BIO7"
AACAQLNDFLQEYGTQGCQV,3,2271.98887,758.336899,"Unmodified","_AACAQLNDFLQEYGTQGCQV_",NA,808660,"QX21675GM","BIO99"
AACAQLNDFLQEYGTQGCQV,3,2271.98887,758.336899,"Unmodified","_AACAQLNDFLQEYGTQGCQV_",NA,1110700,"QX21687GM","BIO71"
AACAQLNDFLQEYGTQGCQV,3,2271.98887,758.336899,"Unmodified","_AACAQLNDFLQEYGTQGCQV_",NA,1087100,"QX21690GM","BIO95"
AACAQLNDFLQEYGTQGCQV,3,2271.98887,758.336899,"Unmodified","_AACAQLNDFLQEYGTQGCQV_",NA,757890,"QX21714GM","BIO10"
AACAQLNDFLQEYGTQGCQV,3,2271.98887,758.336899,"Unmodified","_AACAQLNDFLQEYGTQGCQV_",NA,485090,"QX21717GM","BIO22"
AACAQLNDFLQEYGTQGCQV,3,2271.98887,758.336899,"Unmodified","_AACAQLNDFLQEYGTQGCQV_",NA,976600,"QX21839GM","BIO42"
AACLLPK,2,771.431295,386.722924,"Unmodified","_AACLLPK_",94.669,61009000,"QX21484GM","BIO12"
AACLLPK,2,771.431295,386.722924,"Unmodified","_AACLLPK_",94.669,124650000,"QX21487GM","BIO72"
AACLLPK,2,771.431295,386.722924,"Unmodified","_AACLLPK_",109.88,948900000,"QX21490GM","BIO23"
AACLLPK,2,771.431295,386.722924,"Unmodified","_AACLLPK_",109.88,798850000,"QX21502GM","BIO41"
AACLLPK,2,771.431295,386.722924,"Unmodified","_AACLLPK_",109.88,442750000,"QX21511GM","BIO14"
AACLLPK,2,771.431295,386.722924,"Unmodified","_AACLLPK_",109.88,128170000,"QX21520GM","BIO66"
AACLLPK,2,771.431295,386.722924,"Unmodified","_AACLLPK_",94.669,1000900000,"QX21556GM","BIO38"
AACLLPK,2,771.431295,386.722924,"Unmodified","_AACLLPK_",94.669,809960000,"QX21559GM","BIO2"
AACLLPK,2,771.431295,386.722924,"Unmodified","_AACLLPK_",109.88,1414900000,"QX21562GM","BIO86"
AACLLPK,2,771.431295,386.722924,"Unmodified","_AACLLPK_",94.669,1182100000,"QX21565GM","BIO17"
AACLLPK,2,771.431295,386.722924,"Unmodified","_AACLLPK_",109.88,799930000,"QX21577GM","BIO36"
AACLLPK,2,771.431295,386.722924,"Unmodified","_AACLLPK_",109.88,520720000,"QX21580GM","BIO31"
AACLLPK,2,771.431295,386.722924,"Unmodified","_AACLLPK_",94.669,1039400000,"QX21583GM","BIO43"
AACLLPK,2,771.431295,386.722924,"Unmodified","_AACLLPK_",94.669,206340000,"QX21589GM","BIO30"
AACLLPK,2,771.431295,386.722924,"Unmodified","_AACLLPK_",109.88,3883200000,"QX21595GM","BIO87"
AACLLPK,2,771.431295,386.722924,"Unmodified","_AACLLPK_",109.88,123760000,"QX21610GM","BIO89"
AACLLPK,2,771.431295,386.722924,"Unmodified","_AACLLPK_",109.88,855570000,"QX21613GM","BIO28"
AACLLPK,2,771.431295,386.722924,"Unmodified","_AACLLPK_",109.88,792910000,"QX21619GM","BIO40"
AACLLPK,2,771.431295,386.722924,"Unmodified","_AACLLPK_",109.88,925910000,"QX21625GM","BIO8"
AACLLPK,2,771.431295,386.722924,"Unmodified","_AACLLPK_",94.669,506990000,"QX21628GM","BIO24"
AACLLPK,2,771.431295,386.722924,"Unmodified","_AACLLPK_",109.88,566700000,"QX21631GM","BIO7"
AACLLPK,2,771.431295,386.722924,"Unmodified","_AACLLPK_",94.669,130240000,"QX21637GM","BIO79"
AACLLPK,2,771.431295,386.722924,"Unmodified","_AACLLPK_",109.88,NA,"QX21640GM","BIO68"
AACLLPK,2,771.431295,386.722924,"Unmodified","_AACLLPK_",109.88,563790000,"QX21643GM","BIO44"
AACLLPK,2,771.431295,386.722924,"Unmodified","_AACLLPK_",94.669,388030000,"QX21649GM","BIO33"
AACLLPK,2,771.431295,386.722924,"Unmodified","_AACLLPK_",94.669,448710000,"QX21652GM","BIO50"
AACLLPK,2,771.431295,386.722924,"Unmodified","_AACLLPK_",109.88,585800000,"QX21655GM","BIO93"
AACLLPK,2,771.431295,386.722924,"Unmodified","_AACLLPK_",94.669,814790000,"QX21672GM","BIO20"
AACLLPK,2,771.431295,386.722924,"Unmodified","_AACLLPK_",109.88,758800000,"QX21675GM","BIO99"
AACLLPK,2,771.431295,386.722924,"Unmodified","_AACLLPK_",94.669,307320000,"QX21678GM","BIO88"
AACLLPK,2,771.431295,386.722924,"Unmodified","_AACLLPK_",109.88,491380000,"QX21684GM","BIO76"
AACLLPK,2,771.431295,386.722924,"Unmodified","_AACLLPK_",109.88,1060100000,"QX21687GM","BIO71"
AACLLPK,2,771.431295,386.722924,"Unmodified","_AACLLPK_",109.88,485630000,"QX21690GM","BIO95"
AACLLPK,2,771.431295,386.722924,"Unmodified","_AACLLPK_",109.88,209180000,"QX21693GM","BIO13"
AACLLPK,2,771.431295,386.722924,"Unmodified","_AACLLPK_",109.88,260090000,"QX21708GM","BIO55"
AACLLPK,2,771.431295,386.722924,"Unmodified","_AACLLPK_",94.669,165920000,"QX21717GM","BIO22"
AACLLPK,2,771.431295,386.722924,"Unmodified","_AACLLPK_",94.669,908670000,"QX21720GM","BIO58"
AACLLPK,2,771.431295,386.722924,"Unmodified","_AACLLPK_",94.669,570180000,"QX21740GM","BIO1"
AACLLPK,2,771.431295,386.722924,"Unmodified","_AACLLPK_",94.669,413540000,"QX21743GM","BIO65"
AACLLPK,2,771.431295,386.722924,"Unmodified","_AACLLPK_",94.669,476030000,"QX21746GM","BIO105"
AACLLPK,2,771.431295,386.722924,"Unmodified","_AACLLPK_",94.669,324740000,"QX21749GM","BIO62"
AACLLPK,2,771.431295,386.722924,"Unmodified","_AACLLPK_",109.88,942860000,"QX21752GM","BIO39"
AACLLPK,2,771.431295,386.722924,"Unmodified","_AACLLPK_",94.669,389330000,"QX21764GM","BIO53"
AACLLPK,2,771.431295,386.722924,"Unmodified","_AACLLPK_",94.669,726270000,"QX21767GM","BIO97"
AACLLPK,2,771.431295,386.722924,"Unmodified","_AACLLPK_",94.669,914190000,"QX21770GM","BIO102"
AACLLPK,2,771.431295,386.722924,"Unmodified","_AACLLPK_",94.669,795380000,"QX21773GM","BIO67"
AACLLPK,2,771.431295,386.722924,"Unmodified","_AACLLPK_",94.669,401520000,"QX21776GM","BIO29"
AACLLPK,2,771.431295,386.722924,"Unmodified","_AACLLPK_",109.88,618720000,"QX21788GM","BIO101"
AACLLPK,2,771.431295,386.722924,"Unmodified","_AACLLPK_",94.669,263390000,"QX21797GM","BIO108"
AACLLPK,2,771.431295,386.722924,"Unmodified","_AACLLPK_",94.669,374050000,"QX21800GM","BIO45"
AACLLPK,2,771.431295,386.722924,"Unmodified","_AACLLPK_",94.669,338370000,"QX21824GM","BIO75"
AACLLPK,2,771.431295,386.722924,"Unmodified","_AACLLPK_",94.669,197300000,"QX21830GM","BIO107"
AACLLPK,2,771.431295,386.722924,"Unmodified","_AACLLPK_",94.669,261390000,"QX21833GM","BIO103"
AACLLPK,2,771.431295,386.722924,"Unmodified","_AACLLPK_",94.669,1119400000,"QX21839GM","BIO42"
AACLLPK,2,771.431295,386.722924,"Unmodified","_AACLLPK_",109.88,776670000,"QX21839GM","BIO42"
AACLLPK,2,771.431295,386.722924,"Unmodified","_AACLLPK_",109.88,167470000,"QX21842GM","BIO49"
AACLLPK,2,771.431295,386.722924,"Unmodified","_AACLLPK_",94.669,9843500,"QX21845GM","BIO5"
AACLLPK,2,771.431295,386.722924,"Unmodified","_AACLLPK_",94.669,190110000,"QX21851GM","BIO81"
AACLLPK,2,771.431295,386.722924,"Unmodified","_AACLLPK_",NA,3118300,"QX21460GM","BIO18"
AACLLPK,2,771.431295,386.722924,"Unmodified","_AACLLPK_",NA,168660000,"QX21460GM","BIO18"
AACLLPK,2,771.431295,386.722924,"Unmodified","_AACLLPK_",NA,167490000,"QX21469GM","BIO35"
AACLLPK,2,771.431295,386.722924,"Unmodified","_AACLLPK_",NA,857790000,"QX21472GM","BIO27"
AACLLPK,2,771.431295,386.722924,"Unmodified","_AACLLPK_",NA,2090200,"QX21472GM","BIO27"
AACLLPK,2,771.431295,386.722924,"Unmodified","_AACLLPK_",NA,340170000,"QX21493GM","BIO60"
AACLLPK,2,771.431295,386.722924,"Unmodified","_AACLLPK_",NA,904510,"QX21502GM","BIO41"
AACLLPK,2,771.431295,386.722924,"Unmodified","_AACLLPK_",NA,3239400,"QX21508GM","BIO80"
AACLLPK,2,771.431295,386.722924,"Unmodified","_AACLLPK_",NA,19468000,"QX21508GM","BIO80"
AACLLPK,2,771.431295,386.722924,"Unmodified","_AACLLPK_",NA,634510000,"QX21508GM","BIO80"
AACLLPK,2,771.431295,386.722924,"Unmodified","_AACLLPK_",NA,580100,"QX21511GM","BIO14"
AACLLPK,2,771.431295,386.722924,"Unmodified","_AACLLPK_",NA,1042100000,"QX21514GM","BIO91"
AACLLPK,2,771.431295,386.722924,"Unmodified","_AACLLPK_",NA,1315800,"QX21514GM","BIO91"
AACLLPK,2,771.431295,386.722924,"Unmodified","_AACLLPK_",NA,110900000,"QX21514GM","BIO91"
AACLLPK,2,771.431295,386.722924,"Unmodified","_AACLLPK_",NA,244400000,"QX21517GM","BIO48"
AACLLPK,2,771.431295,386.722924,"Unmodified","_AACLLPK_",NA,629210000,"QX21523GM","BIO61"
AACLLPK,2,771.431295,386.722924,"Unmodified","_AACLLPK_",NA,492430000,"QX21526GM","BIO85"
AACLLPK,2,771.431295,386.722924,"Unmodified","_AACLLPK_",NA,1233300,"QX21562GM","BIO86"
AACLLPK,2,771.431295,386.722924,"Unmodified","_AACLLPK_",NA,1053000,"QX21565GM","BIO17"
AACLLPK,2,771.431295,386.722924,"Unmodified","_AACLLPK_",NA,1079900,"QX21568GM","BIO83"
AACLLPK,2,771.431295,386.722924,"Unmodified","_AACLLPK_",NA,1010900000,"QX21568GM","BIO83"
AACLLPK,2,771.431295,386.722924,"Unmodified","_AACLLPK_",NA,1997000,"QX21568GM","BIO83"
AACLLPK,2,771.431295,386.722924,"Unmodified","_AACLLPK_",NA,907530000,"QX21571GM","BIO46"
AACLLPK,2,771.431295,386.722924,"Unmodified","_AACLLPK_",NA,4488600,"QX21577GM","BIO36"
AACLLPK,2,771.431295,386.722924,"Unmodified","_AACLLPK_",NA,936140,"QX21586GM","BIO56"
AACLLPK,2,771.431295,386.722924,"Unmodified","_AACLLPK_",NA,1340300000,"QX21586GM","BIO56"
AACLLPK,2,771.431295,386.722924,"Unmodified","_AACLLPK_",NA,360350000,"QX21589GM","BIO30"
AACLLPK,2,771.431295,386.722924,"Unmodified","_AACLLPK_",NA,554430000,"QX21592GM","BIO77"
AACLLPK,2,771.431295,386.722924,"Unmodified","_AACLLPK_",NA,4051300,"QX21595GM","BIO87"
AACLLPK,2,771.431295,386.722924,"Unmodified","_AACLLPK_",NA,454900000,"QX21601GM","BIO26"
AACLLPK,2,771.431295,386.722924,"Unmodified","_AACLLPK_",NA,186030000,"QX21604GM","BIO19"
AACLLPK,2,771.431295,386.722924,"Unmodified","_AACLLPK_",NA,1583200000,"QX21607GM","BIO59"
AACLLPK,2,771.431295,386.722924,"Unmodified","_AACLLPK_",NA,2470100,"QX21613GM","BIO28"
AACLLPK,2,771.431295,386.722924,"Unmodified","_AACLLPK_",NA,416120000,"QX21616GM","BIO51"
AACLLPK,2,771.431295,386.722924,"Unmodified","_AACLLPK_",NA,4200000,"QX21619GM","BIO40"
AACLLPK,2,771.431295,386.722924,"Unmodified","_AACLLPK_",NA,1179400,"QX21625GM","BIO8"
AACLLPK,2,771.431295,386.722924,"Unmodified","_AACLLPK_",NA,1737400,"QX21631GM","BIO7"
AACLLPK,2,771.431295,386.722924,"Unmodified","_AACLLPK_",NA,475880000,"QX21634GM","BIO3"
AACLLPK,2,771.431295,386.722924,"Unmodified","_AACLLPK_",NA,652120,"QX21643GM","BIO44"
AACLLPK,2,771.431295,386.722924,"Unmodified","_AACLLPK_",NA,930360,"QX21675GM","BIO99"
AACLLPK,2,771.431295,386.722924,"Unmodified","_AACLLPK_",NA,1323900,"QX21684GM","BIO76"
AACLLPK,2,771.431295,386.722924,"Unmodified","_AACLLPK_",NA,764680000,"QX21696GM","BIO94"
AACLLPK,2,771.431295,386.722924,"Unmodified","_AACLLPK_",NA,447950000,"QX21699GM","BIO98"
AACLLPK,2,771.431295,386.722924,"Unmodified","_AACLLPK_",NA,1076900000,"QX21711GM","BIO52"
AACLLPK,2,771.431295,386.722924,"Unmodified","_AACLLPK_",NA,791150000,"QX21714GM","BIO10"
AACLLPK,2,771.431295,386.722924,"Unmodified","_AACLLPK_",NA,72165000,"QX21723GM","BIO96"
AACLLPK,2,771.431295,386.722924,"Unmodified","_AACLLPK_",NA,798530,"QX21740GM","BIO1"
AACLLPK,2,771.431295,386.722924,"Unmodified","_AACLLPK_",NA,469030,"QX21743GM","BIO65"
AACLLPK,2,771.431295,386.722924,"Unmodified","_AACLLPK_",NA,1261600,"QX21752GM","BIO39"
AACLLPK,2,771.431295,386.722924,"Unmodified","_AACLLPK_",NA,1900800,"QX21752GM","BIO39"
AACLLPK,2,771.431295,386.722924,"Unmodified","_AACLLPK_",NA,378240,"QX21755GM","BIO37"
AACLLPK,2,771.431295,386.722924,"Unmodified","_AACLLPK_",NA,371160000,"QX21755GM","BIO37"
AACLLPK,2,771.431295,386.722924,"Unmodified","_AACLLPK_",NA,270620000,"QX21758GM","BIO90"
AACLLPK,2,771.431295,386.722924,"Unmodified","_AACLLPK_",NA,1720100,"QX21770GM","BIO102"
AACLLPK,2,771.431295,386.722924,"Unmodified","_AACLLPK_",NA,1416700000,"QX21782GM","BIO73"
AACLLPK,2,771.431295,386.722924,"Unmodified","_AACLLPK_",NA,2113300,"QX21782GM","BIO73"
AACLLPK,2,771.431295,386.722924,"Unmodified","_AACLLPK_",NA,80581000,"QX21791GM","BIO78"
AACLLPK,2,771.431295,386.722924,"Unmodified","_AACLLPK_",NA,571050,"QX21794GM","BIO54"
AACLLPK,2,771.431295,386.722924,"Unmodified","_AACLLPK_",NA,723860000,"QX21794GM","BIO54"
AACLLPK,2,771.431295,386.722924,"Unmodified","_AACLLPK_",NA,279900,"QX21800GM","BIO45"
AACLLPK,2,771.431295,386.722924,"Unmodified","_AACLLPK_",NA,696040000,"QX21803GM","BIO106"
AACLLPK,2,771.431295,386.722924,"Unmodified","_AACLLPK_",NA,571040000,"QX21806GM","BIO70"
AACLLPK,2,771.431295,386.722924,"Unmodified","_AACLLPK_",NA,347500000,"QX21806GM","BIO70"
AACLLPK,2,771.431295,386.722924,"Unmodified","_AACLLPK_",NA,3810500,"QX21806GM","BIO70"
AACLLPK,2,771.431295,386.722924,"Unmodified","_AACLLPK_",NA,1251400000,"QX21812GM","BIO64"
AACLLPK,2,771.431295,386.722924,"Unmodified","_AACLLPK_",NA,279490000,"QX21818GM","BIO100"
AACLLPK,2,771.431295,386.722924,"Unmodified","_AACLLPK_",NA,293760000,"QX21830GM","BIO107"
AACLLPK,2,771.431295,386.722924,"Unmodified","_AACLLPK_",NA,380770,"QX21830GM","BIO107"
AACLLPK,2,771.431295,386.722924,"Unmodified","_AACLLPK_",NA,30243000,"QX21845GM","BIO5"
AACLLPK,2,771.431295,386.722924,"Unmodified","_AACLLPK_",NA,251880000,"QX21851GM","BIO81"
AACTIQTAFRQYQLSK,2,2124.85061,1063.43258,"3 Phospho (STY)","_AACT(Phospho (STY))IQT(Phospho (STY))AFRQY(Phospho (STY))QLSK_",50.04,87857000,"QX21610GM","BIO89"
AACTIQTAFRQYQLSK,2,2124.85061,1063.43258,"3 Phospho (STY)","_AACT(Phospho (STY))IQT(Phospho (STY))AFRQY(Phospho (STY))QLSK_",NA,52981000,"QX21589GM","BIO30"
AACTIQTAFRQYQLSK,2,2124.85061,1063.43258,"3 Phospho (STY)","_AACT(Phospho (STY))IQT(Phospho (STY))AFRQY(Phospho (STY))QLSK_",NA,30434000,"QX21592GM","BIO77"
AACTIQTAFRQYQLSK,2,2124.85061,1063.43258,"3 Phospho (STY)","_AACT(Phospho (STY))IQT(Phospho (STY))AFRQY(Phospho (STY))QLSK_",NA,18021000,"QX21595GM","BIO87"
AACTIQTAFRQYQLSK,2,2124.85061,1063.43258,"3 Phospho (STY)","_AACT(Phospho (STY))IQT(Phospho (STY))AFRQY(Phospho (STY))QLSK_",NA,40559000,"QX21601GM","BIO26"
AACTIQTAFRQYQLSK,2,2124.85061,1063.43258,"3 Phospho (STY)","_AACT(Phospho (STY))IQT(Phospho (STY))AFRQY(Phospho (STY))QLSK_",NA,7897300,"QX21604GM","BIO19"
AACTIQTAFRQYQLSK,2,2124.85061,1063.43258,"3 Phospho (STY)","_AACT(Phospho (STY))IQT(Phospho (STY))AFRQY(Phospho (STY))QLSK_",NA,33468000,"QX21607GM","BIO59"
AACTIQTAFRQYQLSK,2,2124.85061,1063.43258,"3 Phospho (STY)","_AACT(Phospho (STY))IQT(Phospho (STY))AFRQY(Phospho (STY))QLSK_",NA,49289000,"QX21613GM","BIO28"
AACTIQTAFRQYQLSK,2,2124.85061,1063.43258,"3 Phospho (STY)","_AACT(Phospho (STY))IQT(Phospho (STY))AFRQY(Phospho (STY))QLSK_",NA,38603000,"QX21616GM","BIO51"
AACTIQTAFRQYQLSK,2,2124.85061,1063.43258,"3 Phospho (STY)","_AACT(Phospho (STY))IQT(Phospho (STY))AFRQY(Phospho (STY))QLSK_",NA,33094000,"QX21619GM","BIO40"
AACTIQTAFRQYQLSK,2,2124.85061,1063.43258,"3 Phospho (STY)","_AACT(Phospho (STY))IQT(Phospho (STY))AFRQY(Phospho (STY))QLSK_",NA,24539000,"QX21625GM","BIO8"
AACTIQTAFRQYQLSK,2,2124.85061,1063.43258,"3 Phospho (STY)","_AACT(Phospho (STY))IQT(Phospho (STY))AFRQY(Phospho (STY))QLSK_",NA,22015000,"QX21628GM","BIO24"
AACTIQTAFRQYQLSK,2,2124.85061,1063.43258,"3 Phospho (STY)","_AACT(Phospho (STY))IQT(Phospho (STY))AFRQY(Phospho (STY))QLSK_",NA,44751000,"QX21631GM","BIO7"
AACTIQTAFRQYQLSK,2,2124.85061,1063.43258,"3 Phospho (STY)","_AACT(Phospho (STY))IQT(Phospho (STY))AFRQY(Phospho (STY))QLSK_",NA,35315000,"QX21634GM","BIO3"
AACTIQTAFRQYQLSK,2,2124.85061,1063.43258,"3 Phospho (STY)","_AACT(Phospho (STY))IQT(Phospho (STY))AFRQY(Phospho (STY))QLSK_",NA,45976000,"QX21637GM","BIO79"
AACTIQTAFRQYQLSK,2,2124.85061,1063.43258,"3 Phospho (STY)","_AACT(Phospho (STY))IQT(Phospho (STY))AFRQY(Phospho (STY))QLSK_",NA,49136000,"QX21640GM","BIO68"
AACTIQTAFRQYQLSK,2,2124.85061,1063.43258,"3 Phospho (STY)","_AACT(Phospho (STY))IQT(Phospho (STY))AFRQY(Phospho (STY))QLSK_",NA,13761000,"QX21643GM","BIO44"
AACTIQTAFRQYQLSK,2,2124.85061,1063.43258,"3 Phospho (STY)","_AACT(Phospho (STY))IQT(Phospho (STY))AFRQY(Phospho (STY))QLSK_",NA,35571000,"QX21649GM","BIO33"
AACTIQTAFRQYQLSK,2,2124.85061,1063.43258,"3 Phospho (STY)","_AACT(Phospho (STY))IQT(Phospho (STY))AFRQY(Phospho (STY))QLSK_",NA,22347000,"QX21652GM","BIO50"
AACTIQTAFRQYQLSK,2,2124.85061,1063.43258,"3 Phospho (STY)","_AACT(Phospho (STY))IQT(Phospho (STY))AFRQY(Phospho (STY))QLSK_",NA,19340000,"QX21655GM","BIO93"
AACTIQTAFRQYQLSK,2,2124.85061,1063.43258,"3 Phospho (STY)","_AACT(Phospho (STY))IQT(Phospho (STY))AFRQY(Phospho (STY))QLSK_",NA,8519500,"QX21672GM","BIO20"
AACTIQTAFRQYQLSK,2,2124.85061,1063.43258,"3 Phospho (STY)","_AACT(Phospho (STY))IQT(Phospho (STY))AFRQY(Phospho (STY))QLSK_",NA,12655000,"QX21675GM","BIO99"
AACTIQTAFRQYQLSK,2,2124.85061,1063.43258,"3 Phospho (STY)","_AACT(Phospho (STY))IQT(Phospho (STY))AFRQY(Phospho (STY))QLSK_",NA,43051000,"QX21690GM","BIO95"
AACTIQTAFRQYQLSK,2,2124.85061,1063.43258,"3 Phospho (STY)","_AACT(Phospho (STY))IQT(Phospho (STY))AFRQY(Phospho (STY))QLSK_",NA,13449000,"QX21699GM","BIO98"
AADDTWEPFASGK,2,1393.61501,697.814781,"Unmodified","_AADDTWEPFASGK_",101.93,12842000,"QX21460GM","BIO18"
AADDTWEPFASGK,2,1393.61501,697.814781,"Unmodified","_AADDTWEPFASGK_",136.02,13987000,"QX21466GM","BIO47"
AADDTWEPFASGK,2,1393.61501,697.814781,"Unmodified","_AADDTWEPFASGK_",141.88,9451500,"QX21469GM","BIO35"
AADDTWEPFASGK,2,1393.61501,697.814781,"Unmodified","_AADDTWEPFASGK_",138.71,33259000,"QX21472GM","BIO27"
AADDTWEPFASGK,2,1393.61501,697.814781,"Unmodified","_AADDTWEPFASGK_",141.88,3104200,"QX21484GM","BIO12"
AADDTWEPFASGK,2,1393.61501,697.814781,"Unmodified","_AADDTWEPFASGK_",113.63,21157000,"QX21487GM","BIO72"
AADDTWEPFASGK,2,1393.61501,697.814781,"Unmodified","_AADDTWEPFASGK_",124.67,5634400,"QX21490GM","BIO23"
AADDTWEPFASGK,2,1393.61501,697.814781,"Unmodified","_AADDTWEPFASGK_",151.15,52829000,"QX21502GM","BIO41"
AADDTWEPFASGK,2,1393.61501,697.814781,"Unmodified","_AADDTWEPFASGK_",136.48,21644000,"QX21502GM","BIO41"
AADDTWEPFASGK,2,1393.61501,697.814781,"Unmodified","_AADDTWEPFASGK_",125.74,43296000,"QX21508GM","BIO80"
AADDTWEPFASGK,2,1393.61501,697.814781,"Unmodified","_AADDTWEPFASGK_",138.71,32454000,"QX21511GM","BIO14"
AADDTWEPFASGK,2,1393.61501,697.814781,"Unmodified","_AADDTWEPFASGK_",138.71,62929000,"QX21514GM","BIO91"
AADDTWEPFASGK,2,1393.61501,697.814781,"Unmodified","_AADDTWEPFASGK_",137.17,2293000,"QX21517GM","BIO48"
AADDTWEPFASGK,2,1393.61501,697.814781,"Unmodified","_AADDTWEPFASGK_",106.58,3761900,"QX21517GM","BIO48"
AADDTWEPFASGK,2,1393.61501,697.814781,"Unmodified","_AADDTWEPFASGK_",87.363,11419000,"QX21520GM","BIO66"
AADDTWEPFASGK,2,1393.61501,697.814781,"Unmodified","_AADDTWEPFASGK_",138.25,56817000,"QX21523GM","BIO61"
AADDTWEPFASGK,2,1393.61501,697.814781,"Unmodified","_AADDTWEPFASGK_",78.342,24714000,"QX21526GM","BIO85"
AADDTWEPFASGK,2,1393.61501,697.814781,"Unmodified","_AADDTWEPFASGK_",87.363,NA,"QX21526GM","BIO85"
AADDTWEPFASGK,2,1393.61501,697.814781,"Unmodified","_AADDTWEPFASGK_",189.72,45571000,"QX21556GM","BIO38"
AADDTWEPFASGK,2,1393.61501,697.814781,"Unmodified","_AADDTWEPFASGK_",101.93,57354000,"QX21559GM","BIO2"
AADDTWEPFASGK,2,1393.61501,697.814781,"Unmodified","_AADDTWEPFASGK_",192.1,67771000,"QX21562GM","BIO86"
AADDTWEPFASGK,2,1393.61501,697.814781,"Unmodified","_AADDTWEPFASGK_",83.045,65913000,"QX21565GM","BIO17"
AADDTWEPFASGK,2,1393.61501,697.814781,"Unmodified","_AADDTWEPFASGK_",175.86,69976000,"QX21568GM","BIO83"
AADDTWEPFASGK,2,1393.61501,697.814781,"Unmodified","_AADDTWEPFASGK_",151.15,44263000,"QX21571GM","BIO46"
AADDTWEPFASGK,2,1393.61501,697.814781,"Unmodified","_AADDTWEPFASGK_",225.22,2717100,"QX21577GM","BIO36"
AADDTWEPFASGK,2,1393.61501,697.814781,"Unmodified","_AADDTWEPFASGK_",79.659,6291700,"QX21577GM","BIO36"
AADDTWEPFASGK,2,1393.61501,697.814781,"Unmodified","_AADDTWEPFASGK_",175.86,95903000,"QX21583GM","BIO43"
AADDTWEPFASGK,2,1393.61501,697.814781,"Unmodified","_AADDTWEPFASGK_",101.93,1354900,"QX21586GM","BIO56"
AADDTWEPFASGK,2,1393.61501,697.814781,"Unmodified","_AADDTWEPFASGK_",63.408,35406000,"QX21589GM","BIO30"
AADDTWEPFASGK,2,1393.61501,697.814781,"Unmodified","_AADDTWEPFASGK_",140.3,41397000,"QX21592GM","BIO77"
AADDTWEPFASGK,2,1393.61501,697.814781,"Unmodified","_AADDTWEPFASGK_",141.88,217710000,"QX21595GM","BIO87"
AADDTWEPFASGK,2,1393.61501,697.814781,"Unmodified","_AADDTWEPFASGK_",55.801,35549000,"QX21601GM","BIO26"
AADDTWEPFASGK,2,1393.61501,697.814781,"Unmodified","_AADDTWEPFASGK_",177.57,44013000,"QX21604GM","BIO19"
AADDTWEPFASGK,2,1393.61501,697.814781,"Unmodified","_AADDTWEPFASGK_",64.224,6573200,"QX21607GM","BIO59"
AADDTWEPFASGK,2,1393.61501,697.814781,"Unmodified","_AADDTWEPFASGK_",111.86,NA,"QX21607GM","BIO59"
AADDTWEPFASGK,2,1393.61501,697.814781,"Unmodified","_AADDTWEPFASGK_",124.67,60108000,"QX21613GM","BIO28"
AADDTWEPFASGK,2,1393.61501,697.814781,"Unmodified","_AADDTWEPFASGK_",164.64,48841000,"QX21616GM","BIO51"
AADDTWEPFASGK,2,1393.61501,697.814781,"Unmodified","_AADDTWEPFASGK_",151.15,37678000,"QX21625GM","BIO8"
AADDTWEPFASGK,2,1393.61501,697.814781,"Unmodified","_AADDTWEPFASGK_",175.86,67941000,"QX21628GM","BIO24"
AADDTWEPFASGK,2,1393.61501,697.814781,"Unmodified","_AADDTWEPFASGK_",225.31,145350000,"QX21631GM","BIO7"
AADDTWEPFASGK,2,1393.61501,697.814781,"Unmodified","_AADDTWEPFASGK_",151.15,65244000,"QX21634GM","BIO3"
AADDTWEPFASGK,2,1393.61501,697.814781,"Unmodified","_AADDTWEPFASGK_",53.211,28508000,"QX21640GM","BIO68"
AADDTWEPFASGK,2,1393.61501,697.814781,"Unmodified","_AADDTWEPFASGK_",151.15,38582000,"QX21643GM","BIO44"
AADDTWEPFASGK,2,1393.61501,697.814781,"Unmodified","_AADDTWEPFASGK_",201.75,39301000,"QX21649GM","BIO33"
AADDTWEPFASGK,2,1393.61501,697.814781,"Unmodified","_AADDTWEPFASGK_",138.71,22099000,"QX21652GM","BIO50"
AADDTWEPFASGK,2,1393.61501,697.814781,"Unmodified","_AADDTWEPFASGK_",107.06,55309000,"QX21655GM","BIO93"
AADDTWEPFASGK,2,1393.61501,697.814781,"Unmodified","_AADDTWEPFASGK_",162.36,43856000,"QX21672GM","BIO20"
AADDTWEPFASGK,2,1393.61501,697.814781,"Unmodified","_AADDTWEPFASGK_",52.193,4827100,"QX21675GM","BIO99"
AADDTWEPFASGK,2,1393.61501,697.814781,"Unmodified","_AADDTWEPFASGK_",189.72,4282500,"QX21675GM","BIO99"
AADDTWEPFASGK,2,1393.61501,697.814781,"Unmodified","_AADDTWEPFASGK_",125.22,19236000,"QX21678GM","BIO88"
AADDTWEPFASGK,2,1393.61501,697.814781,"Unmodified","_AADDTWEPFASGK_",189.72,32377000,"QX21684GM","BIO76"
AADDTWEPFASGK,2,1393.61501,697.814781,"Unmodified","_AADDTWEPFASGK_",177.57,22248000,"QX21687GM","BIO71"
AADDTWEPFASGK,2,1393.61501,697.814781,"Unmodified","_AADDTWEPFASGK_",138.71,42678000,"QX21690GM","BIO95"
AADDTWEPFASGK,2,1393.61501,697.814781,"Unmodified","_AADDTWEPFASGK_",109.42,16468000,"QX21693GM","BIO13"
AADDTWEPFASGK,2,1393.61501,697.814781,"Unmodified","_AADDTWEPFASGK_",116.77,44466000,"QX21696GM","BIO94"
AADDTWEPFASGK,2,1393.61501,697.814781,"Unmodified","_AADDTWEPFASGK_",116.77,32187000,"QX21699GM","BIO98"
AADDTWEPFASGK,2,1393.61501,697.814781,"Unmodified","_AADDTWEPFASGK_",67.214,16541000,"QX21708GM","BIO55"
AADDTWEPFASGK,2,1393.61501,697.814781,"Unmodified","_AADDTWEPFASGK_",129.89,10276000,"QX21711GM","BIO52"
AADDTWEPFASGK,2,1393.61501,697.814781,"Unmodified","_AADDTWEPFASGK_",106.16,15842000,"QX21714GM","BIO10"
AADDTWEPFASGK,2,1393.61501,697.814781,"Unmodified","_AADDTWEPFASGK_",188.28,17946000,"QX21717GM","BIO22"
AADDTWEPFASGK,2,1393.61501,697.814781,"Unmodified","_AADDTWEPFASGK_",188.28,99029000,"QX21720GM","BIO58"
AADDTWEPFASGK,2,1393.61501,697.814781,"Unmodified","_AADDTWEPFASGK_",64.224,NA,"QX21723GM","BIO96"
AADDTWEPFASGK,2,1393.61501,697.814781,"Unmodified","_AADDTWEPFASGK_",143.61,38999000,"QX21740GM","BIO1"
AADDTWEPFASGK,2,1393.61501,697.814781,"Unmodified","_AADDTWEPFASGK_",138.71,40548000,"QX21746GM","BIO105"
AADDTWEPFASGK,2,1393.61501,697.814781,"Unmodified","_AADDTWEPFASGK_",141.93,21339000,"QX21749GM","BIO62"
AADDTWEPFASGK,2,1393.61501,697.814781,"Unmodified","_AADDTWEPFASGK_",177.57,75560000,"QX21752GM","BIO39"
AADDTWEPFASGK,2,1393.61501,697.814781,"Unmodified","_AADDTWEPFASGK_",117.67,7594100,"QX21755GM","BIO37"
AADDTWEPFASGK,2,1393.61501,697.814781,"Unmodified","_AADDTWEPFASGK_",136.48,36786000,"QX21755GM","BIO37"
AADDTWEPFASGK,2,1393.61501,697.814781,"Unmodified","_AADDTWEPFASGK_",215.89,5524500,"QX21758GM","BIO90"
AADDTWEPFASGK,2,1393.61501,697.814781,"Unmodified","_AADDTWEPFASGK_",201.75,NA,"QX21758GM","BIO90"
AADDTWEPFASGK,2,1393.61501,697.814781,"Unmodified","_AADDTWEPFASGK_",90.913,61252000,"QX21764GM","BIO53"
AADDTWEPFASGK,2,1393.61501,697.814781,"Unmodified","_AADDTWEPFASGK_",164.43,5043500,"QX21767GM","BIO97"
AADDTWEPFASGK,2,1393.61501,697.814781,"Unmodified","_AADDTWEPFASGK_",125.74,7821600,"QX21767GM","BIO97"
AADDTWEPFASGK,2,1393.61501,697.814781,"Unmodified","_AADDTWEPFASGK_",162.36,78984000,"QX21770GM","BIO102"
AADDTWEPFASGK,2,1393.61501,697.814781,"Unmodified","_AADDTWEPFASGK_",99.752,29812000,"QX21773GM","BIO67"
AADDTWEPFASGK,2,1393.61501,697.814781,"Unmodified","_AADDTWEPFASGK_",129.16,25602000,"QX21776GM","BIO29"
AADDTWEPFASGK,2,1393.61501,697.814781,"Unmodified","_AADDTWEPFASGK_",103.08,123790000,"QX21782GM","BIO73"
AADDTWEPFASGK,2,1393.61501,697.814781,"Unmodified","_AADDTWEPFASGK_",203.94,38012000,"QX21788GM","BIO101"
AADDTWEPFASGK,2,1393.61501,697.814781,"Unmodified","_AADDTWEPFASGK_",123.8,57903000,"QX21794GM","BIO54"
AADDTWEPFASGK,2,1393.61501,697.814781,"Unmodified","_AADDTWEPFASGK_",188.28,104630000,"QX21797GM","BIO108"
AADDTWEPFASGK,2,1393.61501,697.814781,"Unmodified","_AADDTWEPFASGK_",125.74,50857000,"QX21800GM","BIO45"
AADDTWEPFASGK,2,1393.61501,697.814781,"Unmodified","_AADDTWEPFASGK_",138.71,31727000,"QX21803GM","BIO106"
AADDTWEPFASGK,2,1393.61501,697.814781,"Unmodified","_AADDTWEPFASGK_",94.82,4432100,"QX21806GM","BIO70"
AADDTWEPFASGK,2,1393.61501,697.814781,"Unmodified","_AADDTWEPFASGK_",130.01,13622000,"QX21812GM","BIO64"
AADDTWEPFASGK,2,1393.61501,697.814781,"Unmodified","_AADDTWEPFASGK_",80.834,13644000,"QX21818GM","BIO100"
AADDTWEPFASGK,2,1393.61501,697.814781,"Unmodified","_AADDTWEPFASGK_",64.918,20632000,"QX21824GM","BIO75"
AADDTWEPFASGK,2,1393.61501,697.814781,"Unmodified","_AADDTWEPFASGK_",129.7,18681000,"QX21830GM","BIO107"
AADDTWEPFASGK,2,1393.61501,697.814781,"Unmodified","_AADDTWEPFASGK_",138.71,152130000,"QX21830GM","BIO107"
AADDTWEPFASGK,2,1393.61501,697.814781,"Unmodified","_AADDTWEPFASGK_",152.62,21861000,"QX21833GM","BIO103"
AADDTWEPFASGK,2,1393.61501,697.814781,"Unmodified","_AADDTWEPFASGK_",175.15,88063000,"QX21839GM","BIO42"
AADDTWEPFASGK,2,1393.61501,697.814781,"Unmodified","_AADDTWEPFASGK_",122.69,9518200,"QX21842GM","BIO49"
AADDTWEPFASGK,2,1393.61501,697.814781,"Unmodified","_AADDTWEPFASGK_",141.95,7253200,"QX21845GM","BIO5"
AADDTWEPFASGK,2,1393.61501,697.814781,"Unmodified","_AADDTWEPFASGK_",165.11,9254300,"QX21845GM","BIO5"
AADDTWEPFASGK,2,1393.61501,697.814781,"Unmodified","_AADDTWEPFASGK_",93.058,4617600,"QX21845GM","BIO5"
AADDTWEPFASGK,2,1393.61501,697.814781,"Unmodified","_AADDTWEPFASGK_",81.338,NA,"QX21845GM","BIO5"
AADDTWEPFASGK,2,1393.61501,697.814781,"Unmodified","_AADDTWEPFASGK_",263.86,35153000,"QX21851GM","BIO81"
AADDTWEPFASGK,2,1393.61501,697.814781,"Unmodified","_AADDTWEPFASGK_",66.595,NA,"QX21851GM","BIO81"
AADDTWEPFASGK,2,1393.61501,697.814781,"Unmodified","_AADDTWEPFASGK_",NA,1008900,"QX21493GM","BIO60"
AADDTWEPFASGK,2,1393.61501,697.814781,"Unmodified","_AADDTWEPFASGK_",NA,3915200,"QX21517GM","BIO48"
AADDTWEPFASGK,2,1393.61501,697.814781,"Unmodified","_AADDTWEPFASGK_",NA,18088000,"QX21580GM","BIO31"
AADDTWEPFASGK,2,1393.61501,697.814781,"Unmodified","_AADDTWEPFASGK_",NA,62201000,"QX21586GM","BIO56"
AADDTWEPFASGK,2,1393.61501,697.814781,"Unmodified","_AADDTWEPFASGK_",NA,1439700,"QX21610GM","BIO89"
AADDTWEPFASGK,2,1393.61501,697.814781,"Unmodified","_AADDTWEPFASGK_",NA,39600000,"QX21619GM","BIO40"
AADDTWEPFASGK,2,1393.61501,697.814781,"Unmodified","_AADDTWEPFASGK_",NA,14055000,"QX21637GM","BIO79"
AADDTWEPFASGK,2,1393.61501,697.814781,"Unmodified","_AADDTWEPFASGK_",NA,20105000,"QX21675GM","BIO99"
AADDTWEPFASGK,2,1393.61501,697.814781,"Unmodified","_AADDTWEPFASGK_",NA,544270,"QX21678GM","BIO88"
AADDTWEPFASGK,2,1393.61501,697.814781,"Unmodified","_AADDTWEPFASGK_",NA,45902000,"QX21687GM","BIO71"
AADDTWEPFASGK,2,1393.61501,697.814781,"Unmodified","_AADDTWEPFASGK_",NA,49469000,"QX21711GM","BIO52"
AADDTWEPFASGK,2,1393.61501,697.814781,"Unmodified","_AADDTWEPFASGK_",NA,1071600,"QX21720GM","BIO58"
AADDTWEPFASGK,2,1393.61501,697.814781,"Unmodified","_AADDTWEPFASGK_",NA,6966700,"QX21723GM","BIO96"
AADDTWEPFASGK,2,1393.61501,697.814781,"Unmodified","_AADDTWEPFASGK_",NA,1270400,"QX21743GM","BIO65"
AADDTWEPFASGK,2,1393.61501,697.814781,"Unmodified","_AADDTWEPFASGK_",NA,21488000,"QX21743GM","BIO65"
AADDTWEPFASGK,2,1393.61501,697.814781,"Unmodified","_AADDTWEPFASGK_",NA,1132900,"QX21776GM","BIO29"
AADDTWEPFASGK,2,1393.61501,697.814781,"Unmodified","_AADDTWEPFASGK_",NA,11238000,"QX21791GM","BIO78"
AADDTWEPFASGK,2,1393.61501,697.814781,"Unmodified","_AADDTWEPFASGK_",NA,1484600,"QX21794GM","BIO54"
AADDTWEPFASGK,2,1393.61501,697.814781,"Unmodified","_AADDTWEPFASGK_",NA,1327700,"QX21812GM","BIO64"
AADDTWEPFASGK,2,1393.61501,697.814781,"Unmodified","_AADDTWEPFASGK_",NA,889110,"QX21830GM","BIO107"
AADDTWEPFASGK,2,1393.61501,697.814781,"Unmodified","_AADDTWEPFASGK_",NA,425620,"QX21851GM","BIO81"
AADHDVGSELPPEGVLGALLR,3,2195.06236,732.694731,"Phospho (STY)","_AADHDVGS(Phospho (STY))ELPPEGVLGALLR_",57.578,1529000,"QX21571GM","BIO46"
AADHDVGSELPPEGVLGALLR,3,2195.06236,732.694731,"Phospho (STY)","_AADHDVGS(Phospho (STY))ELPPEGVLGALLR_",53.747,1296900,"QX21610GM","BIO89"
AADHDVGSELPPEGVLGALLR,3,2195.06236,732.694731,"Phospho (STY)","_AADHDVGS(Phospho (STY))ELPPEGVLGALLR_",NA,1285200,"QX21493GM","BIO60"
AADHDVGSELPPEGVLGALLR,3,2195.06236,732.694731,"Phospho (STY)","_AADHDVGS(Phospho (STY))ELPPEGVLGALLR_",NA,822370,"QX21502GM","BIO41"
AADHDVGSELPPEGVLGALLR,3,2195.06236,732.694731,"Phospho (STY)","_AADHDVGS(Phospho (STY))ELPPEGVLGALLR_",NA,892180,"QX21517GM","BIO48"
AADHDVGSELPPEGVLGALLR,3,2195.06236,732.694731,"Phospho (STY)","_AADHDVGS(Phospho (STY))ELPPEGVLGALLR_",NA,184240,"QX21520GM","BIO66"
AADHDVGSELPPEGVLGALLR,3,2195.06236,732.694731,"Phospho (STY)","_AADHDVGS(Phospho (STY))ELPPEGVLGALLR_",NA,804300,"QX21565GM","BIO17"
AADHDVGSELPPEGVLGALLR,3,2195.06236,732.694731,"Phospho (STY)","_AADHDVGS(Phospho (STY))ELPPEGVLGALLR_",NA,550520,"QX21568GM","BIO83"
AADHDVGSELPPEGVLGALLR,3,2195.06236,732.694731,"Phospho (STY)","_AADHDVGS(Phospho (STY))ELPPEGVLGALLR_",NA,484840,"QX21580GM","BIO31"
AADHDVGSELPPEGVLGALLR,3,2195.06236,732.694731,"Phospho (STY)","_AADHDVGS(Phospho (STY))ELPPEGVLGALLR_",NA,594630,"QX21595GM","BIO87"
AADHDVGSELPPEGVLGALLR,3,2195.06236,732.694731,"Phospho (STY)","_AADHDVGS(Phospho (STY))ELPPEGVLGALLR_",NA,716070,"QX21616GM","BIO51"
AADHDVGSELPPEGVLGALLR,3,2195.06236,732.694731,"Phospho (STY)","_AADHDVGS(Phospho (STY))ELPPEGVLGALLR_",NA,648470,"QX21631GM","BIO7"
AADHDVGSELPPEGVLGALLR,3,2195.06236,732.694731,"Phospho (STY)","_AADHDVGS(Phospho (STY))ELPPEGVLGALLR_",NA,558620,"QX21655GM","BIO93"
AADHDVGSELPPEGVLGALLR,3,2195.06236,732.694731,"Phospho (STY)","_AADHDVGS(Phospho (STY))ELPPEGVLGALLR_",NA,831330,"QX21708GM","BIO55"
AADHDVGSELPPEGVLGALLR,3,2195.06236,732.694731,"Phospho (STY)","_AADHDVGS(Phospho (STY))ELPPEGVLGALLR_",NA,426800,"QX21714GM","BIO10"
AADHDVGSELPPEGVLGALLR,3,2195.06236,732.694731,"Phospho (STY)","_AADHDVGS(Phospho (STY))ELPPEGVLGALLR_",NA,1315900,"QX21717GM","BIO22"
AADHDVGSELPPEGVLGALLR,3,2195.06236,732.694731,"Phospho (STY)","_AADHDVGS(Phospho (STY))ELPPEGVLGALLR_",NA,543210,"QX21791GM","BIO78"
AADHDVGSELPPEGVLGALLR,3,2195.06236,732.694731,"Phospho (STY)","_AADHDVGS(Phospho (STY))ELPPEGVLGALLR_",NA,288530,"QX21803GM","BIO106"
AADHDVGSELPPEGVLGALLR,3,2195.06236,732.694731,"Phospho (STY)","_AADHDVGS(Phospho (STY))ELPPEGVLGALLR_",NA,412330,"QX21812GM","BIO64"
AAECPAGFVRPPLIIFSVDGFR,3,2418.25182,807.091217,"Unmodified","_AAECPAGFVRPPLIIFSVDGFR_",NA,672070,"QX21717GM","BIO22"
AAECPAGFVRPPLIIFSVDGFR,3,2418.25182,807.091217,"Unmodified","_AAECPAGFVRPPLIIFSVDGFR_",NA,272550,"QX21851GM","BIO81"
AAEMVPDLPSPPMEAPAPASNPSGR,3,2568.13897,857.053601,"Phospho (STY)","_AAEMVPDLPS(Phospho (STY))PPMEAPAPASNPSGR_",52.92,1924700,"QX21466GM","BIO47"
AAEMVPDLPSPPMEAPAPASNPSGR,3,2568.13897,857.053601,"Phospho (STY)","_AAEMVPDLPS(Phospho (STY))PPMEAPAPASNPSGR_",48.867,1152900,"QX21520GM","BIO66"
AAEMVPDLPSPPMEAPAPASNPSGR,3,2568.13897,857.053601,"Phospho (STY)","_AAEMVPDLPS(Phospho (STY))PPMEAPAPASNPSGR_",41.904,2278800,"QX21649GM","BIO33"
AAEMVPDLPSPPMEAPAPASNPSGR,3,2568.13897,857.053601,"Phospho (STY)","_AAEMVPDLPS(Phospho (STY))PPMEAPAPASNPSGR_",42.454,3150200,"QX21693GM","BIO13"
AAEMVPDLPSPPMEAPAPASNPSGR,3,2568.13897,857.053601,"Phospho (STY)","_AAEMVPDLPS(Phospho (STY))PPMEAPAPASNPSGR_",51.025,2174400,"QX21717GM","BIO22"
AAEMVPDLPSPPMEAPAPASNPSGR,3,2568.13897,857.053601,"Phospho (STY)","_AAEMVPDLPS(Phospho (STY))PPMEAPAPASNPSGR_",40.285,3156700,"QX21746GM","BIO105"
AAEMVPDLPSPPMEAPAPASNPSGR,3,2568.13897,857.053601,"Phospho (STY)","_AAEMVPDLPS(Phospho (STY))PPMEAPAPASNPSGR_",55.985,2290000,"QX21749GM","BIO62"
AAEMVPDLPSPPMEAPAPASNPSGR,3,2568.13897,857.053601,"Phospho (STY)","_AAEMVPDLPS(Phospho (STY))PPMEAPAPASNPSGR_",57.61,3174800,"QX21752GM","BIO39"
AAEMVPDLPSPPMEAPAPASNPSGR,3,2568.13897,857.053601,"Phospho (STY)","_AAEMVPDLPS(Phospho (STY))PPMEAPAPASNPSGR_",41.83,2624000,"QX21758GM","BIO90"
AAEMVPDLPSPPMEAPAPASNPSGR,3,2568.13897,857.053601,"Phospho (STY)","_AAEMVPDLPS(Phospho (STY))PPMEAPAPASNPSGR_",44.258,1385900,"QX21788GM","BIO101"
AAEMVPDLPSPPMEAPAPASNPSGR,3,2568.13897,857.053601,"Phospho (STY)","_AAEMVPDLPS(Phospho (STY))PPMEAPAPASNPSGR_",50.426,3189400,"QX21797GM","BIO108"
AAEMVPDLPSPPMEAPAPASNPSGR,3,2568.13897,857.053601,"Phospho (STY)","_AAEMVPDLPS(Phospho (STY))PPMEAPAPASNPSGR_",50.426,2940700,"QX21800GM","BIO45"
AAEMVPDLPSPPMEAPAPASNPSGR,3,2568.13897,857.053601,"Phospho (STY)","_AAEMVPDLPS(Phospho (STY))PPMEAPAPASNPSGR_",40.682,1878800,"QX21830GM","BIO107"
AAEMVPDLPSPPMEAPAPASNPSGR,3,2568.13897,857.053601,"Phospho (STY)","_AAEMVPDLPS(Phospho (STY))PPMEAPAPASNPSGR_",NA,876740,"QX21460GM","BIO18"
AAEMVPDLPSPPMEAPAPASNPSGR,3,2568.13897,857.053601,"Phospho (STY)","_AAEMVPDLPS(Phospho (STY))PPMEAPAPASNPSGR_",NA,1024500,"QX21469GM","BIO35"
AAEMVPDLPSPPMEAPAPASNPSGR,3,2568.13897,857.053601,"Phospho (STY)","_AAEMVPDLPS(Phospho (STY))PPMEAPAPASNPSGR_",NA,1026600,"QX21490GM","BIO23"
AAEMVPDLPSPPMEAPAPASNPSGR,3,2568.13897,857.053601,"Phospho (STY)","_AAEMVPDLPS(Phospho (STY))PPMEAPAPASNPSGR_",NA,1051200,"QX21502GM","BIO41"
AAEMVPDLPSPPMEAPAPASNPSGR,3,2568.13897,857.053601,"Phospho (STY)","_AAEMVPDLPS(Phospho (STY))PPMEAPAPASNPSGR_",NA,1025500,"QX21508GM","BIO80"
AAEMVPDLPSPPMEAPAPASNPSGR,3,2568.13897,857.053601,"Phospho (STY)","_AAEMVPDLPS(Phospho (STY))PPMEAPAPASNPSGR_",NA,870950,"QX21511GM","BIO14"
AAEMVPDLPSPPMEAPAPASNPSGR,3,2568.13897,857.053601,"Phospho (STY)","_AAEMVPDLPS(Phospho (STY))PPMEAPAPASNPSGR_",NA,1001200,"QX21514GM","BIO91"
AAEMVPDLPSPPMEAPAPASNPSGR,3,2568.13897,857.053601,"Phospho (STY)","_AAEMVPDLPS(Phospho (STY))PPMEAPAPASNPSGR_",NA,1619100,"QX21517GM","BIO48"
AAEMVPDLPSPPMEAPAPASNPSGR,3,2568.13897,857.053601,"Phospho (STY)","_AAEMVPDLPS(Phospho (STY))PPMEAPAPASNPSGR_",NA,627840,"QX21526GM","BIO85"
AAEMVPDLPSPPMEAPAPASNPSGR,3,2568.13897,857.053601,"Phospho (STY)","_AAEMVPDLPS(Phospho (STY))PPMEAPAPASNPSGR_",NA,756360,"QX21556GM","BIO38"
AAEMVPDLPSPPMEAPAPASNPSGR,3,2568.13897,857.053601,"Phospho (STY)","_AAEMVPDLPS(Phospho (STY))PPMEAPAPASNPSGR_",NA,694970,"QX21559GM","BIO2"
AAEMVPDLPSPPMEAPAPASNPSGR,3,2568.13897,857.053601,"Phospho (STY)","_AAEMVPDLPS(Phospho (STY))PPMEAPAPASNPSGR_",NA,955080,"QX21562GM","BIO86"
AAEMVPDLPSPPMEAPAPASNPSGR,3,2568.13897,857.053601,"Phospho (STY)","_AAEMVPDLPS(Phospho (STY))PPMEAPAPASNPSGR_",NA,1066100,"QX21568GM","BIO83"
AAEMVPDLPSPPMEAPAPASNPSGR,3,2568.13897,857.053601,"Phospho (STY)","_AAEMVPDLPS(Phospho (STY))PPMEAPAPASNPSGR_",NA,1274700,"QX21577GM","BIO36"
AAEMVPDLPSPPMEAPAPASNPSGR,3,2568.13897,857.053601,"Phospho (STY)","_AAEMVPDLPS(Phospho (STY))PPMEAPAPASNPSGR_",NA,1165500,"QX21583GM","BIO43"
AAEMVPDLPSPPMEAPAPASNPSGR,3,2568.13897,857.053601,"Phospho (STY)","_AAEMVPDLPS(Phospho (STY))PPMEAPAPASNPSGR_",NA,1102700,"QX21586GM","BIO56"
AAEMVPDLPSPPMEAPAPASNPSGR,3,2568.13897,857.053601,"Phospho (STY)","_AAEMVPDLPS(Phospho (STY))PPMEAPAPASNPSGR_",NA,763580,"QX21589GM","BIO30"
AAEMVPDLPSPPMEAPAPASNPSGR,3,2568.13897,857.053601,"Phospho (STY)","_AAEMVPDLPS(Phospho (STY))PPMEAPAPASNPSGR_",NA,1109000,"QX21592GM","BIO77"
AAEMVPDLPSPPMEAPAPASNPSGR,3,2568.13897,857.053601,"Phospho (STY)","_AAEMVPDLPS(Phospho (STY))PPMEAPAPASNPSGR_",NA,818960,"QX21604GM","BIO19"
AAEMVPDLPSPPMEAPAPASNPSGR,3,2568.13897,857.053601,"Phospho (STY)","_AAEMVPDLPS(Phospho (STY))PPMEAPAPASNPSGR_",NA,1560400,"QX21613GM","BIO28"
AAEMVPDLPSPPMEAPAPASNPSGR,3,2568.13897,857.053601,"Phospho (STY)","_AAEMVPDLPS(Phospho (STY))PPMEAPAPASNPSGR_",NA,1163100,"QX21616GM","BIO51"
AAEMVPDLPSPPMEAPAPASNPSGR,3,2568.13897,857.053601,"Phospho (STY)","_AAEMVPDLPS(Phospho (STY))PPMEAPAPASNPSGR_",NA,808710,"QX21619GM","BIO40"
AAEMVPDLPSPPMEAPAPASNPSGR,3,2568.13897,857.053601,"Phospho (STY)","_AAEMVPDLPS(Phospho (STY))PPMEAPAPASNPSGR_",NA,929920,"QX21631GM","BIO7"
AAEMVPDLPSPPMEAPAPASNPSGR,3,2568.13897,857.053601,"Phospho (STY)","_AAEMVPDLPS(Phospho (STY))PPMEAPAPASNPSGR_",NA,1150700,"QX21634GM","BIO3"
AAEMVPDLPSPPMEAPAPASNPSGR,3,2568.13897,857.053601,"Phospho (STY)","_AAEMVPDLPS(Phospho (STY))PPMEAPAPASNPSGR_",NA,543930,"QX21637GM","BIO79"
AAEMVPDLPSPPMEAPAPASNPSGR,3,2568.13897,857.053601,"Phospho (STY)","_AAEMVPDLPS(Phospho (STY))PPMEAPAPASNPSGR_",NA,961620,"QX21643GM","BIO44"
AAEMVPDLPSPPMEAPAPASNPSGR,3,2568.13897,857.053601,"Phospho (STY)","_AAEMVPDLPS(Phospho (STY))PPMEAPAPASNPSGR_",NA,1059000,"QX21699GM","BIO98"
AAEMVPDLPSPPMEAPAPASNPSGR,3,2568.13897,857.053601,"Phospho (STY)","_AAEMVPDLPS(Phospho (STY))PPMEAPAPASNPSGR_",NA,993920,"QX21740GM","BIO1"
AAFGQGSGPIMLDEVQCTGTEASLADCK,3,2912.29904,971.773624,"Unmodified","_AAFGQGSGPIMLDEVQCTGTEASLADCK_",NA,651330,"QX21586GM","BIO56"
AAFGQGSGPIMLDEVQCTGTEASLADCK,3,2912.29904,971.773624,"Unmodified","_AAFGQGSGPIMLDEVQCTGTEASLADCK_",NA,1204400,"QX21595GM","BIO87"
AAFGQGSGPIMLDEVQCTGTEASLADCK,3,2912.29904,971.773624,"Unmodified","_AAFGQGSGPIMLDEVQCTGTEASLADCK_",NA,791990,"QX21803GM","BIO106"
AAFGQGSGPIMLDEVQCTGTEASLADCK,3,2912.29904,971.773624,"Unmodified","_AAFGQGSGPIMLDEVQCTGTEASLADCK_",NA,840920,"QX21839GM","BIO42"
AAFTECCQAADK,2,1370.55949,686.287019,"Unmodified","_AAFTECCQAADK_",66.595,4937600,"QX21460GM","BIO18"
AAFTECCQAADK,2,1370.55949,686.287019,"Unmodified","_AAFTECCQAADK_",166.19,195240000,"QX21460GM","BIO18"
AAFTECCQAADK,2,1370.55949,686.287019,"Unmodified","_AAFTECCQAADK_",204.52,313470000,"QX21466GM","BIO47"
AAFTECCQAADK,2,1370.55949,686.287019,"Unmodified","_AAFTECCQAADK_",80.706,6124700,"QX21466GM","BIO47"
AAFTECCQAADK,2,1370.55949,686.287019,"Unmodified","_AAFTECCQAADK_",72.006,3786300,"QX21466GM","BIO47"
AAFTECCQAADK,2,1370.55949,686.287019,"Unmodified","_AAFTECCQAADK_",66.664,NA,"QX21466GM","BIO47"
AAFTECCQAADK,2,1370.55949,686.287019,"Unmodified","_AAFTECCQAADK_",163.64,149050000,"QX21469GM","BIO35"
AAFTECCQAADK,2,1370.55949,686.287019,"Unmodified","_AAFTECCQAADK_",179.8,691760000,"QX21472GM","BIO27"
AAFTECCQAADK,2,1370.55949,686.287019,"Unmodified","_AAFTECCQAADK_",65.719,NA,"QX21472GM","BIO27"
AAFTECCQAADK,2,1370.55949,686.287019,"Unmodified","_AAFTECCQAADK_",73.885,NA,"QX21472GM","BIO27"
AAFTECCQAADK,2,1370.55949,686.287019,"Unmodified","_AAFTECCQAADK_",101.38,4764700,"QX21484GM","BIO12"
AAFTECCQAADK,2,1370.55949,686.287019,"Unmodified","_AAFTECCQAADK_",150.61,109640000,"QX21484GM","BIO12"
AAFTECCQAADK,2,1370.55949,686.287019,"Unmodified","_AAFTECCQAADK_",177.06,186540000,"QX21487GM","BIO72"
AAFTECCQAADK,2,1370.55949,686.287019,"Unmodified","_AAFTECCQAADK_",179.8,1076200000,"QX21490GM","BIO23"
AAFTECCQAADK,2,1370.55949,686.287019,"Unmodified","_AAFTECCQAADK_",236.06,426450000,"QX21493GM","BIO60"
AAFTECCQAADK,2,1370.55949,686.287019,"Unmodified","_AAFTECCQAADK_",167.67,34543000,"QX21493GM","BIO60"
AAFTECCQAADK,2,1370.55949,686.287019,"Unmodified","_AAFTECCQAADK_",74.533,NA,"QX21493GM","BIO60"
AAFTECCQAADK,2,1370.55949,686.287019,"Unmodified","_AAFTECCQAADK_",53.597,NA,"QX21493GM","BIO60"
AAFTECCQAADK,2,1370.55949,686.287019,"Unmodified","_AAFTECCQAADK_",179.8,1069100000,"QX21502GM","BIO41"
AAFTECCQAADK,2,1370.55949,686.287019,"Unmodified","_AAFTECCQAADK_",90.827,7992100,"QX21502GM","BIO41"
AAFTECCQAADK,2,1370.55949,686.287019,"Unmodified","_AAFTECCQAADK_",55.401,NA,"QX21502GM","BIO41"
AAFTECCQAADK,2,1370.55949,686.287019,"Unmodified","_AAFTECCQAADK_",112.71,5531100,"QX21508GM","BIO80"
AAFTECCQAADK,2,1370.55949,686.287019,"Unmodified","_AAFTECCQAADK_",179.8,859570000,"QX21508GM","BIO80"
AAFTECCQAADK,2,1370.55949,686.287019,"Unmodified","_AAFTECCQAADK_",75.652,4369400,"QX21508GM","BIO80"
AAFTECCQAADK,2,1370.55949,686.287019,"Unmodified","_AAFTECCQAADK_",190.88,575620000,"QX21511GM","BIO14"
AAFTECCQAADK,2,1370.55949,686.287019,"Unmodified","_AAFTECCQAADK_",115.78,45025000,"QX21511GM","BIO14"
AAFTECCQAADK,2,1370.55949,686.287019,"Unmodified","_AAFTECCQAADK_",98.048,4346900,"QX21511GM","BIO14"
AAFTECCQAADK,2,1370.55949,686.287019,"Unmodified","_AAFTECCQAADK_",161.17,1145100000,"QX21514GM","BIO91"
AAFTECCQAADK,2,1370.55949,686.287019,"Unmodified","_AAFTECCQAADK_",70.412,8242300,"QX21514GM","BIO91"
AAFTECCQAADK,2,1370.55949,686.287019,"Unmodified","_AAFTECCQAADK_",80.24,4897400,"QX21514GM","BIO91"
AAFTECCQAADK,2,1370.55949,686.287019,"Unmodified","_AAFTECCQAADK_",73.887,5854300,"QX21514GM","BIO91"
AAFTECCQAADK,2,1370.55949,686.287019,"Unmodified","_AAFTECCQAADK_",163.64,407730000,"QX21517GM","BIO48"
AAFTECCQAADK,2,1370.55949,686.287019,"Unmodified","_AAFTECCQAADK_",82.417,NA,"QX21517GM","BIO48"
AAFTECCQAADK,2,1370.55949,686.287019,"Unmodified","_AAFTECCQAADK_",72.848,NA,"QX21517GM","BIO48"
AAFTECCQAADK,2,1370.55949,686.287019,"Unmodified","_AAFTECCQAADK_",126.71,7382000,"QX21517GM","BIO48"
AAFTECCQAADK,2,1370.55949,686.287019,"Unmodified","_AAFTECCQAADK_",190.88,242630000,"QX21520GM","BIO66"
AAFTECCQAADK,2,1370.55949,686.287019,"Unmodified","_AAFTECCQAADK_",137.95,8043900,"QX21520GM","BIO66"
AAFTECCQAADK,2,1370.55949,686.287019,"Unmodified","_AAFTECCQAADK_",179.8,973540000,"QX21523GM","BIO61"
AAFTECCQAADK,2,1370.55949,686.287019,"Unmodified","_AAFTECCQAADK_",166.19,7922900,"QX21523GM","BIO61"
AAFTECCQAADK,2,1370.55949,686.287019,"Unmodified","_AAFTECCQAADK_",64.82,NA,"QX21523GM","BIO61"
AAFTECCQAADK,2,1370.55949,686.287019,"Unmodified","_AAFTECCQAADK_",179.8,602600000,"QX21526GM","BIO85"
AAFTECCQAADK,2,1370.55949,686.287019,"Unmodified","_AAFTECCQAADK_",169.37,1065200000,"QX21556GM","BIO38"
AAFTECCQAADK,2,1370.55949,686.287019,"Unmodified","_AAFTECCQAADK_",166.19,673530000,"QX21559GM","BIO2"
AAFTECCQAADK,2,1370.55949,686.287019,"Unmodified","_AAFTECCQAADK_",60.434,NA,"QX21559GM","BIO2"
AAFTECCQAADK,2,1370.55949,686.287019,"Unmodified","_AAFTECCQAADK_",63.624,NA,"QX21559GM","BIO2"
AAFTECCQAADK,2,1370.55949,686.287019,"Unmodified","_AAFTECCQAADK_",202.05,1712700000,"QX21562GM","BIO86"
AAFTECCQAADK,2,1370.55949,686.287019,"Unmodified","_AAFTECCQAADK_",94.297,3648900,"QX21562GM","BIO86"
AAFTECCQAADK,2,1370.55949,686.287019,"Unmodified","_AAFTECCQAADK_",202.05,1551800000,"QX21565GM","BIO17"
AAFTECCQAADK,2,1370.55949,686.287019,"Unmodified","_AAFTECCQAADK_",202.05,1398600000,"QX21568GM","BIO83"
AAFTECCQAADK,2,1370.55949,686.287019,"Unmodified","_AAFTECCQAADK_",78.655,NA,"QX21568GM","BIO83"
AAFTECCQAADK,2,1370.55949,686.287019,"Unmodified","_AAFTECCQAADK_",166.19,1046700000,"QX21571GM","BIO46"
AAFTECCQAADK,2,1370.55949,686.287019,"Unmodified","_AAFTECCQAADK_",127.76,7153300,"QX21577GM","BIO36"
AAFTECCQAADK,2,1370.55949,686.287019,"Unmodified","_AAFTECCQAADK_",202.05,1300200000,"QX21577GM","BIO36"
AAFTECCQAADK,2,1370.55949,686.287019,"Unmodified","_AAFTECCQAADK_",152.97,337700000,"QX21580GM","BIO31"
AAFTECCQAADK,2,1370.55949,686.287019,"Unmodified","_AAFTECCQAADK_",166.19,1433200000,"QX21583GM","BIO43"
AAFTECCQAADK,2,1370.55949,686.287019,"Unmodified","_AAFTECCQAADK_",173.37,1898800000,"QX21586GM","BIO56"
AAFTECCQAADK,2,1370.55949,686.287019,"Unmodified","_AAFTECCQAADK_",174.41,643410000,"QX21589GM","BIO30"
AAFTECCQAADK,2,1370.55949,686.287019,"Unmodified","_AAFTECCQAADK_",160.36,853850000,"QX21592GM","BIO77"
AAFTECCQAADK,2,1370.55949,686.287019,"Unmodified","_AAFTECCQAADK_",174.41,7077600000,"QX21595GM","BIO87"
AAFTECCQAADK,2,1370.55949,686.287019,"Unmodified","_AAFTECCQAADK_",72.096,8728300,"QX21601GM","BIO26"
AAFTECCQAADK,2,1370.55949,686.287019,"Unmodified","_AAFTECCQAADK_",123.75,789300000,"QX21601GM","BIO26"
AAFTECCQAADK,2,1370.55949,686.287019,"Unmodified","_AAFTECCQAADK_",166.19,119840000,"QX21604GM","BIO19"
AAFTECCQAADK,2,1370.55949,686.287019,"Unmodified","_AAFTECCQAADK_",198.72,3338700000,"QX21607GM","BIO59"
AAFTECCQAADK,2,1370.55949,686.287019,"Unmodified","_AAFTECCQAADK_",152.97,220400000,"QX21610GM","BIO89"
AAFTECCQAADK,2,1370.55949,686.287019,"Unmodified","_AAFTECCQAADK_",174.41,1494400000,"QX21613GM","BIO28"
AAFTECCQAADK,2,1370.55949,686.287019,"Unmodified","_AAFTECCQAADK_",160.36,786850000,"QX21616GM","BIO51"
AAFTECCQAADK,2,1370.55949,686.287019,"Unmodified","_AAFTECCQAADK_",179.8,1428700000,"QX21619GM","BIO40"
AAFTECCQAADK,2,1370.55949,686.287019,"Unmodified","_AAFTECCQAADK_",196.27,1423900000,"QX21625GM","BIO8"
AAFTECCQAADK,2,1370.55949,686.287019,"Unmodified","_AAFTECCQAADK_",157.66,790400000,"QX21628GM","BIO24"
AAFTECCQAADK,2,1370.55949,686.287019,"Unmodified","_AAFTECCQAADK_",193.82,1250700000,"QX21631GM","BIO7"
AAFTECCQAADK,2,1370.55949,686.287019,"Unmodified","_AAFTECCQAADK_",147.75,961360000,"QX21634GM","BIO3"
AAFTECCQAADK,2,1370.55949,686.287019,"Unmodified","_AAFTECCQAADK_",157.66,248630000,"QX21637GM","BIO79"
AAFTECCQAADK,2,1370.55949,686.287019,"Unmodified","_AAFTECCQAADK_",152.97,691940000,"QX21640GM","BIO68"
AAFTECCQAADK,2,1370.55949,686.287019,"Unmodified","_AAFTECCQAADK_",166.19,997760000,"QX21643GM","BIO44"
AAFTECCQAADK,2,1370.55949,686.287019,"Unmodified","_AAFTECCQAADK_",188.04,768100000,"QX21649GM","BIO33"
AAFTECCQAADK,1,1370.55949,1371.56676,"Unmodified","_AAFTECCQAADK_",161.67,7367600,"QX21649GM","BIO33"
AAFTECCQAADK,2,1370.55949,686.287019,"Unmodified","_AAFTECCQAADK_",166.19,855010000,"QX21652GM","BIO50"
AAFTECCQAADK,2,1370.55949,686.287019,"Unmodified","_AAFTECCQAADK_",160.36,1168200000,"QX21655GM","BIO93"
AAFTECCQAADK,2,1370.55949,686.287019,"Unmodified","_AAFTECCQAADK_",179.8,1427100000,"QX21672GM","BIO20"
AAFTECCQAADK,2,1370.55949,686.287019,"Unmodified","_AAFTECCQAADK_",166.19,746480000,"QX21675GM","BIO99"
AAFTECCQAADK,2,1370.55949,686.287019,"Unmodified","_AAFTECCQAADK_",190.88,553900000,"QX21678GM","BIO88"
AAFTECCQAADK,2,1370.55949,686.287019,"Unmodified","_AAFTECCQAADK_",85.958,6329700,"QX21684GM","BIO76"
AAFTECCQAADK,2,1370.55949,686.287019,"Unmodified","_AAFTECCQAADK_",174.41,637490000,"QX21684GM","BIO76"
AAFTECCQAADK,2,1370.55949,686.287019,"Unmodified","_AAFTECCQAADK_",66.595,4889200,"QX21687GM","BIO71"
AAFTECCQAADK,2,1370.55949,686.287019,"Unmodified","_AAFTECCQAADK_",147.75,2313700000,"QX21687GM","BIO71"
AAFTECCQAADK,2,1370.55949,686.287019,"Unmodified","_AAFTECCQAADK_",161.17,906020000,"QX21690GM","BIO95"
AAFTECCQAADK,2,1370.55949,686.287019,"Unmodified","_AAFTECCQAADK_",193.82,347710000,"QX21693GM","BIO13"
AAFTECCQAADK,2,1370.55949,686.287019,"Unmodified","_AAFTECCQAADK_",140.16,1527700000,"QX21696GM","BIO94"
AAFTECCQAADK,2,1370.55949,686.287019,"Unmodified","_AAFTECCQAADK_",167.67,795610000,"QX21699GM","BIO98"
AAFTECCQAADK,2,1370.55949,686.287019,"Unmodified","_AAFTECCQAADK_",160.36,526140000,"QX21708GM","BIO55"
AAFTECCQAADK,2,1370.55949,686.287019,"Unmodified","_AAFTECCQAADK_",179.8,2185300000,"QX21711GM","BIO52"
AAFTECCQAADK,2,1370.55949,686.287019,"Unmodified","_AAFTECCQAADK_",188.04,1731900000,"QX21714GM","BIO10"
AAFTECCQAADK,2,1370.55949,686.287019,"Unmodified","_AAFTECCQAADK_",152.97,243640000,"QX21717GM","BIO22"
AAFTECCQAADK,2,1370.55949,686.287019,"Unmodified","_AAFTECCQAADK_",152.97,2173700000,"QX21720GM","BIO58"
AAFTECCQAADK,2,1370.55949,686.287019,"Unmodified","_AAFTECCQAADK_",115.78,144960000,"QX21723GM","BIO96"
AAFTECCQAADK,2,1370.55949,686.287019,"Unmodified","_AAFTECCQAADK_",213.31,669810000,"QX21740GM","BIO1"
AAFTECCQAADK,2,1370.55949,686.287019,"Unmodified","_AAFTECCQAADK_",190.88,535150000,"QX21743GM","BIO65"
AAFTECCQAADK,2,1370.55949,686.287019,"Unmodified","_AAFTECCQAADK_",179.8,875970000,"QX21746GM","BIO105"
AAFTECCQAADK,2,1370.55949,686.287019,"Unmodified","_AAFTECCQAADK_",161.63,730770000,"QX21749GM","BIO62"
AAFTECCQAADK,2,1370.55949,686.287019,"Unmodified","_AAFTECCQAADK_",185.29,1181200000,"QX21752GM","BIO39"
AAFTECCQAADK,2,1370.55949,686.287019,"Unmodified","_AAFTECCQAADK_",166.19,369360000,"QX21755GM","BIO37"
AAFTECCQAADK,2,1370.55949,686.287019,"Unmodified","_AAFTECCQAADK_",166.19,307400000,"QX21758GM","BIO90"
AAFTECCQAADK,2,1370.55949,686.287019,"Unmodified","_AAFTECCQAADK_",82.417,5154400,"QX21764GM","BIO53"
AAFTECCQAADK,2,1370.55949,686.287019,"Unmodified","_AAFTECCQAADK_",174.41,949250000,"QX21764GM","BIO53"
AAFTECCQAADK,2,1370.55949,686.287019,"Unmodified","_AAFTECCQAADK_",170.47,1203700000,"QX21767GM","BIO97"
AAFTECCQAADK,2,1370.55949,686.287019,"Unmodified","_AAFTECCQAADK_",152.97,1748800000,"QX21770GM","BIO102"
AAFTECCQAADK,2,1370.55949,686.287019,"Unmodified","_AAFTECCQAADK_",174.41,1989600000,"QX21773GM","BIO67"
AAFTECCQAADK,2,1370.55949,686.287019,"Unmodified","_AAFTECCQAADK_",199.11,751580000,"QX21776GM","BIO29"
AAFTECCQAADK,2,1370.55949,686.287019,"Unmodified","_AAFTECCQAADK_",193.82,3314500000,"QX21782GM","BIO73"
AAFTECCQAADK,2,1370.55949,686.287019,"Unmodified","_AAFTECCQAADK_",160.36,1363800000,"QX21788GM","BIO101"
AAFTECCQAADK,1,1370.55949,1371.56676,"Unmodified","_AAFTECCQAADK_",92.611,27548000,"QX21788GM","BIO101"
AAFTECCQAADK,2,1370.55949,686.287019,"Unmodified","_AAFTECCQAADK_",166.19,127070000,"QX21791GM","BIO78"
AAFTECCQAADK,2,1370.55949,686.287019,"Unmodified","_AAFTECCQAADK_",166.19,1723100000,"QX21794GM","BIO54"
AAFTECCQAADK,2,1370.55949,686.287019,"Unmodified","_AAFTECCQAADK_",179.8,701390000,"QX21797GM","BIO108"
AAFTECCQAADK,2,1370.55949,686.287019,"Unmodified","_AAFTECCQAADK_",152.97,661320000,"QX21800GM","BIO45"
AAFTECCQAADK,2,1370.55949,686.287019,"Unmodified","_AAFTECCQAADK_",179.8,1322100000,"QX21803GM","BIO106"
AAFTECCQAADK,2,1370.55949,686.287019,"Unmodified","_AAFTECCQAADK_",166.19,1446400000,"QX21806GM","BIO70"
AAFTECCQAADK,2,1370.55949,686.287019,"Unmodified","_AAFTECCQAADK_",155.42,3121800000,"QX21812GM","BIO64"
AAFTECCQAADK,2,1370.55949,686.287019,"Unmodified","_AAFTECCQAADK_",83.869,4510000,"QX21812GM","BIO64"
AAFTECCQAADK,2,1370.55949,686.287019,"Unmodified","_AAFTECCQAADK_",152.97,572460000,"QX21818GM","BIO100"
AAFTECCQAADK,2,1370.55949,686.287019,"Unmodified","_AAFTECCQAADK_",166.19,831470000,"QX21824GM","BIO75"
AAFTECCQAADK,2,1370.55949,686.287019,"Unmodified","_AAFTECCQAADK_",179.8,659340000,"QX21830GM","BIO107"
AAFTECCQAADK,2,1370.55949,686.287019,"Unmodified","_AAFTECCQAADK_",193.82,592890000,"QX21833GM","BIO103"
AAFTECCQAADK,2,1370.55949,686.287019,"Unmodified","_AAFTECCQAADK_",214.83,2712900000,"QX21839GM","BIO42"
AAFTECCQAADK,2,1370.55949,686.287019,"Unmodified","_AAFTECCQAADK_",148.32,368210000,"QX21842GM","BIO49"
AAFTECCQAADK,2,1370.55949,686.287019,"Unmodified","_AAFTECCQAADK_",85.355,71029000,"QX21845GM","BIO5"
AAFTECCQAADK,2,1370.55949,686.287019,"Unmodified","_AAFTECCQAADK_",205.09,20664000,"QX21845GM","BIO5"
AAFTECCQAADK,2,1370.55949,686.287019,"Unmodified","_AAFTECCQAADK_",152.97,535410000,"QX21851GM","BIO81"
AAFTECCQAADK,2,1370.55949,686.287019,"Unmodified","_AAFTECCQAADK_",NA,813110,"QX21460GM","BIO18"
AAFTECCQAADK,2,1370.55949,686.287019,"Unmodified","_AAFTECCQAADK_",NA,774730,"QX21466GM","BIO47"
AAFTECCQAADK,2,1370.55949,686.287019,"Unmodified","_AAFTECCQAADK_",NA,429680,"QX21469GM","BIO35"
AAFTECCQAADK,1,1370.55949,1371.56676,"Unmodified","_AAFTECCQAADK_",NA,4541000,"QX21472GM","BIO27"
AAFTECCQAADK,2,1370.55949,686.287019,"Unmodified","_AAFTECCQAADK_",NA,1157500,"QX21472GM","BIO27"
AAFTECCQAADK,2,1370.55949,686.287019,"Unmodified","_AAFTECCQAADK_",NA,1680500,"QX21472GM","BIO27"
AAFTECCQAADK,2,1370.55949,686.287019,"Unmodified","_AAFTECCQAADK_",NA,2615300,"QX21472GM","BIO27"
AAFTECCQAADK,2,1370.55949,686.287019,"Unmodified","_AAFTECCQAADK_",NA,1974400,"QX21487GM","BIO72"
AAFTECCQAADK,1,1370.55949,1371.56676,"Unmodified","_AAFTECCQAADK_",NA,13249000,"QX21490GM","BIO23"
AAFTECCQAADK,2,1370.55949,686.287019,"Unmodified","_AAFTECCQAADK_",NA,1208100,"QX21490GM","BIO23"
AAFTECCQAADK,2,1370.55949,686.287019,"Unmodified","_AAFTECCQAADK_",NA,874100,"QX21490GM","BIO23"
AAFTECCQAADK,2,1370.55949,686.287019,"Unmodified","_AAFTECCQAADK_",NA,1461500,"QX21490GM","BIO23"
AAFTECCQAADK,1,1370.55949,1371.56676,"Unmodified","_AAFTECCQAADK_",NA,4037600,"QX21493GM","BIO60"
AAFTECCQAADK,2,1370.55949,686.287019,"Unmodified","_AAFTECCQAADK_",NA,243220000,"QX21493GM","BIO60"
AAFTECCQAADK,2,1370.55949,686.287019,"Unmodified","_AAFTECCQAADK_",NA,2178200,"QX21493GM","BIO60"
AAFTECCQAADK,2,1370.55949,686.287019,"Unmodified","_AAFTECCQAADK_",NA,1593000,"QX21493GM","BIO60"
AAFTECCQAADK,2,1370.55949,686.287019,"Unmodified","_AAFTECCQAADK_",NA,1416900,"QX21502GM","BIO41"
AAFTECCQAADK,2,1370.55949,686.287019,"Unmodified","_AAFTECCQAADK_",NA,3884800,"QX21502GM","BIO41"
AAFTECCQAADK,2,1370.55949,686.287019,"Unmodified","_AAFTECCQAADK_",NA,2472700,"QX21502GM","BIO41"
AAFTECCQAADK,2,1370.55949,686.287019,"Unmodified","_AAFTECCQAADK_",NA,2055900,"QX21508GM","BIO80"
AAFTECCQAADK,2,1370.55949,686.287019,"Unmodified","_AAFTECCQAADK_",NA,3254800,"QX21508GM","BIO80"
AAFTECCQAADK,2,1370.55949,686.287019,"Unmodified","_AAFTECCQAADK_",NA,1427200,"QX21508GM","BIO80"
AAFTECCQAADK,2,1370.55949,686.287019,"Unmodified","_AAFTECCQAADK_",NA,733800,"QX21511GM","BIO14"
AAFTECCQAADK,2,1370.55949,686.287019,"Unmodified","_AAFTECCQAADK_",NA,2795300,"QX21511GM","BIO14"
AAFTECCQAADK,2,1370.55949,686.287019,"Unmodified","_AAFTECCQAADK_",NA,1161400,"QX21511GM","BIO14"
AAFTECCQAADK,2,1370.55949,686.287019,"Unmodified","_AAFTECCQAADK_",NA,2021700,"QX21514GM","BIO91"
AAFTECCQAADK,2,1370.55949,686.287019,"Unmodified","_AAFTECCQAADK_",NA,2667900,"QX21514GM","BIO91"
AAFTECCQAADK,2,1370.55949,686.287019,"Unmodified","_AAFTECCQAADK_",NA,3132500,"QX21517GM","BIO48"
AAFTECCQAADK,2,1370.55949,686.287019,"Unmodified","_AAFTECCQAADK_",NA,454560,"QX21520GM","BIO66"
AAFTECCQAADK,2,1370.55949,686.287019,"Unmodified","_AAFTECCQAADK_",NA,2633300,"QX21520GM","BIO66"
AAFTECCQAADK,2,1370.55949,686.287019,"Unmodified","_AAFTECCQAADK_",NA,2449500,"QX21520GM","BIO66"
AAFTECCQAADK,2,1370.55949,686.287019,"Unmodified","_AAFTECCQAADK_",NA,372810,"QX21526GM","BIO85"
AAFTECCQAADK,2,1370.55949,686.287019,"Unmodified","_AAFTECCQAADK_",NA,995250,"QX21526GM","BIO85"
AAFTECCQAADK,1,1370.55949,1371.56676,"Unmodified","_AAFTECCQAADK_",NA,12135000,"QX21556GM","BIO38"
AAFTECCQAADK,1,1370.55949,1371.56676,"Unmodified","_AAFTECCQAADK_",NA,22285000,"QX21559GM","BIO2"
AAFTECCQAADK,1,1370.55949,1371.56676,"Unmodified","_AAFTECCQAADK_",NA,16570000,"QX21562GM","BIO86"
AAFTECCQAADK,2,1370.55949,686.287019,"Unmodified","_AAFTECCQAADK_",NA,981650,"QX21562GM","BIO86"
AAFTECCQAADK,1,1370.55949,1371.56676,"Unmodified","_AAFTECCQAADK_",NA,13669000,"QX21565GM","BIO17"
AAFTECCQAADK,1,1370.55949,1371.56676,"Unmodified","_AAFTECCQAADK_",NA,12783000,"QX21568GM","BIO83"
AAFTECCQAADK,2,1370.55949,686.287019,"Unmodified","_AAFTECCQAADK_",NA,1872500,"QX21568GM","BIO83"
AAFTECCQAADK,1,1370.55949,1371.56676,"Unmodified","_AAFTECCQAADK_",NA,11053000,"QX21571GM","BIO46"
AAFTECCQAADK,2,1370.55949,686.287019,"Unmodified","_AAFTECCQAADK_",NA,1941100,"QX21571GM","BIO46"
AAFTECCQAADK,1,1370.55949,1371.56676,"Unmodified","_AAFTECCQAADK_",NA,42239000,"QX21577GM","BIO36"
AAFTECCQAADK,2,1370.55949,686.287019,"Unmodified","_AAFTECCQAADK_",NA,2392500,"QX21577GM","BIO36"
AAFTECCQAADK,2,1370.55949,686.287019,"Unmodified","_AAFTECCQAADK_",NA,3048400,"QX21577GM","BIO36"
AAFTECCQAADK,2,1370.55949,686.287019,"Unmodified","_AAFTECCQAADK_",NA,5160700,"QX21577GM","BIO36"
AAFTECCQAADK,1,1370.55949,1371.56676,"Unmodified","_AAFTECCQAADK_",NA,1760600,"QX21580GM","BIO31"
AAFTECCQAADK,2,1370.55949,686.287019,"Unmodified","_AAFTECCQAADK_",NA,866640,"QX21580GM","BIO31"
AAFTECCQAADK,1,1370.55949,1371.56676,"Unmodified","_AAFTECCQAADK_",NA,13285000,"QX21583GM","BIO43"
AAFTECCQAADK,1,1370.55949,1371.56676,"Unmodified","_AAFTECCQAADK_",NA,29309000,"QX21586GM","BIO56"
AAFTECCQAADK,2,1370.55949,686.287019,"Unmodified","_AAFTECCQAADK_",NA,1560400,"QX21586GM","BIO56"
AAFTECCQAADK,2,1370.55949,686.287019,"Unmodified","_AAFTECCQAADK_",NA,4294100,"QX21586GM","BIO56"
AAFTECCQAADK,1,1370.55949,1371.56676,"Unmodified","_AAFTECCQAADK_",NA,9767400,"QX21589GM","BIO30"
AAFTECCQAADK,1,1370.55949,1371.56676,"Unmodified","_AAFTECCQAADK_",NA,6132500,"QX21592GM","BIO77"
AAFTECCQAADK,1,1370.55949,1371.56676,"Unmodified","_AAFTECCQAADK_",NA,91494000,"QX21595GM","BIO87"
AAFTECCQAADK,2,1370.55949,686.287019,"Unmodified","_AAFTECCQAADK_",NA,2341800,"QX21595GM","BIO87"
AAFTECCQAADK,1,1370.55949,1371.56676,"Unmodified","_AAFTECCQAADK_",NA,6066000,"QX21601GM","BIO26"
AAFTECCQAADK,1,1370.55949,1371.56676,"Unmodified","_AAFTECCQAADK_",NA,39509000,"QX21607GM","BIO59"
AAFTECCQAADK,2,1370.55949,686.287019,"Unmodified","_AAFTECCQAADK_",NA,4544600,"QX21613GM","BIO28"
AAFTECCQAADK,1,1370.55949,1371.56676,"Unmodified","_AAFTECCQAADK_",NA,9170000,"QX21619GM","BIO40"
AAFTECCQAADK,2,1370.55949,686.287019,"Unmodified","_AAFTECCQAADK_",NA,1074500,"QX21619GM","BIO40"
AAFTECCQAADK,1,1370.55949,1371.56676,"Unmodified","_AAFTECCQAADK_",NA,14592000,"QX21625GM","BIO8"
AAFTECCQAADK,2,1370.55949,686.287019,"Unmodified","_AAFTECCQAADK_",NA,8105100,"QX21625GM","BIO8"
AAFTECCQAADK,1,1370.55949,1371.56676,"Unmodified","_AAFTECCQAADK_",NA,3373600,"QX21628GM","BIO24"
AAFTECCQAADK,2,1370.55949,686.287019,"Unmodified","_AAFTECCQAADK_",NA,868630,"QX21628GM","BIO24"
AAFTECCQAADK,1,1370.55949,1371.56676,"Unmodified","_AAFTECCQAADK_",NA,16014000,"QX21631GM","BIO7"
AAFTECCQAADK,1,1370.55949,1371.56676,"Unmodified","_AAFTECCQAADK_",NA,8259200,"QX21634GM","BIO3"
AAFTECCQAADK,1,1370.55949,1371.56676,"Unmodified","_AAFTECCQAADK_",NA,4522600,"QX21643GM","BIO44"
AAFTECCQAADK,2,1370.55949,686.287019,"Unmodified","_AAFTECCQAADK_",NA,680560,"QX21643GM","BIO44"
AAFTECCQAADK,1,1370.55949,1371.56676,"Unmodified","_AAFTECCQAADK_",NA,8850900,"QX21652GM","BIO50"
AAFTECCQAADK,1,1370.55949,1371.56676,"Unmodified","_AAFTECCQAADK_",NA,10535000,"QX21655GM","BIO93"
AAFTECCQAADK,2,1370.55949,686.287019,"Unmodified","_AAFTECCQAADK_",NA,3217100,"QX21655GM","BIO93"
AAFTECCQAADK,1,1370.55949,1371.56676,"Unmodified","_AAFTECCQAADK_",NA,11690000,"QX21672GM","BIO20"
AAFTECCQAADK,2,1370.55949,686.287019,"Unmodified","_AAFTECCQAADK_",NA,1720200,"QX21672GM","BIO20"
AAFTECCQAADK,1,1370.55949,1371.56676,"Unmodified","_AAFTECCQAADK_",NA,3966800,"QX21675GM","BIO99"
AAFTECCQAADK,2,1370.55949,686.287019,"Unmodified","_AAFTECCQAADK_",NA,998090,"QX21675GM","BIO99"
AAFTECCQAADK,1,1370.55949,1371.56676,"Unmodified","_AAFTECCQAADK_",NA,10421000,"QX21678GM","BIO88"
AAFTECCQAADK,1,1370.55949,1371.56676,"Unmodified","_AAFTECCQAADK_",NA,18059000,"QX21684GM","BIO76"
AAFTECCQAADK,2,1370.55949,686.287019,"Unmodified","_AAFTECCQAADK_",NA,2324400,"QX21684GM","BIO76"
AAFTECCQAADK,1,1370.55949,1371.56676,"Unmodified","_AAFTECCQAADK_",NA,39249000,"QX21687GM","BIO71"
AAFTECCQAADK,2,1370.55949,686.287019,"Unmodified","_AAFTECCQAADK_",NA,1565900,"QX21687GM","BIO71"
AAFTECCQAADK,1,1370.55949,1371.56676,"Unmodified","_AAFTECCQAADK_",NA,23643000,"QX21690GM","BIO95"
AAFTECCQAADK,1,1370.55949,1371.56676,"Unmodified","_AAFTECCQAADK_",NA,2279600,"QX21693GM","BIO13"
AAFTECCQAADK,2,1370.55949,686.287019,"Unmodified","_AAFTECCQAADK_",NA,740480,"QX21693GM","BIO13"
AAFTECCQAADK,2,1370.55949,686.287019,"Unmodified","_AAFTECCQAADK_",NA,800220,"QX21693GM","BIO13"
AAFTECCQAADK,1,1370.55949,1371.56676,"Unmodified","_AAFTECCQAADK_",NA,21828000,"QX21696GM","BIO94"
AAFTECCQAADK,2,1370.55949,686.287019,"Unmodified","_AAFTECCQAADK_",NA,4072700,"QX21696GM","BIO94"
AAFTECCQAADK,1,1370.55949,1371.56676,"Unmodified","_AAFTECCQAADK_",NA,6100300,"QX21699GM","BIO98"
AAFTECCQAADK,2,1370.55949,686.287019,"Unmodified","_AAFTECCQAADK_",NA,1806000,"QX21699GM","BIO98"
AAFTECCQAADK,1,1370.55949,1371.56676,"Unmodified","_AAFTECCQAADK_",NA,14883000,"QX21708GM","BIO55"
AAFTECCQAADK,2,1370.55949,686.287019,"Unmodified","_AAFTECCQAADK_",NA,4676400,"QX21708GM","BIO55"
AAFTECCQAADK,1,1370.55949,1371.56676,"Unmodified","_AAFTECCQAADK_",NA,53552000,"QX21711GM","BIO52"
AAFTECCQAADK,2,1370.55949,686.287019,"Unmodified","_AAFTECCQAADK_",NA,697360,"QX21711GM","BIO52"
AAFTECCQAADK,2,1370.55949,686.287019,"Unmodified","_AAFTECCQAADK_",NA,2537800,"QX21711GM","BIO52"
AAFTECCQAADK,2,1370.55949,686.287019,"Unmodified","_AAFTECCQAADK_",NA,1567700,"QX21711GM","BIO52"
AAFTECCQAADK,2,1370.55949,686.287019,"Unmodified","_AAFTECCQAADK_",NA,930340,"QX21711GM","BIO52"
AAFTECCQAADK,1,1370.55949,1371.56676,"Unmodified","_AAFTECCQAADK_",NA,21857000,"QX21714GM","BIO10"
AAFTECCQAADK,2,1370.55949,686.287019,"Unmodified","_AAFTECCQAADK_",NA,3006300,"QX21714GM","BIO10"
AAFTECCQAADK,2,1370.55949,686.287019,"Unmodified","_AAFTECCQAADK_",NA,1232000,"QX21714GM","BIO10"
AAFTECCQAADK,1,1370.55949,1371.56676,"Unmodified","_AAFTECCQAADK_",NA,51501000,"QX21720GM","BIO58"
AAFTECCQAADK,1,1370.55949,1371.56676,"Unmodified","_AAFTECCQAADK_",NA,4760600,"QX21740GM","BIO1"
AAFTECCQAADK,2,1370.55949,686.287019,"Unmodified","_AAFTECCQAADK_",NA,6458800,"QX21740GM","BIO1"
AAFTECCQAADK,1,1370.55949,1371.56676,"Unmodified","_AAFTECCQAADK_",NA,1959300,"QX21743GM","BIO65"
AAFTECCQAADK,2,1370.55949,686.287019,"Unmodified","_AAFTECCQAADK_",NA,515180,"QX21743GM","BIO65"
AAFTECCQAADK,1,1370.55949,1371.56676,"Unmodified","_AAFTECCQAADK_",NA,11635000,"QX21746GM","BIO105"
AAFTECCQAADK,1,1370.55949,1371.56676,"Unmodified","_AAFTECCQAADK_",NA,6079200,"QX21749GM","BIO62"
AAFTECCQAADK,1,1370.55949,1371.56676,"Unmodified","_AAFTECCQAADK_",NA,4979100,"QX21752GM","BIO39"
AAFTECCQAADK,2,1370.55949,686.287019,"Unmodified","_AAFTECCQAADK_",NA,1683600,"QX21752GM","BIO39"
AAFTECCQAADK,1,1370.55949,1371.56676,"Unmodified","_AAFTECCQAADK_",NA,1392600,"QX21755GM","BIO37"
AAFTECCQAADK,2,1370.55949,686.287019,"Unmodified","_AAFTECCQAADK_",NA,546130,"QX21755GM","BIO37"
AAFTECCQAADK,1,1370.55949,1371.56676,"Unmodified","_AAFTECCQAADK_",NA,16280000,"QX21764GM","BIO53"
AAFTECCQAADK,1,1370.55949,1371.56676,"Unmodified","_AAFTECCQAADK_",NA,26198000,"QX21767GM","BIO97"
AAFTECCQAADK,2,1370.55949,686.287019,"Unmodified","_AAFTECCQAADK_",NA,583570,"QX21767GM","BIO97"
AAFTECCQAADK,1,1370.55949,1371.56676,"Unmodified","_AAFTECCQAADK_",NA,50174000,"QX21770GM","BIO102"
AAFTECCQAADK,1,1370.55949,1371.56676,"Unmodified","_AAFTECCQAADK_",NA,45615000,"QX21773GM","BIO67"
AAFTECCQAADK,2,1370.55949,686.287019,"Unmodified","_AAFTECCQAADK_",NA,4687300,"QX21773GM","BIO67"
AAFTECCQAADK,1,1370.55949,1371.56676,"Unmodified","_AAFTECCQAADK_",NA,4923600,"QX21776GM","BIO29"
AAFTECCQAADK,2,1370.55949,686.287019,"Unmodified","_AAFTECCQAADK_",NA,572070,"QX21776GM","BIO29"
AAFTECCQAADK,1,1370.55949,1371.56676,"Unmodified","_AAFTECCQAADK_",NA,39024000,"QX21782GM","BIO73"
AAFTECCQAADK,2,1370.55949,686.287019,"Unmodified","_AAFTECCQAADK_",NA,5728600,"QX21782GM","BIO73"
AAFTECCQAADK,2,1370.55949,686.287019,"Unmodified","_AAFTECCQAADK_",NA,1266100,"QX21791GM","BIO78"
AAFTECCQAADK,1,1370.55949,1371.56676,"Unmodified","_AAFTECCQAADK_",NA,46220000,"QX21794GM","BIO54"
AAFTECCQAADK,2,1370.55949,686.287019,"Unmodified","_AAFTECCQAADK_",NA,4800500,"QX21794GM","BIO54"
AAFTECCQAADK,2,1370.55949,686.287019,"Unmodified","_AAFTECCQAADK_",NA,2083000,"QX21794GM","BIO54"
AAFTECCQAADK,1,1370.55949,1371.56676,"Unmodified","_AAFTECCQAADK_",NA,12380000,"QX21797GM","BIO108"
AAFTECCQAADK,1,1370.55949,1371.56676,"Unmodified","_AAFTECCQAADK_",NA,2640800,"QX21800GM","BIO45"
AAFTECCQAADK,2,1370.55949,686.287019,"Unmodified","_AAFTECCQAADK_",NA,507290,"QX21800GM","BIO45"
AAFTECCQAADK,3,1370.55949,457.860438,"Unmodified","_AAFTECCQAADK_",NA,836310,"QX21800GM","BIO45"
AAFTECCQAADK,1,1370.55949,1371.56676,"Unmodified","_AAFTECCQAADK_",NA,12165000,"QX21803GM","BIO106"
AAFTECCQAADK,3,1370.55949,457.860438,"Unmodified","_AAFTECCQAADK_",NA,1643100,"QX21803GM","BIO106"
AAFTECCQAADK,1,1370.55949,1371.56676,"Unmodified","_AAFTECCQAADK_",NA,25837000,"QX21806GM","BIO70"
AAFTECCQAADK,2,1370.55949,686.287019,"Unmodified","_AAFTECCQAADK_",NA,2721000,"QX21806GM","BIO70"
AAFTECCQAADK,1,1370.55949,1371.56676,"Unmodified","_AAFTECCQAADK_",NA,49576000,"QX21812GM","BIO64"
AAFTECCQAADK,2,1370.55949,686.287019,"Unmodified","_AAFTECCQAADK_",NA,1282200,"QX21812GM","BIO64"
AAFTECCQAADK,2,1370.55949,686.287019,"Unmodified","_AAFTECCQAADK_",NA,6775400,"QX21812GM","BIO64"
AAFTECCQAADK,2,1370.55949,686.287019,"Unmodified","_AAFTECCQAADK_",NA,5140400,"QX21812GM","BIO64"
AAFTECCQAADK,3,1370.55949,457.860438,"Unmodified","_AAFTECCQAADK_",NA,3102400,"QX21812GM","BIO64"
AAFTECCQAADK,1,1370.55949,1371.56676,"Unmodified","_AAFTECCQAADK_",NA,11370000,"QX21818GM","BIO100"
AAFTECCQAADK,1,1370.55949,1371.56676,"Unmodified","_AAFTECCQAADK_",NA,14783000,"QX21824GM","BIO75"
AAFTECCQAADK,2,1370.55949,686.287019,"Unmodified","_AAFTECCQAADK_",NA,785250,"QX21824GM","BIO75"
AAFTECCQAADK,1,1370.55949,1371.56676,"Unmodified","_AAFTECCQAADK_",NA,5118200,"QX21830GM","BIO107"
AAFTECCQAADK,3,1370.55949,457.860438,"Unmodified","_AAFTECCQAADK_",NA,981290,"QX21830GM","BIO107"
AAFTECCQAADK,1,1370.55949,1371.56676,"Unmodified","_AAFTECCQAADK_",NA,9181900,"QX21833GM","BIO103"
AAFTECCQAADK,1,1370.55949,1371.56676,"Unmodified","_AAFTECCQAADK_",NA,59418000,"QX21839GM","BIO42"
AAFTECCQAADK,2,1370.55949,686.287019,"Unmodified","_AAFTECCQAADK_",NA,1226500,"QX21839GM","BIO42"
AAFTECCQAADK,1,1370.55949,1371.56676,"Unmodified","_AAFTECCQAADK_",NA,3810500,"QX21842GM","BIO49"
AAFTECCQAADK,1,1370.55949,1371.56676,"Unmodified","_AAFTECCQAADK_",NA,7430200,"QX21851GM","BIO81"
AAISGENAGLVR,2,1156.62004,579.317294,"Unmodified","_AAISGENAGLVR_",NA,2525300,"QX21607GM","BIO59"
AAISGENAGLVR,2,1156.62004,579.317294,"Unmodified","_AAISGENAGLVR_",NA,2269800,"QX21625GM","BIO8"
AAISGENAGLVR,2,1156.62004,579.317294,"Unmodified","_AAISGENAGLVR_",NA,1324800,"QX21696GM","BIO94"
AAISGENAGLVR,2,1156.62004,579.317294,"Unmodified","_AAISGENAGLVR_",NA,623680,"QX21717GM","BIO22"
AAISGENAGLVR,2,1156.62004,579.317294,"Unmodified","_AAISGENAGLVR_",NA,1155400,"QX21740GM","BIO1"
AAISGENAGLVR,2,1156.62004,579.317294,"Unmodified","_AAISGENAGLVR_",NA,1240200,"QX21752GM","BIO39"
AAISGENAGLVR,2,1156.62004,579.317294,"Unmodified","_AAISGENAGLVR_",NA,1047000,"QX21776GM","BIO29"
AAISGENAGLVR,2,1156.62004,579.317294,"Unmodified","_AAISGENAGLVR_",NA,986370,"QX21788GM","BIO101"
AAISGENAGLVR,2,1156.62004,579.317294,"Unmodified","_AAISGENAGLVR_",NA,2071200,"QX21794GM","BIO54"
AAISGENAGLVR,2,1156.62004,579.317294,"Unmodified","_AAISGENAGLVR_",NA,1636800,"QX21839GM","BIO42"
AALEGFLAALQADPPQAER,3,1967.01124,656.67769,"Unmodified","_AALEGFLAALQADPPQAER_",NA,3433100,"QX21586GM","BIO56"
AALEGFLAALQADPPQAER,3,1967.01124,656.67769,"Unmodified","_AALEGFLAALQADPPQAER_",NA,2435500,"QX21675GM","BIO99"
AALEGFLAALQADPPQAER,3,1967.01124,656.67769,"Unmodified","_AALEGFLAALQADPPQAER_",NA,509470,"QX21711GM","BIO52"
AALEGFLAALQADPPQAER,2,1967.01124,984.512896,"Unmodified","_AALEGFLAALQADPPQAER_",NA,420670,"QX21758GM","BIO90"
AALEGFLAALQADPPQAER,3,1967.01124,656.67769,"Unmodified","_AALEGFLAALQADPPQAER_",NA,780410,"QX21767GM","BIO97"
AALEGFLAALQADPPQAER,3,1967.01124,656.67769,"Unmodified","_AALEGFLAALQADPPQAER_",NA,320550,"QX21773GM","BIO67"
AALEGFLAALQADPPQAER,3,1967.01124,656.67769,"Unmodified","_AALEGFLAALQADPPQAER_",NA,4921900,"QX21806GM","BIO70"
AALGESGEQADGPK,2,1408.58715,705.300853,"Phospho (STY)","_AALGES(Phospho (STY))GEQADGPK_",120.53,55357000,"QX21466GM","BIO47"
AALGESGEQADGPK,2,1408.58715,705.300853,"Phospho (STY)","_AALGES(Phospho (STY))GEQADGPK_",92.935,12224000,"QX21469GM","BIO35"
AALGESGEQADGPK,2,1408.58715,705.300853,"Phospho (STY)","_AALGES(Phospho (STY))GEQADGPK_",123.02,53744000,"QX21484GM","BIO12"
AALGESGEQADGPK,2,1408.58715,705.300853,"Phospho (STY)","_AALGES(Phospho (STY))GEQADGPK_",74.769,28981000,"QX21487GM","BIO72"
AALGESGEQADGPK,2,1408.58715,705.300853,"Phospho (STY)","_AALGES(Phospho (STY))GEQADGPK_",128.96,35260000,"QX21493GM","BIO60"
AALGESGEQADGPK,2,1408.58715,705.300853,"Phospho (STY)","_AALGES(Phospho (STY))GEQADGPK_",82.069,2140900,"QX21502GM","BIO41"
AALGESGEQADGPK,2,1408.58715,705.300853,"Phospho (STY)","_AALGES(Phospho (STY))GEQADGPK_",84.468,36748000,"QX21502GM","BIO41"
AALGESGEQADGPK,2,1408.58715,705.300853,"Phospho (STY)","_AALGES(Phospho (STY))GEQADGPK_",119.62,30329000,"QX21511GM","BIO14"
AALGESGEQADGPK,2,1408.58715,705.300853,"Phospho (STY)","_AALGES(Phospho (STY))GEQADGPK_",142.85,57800000,"QX21514GM","BIO91"
AALGESGEQADGPK,2,1408.58715,705.300853,"Phospho (STY)","_AALGES(Phospho (STY))GEQADGPK_",86.944,4395600,"QX21517GM","BIO48"
AALGESGEQADGPK,2,1408.58715,705.300853,"Phospho (STY)","_AALGES(Phospho (STY))GEQADGPK_",141.46,62675000,"QX21517GM","BIO48"
AALGESGEQADGPK,2,1408.58715,705.300853,"Phospho (STY)","_AALGES(Phospho (STY))GEQADGPK_",148.52,51840000,"QX21520GM","BIO66"
AALGESGEQADGPK,2,1408.58715,705.300853,"Phospho (STY)","_AALGES(Phospho (STY))GEQADGPK_",109.84,21914000,"QX21523GM","BIO61"
AALGESGEQADGPK,2,1408.58715,705.300853,"Phospho (STY)","_AALGES(Phospho (STY))GEQADGPK_",72.891,26182000,"QX21556GM","BIO38"
AALGESGEQADGPK,2,1408.58715,705.300853,"Phospho (STY)","_AALGES(Phospho (STY))GEQADGPK_",110.98,53203000,"QX21559GM","BIO2"
AALGESGEQADGPK,2,1408.58715,705.300853,"Phospho (STY)","_AALGES(Phospho (STY))GEQADGPK_",126.63,40656000,"QX21562GM","BIO86"
AALGESGEQADGPK,2,1408.58715,705.300853,"Phospho (STY)","_AALGES(Phospho (STY))GEQADGPK_",103.21,39306000,"QX21565GM","BIO17"
AALGESGEQADGPK,2,1408.58715,705.300853,"Phospho (STY)","_AALGES(Phospho (STY))GEQADGPK_",110.98,50469000,"QX21568GM","BIO83"
AALGESGEQADGPK,2,1408.58715,705.300853,"Phospho (STY)","_AALGES(Phospho (STY))GEQADGPK_",112.15,41569000,"QX21571GM","BIO46"
AALGESGEQADGPK,2,1408.58715,705.300853,"Phospho (STY)","_AALGES(Phospho (STY))GEQADGPK_",173.68,37375000,"QX21577GM","BIO36"
AALGESGEQADGPK,2,1408.58715,705.300853,"Phospho (STY)","_AALGES(Phospho (STY))GEQADGPK_",84.566,40092000,"QX21583GM","BIO43"
AALGESGEQADGPK,2,1408.58715,705.300853,"Phospho (STY)","_AALGES(Phospho (STY))GEQADGPK_",116.84,6497400,"QX21586GM","BIO56"
AALGESGEQADGPK,2,1408.58715,705.300853,"Phospho (STY)","_AALGES(Phospho (STY))GEQADGPK_",138.77,95203000,"QX21586GM","BIO56"
AALGESGEQADGPK,2,1408.58715,705.300853,"Phospho (STY)","_AALGES(Phospho (STY))GEQADGPK_",84.468,2812800,"QX21589GM","BIO30"
AALGESGEQADGPK,2,1408.58715,705.300853,"Phospho (STY)","_AALGES(Phospho (STY))GEQADGPK_",142.1,49104000,"QX21589GM","BIO30"
AALGESGEQADGPK,2,1408.58715,705.300853,"Phospho (STY)","_AALGES(Phospho (STY))GEQADGPK_",96.591,18439000,"QX21595GM","BIO87"
AALGESGEQADGPK,2,1408.58715,705.300853,"Phospho (STY)","_AALGES(Phospho (STY))GEQADGPK_",119.01,59089000,"QX21601GM","BIO26"
AALGESGEQADGPK,2,1408.58715,705.300853,"Phospho (STY)","_AALGES(Phospho (STY))GEQADGPK_",110.98,43833000,"QX21607GM","BIO59"
AALGESGEQADGPK,2,1408.58715,705.300853,"Phospho (STY)","_AALGES(Phospho (STY))GEQADGPK_",73.91,3882700,"QX21610GM","BIO89"
AALGESGEQADGPK,2,1408.58715,705.300853,"Phospho (STY)","_AALGES(Phospho (STY))GEQADGPK_",92.265,77572000,"QX21610GM","BIO89"
AALGESGEQADGPK,2,1408.58715,705.300853,"Phospho (STY)","_AALGES(Phospho (STY))GEQADGPK_",124.07,54750000,"QX21613GM","BIO28"
AALGESGEQADGPK,2,1408.58715,705.300853,"Phospho (STY)","_AALGES(Phospho (STY))GEQADGPK_",105.14,32032000,"QX21619GM","BIO40"
AALGESGEQADGPK,2,1408.58715,705.300853,"Phospho (STY)","_AALGES(Phospho (STY))GEQADGPK_",151.74,12220000,"QX21625GM","BIO8"
AALGESGEQADGPK,2,1408.58715,705.300853,"Phospho (STY)","_AALGES(Phospho (STY))GEQADGPK_",93.823,36654000,"QX21631GM","BIO7"
AALGESGEQADGPK,2,1408.58715,705.300853,"Phospho (STY)","_AALGES(Phospho (STY))GEQADGPK_",76.588,3175500,"QX21634GM","BIO3"
AALGESGEQADGPK,2,1408.58715,705.300853,"Phospho (STY)","_AALGES(Phospho (STY))GEQADGPK_",122.78,65073000,"QX21634GM","BIO3"
AALGESGEQADGPK,2,1408.58715,705.300853,"Phospho (STY)","_AALGES(Phospho (STY))GEQADGPK_",124.42,63142000,"QX21637GM","BIO79"
AALGESGEQADGPK,2,1408.58715,705.300853,"Phospho (STY)","_AALGES(Phospho (STY))GEQADGPK_",131.35,28379000,"QX21640GM","BIO68"
AALGESGEQADGPK,2,1408.58715,705.300853,"Phospho (STY)","_AALGES(Phospho (STY))GEQADGPK_",92.457,30162000,"QX21652GM","BIO50"
AALGESGEQADGPK,2,1408.58715,705.300853,"Phospho (STY)","_AALGES(Phospho (STY))GEQADGPK_",68.972,37901000,"QX21678GM","BIO88"
AALGESGEQADGPK,2,1408.58715,705.300853,"Phospho (STY)","_AALGES(Phospho (STY))GEQADGPK_",92.457,27144000,"QX21684GM","BIO76"
AALGESGEQADGPK,2,1408.58715,705.300853,"Phospho (STY)","_AALGES(Phospho (STY))GEQADGPK_",113.72,48716000,"QX21687GM","BIO71"
AALGESGEQADGPK,2,1408.58715,705.300853,"Phospho (STY)","_AALGES(Phospho (STY))GEQADGPK_",94.717,38774000,"QX21690GM","BIO95"
AALGESGEQADGPK,2,1408.58715,705.300853,"Phospho (STY)","_AALGES(Phospho (STY))GEQADGPK_",77.912,1958400,"QX21699GM","BIO98"
AALGESGEQADGPK,2,1408.58715,705.300853,"Phospho (STY)","_AALGES(Phospho (STY))GEQADGPK_",110.98,24345000,"QX21708GM","BIO55"
AALGESGEQADGPK,2,1408.58715,705.300853,"Phospho (STY)","_AALGES(Phospho (STY))GEQADGPK_",97.86,3537300,"QX21711GM","BIO52"
AALGESGEQADGPK,2,1408.58715,705.300853,"Phospho (STY)","_AALGES(Phospho (STY))GEQADGPK_",103.85,51914000,"QX21711GM","BIO52"
AALGESGEQADGPK,2,1408.58715,705.300853,"Phospho (STY)","_AALGES(Phospho (STY))GEQADGPK_",76.588,2795700,"QX21720GM","BIO58"
AALGESGEQADGPK,2,1408.58715,705.300853,"Phospho (STY)","_AALGES(Phospho (STY))GEQADGPK_",139.66,37675000,"QX21720GM","BIO58"
AALGESGEQADGPK,2,1408.58715,705.300853,"Phospho (STY)","_AALGES(Phospho (STY))GEQADGPK_",95.651,43493000,"QX21723GM","BIO96"
AALGESGEQADGPK,2,1408.58715,705.300853,"Phospho (STY)","_AALGES(Phospho (STY))GEQADGPK_",67.964,15737000,"QX21746GM","BIO105"
AALGESGEQADGPK,2,1408.58715,705.300853,"Phospho (STY)","_AALGES(Phospho (STY))GEQADGPK_",78.814,4838200,"QX21758GM","BIO90"
AALGESGEQADGPK,2,1408.58715,705.300853,"Phospho (STY)","_AALGES(Phospho (STY))GEQADGPK_",94.717,78460000,"QX21758GM","BIO90"
AALGESGEQADGPK,2,1408.58715,705.300853,"Phospho (STY)","_AALGES(Phospho (STY))GEQADGPK_",111.12,29019000,"QX21764GM","BIO53"
AALGESGEQADGPK,2,1408.58715,705.300853,"Phospho (STY)","_AALGES(Phospho (STY))GEQADGPK_",79.875,6165100,"QX21767GM","BIO97"
AALGESGEQADGPK,2,1408.58715,705.300853,"Phospho (STY)","_AALGES(Phospho (STY))GEQADGPK_",189.99,73344000,"QX21767GM","BIO97"
AALGESGEQADGPK,2,1408.58715,705.300853,"Phospho (STY)","_AALGES(Phospho (STY))GEQADGPK_",78.763,2292900,"QX21770GM","BIO102"
AALGESGEQADGPK,2,1408.58715,705.300853,"Phospho (STY)","_AALGES(Phospho (STY))GEQADGPK_",83.729,36724000,"QX21773GM","BIO67"
AALGESGEQADGPK,2,1408.58715,705.300853,"Phospho (STY)","_AALGES(Phospho (STY))GEQADGPK_",73.91,29042000,"QX21788GM","BIO101"
AALGESGEQADGPK,2,1408.58715,705.300853,"Phospho (STY)","_AALGES(Phospho (STY))GEQADGPK_",76.759,3279900,"QX21791GM","BIO78"
AALGESGEQADGPK,2,1408.58715,705.300853,"Phospho (STY)","_AALGES(Phospho (STY))GEQADGPK_",92.939,17489000,"QX21794GM","BIO54"
AALGESGEQADGPK,2,1408.58715,705.300853,"Phospho (STY)","_AALGES(Phospho (STY))GEQADGPK_",82.908,41921000,"QX21797GM","BIO108"
AALGESGEQADGPK,2,1408.58715,705.300853,"Phospho (STY)","_AALGES(Phospho (STY))GEQADGPK_",103.76,46206000,"QX21806GM","BIO70"
AALGESGEQADGPK,2,1408.58715,705.300853,"Phospho (STY)","_AALGES(Phospho (STY))GEQADGPK_",95.651,20182000,"QX21818GM","BIO100"
AALGESGEQADGPK,2,1408.58715,705.300853,"Phospho (STY)","_AALGES(Phospho (STY))GEQADGPK_",99.941,20001000,"QX21824GM","BIO75"
AALGESGEQADGPK,2,1408.58715,705.300853,"Phospho (STY)","_AALGES(Phospho (STY))GEQADGPK_",67.115,26639000,"QX21830GM","BIO107"
AALGESGEQADGPK,2,1408.58715,705.300853,"Phospho (STY)","_AALGES(Phospho (STY))GEQADGPK_",120.53,33883000,"QX21833GM","BIO103"
AALGESGEQADGPK,2,1408.58715,705.300853,"Phospho (STY)","_AALGES(Phospho (STY))GEQADGPK_",133.48,23459000,"QX21839GM","BIO42"
AALGESGEQADGPK,2,1408.58715,705.300853,"Phospho (STY)","_AALGES(Phospho (STY))GEQADGPK_",76.759,46136000,"QX21851GM","BIO81"
AALGESGEQADGPK,2,1408.58715,705.300853,"Phospho (STY)","_AALGES(Phospho (STY))GEQADGPK_",NA,19039000,"QX21460GM","BIO18"
AALGESGEQADGPK,2,1408.58715,705.300853,"Phospho (STY)","_AALGES(Phospho (STY))GEQADGPK_",NA,1441900,"QX21460GM","BIO18"
AALGESGEQADGPK,2,1408.58715,705.300853,"Phospho (STY)","_AALGES(Phospho (STY))GEQADGPK_",NA,4158300,"QX21466GM","BIO47"
AALGESGEQADGPK,2,1408.58715,705.300853,"Phospho (STY)","_AALGES(Phospho (STY))GEQADGPK_",NA,990570,"QX21469GM","BIO35"
AALGESGEQADGPK,2,1408.58715,705.300853,"Phospho (STY)","_AALGES(Phospho (STY))GEQADGPK_",NA,2816400,"QX21472GM","BIO27"
AALGESGEQADGPK,2,1408.58715,705.300853,"Phospho (STY)","_AALGES(Phospho (STY))GEQADGPK_",NA,3248800,"QX21484GM","BIO12"
AALGESGEQADGPK,2,1408.58715,705.300853,"Phospho (STY)","_AALGES(Phospho (STY))GEQADGPK_",NA,2212200,"QX21487GM","BIO72"
AALGESGEQADGPK,2,1408.58715,705.300853,"Phospho (STY)","_AALGES(Phospho (STY))GEQADGPK_",NA,11451000,"QX21490GM","BIO23"
AALGESGEQADGPK,2,1408.58715,705.300853,"Phospho (STY)","_AALGES(Phospho (STY))GEQADGPK_",NA,733300,"QX21490GM","BIO23"
AALGESGEQADGPK,2,1408.58715,705.300853,"Phospho (STY)","_AALGES(Phospho (STY))GEQADGPK_",NA,22682000,"QX21508GM","BIO80"
AALGESGEQADGPK,2,1408.58715,705.300853,"Phospho (STY)","_AALGES(Phospho (STY))GEQADGPK_",NA,1728800,"QX21508GM","BIO80"
AALGESGEQADGPK,2,1408.58715,705.300853,"Phospho (STY)","_AALGES(Phospho (STY))GEQADGPK_",NA,1648700,"QX21511GM","BIO14"
AALGESGEQADGPK,2,1408.58715,705.300853,"Phospho (STY)","_AALGES(Phospho (STY))GEQADGPK_",NA,4316300,"QX21514GM","BIO91"
AALGESGEQADGPK,2,1408.58715,705.300853,"Phospho (STY)","_AALGES(Phospho (STY))GEQADGPK_",NA,4013400,"QX21520GM","BIO66"
AALGESGEQADGPK,2,1408.58715,705.300853,"Phospho (STY)","_AALGES(Phospho (STY))GEQADGPK_",NA,6544500,"QX21526GM","BIO85"
AALGESGEQADGPK,2,1408.58715,705.300853,"Phospho (STY)","_AALGES(Phospho (STY))GEQADGPK_",NA,987840,"QX21556GM","BIO38"
AALGESGEQADGPK,2,1408.58715,705.300853,"Phospho (STY)","_AALGES(Phospho (STY))GEQADGPK_",NA,3474600,"QX21559GM","BIO2"
AALGESGEQADGPK,2,1408.58715,705.300853,"Phospho (STY)","_AALGES(Phospho (STY))GEQADGPK_",NA,2725500,"QX21562GM","BIO86"
AALGESGEQADGPK,2,1408.58715,705.300853,"Phospho (STY)","_AALGES(Phospho (STY))GEQADGPK_",NA,1989700,"QX21565GM","BIO17"
AALGESGEQADGPK,2,1408.58715,705.300853,"Phospho (STY)","_AALGES(Phospho (STY))GEQADGPK_",NA,3345900,"QX21568GM","BIO83"
AALGESGEQADGPK,2,1408.58715,705.300853,"Phospho (STY)","_AALGES(Phospho (STY))GEQADGPK_",NA,2552100,"QX21571GM","BIO46"
AALGESGEQADGPK,2,1408.58715,705.300853,"Phospho (STY)","_AALGES(Phospho (STY))GEQADGPK_",NA,2349600,"QX21577GM","BIO36"
AALGESGEQADGPK,2,1408.58715,705.300853,"Phospho (STY)","_AALGES(Phospho (STY))GEQADGPK_",NA,1708000,"QX21580GM","BIO31"
AALGESGEQADGPK,2,1408.58715,705.300853,"Phospho (STY)","_AALGES(Phospho (STY))GEQADGPK_",NA,2403200,"QX21583GM","BIO43"
AALGESGEQADGPK,2,1408.58715,705.300853,"Phospho (STY)","_AALGES(Phospho (STY))GEQADGPK_",NA,24470000,"QX21592GM","BIO77"
AALGESGEQADGPK,2,1408.58715,705.300853,"Phospho (STY)","_AALGES(Phospho (STY))GEQADGPK_",NA,1440000,"QX21592GM","BIO77"
AALGESGEQADGPK,2,1408.58715,705.300853,"Phospho (STY)","_AALGES(Phospho (STY))GEQADGPK_",NA,1205400,"QX21595GM","BIO87"
AALGESGEQADGPK,2,1408.58715,705.300853,"Phospho (STY)","_AALGES(Phospho (STY))GEQADGPK_",NA,2933800,"QX21601GM","BIO26"
AALGESGEQADGPK,2,1408.58715,705.300853,"Phospho (STY)","_AALGES(Phospho (STY))GEQADGPK_",NA,1114500,"QX21607GM","BIO59"
AALGESGEQADGPK,2,1408.58715,705.300853,"Phospho (STY)","_AALGES(Phospho (STY))GEQADGPK_",NA,2722900,"QX21613GM","BIO28"
AALGESGEQADGPK,2,1408.58715,705.300853,"Phospho (STY)","_AALGES(Phospho (STY))GEQADGPK_",NA,43944000,"QX21616GM","BIO51"
AALGESGEQADGPK,2,1408.58715,705.300853,"Phospho (STY)","_AALGES(Phospho (STY))GEQADGPK_",NA,2553000,"QX21616GM","BIO51"
AALGESGEQADGPK,2,1408.58715,705.300853,"Phospho (STY)","_AALGES(Phospho (STY))GEQADGPK_",NA,1448600,"QX21619GM","BIO40"
AALGESGEQADGPK,2,1408.58715,705.300853,"Phospho (STY)","_AALGES(Phospho (STY))GEQADGPK_",NA,1046000,"QX21625GM","BIO8"
AALGESGEQADGPK,2,1408.58715,705.300853,"Phospho (STY)","_AALGES(Phospho (STY))GEQADGPK_",NA,2121200,"QX21631GM","BIO7"
AALGESGEQADGPK,2,1408.58715,705.300853,"Phospho (STY)","_AALGES(Phospho (STY))GEQADGPK_",NA,5014200,"QX21637GM","BIO79"
AALGESGEQADGPK,2,1408.58715,705.300853,"Phospho (STY)","_AALGES(Phospho (STY))GEQADGPK_",NA,1673300,"QX21640GM","BIO68"
AALGESGEQADGPK,2,1408.58715,705.300853,"Phospho (STY)","_AALGES(Phospho (STY))GEQADGPK_",NA,30683000,"QX21649GM","BIO33"
AALGESGEQADGPK,2,1408.58715,705.300853,"Phospho (STY)","_AALGES(Phospho (STY))GEQADGPK_",NA,1348900,"QX21649GM","BIO33"
AALGESGEQADGPK,2,1408.58715,705.300853,"Phospho (STY)","_AALGES(Phospho (STY))GEQADGPK_",NA,1132200,"QX21652GM","BIO50"
AALGESGEQADGPK,2,1408.58715,705.300853,"Phospho (STY)","_AALGES(Phospho (STY))GEQADGPK_",NA,1941600,"QX21655GM","BIO93"
AALGESGEQADGPK,2,1408.58715,705.300853,"Phospho (STY)","_AALGES(Phospho (STY))GEQADGPK_",NA,1349200,"QX21672GM","BIO20"
AALGESGEQADGPK,2,1408.58715,705.300853,"Phospho (STY)","_AALGES(Phospho (STY))GEQADGPK_",NA,2291800,"QX21678GM","BIO88"
AALGESGEQADGPK,2,1408.58715,705.300853,"Phospho (STY)","_AALGES(Phospho (STY))GEQADGPK_",NA,2480800,"QX21684GM","BIO76"
AALGESGEQADGPK,2,1408.58715,705.300853,"Phospho (STY)","_AALGES(Phospho (STY))GEQADGPK_",NA,2647400,"QX21687GM","BIO71"
AALGESGEQADGPK,2,1408.58715,705.300853,"Phospho (STY)","_AALGES(Phospho (STY))GEQADGPK_",NA,2464600,"QX21690GM","BIO95"
AALGESGEQADGPK,2,1408.58715,705.300853,"Phospho (STY)","_AALGES(Phospho (STY))GEQADGPK_",NA,6714200,"QX21693GM","BIO13"
AALGESGEQADGPK,2,1408.58715,705.300853,"Phospho (STY)","_AALGES(Phospho (STY))GEQADGPK_",NA,348740,"QX21693GM","BIO13"
AALGESGEQADGPK,2,1408.58715,705.300853,"Phospho (STY)","_AALGES(Phospho (STY))GEQADGPK_",NA,13561000,"QX21696GM","BIO94"
AALGESGEQADGPK,2,1408.58715,705.300853,"Phospho (STY)","_AALGES(Phospho (STY))GEQADGPK_",NA,815210,"QX21696GM","BIO94"
AALGESGEQADGPK,2,1408.58715,705.300853,"Phospho (STY)","_AALGES(Phospho (STY))GEQADGPK_",NA,1854300,"QX21708GM","BIO55"
AALGESGEQADGPK,2,1408.58715,705.300853,"Phospho (STY)","_AALGES(Phospho (STY))GEQADGPK_",NA,3824400,"QX21714GM","BIO10"
AALGESGEQADGPK,2,1408.58715,705.300853,"Phospho (STY)","_AALGES(Phospho (STY))GEQADGPK_",NA,1499400,"QX21723GM","BIO96"
AALGESGEQADGPK,2,1408.58715,705.300853,"Phospho (STY)","_AALGES(Phospho (STY))GEQADGPK_",NA,1323700,"QX21740GM","BIO1"
AALGESGEQADGPK,2,1408.58715,705.300853,"Phospho (STY)","_AALGES(Phospho (STY))GEQADGPK_",NA,2965400,"QX21749GM","BIO62"
AALGESGEQADGPK,2,1408.58715,705.300853,"Phospho (STY)","_AALGES(Phospho (STY))GEQADGPK_",NA,32997000,"QX21770GM","BIO102"
AALGESGEQADGPK,2,1408.58715,705.300853,"Phospho (STY)","_AALGES(Phospho (STY))GEQADGPK_",NA,1928100,"QX21773GM","BIO67"
AALGESGEQADGPK,2,1408.58715,705.300853,"Phospho (STY)","_AALGES(Phospho (STY))GEQADGPK_",NA,2129100,"QX21776GM","BIO29"
AALGESGEQADGPK,2,1408.58715,705.300853,"Phospho (STY)","_AALGES(Phospho (STY))GEQADGPK_",NA,1404900,"QX21782GM","BIO73"
AALGESGEQADGPK,2,1408.58715,705.300853,"Phospho (STY)","_AALGES(Phospho (STY))GEQADGPK_",NA,1078500,"QX21788GM","BIO101"
AALGESGEQADGPK,2,1408.58715,705.300853,"Phospho (STY)","_AALGES(Phospho (STY))GEQADGPK_",NA,55902000,"QX21791GM","BIO78"
AALGESGEQADGPK,2,1408.58715,705.300853,"Phospho (STY)","_AALGES(Phospho (STY))GEQADGPK_",NA,1335500,"QX21794GM","BIO54"
AALGESGEQADGPK,2,1408.58715,705.300853,"Phospho (STY)","_AALGES(Phospho (STY))GEQADGPK_",NA,2206800,"QX21797GM","BIO108"
AALGESGEQADGPK,2,1408.58715,705.300853,"Phospho (STY)","_AALGES(Phospho (STY))GEQADGPK_",NA,3186100,"QX21806GM","BIO70"
AALGESGEQADGPK,2,1408.58715,705.300853,"Phospho (STY)","_AALGES(Phospho (STY))GEQADGPK_",NA,933350,"QX21818GM","BIO100"
AALGESGEQADGPK,2,1408.58715,705.300853,"Phospho (STY)","_AALGES(Phospho (STY))GEQADGPK_",NA,1742300,"QX21842GM","BIO49"
AALGESGEQADGPK,2,1408.58715,705.300853,"Phospho (STY)","_AALGES(Phospho (STY))GEQADGPK_",NA,13160000,"QX21845GM","BIO5"
AALSMCK,2,779.36698,390.690767,"Unmodified","_AALSMCK_",73.039,NA,"QX21800GM","BIO45"
AAMVGMLANFLGFR,2,1528.75304,765.383797,"2 Oxidation (M)","_AAM(Oxidation (M))VGM(Oxidation (M))LANFLGFR_",45.137,1038300,"QX21776GM","BIO29"
AAMVGMLANFLGFR,2,1528.75304,765.383797,"2 Oxidation (M)","_AAM(Oxidation (M))VGM(Oxidation (M))LANFLGFR_",NA,854540,"QX21803GM","BIO106"
AAMVGMLANFLGFR,2,1528.75304,765.383797,"2 Oxidation (M)","_AAM(Oxidation (M))VGM(Oxidation (M))LANFLGFR_",NA,943680,"QX21830GM","BIO107"
AAMVGMLANFLGFR,2,1512.75813,757.386339,"Oxidation (M)","_AAM(Oxidation (M))VGMLANFLGFR_",72.79,774510,"QX21562GM","BIO86"
AAMVGMLANFLGFR,2,1512.75813,757.386339,"Oxidation (M)","_AAMVGM(Oxidation (M))LANFLGFR_",76.465,1797200,"QX21800GM","BIO45"
AAMVGMLANFLGFR,2,1512.75813,757.386339,"Oxidation (M)","_AAMVGM(Oxidation (M))LANFLGFR_",87.913,3921400,"QX21851GM","BIO81"
AAMVGMLANFLGFR,2,1512.75813,757.386339,"Oxidation (M)","_AAM(Oxidation (M))VGMLANFLGFR_",NA,353740,"QX21466GM","BIO47"
AAMVGMLANFLGFR,2,1512.75813,757.386339,"Oxidation (M)","_AAM(Oxidation (M))VGMLANFLGFR_",NA,336950,"QX21472GM","BIO27"
AAMVGMLANFLGFR,2,1512.75813,757.386339,"Oxidation (M)","_AAM(Oxidation (M))VGMLANFLGFR_",NA,444680,"QX21493GM","BIO60"
AAMVGMLANFLGFR,2,1512.75813,757.386339,"Oxidation (M)","_AAMVGM(Oxidation (M))LANFLGFR_",NA,812910,"QX21571GM","BIO46"
AAMVGMLANFLGFR,2,1512.75813,757.386339,"Oxidation (M)","_AAMVGM(Oxidation (M))LANFLGFR_",NA,189340,"QX21580GM","BIO31"
AAMVGMLANFLGFR,2,1512.75813,757.386339,"Oxidation (M)","_AAMVGM(Oxidation (M))LANFLGFR_",NA,507930,"QX21595GM","BIO87"
AAMVGMLANFLGFR,2,1512.75813,757.386339,"Oxidation (M)","_AAM(Oxidation (M))VGMLANFLGFR_",NA,220650,"QX21595GM","BIO87"
AAMVGMLANFLGFR,2,1512.75813,757.386339,"Oxidation (M)","_AAMVGM(Oxidation (M))LANFLGFR_",NA,344320,"QX21634GM","BIO3"
AAMVGMLANFLGFR,2,1512.75813,757.386339,"Oxidation (M)","_AAMVGM(Oxidation (M))LANFLGFR_",NA,435060,"QX21655GM","BIO93"
AAMVGMLANFLGFR,2,1512.75813,757.386339,"Oxidation (M)","_AAMVGM(Oxidation (M))LANFLGFR_",NA,475580,"QX21675GM","BIO99"
AAMVGMLANFLGFR,2,1512.75813,757.386339,"Oxidation (M)","_AAMVGM(Oxidation (M))LANFLGFR_",NA,388850,"QX21684GM","BIO76"
AAMVGMLANFLGFR,2,1512.75813,757.386339,"Oxidation (M)","_AAMVGM(Oxidation (M))LANFLGFR_",NA,749950,"QX21690GM","BIO95"
AAMVGMLANFLGFR,2,1512.75813,757.386339,"Oxidation (M)","_AAMVGM(Oxidation (M))LANFLGFR_",NA,523300,"QX21708GM","BIO55"
AAMVGMLANFLGFR,2,1512.75813,757.386339,"Oxidation (M)","_AAMVGM(Oxidation (M))LANFLGFR_",NA,209600,"QX21711GM","BIO52"
AAMVGMLANFLGFR,2,1512.75813,757.386339,"Oxidation (M)","_AAMVGM(Oxidation (M))LANFLGFR_",NA,380550,"QX21714GM","BIO10"
AAMVGMLANFLGFR,2,1512.75813,757.386339,"Oxidation (M)","_AAMVGM(Oxidation (M))LANFLGFR_",NA,1345600,"QX21717GM","BIO22"
AAMVGMLANFLGFR,2,1512.75813,757.386339,"Oxidation (M)","_AAMVGM(Oxidation (M))LANFLGFR_",NA,207960,"QX21720GM","BIO58"
AAMVGMLANFLGFR,2,1512.75813,757.386339,"Oxidation (M)","_AAMVGM(Oxidation (M))LANFLGFR_",NA,328440,"QX21755GM","BIO37"
AAMVGMLANFLGFR,2,1512.75813,757.386339,"Oxidation (M)","_AAMVGM(Oxidation (M))LANFLGFR_",NA,539160,"QX21758GM","BIO90"
AAMVGMLANFLGFR,2,1512.75813,757.386339,"Oxidation (M)","_AAMVGM(Oxidation (M))LANFLGFR_",NA,360200,"QX21776GM","BIO29"
AAMVGMLANFLGFR,2,1512.75813,757.386339,"Oxidation (M)","_AAMVGM(Oxidation (M))LANFLGFR_",NA,375510,"QX21782GM","BIO73"
AAMVGMLANFLGFR,2,1512.75813,757.386339,"Oxidation (M)","_AAMVGM(Oxidation (M))LANFLGFR_",NA,596060,"QX21788GM","BIO101"
AAMVGMLANFLGFR,2,1512.75813,757.386339,"Oxidation (M)","_AAMVGM(Oxidation (M))LANFLGFR_",NA,570390,"QX21791GM","BIO78"
AAMVGMLANFLGFR,2,1512.75813,757.386339,"Oxidation (M)","_AAMVGM(Oxidation (M))LANFLGFR_",NA,1384000,"QX21797GM","BIO108"
AAMVGMLANFLGFR,2,1512.75813,757.386339,"Oxidation (M)","_AAMVGM(Oxidation (M))LANFLGFR_",NA,456500,"QX21803GM","BIO106"
AAMVGMLANFLGFR,2,1512.75813,757.386339,"Oxidation (M)","_AAM(Oxidation (M))VGMLANFLGFR_",NA,400700,"QX21803GM","BIO106"
AAMVGMLANFLGFR,2,1512.75813,757.386339,"Oxidation (M)","_AAMVGM(Oxidation (M))LANFLGFR_",NA,1223600,"QX21806GM","BIO70"
AAMVGMLANFLGFR,2,1512.75813,757.386339,"Oxidation (M)","_AAMVGM(Oxidation (M))LANFLGFR_",NA,603830,"QX21812GM","BIO64"
AAMVGMLANFLGFR,2,1512.75813,757.386339,"Oxidation (M)","_AAM(Oxidation (M))VGMLANFLGFR_",NA,1683800,"QX21830GM","BIO107"
AAMVGMLANFLGFR,2,1512.75813,757.386339,"Oxidation (M)","_AAMVGM(Oxidation (M))LANFLGFR_",NA,239360,"QX21839GM","BIO42"
AAMVGMLANFLGFR,2,1512.75813,757.386339,"Oxidation (M)","_AAMVGM(Oxidation (M))LANFLGFR_",NA,259540,"QX21842GM","BIO49"
AANEVSSADVK,2,1089.53022,545.772385,"Unmodified","_AANEVSSADVK_",70.1,4712400,"QX21586GM","BIO56"
AANEVSSADVK,2,1089.53022,545.772385,"Unmodified","_AANEVSSADVK_",72.643,3491300,"QX21595GM","BIO87"
AANEVSSADVK,2,1089.53022,545.772385,"Unmodified","_AANEVSSADVK_",NA,1321500,"QX21517GM","BIO48"
AANEVSSADVK,2,1089.53022,545.772385,"Unmodified","_AANEVSSADVK_",NA,1099600,"QX21520GM","BIO66"
AANEVSSADVK,2,1089.53022,545.772385,"Unmodified","_AANEVSSADVK_",NA,1284300,"QX21568GM","BIO83"
AANEVSSADVK,2,1089.53022,545.772385,"Unmodified","_AANEVSSADVK_",NA,1736800,"QX21720GM","BIO58"
AANEVSSADVK,2,1089.53022,545.772385,"Unmodified","_AANEVSSADVK_",NA,2374600,"QX21758GM","BIO90"
AANEVSSADVK,2,1089.53022,545.772385,"Unmodified","_AANEVSSADVK_",NA,700560,"QX21764GM","BIO53"
AANEVSSADVK,2,1089.53022,545.772385,"Unmodified","_AANEVSSADVK_",NA,3554800,"QX21767GM","BIO97"
AANEVSSADVK,2,1089.53022,545.772385,"Unmodified","_AANEVSSADVK_",NA,2617700,"QX21773GM","BIO67"
AANEVSSADVK,2,1089.53022,545.772385,"Unmodified","_AANEVSSADVK_",NA,739940,"QX21782GM","BIO73"
AANEVSSADVK,2,1089.53022,545.772385,"Unmodified","_AANEVSSADVK_",NA,3092400,"QX21806GM","BIO70"
AANEVSSADVK,2,1089.53022,545.772385,"Unmodified","_AANEVSSADVK_",NA,551000,"QX21818GM","BIO100"
AANEVSSADVK,2,1089.53022,545.772385,"Unmodified","_AANEVSSADVK_",NA,1909300,"QX21830GM","BIO107"
AANEVSSADVK,2,1089.53022,545.772385,"Unmodified","_AANEVSSADVK_",NA,2866700,"QX21851GM","BIO81"
AANEVSSADVK,2,1169.49655,585.75555,"Phospho (STY)","_AANEVS(Phospho (STY))SADVK_",124.12,8226700,"QX21466GM","BIO47"
AANEVSSADVK,2,1169.49655,585.75555,"Phospho (STY)","_AANEVS(Phospho (STY))SADVK_",99.215,5830400,"QX21493GM","BIO60"
AANEVSSADVK,2,1169.49655,585.75555,"Phospho (STY)","_AANEVS(Phospho (STY))SADVK_",96.64,4651000,"QX21517GM","BIO48"
AANEVSSADVK,2,1169.49655,585.75555,"Phospho (STY)","_AANEVS(Phospho (STY))SADVK_",96.64,3275000,"QX21559GM","BIO2"
AANEVSSADVK,2,1169.49655,585.75555,"Phospho (STY)","_AANEVSS(Phospho (STY))ADVK_",110.66,5125900,"QX21586GM","BIO56"
AANEVSSADVK,2,1169.49655,585.75555,"Phospho (STY)","_AANEVSS(Phospho (STY))ADVK_",110.66,3787900,"QX21637GM","BIO79"
AANEVSSADVK,2,1169.49655,585.75555,"Phospho (STY)","_AANEVS(Phospho (STY))SADVK_",111.63,6563400,"QX21758GM","BIO90"
AANEVSSADVK,2,1169.49655,585.75555,"Phospho (STY)","_AANEVS(Phospho (STY))SADVK_",NA,2621500,"QX21460GM","BIO18"
AANEVSSADVK,2,1169.49655,585.75555,"Phospho (STY)","_AANEVS(Phospho (STY))SADVK_",NA,1557800,"QX21469GM","BIO35"
AANEVSSADVK,2,1169.49655,585.75555,"Phospho (STY)","_AANEVS(Phospho (STY))SADVK_",NA,3766700,"QX21484GM","BIO12"
AANEVSSADVK,2,1169.49655,585.75555,"Phospho (STY)","_AANEVS(Phospho (STY))SADVK_",NA,2719300,"QX21487GM","BIO72"
AANEVSSADVK,2,1169.49655,585.75555,"Phospho (STY)","_AANEVS(Phospho (STY))SADVK_",NA,859040,"QX21490GM","BIO23"
AANEVSSADVK,2,1169.49655,585.75555,"Phospho (STY)","_AANEVS(Phospho (STY))SADVK_",NA,3259500,"QX21502GM","BIO41"
AANEVSSADVK,2,1169.49655,585.75555,"Phospho (STY)","_AANEVS(Phospho (STY))SADVK_",NA,1858400,"QX21508GM","BIO80"
AANEVSSADVK,2,1169.49655,585.75555,"Phospho (STY)","_AANEVS(Phospho (STY))SADVK_",NA,2546000,"QX21511GM","BIO14"
AANEVSSADVK,2,1169.49655,585.75555,"Phospho (STY)","_AANEVS(Phospho (STY))SADVK_",NA,5260500,"QX21514GM","BIO91"
AANEVSSADVK,2,1169.49655,585.75555,"Phospho (STY)","_AANEVS(Phospho (STY))SADVK_",NA,5111900,"QX21520GM","BIO66"
AANEVSSADVK,2,1169.49655,585.75555,"Phospho (STY)","_AANEVS(Phospho (STY))SADVK_",NA,1219000,"QX21556GM","BIO38"
AANEVSSADVK,2,1169.49655,585.75555,"Phospho (STY)","_AANEVS(Phospho (STY))SADVK_",NA,2525200,"QX21562GM","BIO86"
AANEVSSADVK,2,1169.49655,585.75555,"Phospho (STY)","_AANEVS(Phospho (STY))SADVK_",NA,1447500,"QX21565GM","BIO17"
AANEVSSADVK,2,1169.49655,585.75555,"Phospho (STY)","_AANEVS(Phospho (STY))SADVK_",NA,2539700,"QX21568GM","BIO83"
AANEVSSADVK,2,1169.49655,585.75555,"Phospho (STY)","_AANEVS(Phospho (STY))SADVK_",NA,2713400,"QX21571GM","BIO46"
AANEVSSADVK,2,1169.49655,585.75555,"Phospho (STY)","_AANEVS(Phospho (STY))SADVK_",NA,2040600,"QX21577GM","BIO36"
AANEVSSADVK,2,1169.49655,585.75555,"Phospho (STY)","_AANEVS(Phospho (STY))SADVK_",NA,2845200,"QX21583GM","BIO43"
AANEVSSADVK,2,1169.49655,585.75555,"Phospho (STY)","_AANEVS(Phospho (STY))SADVK_",NA,2419300,"QX21589GM","BIO30"
AANEVSSADVK,2,1169.49655,585.75555,"Phospho (STY)","_AANEVS(Phospho (STY))SADVK_",NA,2299200,"QX21592GM","BIO77"
AANEVSSADVK,2,1169.49655,585.75555,"Phospho (STY)","_AANEVS(Phospho (STY))SADVK_",NA,2609100,"QX21601GM","BIO26"
AANEVSSADVK,2,1169.49655,585.75555,"Phospho (STY)","_AANEVS(Phospho (STY))SADVK_",NA,4752200,"QX21610GM","BIO89"
AANEVSSADVK,2,1169.49655,585.75555,"Phospho (STY)","_AANEVS(Phospho (STY))SADVK_",NA,1860900,"QX21640GM","BIO68"
AANEVSSADVK,2,1169.49655,585.75555,"Phospho (STY)","_AANEVS(Phospho (STY))SADVK_",NA,1260900,"QX21649GM","BIO33"
AANEVSSADVK,2,1169.49655,585.75555,"Phospho (STY)","_AANEVS(Phospho (STY))SADVK_",NA,1150600,"QX21652GM","BIO50"
AANEVSSADVK,2,1169.49655,585.75555,"Phospho (STY)","_AANEVS(Phospho (STY))SADVK_",NA,2280500,"QX21678GM","BIO88"
AANEVSSADVK,2,1169.49655,585.75555,"Phospho (STY)","_AANEVS(Phospho (STY))SADVK_",NA,3716900,"QX21684GM","BIO76"
AANEVSSADVK,2,1169.49655,585.75555,"Phospho (STY)","_AANEVS(Phospho (STY))SADVK_",NA,2726200,"QX21690GM","BIO95"
AANEVSSADVK,2,1169.49655,585.75555,"Phospho (STY)","_AANEVS(Phospho (STY))SADVK_",NA,2176500,"QX21708GM","BIO55"
AANEVSSADVK,2,1169.49655,585.75555,"Phospho (STY)","_AANEVS(Phospho (STY))SADVK_",NA,4489200,"QX21711GM","BIO52"
AANEVSSADVK,2,1169.49655,585.75555,"Phospho (STY)","_AANEVS(Phospho (STY))SADVK_",NA,3653400,"QX21720GM","BIO58"
AANEVSSADVK,2,1169.49655,585.75555,"Phospho (STY)","_AANEVS(Phospho (STY))SADVK_",NA,1296400,"QX21723GM","BIO96"
AANEVSSADVK,2,1169.49655,585.75555,"Phospho (STY)","_AANEVS(Phospho (STY))SADVK_",NA,2199000,"QX21764GM","BIO53"
AANEVSSADVK,2,1169.49655,585.75555,"Phospho (STY)","_AANEVS(Phospho (STY))SADVK_",NA,4738900,"QX21767GM","BIO97"
AANEVSSADVK,2,1169.49655,585.75555,"Phospho (STY)","_AANEVS(Phospho (STY))SADVK_",NA,3123900,"QX21770GM","BIO102"
AANEVSSADVK,2,1169.49655,585.75555,"Phospho (STY)","_AANEVS(Phospho (STY))SADVK_",NA,2817800,"QX21773GM","BIO67"
AANEVSSADVK,2,1169.49655,585.75555,"Phospho (STY)","_AANEVS(Phospho (STY))SADVK_",NA,1515100,"QX21788GM","BIO101"
AANEVSSADVK,2,1169.49655,585.75555,"Phospho (STY)","_AANEVS(Phospho (STY))SADVK_",NA,3899600,"QX21797GM","BIO108"
AANEVSSADVK,2,1169.49655,585.75555,"Phospho (STY)","_AANEVS(Phospho (STY))SADVK_",NA,2467300,"QX21806GM","BIO70"
AANEVSSADVK,2,1169.49655,585.75555,"Phospho (STY)","_AANEVS(Phospho (STY))SADVK_",NA,1451400,"QX21818GM","BIO100"
AANEVSSADVK,2,1169.49655,585.75555,"Phospho (STY)","_AANEVS(Phospho (STY))SADVK_",NA,1017600,"QX21824GM","BIO75"
AANEVSSADVK,2,1169.49655,585.75555,"Phospho (STY)","_AANEVS(Phospho (STY))SADVK_",NA,1344600,"QX21830GM","BIO107"
AANEVSSADVK,2,1169.49655,585.75555,"Phospho (STY)","_AANEVS(Phospho (STY))SADVK_",NA,4538100,"QX21851GM","BIO81"
AAPSVTLFPPSSEELQANK,2,1985.01057,993.512562,"Unmodified","_AAPSVTLFPPSSEELQANK_",61.11,5323000,"QX21472GM","BIO27"
AAPSVTLFPPSSEELQANK,3,1985.01057,662.677467,"Unmodified","_AAPSVTLFPPSSEELQANK_",39.385,3582900,"QX21472GM","BIO27"
AAPSVTLFPPSSEELQANK,3,1985.01057,662.677467,"Unmodified","_AAPSVTLFPPSSEELQANK_",33.405,2926100,"QX21490GM","BIO23"
AAPSVTLFPPSSEELQANK,2,1985.01057,993.512562,"Unmodified","_AAPSVTLFPPSSEELQANK_",73.881,3807900,"QX21490GM","BIO23"
AAPSVTLFPPSSEELQANK,2,1985.01057,993.512562,"Unmodified","_AAPSVTLFPPSSEELQANK_",79.492,2429000,"QX21508GM","BIO80"
AAPSVTLFPPSSEELQANK,3,1985.01057,662.677467,"Unmodified","_AAPSVTLFPPSSEELQANK_",31.462,2890600,"QX21511GM","BIO14"
AAPSVTLFPPSSEELQANK,3,1985.01057,662.677467,"Unmodified","_AAPSVTLFPPSSEELQANK_",38.417,NA,"QX21514GM","BIO91"
AAPSVTLFPPSSEELQANK,3,1985.01057,662.677467,"Unmodified","_AAPSVTLFPPSSEELQANK_",54.103,NA,"QX21523GM","BIO61"
AAPSVTLFPPSSEELQANK,2,1985.01057,993.512562,"Unmodified","_AAPSVTLFPPSSEELQANK_",85.845,3968000,"QX21556GM","BIO38"
AAPSVTLFPPSSEELQANK,3,1985.01057,662.677467,"Unmodified","_AAPSVTLFPPSSEELQANK_",25.186,2403000,"QX21556GM","BIO38"
AAPSVTLFPPSSEELQANK,2,1985.01057,993.512562,"Unmodified","_AAPSVTLFPPSSEELQANK_",58.487,5369700,"QX21559GM","BIO2"
AAPSVTLFPPSSEELQANK,3,1985.01057,662.677467,"Unmodified","_AAPSVTLFPPSSEELQANK_",42.633,4112900,"QX21559GM","BIO2"
AAPSVTLFPPSSEELQANK,3,1985.01057,662.677467,"Unmodified","_AAPSVTLFPPSSEELQANK_",54.974,2324100,"QX21562GM","BIO86"
AAPSVTLFPPSSEELQANK,2,1985.01057,993.512562,"Unmodified","_AAPSVTLFPPSSEELQANK_",55.261,NA,"QX21562GM","BIO86"
AAPSVTLFPPSSEELQANK,2,1985.01057,993.512562,"Unmodified","_AAPSVTLFPPSSEELQANK_",85.554,3822200,"QX21565GM","BIO17"
AAPSVTLFPPSSEELQANK,3,1985.01057,662.677467,"Unmodified","_AAPSVTLFPPSSEELQANK_",32.156,2720400,"QX21565GM","BIO17"
AAPSVTLFPPSSEELQANK,3,1985.01057,662.677467,"Unmodified","_AAPSVTLFPPSSEELQANK_",39.863,1402000,"QX21568GM","BIO83"
AAPSVTLFPPSSEELQANK,2,1985.01057,993.512562,"Unmodified","_AAPSVTLFPPSSEELQANK_",74.987,5971100,"QX21577GM","BIO36"
AAPSVTLFPPSSEELQANK,3,1985.01057,662.677467,"Unmodified","_AAPSVTLFPPSSEELQANK_",60.528,2809500,"QX21577GM","BIO36"
AAPSVTLFPPSSEELQANK,3,1985.01057,662.677467,"Unmodified","_AAPSVTLFPPSSEELQANK_",60.528,2483400,"QX21577GM","BIO36"
AAPSVTLFPPSSEELQANK,2,1985.01057,993.512562,"Unmodified","_AAPSVTLFPPSSEELQANK_",65.895,3570800,"QX21577GM","BIO36"
AAPSVTLFPPSSEELQANK,2,1985.01057,993.512562,"Unmodified","_AAPSVTLFPPSSEELQANK_",86.699,NA,"QX21577GM","BIO36"
AAPSVTLFPPSSEELQANK,2,1985.01057,993.512562,"Unmodified","_AAPSVTLFPPSSEELQANK_",64.65,3198500,"QX21583GM","BIO43"
AAPSVTLFPPSSEELQANK,3,1985.01057,662.677467,"Unmodified","_AAPSVTLFPPSSEELQANK_",30.042,3311700,"QX21583GM","BIO43"
AAPSVTLFPPSSEELQANK,2,1985.01057,993.512562,"Unmodified","_AAPSVTLFPPSSEELQANK_",57.106,2834500,"QX21586GM","BIO56"
AAPSVTLFPPSSEELQANK,3,1985.01057,662.677467,"Unmodified","_AAPSVTLFPPSSEELQANK_",39.863,1258400,"QX21586GM","BIO56"
AAPSVTLFPPSSEELQANK,3,1985.01057,662.677467,"Unmodified","_AAPSVTLFPPSSEELQANK_",27.678,1340700,"QX21586GM","BIO56"
AAPSVTLFPPSSEELQANK,2,1985.01057,993.512562,"Unmodified","_AAPSVTLFPPSSEELQANK_",53.252,2922400,"QX21586GM","BIO56"
AAPSVTLFPPSSEELQANK,3,1985.01057,662.677467,"Unmodified","_AAPSVTLFPPSSEELQANK_",87.157,22804000,"QX21595GM","BIO87"
AAPSVTLFPPSSEELQANK,2,1985.01057,993.512562,"Unmodified","_AAPSVTLFPPSSEELQANK_",132.06,24803000,"QX21595GM","BIO87"
AAPSVTLFPPSSEELQANK,2,1985.01057,993.512562,"Unmodified","_AAPSVTLFPPSSEELQANK_",96.23,10248000,"QX21595GM","BIO87"
AAPSVTLFPPSSEELQANK,3,1985.01057,662.677467,"Unmodified","_AAPSVTLFPPSSEELQANK_",56.424,8964800,"QX21595GM","BIO87"
AAPSVTLFPPSSEELQANK,2,1985.01057,993.512562,"Unmodified","_AAPSVTLFPPSSEELQANK_",50.145,2616000,"QX21607GM","BIO59"
AAPSVTLFPPSSEELQANK,3,1985.01057,662.677467,"Unmodified","_AAPSVTLFPPSSEELQANK_",41.513,3039200,"QX21607GM","BIO59"
AAPSVTLFPPSSEELQANK,2,1985.01057,993.512562,"Unmodified","_AAPSVTLFPPSSEELQANK_",62.298,4295700,"QX21613GM","BIO28"
AAPSVTLFPPSSEELQANK,3,1985.01057,662.677467,"Unmodified","_AAPSVTLFPPSSEELQANK_",38.915,3245900,"QX21613GM","BIO28"
AAPSVTLFPPSSEELQANK,3,1985.01057,662.677467,"Unmodified","_AAPSVTLFPPSSEELQANK_",24.893,2897600,"QX21616GM","BIO51"
AAPSVTLFPPSSEELQANK,2,1985.01057,993.512562,"Unmodified","_AAPSVTLFPPSSEELQANK_",91.914,3926400,"QX21616GM","BIO51"
AAPSVTLFPPSSEELQANK,3,1985.01057,662.677467,"Unmodified","_AAPSVTLFPPSSEELQANK_",54.288,3266200,"QX21619GM","BIO40"
AAPSVTLFPPSSEELQANK,2,1985.01057,993.512562,"Unmodified","_AAPSVTLFPPSSEELQANK_",63.091,4351500,"QX21619GM","BIO40"
AAPSVTLFPPSSEELQANK,2,1985.01057,993.512562,"Unmodified","_AAPSVTLFPPSSEELQANK_",74.46,4119200,"QX21631GM","BIO7"
AAPSVTLFPPSSEELQANK,2,1985.01057,993.512562,"Unmodified","_AAPSVTLFPPSSEELQANK_",86.772,3466600,"QX21631GM","BIO7"
AAPSVTLFPPSSEELQANK,3,1985.01057,662.677467,"Unmodified","_AAPSVTLFPPSSEELQANK_",44.577,1874700,"QX21631GM","BIO7"
AAPSVTLFPPSSEELQANK,3,1985.01057,662.677467,"Unmodified","_AAPSVTLFPPSSEELQANK_",46.131,2391600,"QX21634GM","BIO3"
AAPSVTLFPPSSEELQANK,2,1985.01057,993.512562,"Unmodified","_AAPSVTLFPPSSEELQANK_",47.712,3835600,"QX21634GM","BIO3"
AAPSVTLFPPSSEELQANK,2,1985.01057,993.512562,"Unmodified","_AAPSVTLFPPSSEELQANK_",51.218,1980000,"QX21640GM","BIO68"
AAPSVTLFPPSSEELQANK,2,1985.01057,993.512562,"Unmodified","_AAPSVTLFPPSSEELQANK_",43.382,2859500,"QX21643GM","BIO44"
AAPSVTLFPPSSEELQANK,3,1985.01057,662.677467,"Unmodified","_AAPSVTLFPPSSEELQANK_",39.385,4321400,"QX21643GM","BIO44"
AAPSVTLFPPSSEELQANK,2,1985.01057,993.512562,"Unmodified","_AAPSVTLFPPSSEELQANK_",49.929,2591900,"QX21643GM","BIO44"
AAPSVTLFPPSSEELQANK,2,1985.01057,993.512562,"Unmodified","_AAPSVTLFPPSSEELQANK_",71.548,3893400,"QX21649GM","BIO33"
AAPSVTLFPPSSEELQANK,3,1985.01057,662.677467,"Unmodified","_AAPSVTLFPPSSEELQANK_",47.204,4726900,"QX21649GM","BIO33"
AAPSVTLFPPSSEELQANK,3,1985.01057,662.677467,"Unmodified","_AAPSVTLFPPSSEELQANK_",31.462,2771700,"QX21655GM","BIO93"
AAPSVTLFPPSSEELQANK,2,1985.01057,993.512562,"Unmodified","_AAPSVTLFPPSSEELQANK_",57.802,3003200,"QX21655GM","BIO93"
AAPSVTLFPPSSEELQANK,3,1985.01057,662.677467,"Unmodified","_AAPSVTLFPPSSEELQANK_",38.777,3037300,"QX21655GM","BIO93"
AAPSVTLFPPSSEELQANK,3,1985.01057,662.677467,"Unmodified","_AAPSVTLFPPSSEELQANK_",22.646,4891400,"QX21672GM","BIO20"
AAPSVTLFPPSSEELQANK,2,1985.01057,993.512562,"Unmodified","_AAPSVTLFPPSSEELQANK_",56.122,3442600,"QX21672GM","BIO20"
AAPSVTLFPPSSEELQANK,3,1985.01057,662.677467,"Unmodified","_AAPSVTLFPPSSEELQANK_",22.646,2322400,"QX21672GM","BIO20"
AAPSVTLFPPSSEELQANK,2,1985.01057,993.512562,"Unmodified","_AAPSVTLFPPSSEELQANK_",56.951,NA,"QX21675GM","BIO99"
AAPSVTLFPPSSEELQANK,2,1985.01057,993.512562,"Unmodified","_AAPSVTLFPPSSEELQANK_",65.563,3140600,"QX21687GM","BIO71"
AAPSVTLFPPSSEELQANK,3,1985.01057,662.677467,"Unmodified","_AAPSVTLFPPSSEELQANK_",17.863,1234300,"QX21687GM","BIO71"
AAPSVTLFPPSSEELQANK,3,1985.01057,662.677467,"Unmodified","_AAPSVTLFPPSSEELQANK_",55.33,4183700,"QX21690GM","BIO95"
AAPSVTLFPPSSEELQANK,2,1985.01057,993.512562,"Unmodified","_AAPSVTLFPPSSEELQANK_",61.423,8019100,"QX21690GM","BIO95"
AAPSVTLFPPSSEELQANK,2,1985.01057,993.512562,"Unmodified","_AAPSVTLFPPSSEELQANK_",72.958,6044100,"QX21696GM","BIO94"
AAPSVTLFPPSSEELQANK,2,1985.01057,993.512562,"Unmodified","_AAPSVTLFPPSSEELQANK_",48.625,6153400,"QX21699GM","BIO98"
AAPSVTLFPPSSEELQANK,2,1985.01057,993.512562,"Unmodified","_AAPSVTLFPPSSEELQANK_",52.576,3222200,"QX21708GM","BIO55"
AAPSVTLFPPSSEELQANK,3,1985.01057,662.677467,"Unmodified","_AAPSVTLFPPSSEELQANK_",17.021,3354600,"QX21708GM","BIO55"
AAPSVTLFPPSSEELQANK,2,1985.01057,993.512562,"Unmodified","_AAPSVTLFPPSSEELQANK_",79.633,6839500,"QX21711GM","BIO52"
AAPSVTLFPPSSEELQANK,3,1985.01057,662.677467,"Unmodified","_AAPSVTLFPPSSEELQANK_",46.131,4251900,"QX21711GM","BIO52"
AAPSVTLFPPSSEELQANK,3,1985.01057,662.677467,"Unmodified","_AAPSVTLFPPSSEELQANK_",61.167,3110200,"QX21711GM","BIO52"
AAPSVTLFPPSSEELQANK,2,1985.01057,993.512562,"Unmodified","_AAPSVTLFPPSSEELQANK_",63.662,3665800,"QX21711GM","BIO52"
AAPSVTLFPPSSEELQANK,3,1985.01057,662.677467,"Unmodified","_AAPSVTLFPPSSEELQANK_",40.349,2322600,"QX21711GM","BIO52"
AAPSVTLFPPSSEELQANK,2,1985.01057,993.512562,"Unmodified","_AAPSVTLFPPSSEELQANK_",49.12,5881500,"QX21720GM","BIO58"
AAPSVTLFPPSSEELQANK,3,1985.01057,662.677467,"Unmodified","_AAPSVTLFPPSSEELQANK_",25.586,3622700,"QX21720GM","BIO58"
AAPSVTLFPPSSEELQANK,3,1985.01057,662.677467,"Unmodified","_AAPSVTLFPPSSEELQANK_",22.985,1026700,"QX21743GM","BIO65"
AAPSVTLFPPSSEELQANK,2,1985.01057,993.512562,"Unmodified","_AAPSVTLFPPSSEELQANK_",62.088,5364200,"QX21746GM","BIO105"
AAPSVTLFPPSSEELQANK,3,1985.01057,662.677467,"Unmodified","_AAPSVTLFPPSSEELQANK_",30.042,3255500,"QX21746GM","BIO105"
AAPSVTLFPPSSEELQANK,2,1985.01057,993.512562,"Unmodified","_AAPSVTLFPPSSEELQANK_",60.161,8656900,"QX21752GM","BIO39"
AAPSVTLFPPSSEELQANK,3,1985.01057,662.677467,"Unmodified","_AAPSVTLFPPSSEELQANK_",18.538,5478800,"QX21752GM","BIO39"
AAPSVTLFPPSSEELQANK,2,1985.01057,993.512562,"Unmodified","_AAPSVTLFPPSSEELQANK_",109.15,6126500,"QX21752GM","BIO39"
AAPSVTLFPPSSEELQANK,3,1985.01057,662.677467,"Unmodified","_AAPSVTLFPPSSEELQANK_",42.633,3679900,"QX21752GM","BIO39"
AAPSVTLFPPSSEELQANK,3,1985.01057,662.677467,"Unmodified","_AAPSVTLFPPSSEELQANK_",24.594,1561200,"QX21752GM","BIO39"
AAPSVTLFPPSSEELQANK,2,1985.01057,993.512562,"Unmodified","_AAPSVTLFPPSSEELQANK_",69.864,3299700,"QX21755GM","BIO37"
AAPSVTLFPPSSEELQANK,3,1985.01057,662.677467,"Unmodified","_AAPSVTLFPPSSEELQANK_",22.435,1782800,"QX21764GM","BIO53"
AAPSVTLFPPSSEELQANK,2,1985.01057,993.512562,"Unmodified","_AAPSVTLFPPSSEELQANK_",52.555,9668000,"QX21767GM","BIO97"
AAPSVTLFPPSSEELQANK,3,1985.01057,662.677467,"Unmodified","_AAPSVTLFPPSSEELQANK_",25.186,5901600,"QX21767GM","BIO97"
AAPSVTLFPPSSEELQANK,2,1985.01057,993.512562,"Unmodified","_AAPSVTLFPPSSEELQANK_",84.892,4725800,"QX21767GM","BIO97"
AAPSVTLFPPSSEELQANK,3,1985.01057,662.677467,"Unmodified","_AAPSVTLFPPSSEELQANK_",37.624,2270100,"QX21767GM","BIO97"
AAPSVTLFPPSSEELQANK,3,1985.01057,662.677467,"Unmodified","_AAPSVTLFPPSSEELQANK_",54.764,3384500,"QX21767GM","BIO97"
AAPSVTLFPPSSEELQANK,2,1985.01057,993.512562,"Unmodified","_AAPSVTLFPPSSEELQANK_",56.493,6998700,"QX21770GM","BIO102"
AAPSVTLFPPSSEELQANK,3,1985.01057,662.677467,"Unmodified","_AAPSVTLFPPSSEELQANK_",33.836,5833400,"QX21770GM","BIO102"
AAPSVTLFPPSSEELQANK,2,1985.01057,993.512562,"Unmodified","_AAPSVTLFPPSSEELQANK_",52.576,3860300,"QX21770GM","BIO102"
AAPSVTLFPPSSEELQANK,2,1985.01057,993.512562,"Unmodified","_AAPSVTLFPPSSEELQANK_",59.57,3395100,"QX21770GM","BIO102"
AAPSVTLFPPSSEELQANK,3,1985.01057,662.677467,"Unmodified","_AAPSVTLFPPSSEELQANK_",18.784,2410100,"QX21773GM","BIO67"
AAPSVTLFPPSSEELQANK,3,1985.01057,662.677467,"Unmodified","_AAPSVTLFPPSSEELQANK_",32.55,3716100,"QX21776GM","BIO29"
AAPSVTLFPPSSEELQANK,3,1985.01057,662.677467,"Unmodified","_AAPSVTLFPPSSEELQANK_",86.367,8832500,"QX21782GM","BIO73"
AAPSVTLFPPSSEELQANK,2,1985.01057,993.512562,"Unmodified","_AAPSVTLFPPSSEELQANK_",99.531,11111000,"QX21782GM","BIO73"
AAPSVTLFPPSSEELQANK,2,1985.01057,993.512562,"Unmodified","_AAPSVTLFPPSSEELQANK_",65.563,4534000,"QX21782GM","BIO73"
AAPSVTLFPPSSEELQANK,3,1985.01057,662.677467,"Unmodified","_AAPSVTLFPPSSEELQANK_",56.121,2897700,"QX21782GM","BIO73"
AAPSVTLFPPSSEELQANK,3,1985.01057,662.677467,"Unmodified","_AAPSVTLFPPSSEELQANK_",22.01,4476300,"QX21788GM","BIO101"
AAPSVTLFPPSSEELQANK,3,1985.01057,662.677467,"Unmodified","_AAPSVTLFPPSSEELQANK_",25.198,2949000,"QX21794GM","BIO54"
AAPSVTLFPPSSEELQANK,2,1985.01057,993.512562,"Unmodified","_AAPSVTLFPPSSEELQANK_",53.252,2224800,"QX21794GM","BIO54"
AAPSVTLFPPSSEELQANK,3,1985.01057,662.677467,"Unmodified","_AAPSVTLFPPSSEELQANK_",31.41,1390400,"QX21794GM","BIO54"
AAPSVTLFPPSSEELQANK,3,1985.01057,662.677467,"Unmodified","_AAPSVTLFPPSSEELQANK_",21.353,3687800,"QX21800GM","BIO45"
AAPSVTLFPPSSEELQANK,3,1985.01057,662.677467,"Unmodified","_AAPSVTLFPPSSEELQANK_",30.767,5092900,"QX21803GM","BIO106"
AAPSVTLFPPSSEELQANK,2,1985.01057,993.512562,"Unmodified","_AAPSVTLFPPSSEELQANK_",63.727,8059700,"QX21803GM","BIO106"
AAPSVTLFPPSSEELQANK,3,1985.01057,662.677467,"Unmodified","_AAPSVTLFPPSSEELQANK_",39.863,2428200,"QX21806GM","BIO70"
AAPSVTLFPPSSEELQANK,3,1985.01057,662.677467,"Unmodified","_AAPSVTLFPPSSEELQANK_",22.653,2795200,"QX21806GM","BIO70"
AAPSVTLFPPSSEELQANK,2,1985.01057,993.512562,"Unmodified","_AAPSVTLFPPSSEELQANK_",73.36,8801700,"QX21812GM","BIO64"
AAPSVTLFPPSSEELQANK,3,1985.01057,662.677467,"Unmodified","_AAPSVTLFPPSSEELQANK_",57.173,6291200,"QX21812GM","BIO64"
AAPSVTLFPPSSEELQANK,3,1985.01057,662.677467,"Unmodified","_AAPSVTLFPPSSEELQANK_",27.324,2350800,"QX21830GM","BIO107"
AAPSVTLFPPSSEELQANK,2,1985.01057,993.512562,"Unmodified","_AAPSVTLFPPSSEELQANK_",51.218,2232400,"QX21830GM","BIO107"
AAPSVTLFPPSSEELQANK,3,1985.01057,662.677467,"Unmodified","_AAPSVTLFPPSSEELQANK_",79.393,13092000,"QX21833GM","BIO103"
AAPSVTLFPPSSEELQANK,2,1985.01057,993.512562,"Unmodified","_AAPSVTLFPPSSEELQANK_",108.32,13645000,"QX21833GM","BIO103"
AAPSVTLFPPSSEELQANK,3,1985.01057,662.677467,"Unmodified","_AAPSVTLFPPSSEELQANK_",78.078,3251100,"QX21833GM","BIO103"
AAPSVTLFPPSSEELQANK,2,1985.01057,993.512562,"Unmodified","_AAPSVTLFPPSSEELQANK_",58.595,4360700,"QX21833GM","BIO103"
AAPSVTLFPPSSEELQANK,3,1985.01057,662.677467,"Unmodified","_AAPSVTLFPPSSEELQANK_",77.468,8000200,"QX21839GM","BIO42"
AAPSVTLFPPSSEELQANK,2,1985.01057,993.512562,"Unmodified","_AAPSVTLFPPSSEELQANK_",76.868,11117000,"QX21839GM","BIO42"
AAPSVTLFPPSSEELQANK,3,1985.01057,662.677467,"Unmodified","_AAPSVTLFPPSSEELQANK_",37.624,NA,"QX21839GM","BIO42"
AAPSVTLFPPSSEELQANK,2,1985.01057,993.512562,"Unmodified","_AAPSVTLFPPSSEELQANK_",43.382,3553700,"QX21851GM","BIO81"
AAPSVTLFPPSSEELQANK,3,1985.01057,662.677467,"Unmodified","_AAPSVTLFPPSSEELQANK_",27.7,3648300,"QX21851GM","BIO81"
AAPSVTLFPPSSEELQANK,2,1985.01057,993.512562,"Unmodified","_AAPSVTLFPPSSEELQANK_",NA,764340,"QX21460GM","BIO18"
AAPSVTLFPPSSEELQANK,2,1985.01057,993.512562,"Unmodified","_AAPSVTLFPPSSEELQANK_",NA,1320400,"QX21460GM","BIO18"
AAPSVTLFPPSSEELQANK,3,1985.01057,662.677467,"Unmodified","_AAPSVTLFPPSSEELQANK_",NA,931320,"QX21460GM","BIO18"
AAPSVTLFPPSSEELQANK,2,1985.01057,993.512562,"Unmodified","_AAPSVTLFPPSSEELQANK_",NA,1298700,"QX21469GM","BIO35"
AAPSVTLFPPSSEELQANK,3,1985.01057,662.677467,"Unmodified","_AAPSVTLFPPSSEELQANK_",NA,1207700,"QX21469GM","BIO35"
AAPSVTLFPPSSEELQANK,2,1985.01057,993.512562,"Unmodified","_AAPSVTLFPPSSEELQANK_",NA,2635300,"QX21472GM","BIO27"
AAPSVTLFPPSSEELQANK,2,1985.01057,993.512562,"Unmodified","_AAPSVTLFPPSSEELQANK_",NA,1061400,"QX21484GM","BIO12"
AAPSVTLFPPSSEELQANK,2,1985.01057,993.512562,"Unmodified","_AAPSVTLFPPSSEELQANK_",NA,986100,"QX21484GM","BIO12"
AAPSVTLFPPSSEELQANK,2,1985.01057,993.512562,"Unmodified","_AAPSVTLFPPSSEELQANK_",NA,581930,"QX21484GM","BIO12"
AAPSVTLFPPSSEELQANK,3,1985.01057,662.677467,"Unmodified","_AAPSVTLFPPSSEELQANK_",NA,465340,"QX21484GM","BIO12"
AAPSVTLFPPSSEELQANK,3,1985.01057,662.677467,"Unmodified","_AAPSVTLFPPSSEELQANK_",NA,746220,"QX21484GM","BIO12"
AAPSVTLFPPSSEELQANK,2,1985.01057,993.512562,"Unmodified","_AAPSVTLFPPSSEELQANK_",NA,1685200,"QX21487GM","BIO72"
AAPSVTLFPPSSEELQANK,3,1985.01057,662.677467,"Unmodified","_AAPSVTLFPPSSEELQANK_",NA,1034900,"QX21487GM","BIO72"
AAPSVTLFPPSSEELQANK,3,1985.01057,662.677467,"Unmodified","_AAPSVTLFPPSSEELQANK_",NA,1379700,"QX21487GM","BIO72"
AAPSVTLFPPSSEELQANK,2,1985.01057,993.512562,"Unmodified","_AAPSVTLFPPSSEELQANK_",NA,1871800,"QX21490GM","BIO23"
AAPSVTLFPPSSEELQANK,3,1985.01057,662.677467,"Unmodified","_AAPSVTLFPPSSEELQANK_",NA,1202200,"QX21490GM","BIO23"
AAPSVTLFPPSSEELQANK,3,1985.01057,662.677467,"Unmodified","_AAPSVTLFPPSSEELQANK_",NA,166390,"QX21490GM","BIO23"
AAPSVTLFPPSSEELQANK,2,1985.01057,993.512562,"Unmodified","_AAPSVTLFPPSSEELQANK_",NA,2036400,"QX21493GM","BIO60"
AAPSVTLFPPSSEELQANK,3,1985.01057,662.677467,"Unmodified","_AAPSVTLFPPSSEELQANK_",NA,1865000,"QX21493GM","BIO60"
AAPSVTLFPPSSEELQANK,2,1985.01057,993.512562,"Unmodified","_AAPSVTLFPPSSEELQANK_",NA,3782200,"QX21502GM","BIO41"
AAPSVTLFPPSSEELQANK,3,1985.01057,662.677467,"Unmodified","_AAPSVTLFPPSSEELQANK_",NA,627820,"QX21502GM","BIO41"
AAPSVTLFPPSSEELQANK,3,1985.01057,662.677467,"Unmodified","_AAPSVTLFPPSSEELQANK_",NA,1939100,"QX21502GM","BIO41"
AAPSVTLFPPSSEELQANK,3,1985.01057,662.677467,"Unmodified","_AAPSVTLFPPSSEELQANK_",NA,2998000,"QX21508GM","BIO80"
AAPSVTLFPPSSEELQANK,2,1985.01057,993.512562,"Unmodified","_AAPSVTLFPPSSEELQANK_",NA,3936500,"QX21511GM","BIO14"
AAPSVTLFPPSSEELQANK,3,1985.01057,662.677467,"Unmodified","_AAPSVTLFPPSSEELQANK_",NA,2106900,"QX21511GM","BIO14"
AAPSVTLFPPSSEELQANK,3,1985.01057,662.677467,"Unmodified","_AAPSVTLFPPSSEELQANK_",NA,849090,"QX21514GM","BIO91"
AAPSVTLFPPSSEELQANK,3,1985.01057,662.677467,"Unmodified","_AAPSVTLFPPSSEELQANK_",NA,366130,"QX21514GM","BIO91"
AAPSVTLFPPSSEELQANK,3,1985.01057,662.677467,"Unmodified","_AAPSVTLFPPSSEELQANK_",NA,648670,"QX21517GM","BIO48"
AAPSVTLFPPSSEELQANK,2,1985.01057,993.512562,"Unmodified","_AAPSVTLFPPSSEELQANK_",NA,753910,"QX21520GM","BIO66"
AAPSVTLFPPSSEELQANK,3,1985.01057,662.677467,"Unmodified","_AAPSVTLFPPSSEELQANK_",NA,451010,"QX21520GM","BIO66"
AAPSVTLFPPSSEELQANK,2,1985.01057,993.512562,"Unmodified","_AAPSVTLFPPSSEELQANK_",NA,1732400,"QX21523GM","BIO61"
AAPSVTLFPPSSEELQANK,2,1985.01057,993.512562,"Unmodified","_AAPSVTLFPPSSEELQANK_",NA,3892400,"QX21523GM","BIO61"
AAPSVTLFPPSSEELQANK,2,1985.01057,993.512562,"Unmodified","_AAPSVTLFPPSSEELQANK_",NA,2509000,"QX21523GM","BIO61"
AAPSVTLFPPSSEELQANK,3,1985.01057,662.677467,"Unmodified","_AAPSVTLFPPSSEELQANK_",NA,1789000,"QX21523GM","BIO61"
AAPSVTLFPPSSEELQANK,3,1985.01057,662.677467,"Unmodified","_AAPSVTLFPPSSEELQANK_",NA,1798700,"QX21523GM","BIO61"
AAPSVTLFPPSSEELQANK,3,1985.01057,662.677467,"Unmodified","_AAPSVTLFPPSSEELQANK_",NA,1396200,"QX21523GM","BIO61"
AAPSVTLFPPSSEELQANK,2,1985.01057,993.512562,"Unmodified","_AAPSVTLFPPSSEELQANK_",NA,2269300,"QX21526GM","BIO85"
AAPSVTLFPPSSEELQANK,3,1985.01057,662.677467,"Unmodified","_AAPSVTLFPPSSEELQANK_",NA,550040,"QX21526GM","BIO85"
AAPSVTLFPPSSEELQANK,3,1985.01057,662.677467,"Unmodified","_AAPSVTLFPPSSEELQANK_",NA,1530700,"QX21526GM","BIO85"
AAPSVTLFPPSSEELQANK,3,1985.01057,662.677467,"Unmodified","_AAPSVTLFPPSSEELQANK_",NA,381970,"QX21526GM","BIO85"
AAPSVTLFPPSSEELQANK,3,1985.01057,662.677467,"Unmodified","_AAPSVTLFPPSSEELQANK_",NA,858230,"QX21559GM","BIO2"
AAPSVTLFPPSSEELQANK,3,1985.01057,662.677467,"Unmodified","_AAPSVTLFPPSSEELQANK_",NA,805240,"QX21562GM","BIO86"
AAPSVTLFPPSSEELQANK,3,1985.01057,662.677467,"Unmodified","_AAPSVTLFPPSSEELQANK_",NA,1067200,"QX21562GM","BIO86"
AAPSVTLFPPSSEELQANK,2,1985.01057,993.512562,"Unmodified","_AAPSVTLFPPSSEELQANK_",NA,2040000,"QX21568GM","BIO83"
AAPSVTLFPPSSEELQANK,3,1985.01057,662.677467,"Unmodified","_AAPSVTLFPPSSEELQANK_",NA,755470,"QX21568GM","BIO83"
AAPSVTLFPPSSEELQANK,2,1985.01057,993.512562,"Unmodified","_AAPSVTLFPPSSEELQANK_",NA,2073000,"QX21571GM","BIO46"
AAPSVTLFPPSSEELQANK,3,1985.01057,662.677467,"Unmodified","_AAPSVTLFPPSSEELQANK_",NA,600720,"QX21577GM","BIO36"
AAPSVTLFPPSSEELQANK,2,1985.01057,993.512562,"Unmodified","_AAPSVTLFPPSSEELQANK_",NA,1530100,"QX21580GM","BIO31"
AAPSVTLFPPSSEELQANK,3,1985.01057,662.677467,"Unmodified","_AAPSVTLFPPSSEELQANK_",NA,1276300,"QX21583GM","BIO43"
AAPSVTLFPPSSEELQANK,3,1985.01057,662.677467,"Unmodified","_AAPSVTLFPPSSEELQANK_",NA,2370600,"QX21586GM","BIO56"
AAPSVTLFPPSSEELQANK,3,1985.01057,662.677467,"Unmodified","_AAPSVTLFPPSSEELQANK_",NA,1850400,"QX21586GM","BIO56"
AAPSVTLFPPSSEELQANK,2,1985.01057,993.512562,"Unmodified","_AAPSVTLFPPSSEELQANK_",NA,2147600,"QX21592GM","BIO77"
AAPSVTLFPPSSEELQANK,2,1985.01057,993.512562,"Unmodified","_AAPSVTLFPPSSEELQANK_",NA,2235000,"QX21592GM","BIO77"
AAPSVTLFPPSSEELQANK,3,1985.01057,662.677467,"Unmodified","_AAPSVTLFPPSSEELQANK_",NA,2033600,"QX21592GM","BIO77"
AAPSVTLFPPSSEELQANK,3,1985.01057,662.677467,"Unmodified","_AAPSVTLFPPSSEELQANK_",NA,402290,"QX21601GM","BIO26"
AAPSVTLFPPSSEELQANK,2,1985.01057,993.512562,"Unmodified","_AAPSVTLFPPSSEELQANK_",NA,800660,"QX21604GM","BIO19"
AAPSVTLFPPSSEELQANK,2,1985.01057,993.512562,"Unmodified","_AAPSVTLFPPSSEELQANK_",NA,1330600,"QX21604GM","BIO19"
AAPSVTLFPPSSEELQANK,3,1985.01057,662.677467,"Unmodified","_AAPSVTLFPPSSEELQANK_",NA,1058100,"QX21604GM","BIO19"
AAPSVTLFPPSSEELQANK,3,1985.01057,662.677467,"Unmodified","_AAPSVTLFPPSSEELQANK_",NA,1619000,"QX21607GM","BIO59"
AAPSVTLFPPSSEELQANK,2,1985.01057,993.512562,"Unmodified","_AAPSVTLFPPSSEELQANK_",NA,428920,"QX21613GM","BIO28"
AAPSVTLFPPSSEELQANK,3,1985.01057,662.677467,"Unmodified","_AAPSVTLFPPSSEELQANK_",NA,1258200,"QX21613GM","BIO28"
AAPSVTLFPPSSEELQANK,2,1985.01057,993.512562,"Unmodified","_AAPSVTLFPPSSEELQANK_",NA,2114900,"QX21616GM","BIO51"
AAPSVTLFPPSSEELQANK,3,1985.01057,662.677467,"Unmodified","_AAPSVTLFPPSSEELQANK_",NA,1236200,"QX21616GM","BIO51"
AAPSVTLFPPSSEELQANK,2,1985.01057,993.512562,"Unmodified","_AAPSVTLFPPSSEELQANK_",NA,1548700,"QX21619GM","BIO40"
AAPSVTLFPPSSEELQANK,3,1985.01057,662.677467,"Unmodified","_AAPSVTLFPPSSEELQANK_",NA,1290200,"QX21619GM","BIO40"
AAPSVTLFPPSSEELQANK,2,1985.01057,993.512562,"Unmodified","_AAPSVTLFPPSSEELQANK_",NA,2026600,"QX21625GM","BIO8"
AAPSVTLFPPSSEELQANK,3,1985.01057,662.677467,"Unmodified","_AAPSVTLFPPSSEELQANK_",NA,1836800,"QX21625GM","BIO8"
AAPSVTLFPPSSEELQANK,2,1985.01057,993.512562,"Unmodified","_AAPSVTLFPPSSEELQANK_",NA,1961500,"QX21628GM","BIO24"
AAPSVTLFPPSSEELQANK,2,1985.01057,993.512562,"Unmodified","_AAPSVTLFPPSSEELQANK_",NA,1479800,"QX21628GM","BIO24"
AAPSVTLFPPSSEELQANK,3,1985.01057,662.677467,"Unmodified","_AAPSVTLFPPSSEELQANK_",NA,1484900,"QX21628GM","BIO24"
AAPSVTLFPPSSEELQANK,3,1985.01057,662.677467,"Unmodified","_AAPSVTLFPPSSEELQANK_",NA,3752900,"QX21631GM","BIO7"
AAPSVTLFPPSSEELQANK,3,1985.01057,662.677467,"Unmodified","_AAPSVTLFPPSSEELQANK_",NA,377900,"QX21631GM","BIO7"
AAPSVTLFPPSSEELQANK,3,1985.01057,662.677467,"Unmodified","_AAPSVTLFPPSSEELQANK_",NA,4344800,"QX21631GM","BIO7"
AAPSVTLFPPSSEELQANK,2,1985.01057,993.512562,"Unmodified","_AAPSVTLFPPSSEELQANK_",NA,1365400,"QX21634GM","BIO3"
AAPSVTLFPPSSEELQANK,3,1985.01057,662.677467,"Unmodified","_AAPSVTLFPPSSEELQANK_",NA,1790600,"QX21634GM","BIO3"
AAPSVTLFPPSSEELQANK,2,1985.01057,993.512562,"Unmodified","_AAPSVTLFPPSSEELQANK_",NA,2663700,"QX21640GM","BIO68"
AAPSVTLFPPSSEELQANK,2,1985.01057,993.512562,"Unmodified","_AAPSVTLFPPSSEELQANK_",NA,2347200,"QX21640GM","BIO68"
AAPSVTLFPPSSEELQANK,2,1985.01057,993.512562,"Unmodified","_AAPSVTLFPPSSEELQANK_",NA,1079900,"QX21640GM","BIO68"
AAPSVTLFPPSSEELQANK,3,1985.01057,662.677467,"Unmodified","_AAPSVTLFPPSSEELQANK_",NA,1150300,"QX21640GM","BIO68"
AAPSVTLFPPSSEELQANK,2,1985.01057,993.512562,"Unmodified","_AAPSVTLFPPSSEELQANK_",NA,5163800,"QX21643GM","BIO44"
AAPSVTLFPPSSEELQANK,3,1985.01057,662.677467,"Unmodified","_AAPSVTLFPPSSEELQANK_",NA,2414400,"QX21643GM","BIO44"
AAPSVTLFPPSSEELQANK,2,1985.01057,993.512562,"Unmodified","_AAPSVTLFPPSSEELQANK_",NA,2921900,"QX21655GM","BIO93"
AAPSVTLFPPSSEELQANK,2,1985.01057,993.512562,"Unmodified","_AAPSVTLFPPSSEELQANK_",NA,2662900,"QX21672GM","BIO20"
AAPSVTLFPPSSEELQANK,2,1985.01057,993.512562,"Unmodified","_AAPSVTLFPPSSEELQANK_",NA,6062600,"QX21672GM","BIO20"
AAPSVTLFPPSSEELQANK,3,1985.01057,662.677467,"Unmodified","_AAPSVTLFPPSSEELQANK_",NA,1637500,"QX21672GM","BIO20"
AAPSVTLFPPSSEELQANK,2,1985.01057,993.512562,"Unmodified","_AAPSVTLFPPSSEELQANK_",NA,1111000,"QX21675GM","BIO99"
AAPSVTLFPPSSEELQANK,2,1985.01057,993.512562,"Unmodified","_AAPSVTLFPPSSEELQANK_",NA,1501400,"QX21675GM","BIO99"
AAPSVTLFPPSSEELQANK,2,1985.01057,993.512562,"Unmodified","_AAPSVTLFPPSSEELQANK_",NA,1039900,"QX21675GM","BIO99"
AAPSVTLFPPSSEELQANK,3,1985.01057,662.677467,"Unmodified","_AAPSVTLFPPSSEELQANK_",NA,589930,"QX21675GM","BIO99"
AAPSVTLFPPSSEELQANK,3,1985.01057,662.677467,"Unmodified","_AAPSVTLFPPSSEELQANK_",NA,1193300,"QX21675GM","BIO99"
AAPSVTLFPPSSEELQANK,2,1985.01057,993.512562,"Unmodified","_AAPSVTLFPPSSEELQANK_",NA,1630200,"QX21678GM","BIO88"
AAPSVTLFPPSSEELQANK,2,1985.01057,993.512562,"Unmodified","_AAPSVTLFPPSSEELQANK_",NA,579360,"QX21678GM","BIO88"
AAPSVTLFPPSSEELQANK,2,1985.01057,993.512562,"Unmodified","_AAPSVTLFPPSSEELQANK_",NA,523930,"QX21684GM","BIO76"
AAPSVTLFPPSSEELQANK,3,1985.01057,662.677467,"Unmodified","_AAPSVTLFPPSSEELQANK_",NA,456980,"QX21684GM","BIO76"
AAPSVTLFPPSSEELQANK,2,1985.01057,993.512562,"Unmodified","_AAPSVTLFPPSSEELQANK_",NA,2320200,"QX21687GM","BIO71"
AAPSVTLFPPSSEELQANK,2,1985.01057,993.512562,"Unmodified","_AAPSVTLFPPSSEELQANK_",NA,2203800,"QX21687GM","BIO71"
AAPSVTLFPPSSEELQANK,2,1985.01057,993.512562,"Unmodified","_AAPSVTLFPPSSEELQANK_",NA,1161000,"QX21687GM","BIO71"
AAPSVTLFPPSSEELQANK,3,1985.01057,662.677467,"Unmodified","_AAPSVTLFPPSSEELQANK_",NA,850330,"QX21687GM","BIO71"
AAPSVTLFPPSSEELQANK,2,1985.01057,993.512562,"Unmodified","_AAPSVTLFPPSSEELQANK_",NA,859660,"QX21693GM","BIO13"
AAPSVTLFPPSSEELQANK,2,1985.01057,993.512562,"Unmodified","_AAPSVTLFPPSSEELQANK_",NA,640090,"QX21693GM","BIO13"
AAPSVTLFPPSSEELQANK,3,1985.01057,662.677467,"Unmodified","_AAPSVTLFPPSSEELQANK_",NA,742530,"QX21693GM","BIO13"
AAPSVTLFPPSSEELQANK,3,1985.01057,662.677467,"Unmodified","_AAPSVTLFPPSSEELQANK_",NA,3633500,"QX21696GM","BIO94"
AAPSVTLFPPSSEELQANK,3,1985.01057,662.677467,"Unmodified","_AAPSVTLFPPSSEELQANK_",NA,3114700,"QX21699GM","BIO98"
AAPSVTLFPPSSEELQANK,3,1985.01057,662.677467,"Unmodified","_AAPSVTLFPPSSEELQANK_",NA,1773300,"QX21699GM","BIO98"
AAPSVTLFPPSSEELQANK,2,1985.01057,993.512562,"Unmodified","_AAPSVTLFPPSSEELQANK_",NA,1575600,"QX21708GM","BIO55"
AAPSVTLFPPSSEELQANK,2,1985.01057,993.512562,"Unmodified","_AAPSVTLFPPSSEELQANK_",NA,1398000,"QX21708GM","BIO55"
AAPSVTLFPPSSEELQANK,3,1985.01057,662.677467,"Unmodified","_AAPSVTLFPPSSEELQANK_",NA,923620,"QX21708GM","BIO55"
AAPSVTLFPPSSEELQANK,2,1985.01057,993.512562,"Unmodified","_AAPSVTLFPPSSEELQANK_",NA,4242300,"QX21711GM","BIO52"
AAPSVTLFPPSSEELQANK,2,1985.01057,993.512562,"Unmodified","_AAPSVTLFPPSSEELQANK_",NA,4995600,"QX21711GM","BIO52"
AAPSVTLFPPSSEELQANK,3,1985.01057,662.677467,"Unmodified","_AAPSVTLFPPSSEELQANK_",NA,1999700,"QX21711GM","BIO52"
AAPSVTLFPPSSEELQANK,2,1985.01057,993.512562,"Unmodified","_AAPSVTLFPPSSEELQANK_",NA,1975600,"QX21714GM","BIO10"
AAPSVTLFPPSSEELQANK,2,1985.01057,993.512562,"Unmodified","_AAPSVTLFPPSSEELQANK_",NA,1604400,"QX21714GM","BIO10"
AAPSVTLFPPSSEELQANK,2,1985.01057,993.512562,"Unmodified","_AAPSVTLFPPSSEELQANK_",NA,1051900,"QX21714GM","BIO10"
AAPSVTLFPPSSEELQANK,3,1985.01057,662.677467,"Unmodified","_AAPSVTLFPPSSEELQANK_",NA,829220,"QX21714GM","BIO10"
AAPSVTLFPPSSEELQANK,3,1985.01057,662.677467,"Unmodified","_AAPSVTLFPPSSEELQANK_",NA,657210,"QX21714GM","BIO10"
AAPSVTLFPPSSEELQANK,3,1985.01057,662.677467,"Unmodified","_AAPSVTLFPPSSEELQANK_",NA,770010,"QX21714GM","BIO10"
AAPSVTLFPPSSEELQANK,2,1985.01057,993.512562,"Unmodified","_AAPSVTLFPPSSEELQANK_",NA,1655300,"QX21717GM","BIO22"
AAPSVTLFPPSSEELQANK,2,1985.01057,993.512562,"Unmodified","_AAPSVTLFPPSSEELQANK_",NA,640670,"QX21717GM","BIO22"
AAPSVTLFPPSSEELQANK,3,1985.01057,662.677467,"Unmodified","_AAPSVTLFPPSSEELQANK_",NA,663500,"QX21717GM","BIO22"
AAPSVTLFPPSSEELQANK,3,1985.01057,662.677467,"Unmodified","_AAPSVTLFPPSSEELQANK_",NA,507090,"QX21717GM","BIO22"
AAPSVTLFPPSSEELQANK,3,1985.01057,662.677467,"Unmodified","_AAPSVTLFPPSSEELQANK_",NA,507270,"QX21717GM","BIO22"
AAPSVTLFPPSSEELQANK,2,1985.01057,993.512562,"Unmodified","_AAPSVTLFPPSSEELQANK_",NA,990300,"QX21720GM","BIO58"
AAPSVTLFPPSSEELQANK,3,1985.01057,662.677467,"Unmodified","_AAPSVTLFPPSSEELQANK_",NA,385530,"QX21720GM","BIO58"
AAPSVTLFPPSSEELQANK,2,1985.01057,993.512562,"Unmodified","_AAPSVTLFPPSSEELQANK_",NA,4554700,"QX21740GM","BIO1"
AAPSVTLFPPSSEELQANK,3,1985.01057,662.677467,"Unmodified","_AAPSVTLFPPSSEELQANK_",NA,2012700,"QX21740GM","BIO1"
AAPSVTLFPPSSEELQANK,3,1985.01057,662.677467,"Unmodified","_AAPSVTLFPPSSEELQANK_",NA,2751900,"QX21740GM","BIO1"
AAPSVTLFPPSSEELQANK,2,1985.01057,993.512562,"Unmodified","_AAPSVTLFPPSSEELQANK_",NA,4470000,"QX21743GM","BIO65"
AAPSVTLFPPSSEELQANK,2,1985.01057,993.512562,"Unmodified","_AAPSVTLFPPSSEELQANK_",NA,2100100,"QX21743GM","BIO65"
AAPSVTLFPPSSEELQANK,3,1985.01057,662.677467,"Unmodified","_AAPSVTLFPPSSEELQANK_",NA,3293600,"QX21743GM","BIO65"
AAPSVTLFPPSSEELQANK,2,1985.01057,993.512562,"Unmodified","_AAPSVTLFPPSSEELQANK_",NA,1470500,"QX21746GM","BIO105"
AAPSVTLFPPSSEELQANK,2,1985.01057,993.512562,"Unmodified","_AAPSVTLFPPSSEELQANK_",NA,2320100,"QX21746GM","BIO105"
AAPSVTLFPPSSEELQANK,3,1985.01057,662.677467,"Unmodified","_AAPSVTLFPPSSEELQANK_",NA,732190,"QX21746GM","BIO105"
AAPSVTLFPPSSEELQANK,2,1985.01057,993.512562,"Unmodified","_AAPSVTLFPPSSEELQANK_",NA,1721100,"QX21749GM","BIO62"
AAPSVTLFPPSSEELQANK,2,1985.01057,993.512562,"Unmodified","_AAPSVTLFPPSSEELQANK_",NA,3302400,"QX21749GM","BIO62"
AAPSVTLFPPSSEELQANK,2,1985.01057,993.512562,"Unmodified","_AAPSVTLFPPSSEELQANK_",NA,2225700,"QX21749GM","BIO62"
AAPSVTLFPPSSEELQANK,3,1985.01057,662.677467,"Unmodified","_AAPSVTLFPPSSEELQANK_",NA,2225300,"QX21749GM","BIO62"
AAPSVTLFPPSSEELQANK,3,1985.01057,662.677467,"Unmodified","_AAPSVTLFPPSSEELQANK_",NA,584550,"QX21749GM","BIO62"
AAPSVTLFPPSSEELQANK,2,1985.01057,993.512562,"Unmodified","_AAPSVTLFPPSSEELQANK_",NA,6439100,"QX21752GM","BIO39"
AAPSVTLFPPSSEELQANK,2,1985.01057,993.512562,"Unmodified","_AAPSVTLFPPSSEELQANK_",NA,3346600,"QX21752GM","BIO39"
AAPSVTLFPPSSEELQANK,3,1985.01057,662.677467,"Unmodified","_AAPSVTLFPPSSEELQANK_",NA,2999300,"QX21752GM","BIO39"
AAPSVTLFPPSSEELQANK,3,1985.01057,662.677467,"Unmodified","_AAPSVTLFPPSSEELQANK_",NA,2809200,"QX21755GM","BIO37"
AAPSVTLFPPSSEELQANK,2,1985.01057,993.512562,"Unmodified","_AAPSVTLFPPSSEELQANK_",NA,1249600,"QX21764GM","BIO53"
AAPSVTLFPPSSEELQANK,2,1985.01057,993.512562,"Unmodified","_AAPSVTLFPPSSEELQANK_",NA,1773100,"QX21764GM","BIO53"
AAPSVTLFPPSSEELQANK,2,1985.01057,993.512562,"Unmodified","_AAPSVTLFPPSSEELQANK_",NA,3129200,"QX21767GM","BIO97"
AAPSVTLFPPSSEELQANK,2,1985.01057,993.512562,"Unmodified","_AAPSVTLFPPSSEELQANK_",NA,3248600,"QX21773GM","BIO67"
AAPSVTLFPPSSEELQANK,2,1985.01057,993.512562,"Unmodified","_AAPSVTLFPPSSEELQANK_",NA,1607600,"QX21773GM","BIO67"
AAPSVTLFPPSSEELQANK,2,1985.01057,993.512562,"Unmodified","_AAPSVTLFPPSSEELQANK_",NA,1830800,"QX21773GM","BIO67"
AAPSVTLFPPSSEELQANK,3,1985.01057,662.677467,"Unmodified","_AAPSVTLFPPSSEELQANK_",NA,1116100,"QX21773GM","BIO67"
AAPSVTLFPPSSEELQANK,2,1985.01057,993.512562,"Unmodified","_AAPSVTLFPPSSEELQANK_",NA,4391200,"QX21776GM","BIO29"
AAPSVTLFPPSSEELQANK,2,1985.01057,993.512562,"Unmodified","_AAPSVTLFPPSSEELQANK_",NA,3633900,"QX21782GM","BIO73"
AAPSVTLFPPSSEELQANK,3,1985.01057,662.677467,"Unmodified","_AAPSVTLFPPSSEELQANK_",NA,3762000,"QX21782GM","BIO73"
AAPSVTLFPPSSEELQANK,2,1985.01057,993.512562,"Unmodified","_AAPSVTLFPPSSEELQANK_",NA,5338600,"QX21788GM","BIO101"
AAPSVTLFPPSSEELQANK,2,1985.01057,993.512562,"Unmodified","_AAPSVTLFPPSSEELQANK_",NA,1031300,"QX21791GM","BIO78"
AAPSVTLFPPSSEELQANK,2,1985.01057,993.512562,"Unmodified","_AAPSVTLFPPSSEELQANK_",NA,340270,"QX21791GM","BIO78"
AAPSVTLFPPSSEELQANK,2,1985.01057,993.512562,"Unmodified","_AAPSVTLFPPSSEELQANK_",NA,1628100,"QX21794GM","BIO54"
AAPSVTLFPPSSEELQANK,2,1985.01057,993.512562,"Unmodified","_AAPSVTLFPPSSEELQANK_",NA,4140000,"QX21794GM","BIO54"
AAPSVTLFPPSSEELQANK,3,1985.01057,662.677467,"Unmodified","_AAPSVTLFPPSSEELQANK_",NA,1097600,"QX21794GM","BIO54"
AAPSVTLFPPSSEELQANK,2,1985.01057,993.512562,"Unmodified","_AAPSVTLFPPSSEELQANK_",NA,1130900,"QX21797GM","BIO108"
AAPSVTLFPPSSEELQANK,3,1985.01057,662.677467,"Unmodified","_AAPSVTLFPPSSEELQANK_",NA,875230,"QX21797GM","BIO108"
AAPSVTLFPPSSEELQANK,2,1985.01057,993.512562,"Unmodified","_AAPSVTLFPPSSEELQANK_",NA,1722200,"QX21800GM","BIO45"
AAPSVTLFPPSSEELQANK,2,1985.01057,993.512562,"Unmodified","_AAPSVTLFPPSSEELQANK_",NA,4289700,"QX21800GM","BIO45"
AAPSVTLFPPSSEELQANK,3,1985.01057,662.677467,"Unmodified","_AAPSVTLFPPSSEELQANK_",NA,1204400,"QX21800GM","BIO45"
AAPSVTLFPPSSEELQANK,2,1985.01057,993.512562,"Unmodified","_AAPSVTLFPPSSEELQANK_",NA,3590700,"QX21806GM","BIO70"
AAPSVTLFPPSSEELQANK,2,1985.01057,993.512562,"Unmodified","_AAPSVTLFPPSSEELQANK_",NA,3122300,"QX21812GM","BIO64"
AAPSVTLFPPSSEELQANK,3,1985.01057,662.677467,"Unmodified","_AAPSVTLFPPSSEELQANK_",NA,2666300,"QX21812GM","BIO64"
AAPSVTLFPPSSEELQANK,2,1985.01057,993.512562,"Unmodified","_AAPSVTLFPPSSEELQANK_",NA,2404300,"QX21818GM","BIO100"
AAPSVTLFPPSSEELQANK,3,1985.01057,662.677467,"Unmodified","_AAPSVTLFPPSSEELQANK_",NA,1446400,"QX21818GM","BIO100"
AAPSVTLFPPSSEELQANK,2,1985.01057,993.512562,"Unmodified","_AAPSVTLFPPSSEELQANK_",NA,1093700,"QX21824GM","BIO75"
AAPSVTLFPPSSEELQANK,2,1985.01057,993.512562,"Unmodified","_AAPSVTLFPPSSEELQANK_",NA,2933500,"QX21824GM","BIO75"
AAPSVTLFPPSSEELQANK,3,1985.01057,662.677467,"Unmodified","_AAPSVTLFPPSSEELQANK_",NA,1743900,"QX21824GM","BIO75"
AAPSVTLFPPSSEELQANK,2,1985.01057,993.512562,"Unmodified","_AAPSVTLFPPSSEELQANK_",NA,2974000,"QX21830GM","BIO107"
AAPSVTLFPPSSEELQANK,2,1985.01057,993.512562,"Unmodified","_AAPSVTLFPPSSEELQANK_",NA,1232500,"QX21842GM","BIO49"
AAPSVTLFPPSSEELQANK,2,1985.01057,993.512562,"Unmodified","_AAPSVTLFPPSSEELQANK_",NA,2237100,"QX21842GM","BIO49"
AAPSVTLFPPSSEELQANK,3,1985.01057,662.677467,"Unmodified","_AAPSVTLFPPSSEELQANK_",NA,563900,"QX21842GM","BIO49"
AAPYWITAPQNLVLSPGEDGTLICR,3,2741.38469,914.802172,"Unmodified","_AAPYWITAPQNLVLSPGEDGTLICR_",41.084,3098800,"QX21806GM","BIO70"
AAPYWITAPQNLVLSPGEDGTLICR,3,2741.38469,914.802172,"Unmodified","_AAPYWITAPQNLVLSPGEDGTLICR_",65.425,2298200,"QX21851GM","BIO81"
AAPYWITAPQNLVLSPGEDGTLICR,3,2741.38469,914.802172,"Unmodified","_AAPYWITAPQNLVLSPGEDGTLICR_",NA,607340,"QX21493GM","BIO60"
AAPYWITAPQNLVLSPGEDGTLICR,3,2741.38469,914.802172,"Unmodified","_AAPYWITAPQNLVLSPGEDGTLICR_",NA,796770,"QX21502GM","BIO41"
AAPYWITAPQNLVLSPGEDGTLICR,3,2741.38469,914.802172,"Unmodified","_AAPYWITAPQNLVLSPGEDGTLICR_",NA,1288100,"QX21586GM","BIO56"
AAPYWITAPQNLVLSPGEDGTLICR,3,2741.38469,914.802172,"Unmodified","_AAPYWITAPQNLVLSPGEDGTLICR_",NA,487730,"QX21717GM","BIO22"
AAPYWITAPQNLVLSPGEDGTLICR,3,2741.38469,914.802172,"Unmodified","_AAPYWITAPQNLVLSPGEDGTLICR_",NA,681290,"QX21746GM","BIO105"
AAPYWITAPQNLVLSPGEDGTLICR,3,2741.38469,914.802172,"Unmodified","_AAPYWITAPQNLVLSPGEDGTLICR_",NA,1066200,"QX21758GM","BIO90"
AAPYWITAPQNLVLSPGEDGTLICR,3,2741.38469,914.802172,"Unmodified","_AAPYWITAPQNLVLSPGEDGTLICR_",NA,909070,"QX21797GM","BIO108"
AAPYWITAPQNLVLSPGEDGTLICR,3,2741.38469,914.802172,"Unmodified","_AAPYWITAPQNLVLSPGEDGTLICR_",NA,489340,"QX21800GM","BIO45"
AAPYWITAPQNLVLSPGEDGTLICR,3,2741.38469,914.802172,"Unmodified","_AAPYWITAPQNLVLSPGEDGTLICR_",NA,1021100,"QX21830GM","BIO107"
AAQLRPISLPGVSSTEDLQDLFR,3,2592.29488,865.10557,"Phospho (STY)","_AAQLRPISLPGVS(Phospho (STY))STEDLQDLFR_",65.155,1021900,"QX21637GM","BIO79"
AAQLRPISLPGVSSTEDLQDLFR,3,2592.29488,865.10557,"Phospho (STY)","_AAQLRPISLPGVS(Phospho (STY))STEDLQDLFR_",NA,1018800,"QX21493GM","BIO60"
AAQLRPISLPGVSSTEDLQDLFR,3,2592.29488,865.10557,"Phospho (STY)","_AAQLRPISLPGVS(Phospho (STY))STEDLQDLFR_",NA,300180,"QX21580GM","BIO31"
AAQLRPISLPGVSSTEDLQDLFR,3,2592.29488,865.10557,"Phospho (STY)","_AAQLRPISLPGVS(Phospho (STY))STEDLQDLFR_",NA,478410,"QX21583GM","BIO43"
AAQLRPISLPGVSSTEDLQDLFR,3,2592.29488,865.10557,"Phospho (STY)","_AAQLRPISLPGVS(Phospho (STY))STEDLQDLFR_",NA,630790,"QX21640GM","BIO68"
AAQLRPISLPGVSSTEDLQDLFR,3,2592.29488,865.10557,"Phospho (STY)","_AAQLRPISLPGVS(Phospho (STY))STEDLQDLFR_",NA,490690,"QX21690GM","BIO95"
AAQLRPISLPGVSSTEDLQDLFR,3,2592.29488,865.10557,"Phospho (STY)","_AAQLRPISLPGVS(Phospho (STY))STEDLQDLFR_",NA,1075500,"QX21717GM","BIO22"
AASEFESSEGVFLFPELR,2,2013.96837,1007.99146,"Unmodified","_AASEFESSEGVFLFPELR_",NA,315730,"QX21812GM","BIO64"
AASGTQNNVLR,2,1129.58398,565.799269,"Unmodified","_AASGTQNNVLR_",NA,2449300,"QX21466GM","BIO47"
AASGTQNNVLR,2,1129.58398,565.799269,"Unmodified","_AASGTQNNVLR_",NA,1399200,"QX21746GM","BIO105"
AASGTQNNVLR,2,1129.58398,565.799269,"Unmodified","_AASGTQNNVLR_",NA,1187900,"QX21752GM","BIO39"
AASGTQNNVLR,2,1129.58398,565.799269,"Unmodified","_AASGTQNNVLR_",NA,1455900,"QX21773GM","BIO67"
AASGTQNNVLR,2,1129.58398,565.799269,"Unmodified","_AASGTQNNVLR_",NA,1453400,"QX21782GM","BIO73"
AASGTQNNVLR,2,1129.58398,565.799269,"Unmodified","_AASGTQNNVLR_",NA,1794900,"QX21806GM","BIO70"
AASGTQNNVLR,2,1129.58398,565.799269,"Unmodified","_AASGTQNNVLR_",NA,934730,"QX21812GM","BIO64"
AASGTQNNVLR,2,1129.58398,565.799269,"Unmodified","_AASGTQNNVLR_",NA,1504900,"QX21839GM","BIO42"
AASIENVLQDSSPEHCGR,3,2048.86228,683.961371,"Phospho (STY)","_AASIENVLQDSS(Phospho (STY))PEHCGR_",66.906,17811000,"QX21466GM","BIO47"
AASIENVLQDSSPEHCGR,3,2048.86228,683.961371,"Phospho (STY)","_AASIENVLQDSS(Phospho (STY))PEHCGR_",65.438,12849000,"QX21610GM","BIO89"
AASIENVLQDSSPEHCGR,3,2048.86228,683.961371,"Phospho (STY)","_AASIENVLQDSS(Phospho (STY))PEHCGR_",51.777,19279000,"QX21613GM","BIO28"
AASIENVLQDSSPEHCGR,3,2048.86228,683.961371,"Phospho (STY)","_AASIENVLQDS(Phospho (STY))SPEHCGR_",45.737,8255200,"QX21631GM","BIO7"
AASIENVLQDSSPEHCGR,3,2048.86228,683.961371,"Phospho (STY)","_AASIENVLQDS(Phospho (STY))SPEHCGR_",47.472,19961000,"QX21634GM","BIO3"
AASIENVLQDSSPEHCGR,3,2048.86228,683.961371,"Phospho (STY)","_AASIENVLQDS(Phospho (STY))SPEHCGR_",53.964,669980,"QX21637GM","BIO79"
AASIENVLQDSSPEHCGR,3,2048.86228,683.961371,"Phospho (STY)","_AASIENVLQDSS(Phospho (STY))PEHCGR_",57.227,4694100,"QX21675GM","BIO99"
AASIENVLQDSSPEHCGR,3,2048.86228,683.961371,"Phospho (STY)","_AASIENVLQDSS(Phospho (STY))PEHCGR_",48.832,2648800,"QX21684GM","BIO76"
AASIENVLQDSSPEHCGR,3,2048.86228,683.961371,"Phospho (STY)","_AASIENVLQDSS(Phospho (STY))PEHCGR_",79.143,1983000,"QX21711GM","BIO52"
AASIENVLQDSSPEHCGR,2,2048.86228,1025.43842,"Phospho (STY)","_AASIENVLQDS(Phospho (STY))SPEHCGR_",74.772,3211700,"QX21717GM","BIO22"
AASIENVLQDSSPEHCGR,3,2048.86228,683.961371,"Phospho (STY)","_AASIENVLQDS(Phospho (STY))SPEHCGR_",40.642,NA,"QX21720GM","BIO58"
AASIENVLQDSSPEHCGR,3,2048.86228,683.961371,"Phospho (STY)","_AASIENVLQDS(Phospho (STY))SPEHCGR_",73.688,9417200,"QX21743GM","BIO65"
AASIENVLQDSSPEHCGR,3,2048.86228,683.961371,"Phospho (STY)","_AASIENVLQDSS(Phospho (STY))PEHCGR_",85.61,12056000,"QX21752GM","BIO39"
AASIENVLQDSSPEHCGR,3,2048.86228,683.961371,"Phospho (STY)","_AASIENVLQDSS(Phospho (STY))PEHCGR_",66.448,10377000,"QX21758GM","BIO90"
AASIENVLQDSSPEHCGR,3,2048.86228,683.961371,"Phospho (STY)","_AASIENVLQDSS(Phospho (STY))PEHCGR_",69.255,17070000,"QX21767GM","BIO97"
AASIENVLQDSSPEHCGR,3,2048.86228,683.961371,"Phospho (STY)","_AASIENVLQDS(Phospho (STY))SPEHCGR_",74.029,9928600,"QX21776GM","BIO29"
AASIENVLQDSSPEHCGR,2,2048.86228,1025.43842,"Phospho (STY)","_AASIENVLQDS(Phospho (STY))SPEHCGR_",NA,679340,"QX21460GM","BIO18"
AASIENVLQDSSPEHCGR,3,2048.86228,683.961371,"Phospho (STY)","_AASIENVLQDSS(Phospho (STY))PEHCGR_",NA,4007100,"QX21460GM","BIO18"
AASIENVLQDSSPEHCGR,3,2048.86228,683.961371,"Phospho (STY)","_AASIENVLQDSS(Phospho (STY))PEHCGR_",NA,5363700,"QX21469GM","BIO35"
AASIENVLQDSSPEHCGR,3,2048.86228,683.961371,"Phospho (STY)","_AASIENVLQDSS(Phospho (STY))PEHCGR_",NA,12503000,"QX21472GM","BIO27"
AASIENVLQDSSPEHCGR,3,2048.86228,683.961371,"Phospho (STY)","_AASIENVLQDSS(Phospho (STY))PEHCGR_",NA,2209700,"QX21484GM","BIO12"
AASIENVLQDSSPEHCGR,3,2048.86228,683.961371,"Phospho (STY)","_AASIENVLQDSS(Phospho (STY))PEHCGR_",NA,6504800,"QX21487GM","BIO72"
AASIENVLQDSSPEHCGR,2,2048.86228,1025.43842,"Phospho (STY)","_AASIENVLQDS(Phospho (STY))SPEHCGR_",NA,1764800,"QX21490GM","BIO23"
AASIENVLQDSSPEHCGR,3,2048.86228,683.961371,"Phospho (STY)","_AASIENVLQDSS(Phospho (STY))PEHCGR_",NA,6766100,"QX21490GM","BIO23"
AASIENVLQDSSPEHCGR,2,2048.86228,1025.43842,"Phospho (STY)","_AASIENVLQDS(Phospho (STY))SPEHCGR_",NA,2325400,"QX21502GM","BIO41"
AASIENVLQDSSPEHCGR,3,2048.86228,683.961371,"Phospho (STY)","_AASIENVLQDSS(Phospho (STY))PEHCGR_",NA,7157300,"QX21502GM","BIO41"
AASIENVLQDSSPEHCGR,3,2048.86228,683.961371,"Phospho (STY)","_AASIENVLQDSS(Phospho (STY))PEHCGR_",NA,5860000,"QX21508GM","BIO80"
AASIENVLQDSSPEHCGR,3,2048.86228,683.961371,"Phospho (STY)","_AASIENVLQDSS(Phospho (STY))PEHCGR_",NA,5881700,"QX21511GM","BIO14"
AASIENVLQDSSPEHCGR,3,2048.86228,683.961371,"Phospho (STY)","_AASIENVLQDSS(Phospho (STY))PEHCGR_",NA,10596000,"QX21514GM","BIO91"
AASIENVLQDSSPEHCGR,3,2048.86228,683.961371,"Phospho (STY)","_AASIENVLQDSS(Phospho (STY))PEHCGR_",NA,2831400,"QX21517GM","BIO48"
AASIENVLQDSSPEHCGR,3,2048.86228,683.961371,"Phospho (STY)","_AASIENVLQDSS(Phospho (STY))PEHCGR_",NA,6267600,"QX21520GM","BIO66"
AASIENVLQDSSPEHCGR,3,2048.86228,683.961371,"Phospho (STY)","_AASIENVLQDSS(Phospho (STY))PEHCGR_",NA,7788900,"QX21556GM","BIO38"
AASIENVLQDSSPEHCGR,2,2048.86228,1025.43842,"Phospho (STY)","_AASIENVLQDS(Phospho (STY))SPEHCGR_",NA,4060600,"QX21559GM","BIO2"
AASIENVLQDSSPEHCGR,3,2048.86228,683.961371,"Phospho (STY)","_AASIENVLQDSS(Phospho (STY))PEHCGR_",NA,10947000,"QX21559GM","BIO2"
AASIENVLQDSSPEHCGR,3,2048.86228,683.961371,"Phospho (STY)","_AASIENVLQDSS(Phospho (STY))PEHCGR_",NA,12150000,"QX21562GM","BIO86"
AASIENVLQDSSPEHCGR,3,2048.86228,683.961371,"Phospho (STY)","_AASIENVLQDSS(Phospho (STY))PEHCGR_",NA,12103000,"QX21565GM","BIO17"
AASIENVLQDSSPEHCGR,3,2048.86228,683.961371,"Phospho (STY)","_AASIENVLQDSS(Phospho (STY))PEHCGR_",NA,15651000,"QX21568GM","BIO83"
AASIENVLQDSSPEHCGR,2,2048.86228,1025.43842,"Phospho (STY)","_AASIENVLQDS(Phospho (STY))SPEHCGR_",NA,6013900,"QX21571GM","BIO46"
AASIENVLQDSSPEHCGR,3,2048.86228,683.961371,"Phospho (STY)","_AASIENVLQDSS(Phospho (STY))PEHCGR_",NA,19261000,"QX21571GM","BIO46"
AASIENVLQDSSPEHCGR,2,2048.86228,1025.43842,"Phospho (STY)","_AASIENVLQDS(Phospho (STY))SPEHCGR_",NA,773610,"QX21577GM","BIO36"
AASIENVLQDSSPEHCGR,3,2048.86228,683.961371,"Phospho (STY)","_AASIENVLQDSS(Phospho (STY))PEHCGR_",NA,1943900,"QX21577GM","BIO36"
AASIENVLQDSSPEHCGR,2,2048.86228,1025.43842,"Phospho (STY)","_AASIENVLQDS(Phospho (STY))SPEHCGR_",NA,2616300,"QX21580GM","BIO31"
AASIENVLQDSSPEHCGR,3,2048.86228,683.961371,"Phospho (STY)","_AASIENVLQDSS(Phospho (STY))PEHCGR_",NA,14944000,"QX21580GM","BIO31"
AASIENVLQDSSPEHCGR,3,2048.86228,683.961371,"Phospho (STY)","_AASIENVLQDSS(Phospho (STY))PEHCGR_",NA,15051000,"QX21583GM","BIO43"
AASIENVLQDSSPEHCGR,2,2048.86228,1025.43842,"Phospho (STY)","_AASIENVLQDS(Phospho (STY))SPEHCGR_",NA,5406800,"QX21586GM","BIO56"
AASIENVLQDSSPEHCGR,3,2048.86228,683.961371,"Phospho (STY)","_AASIENVLQDSS(Phospho (STY))PEHCGR_",NA,17198000,"QX21586GM","BIO56"
AASIENVLQDSSPEHCGR,2,2048.86228,1025.43842,"Phospho (STY)","_AASIENVLQDS(Phospho (STY))SPEHCGR_",NA,3317900,"QX21589GM","BIO30"
AASIENVLQDSSPEHCGR,3,2048.86228,683.961371,"Phospho (STY)","_AASIENVLQDSS(Phospho (STY))PEHCGR_",NA,12240000,"QX21589GM","BIO30"
AASIENVLQDSSPEHCGR,3,2048.86228,683.961371,"Phospho (STY)","_AASIENVLQDSS(Phospho (STY))PEHCGR_",NA,8484000,"QX21592GM","BIO77"
AASIENVLQDSSPEHCGR,3,2048.86228,683.961371,"Phospho (STY)","_AASIENVLQDSS(Phospho (STY))PEHCGR_",NA,9528200,"QX21595GM","BIO87"
AASIENVLQDSSPEHCGR,3,2048.86228,683.961371,"Phospho (STY)","_AASIENVLQDSS(Phospho (STY))PEHCGR_",NA,16026000,"QX21601GM","BIO26"
AASIENVLQDSSPEHCGR,3,2048.86228,683.961371,"Phospho (STY)","_AASIENVLQDSS(Phospho (STY))PEHCGR_",NA,10570000,"QX21604GM","BIO19"
AASIENVLQDSSPEHCGR,3,2048.86228,683.961371,"Phospho (STY)","_AASIENVLQDSS(Phospho (STY))PEHCGR_",NA,9633300,"QX21607GM","BIO59"
AASIENVLQDSSPEHCGR,3,2048.86228,683.961371,"Phospho (STY)","_AASIENVLQDSS(Phospho (STY))PEHCGR_",NA,13655000,"QX21616GM","BIO51"
AASIENVLQDSSPEHCGR,3,2048.86228,683.961371,"Phospho (STY)","_AASIENVLQDSS(Phospho (STY))PEHCGR_",NA,9317600,"QX21619GM","BIO40"
AASIENVLQDSSPEHCGR,3,2048.86228,683.961371,"Phospho (STY)","_AASIENVLQDSS(Phospho (STY))PEHCGR_",NA,3470600,"QX21625GM","BIO8"
AASIENVLQDSSPEHCGR,3,2048.86228,683.961371,"Phospho (STY)","_AASIENVLQDSS(Phospho (STY))PEHCGR_",NA,13974000,"QX21628GM","BIO24"
AASIENVLQDSSPEHCGR,3,2048.86228,683.961371,"Phospho (STY)","_AASIENVLQDSS(Phospho (STY))PEHCGR_",NA,9371700,"QX21640GM","BIO68"
AASIENVLQDSSPEHCGR,3,2048.86228,683.961371,"Phospho (STY)","_AASIENVLQDSS(Phospho (STY))PEHCGR_",NA,12158000,"QX21643GM","BIO44"
AASIENVLQDSSPEHCGR,3,2048.86228,683.961371,"Phospho (STY)","_AASIENVLQDSS(Phospho (STY))PEHCGR_",NA,9397700,"QX21649GM","BIO33"
AASIENVLQDSSPEHCGR,3,2048.86228,683.961371,"Phospho (STY)","_AASIENVLQDSS(Phospho (STY))PEHCGR_",NA,908390,"QX21652GM","BIO50"
AASIENVLQDSSPEHCGR,3,2048.86228,683.961371,"Phospho (STY)","_AASIENVLQDSS(Phospho (STY))PEHCGR_",NA,2609000,"QX21655GM","BIO93"
AASIENVLQDSSPEHCGR,3,2048.86228,683.961371,"Phospho (STY)","_AASIENVLQDSS(Phospho (STY))PEHCGR_",NA,3298600,"QX21672GM","BIO20"
AASIENVLQDSSPEHCGR,3,2048.86228,683.961371,"Phospho (STY)","_AASIENVLQDSS(Phospho (STY))PEHCGR_",NA,2880100,"QX21678GM","BIO88"
AASIENVLQDSSPEHCGR,3,2048.86228,683.961371,"Phospho (STY)","_AASIENVLQDSS(Phospho (STY))PEHCGR_",NA,1937500,"QX21687GM","BIO71"
AASIENVLQDSSPEHCGR,3,2048.86228,683.961371,"Phospho (STY)","_AASIENVLQDSS(Phospho (STY))PEHCGR_",NA,11473000,"QX21690GM","BIO95"
AASIENVLQDSSPEHCGR,3,2048.86228,683.961371,"Phospho (STY)","_AASIENVLQDSS(Phospho (STY))PEHCGR_",NA,16891000,"QX21693GM","BIO13"
AASIENVLQDSSPEHCGR,3,2048.86228,683.961371,"Phospho (STY)","_AASIENVLQDSS(Phospho (STY))PEHCGR_",NA,4260200,"QX21696GM","BIO94"
AASIENVLQDSSPEHCGR,3,2048.86228,683.961371,"Phospho (STY)","_AASIENVLQDSS(Phospho (STY))PEHCGR_",NA,6996900,"QX21699GM","BIO98"
AASIENVLQDSSPEHCGR,3,2048.86228,683.961371,"Phospho (STY)","_AASIENVLQDSS(Phospho (STY))PEHCGR_",NA,5440600,"QX21714GM","BIO10"
AASIENVLQDSSPEHCGR,3,2048.86228,683.961371,"Phospho (STY)","_AASIENVLQDSS(Phospho (STY))PEHCGR_",NA,18715000,"QX21717GM","BIO22"
AASIENVLQDSSPEHCGR,2,2048.86228,1025.43842,"Phospho (STY)","_AASIENVLQDS(Phospho (STY))SPEHCGR_",NA,1022800,"QX21720GM","BIO58"
AASIENVLQDSSPEHCGR,3,2048.86228,683.961371,"Phospho (STY)","_AASIENVLQDSS(Phospho (STY))PEHCGR_",NA,5428500,"QX21723GM","BIO96"
AASIENVLQDSSPEHCGR,2,2048.86228,1025.43842,"Phospho (STY)","_AASIENVLQDS(Phospho (STY))SPEHCGR_",NA,976940,"QX21740GM","BIO1"
AASIENVLQDSSPEHCGR,3,2048.86228,683.961371,"Phospho (STY)","_AASIENVLQDSS(Phospho (STY))PEHCGR_",NA,4480600,"QX21740GM","BIO1"
AASIENVLQDSSPEHCGR,2,2048.86228,1025.43842,"Phospho (STY)","_AASIENVLQDS(Phospho (STY))SPEHCGR_",NA,1716500,"QX21743GM","BIO65"
AASIENVLQDSSPEHCGR,2,2048.86228,1025.43842,"Phospho (STY)","_AASIENVLQDS(Phospho (STY))SPEHCGR_",NA,3648800,"QX21746GM","BIO105"
AASIENVLQDSSPEHCGR,3,2048.86228,683.961371,"Phospho (STY)","_AASIENVLQDSS(Phospho (STY))PEHCGR_",NA,10386000,"QX21749GM","BIO62"
AASIENVLQDSSPEHCGR,2,2048.86228,1025.43842,"Phospho (STY)","_AASIENVLQDS(Phospho (STY))SPEHCGR_",NA,2680900,"QX21752GM","BIO39"
AASIENVLQDSSPEHCGR,3,2048.86228,683.961371,"Phospho (STY)","_AASIENVLQDSS(Phospho (STY))PEHCGR_",NA,2837700,"QX21755GM","BIO37"
AASIENVLQDSSPEHCGR,3,2048.86228,683.961371,"Phospho (STY)","_AASIENVLQDSS(Phospho (STY))PEHCGR_",NA,8317200,"QX21764GM","BIO53"
AASIENVLQDSSPEHCGR,3,2048.86228,683.961371,"Phospho (STY)","_AASIENVLQDSS(Phospho (STY))PEHCGR_",NA,1012700,"QX21773GM","BIO67"
AASIENVLQDSSPEHCGR,2,2048.86228,1025.43842,"Phospho (STY)","_AASIENVLQDS(Phospho (STY))SPEHCGR_",NA,1943100,"QX21776GM","BIO29"
AASIENVLQDSSPEHCGR,3,2048.86228,683.961371,"Phospho (STY)","_AASIENVLQDSS(Phospho (STY))PEHCGR_",NA,6754100,"QX21782GM","BIO73"
AASIENVLQDSSPEHCGR,2,2048.86228,1025.43842,"Phospho (STY)","_AASIENVLQDS(Phospho (STY))SPEHCGR_",NA,2312100,"QX21788GM","BIO101"
AASIENVLQDSSPEHCGR,3,2048.86228,683.961371,"Phospho (STY)","_AASIENVLQDSS(Phospho (STY))PEHCGR_",NA,7486000,"QX21788GM","BIO101"
AASIENVLQDSSPEHCGR,3,2048.86228,683.961371,"Phospho (STY)","_AASIENVLQDSS(Phospho (STY))PEHCGR_",NA,5195800,"QX21794GM","BIO54"
AASIENVLQDSSPEHCGR,3,2048.86228,683.961371,"Phospho (STY)","_AASIENVLQDSS(Phospho (STY))PEHCGR_",NA,9260100,"QX21797GM","BIO108"
AASIENVLQDSSPEHCGR,3,2048.86228,683.961371,"Phospho (STY)","_AASIENVLQDSS(Phospho (STY))PEHCGR_",NA,11488000,"QX21800GM","BIO45"
AASIENVLQDSSPEHCGR,3,2048.86228,683.961371,"Phospho (STY)","_AASIENVLQDSS(Phospho (STY))PEHCGR_",NA,3649500,"QX21803GM","BIO106"
AASIENVLQDSSPEHCGR,3,2048.86228,683.961371,"Phospho (STY)","_AASIENVLQDSS(Phospho (STY))PEHCGR_",NA,12539000,"QX21806GM","BIO70"
AASIENVLQDSSPEHCGR,3,2048.86228,683.961371,"Phospho (STY)","_AASIENVLQDSS(Phospho (STY))PEHCGR_",NA,5072400,"QX21812GM","BIO64"
AASIENVLQDSSPEHCGR,3,2048.86228,683.961371,"Phospho (STY)","_AASIENVLQDSS(Phospho (STY))PEHCGR_",NA,5593000,"QX21818GM","BIO100"
AASIENVLQDSSPEHCGR,3,2048.86228,683.961371,"Phospho (STY)","_AASIENVLQDSS(Phospho (STY))PEHCGR_",NA,5408100,"QX21824GM","BIO75"
AASIENVLQDSSPEHCGR,3,2048.86228,683.961371,"Phospho (STY)","_AASIENVLQDSS(Phospho (STY))PEHCGR_",NA,6409400,"QX21830GM","BIO107"
AASIENVLQDSSPEHCGR,3,2048.86228,683.961371,"Phospho (STY)","_AASIENVLQDSS(Phospho (STY))PEHCGR_",NA,8893700,"QX21833GM","BIO103"
AASIENVLQDSSPEHCGR,3,2048.86228,683.961371,"Phospho (STY)","_AASIENVLQDSS(Phospho (STY))PEHCGR_",NA,7052000,"QX21839GM","BIO42"
AASIENVLQDSSPEHCGR,3,2048.86228,683.961371,"Phospho (STY)","_AASIENVLQDSS(Phospho (STY))PEHCGR_",NA,5830900,"QX21842GM","BIO49"
AATGECTATVGK,2,1164.54449,583.27952,"Unmodified","_AATGECTATVGK_",53.327,2403400,"QX21559GM","BIO2"
AATGECTATVGK,2,1164.54449,583.27952,"Unmodified","_AATGECTATVGK_",52.579,1989400,"QX21586GM","BIO56"
AATGECTATVGK,2,1164.54449,583.27952,"Unmodified","_AATGECTATVGK_",77.379,5889700,"QX21595GM","BIO87"
AATGECTATVGK,2,1164.54449,583.27952,"Unmodified","_AATGECTATVGK_",54.416,1326500,"QX21625GM","BIO8"
AATGECTATVGK,2,1164.54449,583.27952,"Unmodified","_AATGECTATVGK_",79.974,2821300,"QX21687GM","BIO71"
AATGECTATVGK,2,1164.54449,583.27952,"Unmodified","_AATGECTATVGK_",55.461,2151000,"QX21720GM","BIO58"
AATGECTATVGK,2,1164.54449,583.27952,"Unmodified","_AATGECTATVGK_",53.756,1066400,"QX21752GM","BIO39"
AATGECTATVGK,2,1164.54449,583.27952,"Unmodified","_AATGECTATVGK_",68.893,2305800,"QX21773GM","BIO67"
AATGECTATVGK,2,1164.54449,583.27952,"Unmodified","_AATGECTATVGK_",68.893,2409700,"QX21788GM","BIO101"
AATGECTATVGK,2,1164.54449,583.27952,"Unmodified","_AATGECTATVGK_",62.823,1304700,"QX21806GM","BIO70"
AATGECTATVGK,2,1164.54449,583.27952,"Unmodified","_AATGECTATVGK_",61.56,NA,"QX21839GM","BIO42"
AATGECTATVGK,2,1164.54449,583.27952,"Unmodified","_AATGECTATVGK_",NA,987620,"QX21466GM","BIO47"
AATGECTATVGK,2,1164.54449,583.27952,"Unmodified","_AATGECTATVGK_",NA,648000,"QX21472GM","BIO27"
AATGECTATVGK,2,1164.54449,583.27952,"Unmodified","_AATGECTATVGK_",NA,1149600,"QX21472GM","BIO27"
AATGECTATVGK,2,1164.54449,583.27952,"Unmodified","_AATGECTATVGK_",NA,522970,"QX21490GM","BIO23"
AATGECTATVGK,2,1164.54449,583.27952,"Unmodified","_AATGECTATVGK_",NA,844150,"QX21490GM","BIO23"
AATGECTATVGK,2,1164.54449,583.27952,"Unmodified","_AATGECTATVGK_",NA,1357800,"QX21502GM","BIO41"
AATGECTATVGK,2,1164.54449,583.27952,"Unmodified","_AATGECTATVGK_",NA,2288600,"QX21502GM","BIO41"
AATGECTATVGK,2,1164.54449,583.27952,"Unmodified","_AATGECTATVGK_",NA,639320,"QX21508GM","BIO80"
AATGECTATVGK,2,1164.54449,583.27952,"Unmodified","_AATGECTATVGK_",NA,1366400,"QX21508GM","BIO80"
AATGECTATVGK,2,1164.54449,583.27952,"Unmodified","_AATGECTATVGK_",NA,1690500,"QX21511GM","BIO14"
AATGECTATVGK,2,1164.54449,583.27952,"Unmodified","_AATGECTATVGK_",NA,896820,"QX21511GM","BIO14"
AATGECTATVGK,2,1164.54449,583.27952,"Unmodified","_AATGECTATVGK_",NA,1874500,"QX21514GM","BIO91"
AATGECTATVGK,2,1164.54449,583.27952,"Unmodified","_AATGECTATVGK_",NA,3399000,"QX21514GM","BIO91"
AATGECTATVGK,2,1164.54449,583.27952,"Unmodified","_AATGECTATVGK_",NA,891090,"QX21520GM","BIO66"
AATGECTATVGK,2,1164.54449,583.27952,"Unmodified","_AATGECTATVGK_",NA,1962000,"QX21523GM","BIO61"
AATGECTATVGK,2,1164.54449,583.27952,"Unmodified","_AATGECTATVGK_",NA,565010,"QX21526GM","BIO85"
AATGECTATVGK,2,1164.54449,583.27952,"Unmodified","_AATGECTATVGK_",NA,980880,"QX21556GM","BIO38"
AATGECTATVGK,2,1164.54449,583.27952,"Unmodified","_AATGECTATVGK_",NA,2057200,"QX21562GM","BIO86"
AATGECTATVGK,2,1164.54449,583.27952,"Unmodified","_AATGECTATVGK_",NA,909840,"QX21565GM","BIO17"
AATGECTATVGK,2,1164.54449,583.27952,"Unmodified","_AATGECTATVGK_",NA,949080,"QX21568GM","BIO83"
AATGECTATVGK,2,1164.54449,583.27952,"Unmodified","_AATGECTATVGK_",NA,1547100,"QX21571GM","BIO46"
AATGECTATVGK,2,1164.54449,583.27952,"Unmodified","_AATGECTATVGK_",NA,1279600,"QX21577GM","BIO36"
AATGECTATVGK,2,1164.54449,583.27952,"Unmodified","_AATGECTATVGK_",NA,1517600,"QX21583GM","BIO43"
AATGECTATVGK,2,1164.54449,583.27952,"Unmodified","_AATGECTATVGK_",NA,827830,"QX21592GM","BIO77"
AATGECTATVGK,2,1164.54449,583.27952,"Unmodified","_AATGECTATVGK_",NA,369980,"QX21643GM","BIO44"
AATGECTATVGK,2,1164.54449,583.27952,"Unmodified","_AATGECTATVGK_",NA,547140,"QX21655GM","BIO93"
AATGECTATVGK,2,1164.54449,583.27952,"Unmodified","_AATGECTATVGK_",NA,876870,"QX21672GM","BIO20"
AATGECTATVGK,2,1164.54449,583.27952,"Unmodified","_AATGECTATVGK_",NA,1040100,"QX21675GM","BIO99"
AATGECTATVGK,2,1164.54449,583.27952,"Unmodified","_AATGECTATVGK_",NA,683170,"QX21678GM","BIO88"
AATGECTATVGK,2,1164.54449,583.27952,"Unmodified","_AATGECTATVGK_",NA,2313500,"QX21696GM","BIO94"
AATGECTATVGK,2,1164.54449,583.27952,"Unmodified","_AATGECTATVGK_",NA,2445500,"QX21711GM","BIO52"
AATGECTATVGK,2,1164.54449,583.27952,"Unmodified","_AATGECTATVGK_",NA,1517700,"QX21714GM","BIO10"
AATGECTATVGK,2,1164.54449,583.27952,"Unmodified","_AATGECTATVGK_",NA,844130,"QX21740GM","BIO1"
AATGECTATVGK,2,1164.54449,583.27952,"Unmodified","_AATGECTATVGK_",NA,653410,"QX21743GM","BIO65"
AATGECTATVGK,2,1164.54449,583.27952,"Unmodified","_AATGECTATVGK_",NA,359970,"QX21755GM","BIO37"
AATGECTATVGK,2,1164.54449,583.27952,"Unmodified","_AATGECTATVGK_",NA,1489800,"QX21758GM","BIO90"
AATGECTATVGK,2,1164.54449,583.27952,"Unmodified","_AATGECTATVGK_",NA,739220,"QX21764GM","BIO53"
AATGECTATVGK,2,1164.54449,583.27952,"Unmodified","_AATGECTATVGK_",NA,1549400,"QX21767GM","BIO97"
AATGECTATVGK,2,1164.54449,583.27952,"Unmodified","_AATGECTATVGK_",NA,3566500,"QX21770GM","BIO102"
AATGECTATVGK,2,1164.54449,583.27952,"Unmodified","_AATGECTATVGK_",NA,1580100,"QX21782GM","BIO73"
AATGECTATVGK,2,1164.54449,583.27952,"Unmodified","_AATGECTATVGK_",NA,904970,"QX21797GM","BIO108"
AATGECTATVGK,2,1164.54449,583.27952,"Unmodified","_AATGECTATVGK_",NA,662260,"QX21803GM","BIO106"
AATGECTATVGK,2,1164.54449,583.27952,"Unmodified","_AATGECTATVGK_",NA,1503400,"QX21812GM","BIO64"
AATGECTATVGK,2,1164.54449,583.27952,"Unmodified","_AATGECTATVGK_",NA,704330,"QX21824GM","BIO75"
AATGECTATVGK,2,1164.54449,583.27952,"Unmodified","_AATGECTATVGK_",NA,1220700,"QX21830GM","BIO107"
AATVGSLAGQPLQER,2,1496.79471,749.404629,"Unmodified","_AATVGSLAGQPLQER_",74.76,2867200,"QX21460GM","BIO18"
AATVGSLAGQPLQER,2,1496.79471,749.404629,"Unmodified","_AATVGSLAGQPLQER_",107.09,31233000,"QX21466GM","BIO47"
AATVGSLAGQPLQER,2,1496.79471,749.404629,"Unmodified","_AATVGSLAGQPLQER_",73.466,23050000,"QX21472GM","BIO27"
AATVGSLAGQPLQER,2,1496.79471,749.404629,"Unmodified","_AATVGSLAGQPLQER_",51.013,9373300,"QX21484GM","BIO12"
AATVGSLAGQPLQER,2,1496.79471,749.404629,"Unmodified","_AATVGSLAGQPLQER_",53.252,5390800,"QX21487GM","BIO72"
AATVGSLAGQPLQER,2,1496.79471,749.404629,"Unmodified","_AATVGSLAGQPLQER_",116.01,14452000,"QX21490GM","BIO23"
AATVGSLAGQPLQER,2,1496.79471,749.404629,"Unmodified","_AATVGSLAGQPLQER_",74.76,2526800,"QX21490GM","BIO23"
AATVGSLAGQPLQER,2,1496.79471,749.404629,"Unmodified","_AATVGSLAGQPLQER_",56.122,4661600,"QX21493GM","BIO60"
AATVGSLAGQPLQER,2,1496.79471,749.404629,"Unmodified","_AATVGSLAGQPLQER_",181.68,9387000,"QX21502GM","BIO41"
AATVGSLAGQPLQER,2,1496.79471,749.404629,"Unmodified","_AATVGSLAGQPLQER_",53.252,3463700,"QX21508GM","BIO80"
AATVGSLAGQPLQER,2,1496.79471,749.404629,"Unmodified","_AATVGSLAGQPLQER_",42.095,17259000,"QX21511GM","BIO14"
AATVGSLAGQPLQER,2,1496.79471,749.404629,"Unmodified","_AATVGSLAGQPLQER_",56.951,37542000,"QX21514GM","BIO91"
AATVGSLAGQPLQER,3,1496.79471,499.938845,"Unmodified","_AATVGSLAGQPLQER_",23.055,3318700,"QX21514GM","BIO91"
AATVGSLAGQPLQER,2,1496.79471,749.404629,"Unmodified","_AATVGSLAGQPLQER_",51.841,10674000,"QX21520GM","BIO66"
AATVGSLAGQPLQER,2,1496.79471,749.404629,"Unmodified","_AATVGSLAGQPLQER_",49.28,33259000,"QX21523GM","BIO61"
AATVGSLAGQPLQER,2,1496.79471,749.404629,"Unmodified","_AATVGSLAGQPLQER_",128.85,13735000,"QX21523GM","BIO61"
AATVGSLAGQPLQER,2,1496.79471,749.404629,"Unmodified","_AATVGSLAGQPLQER_",155.15,NA,"QX21523GM","BIO61"
AATVGSLAGQPLQER,2,1496.79471,749.404629,"Unmodified","_AATVGSLAGQPLQER_",76.655,8960300,"QX21526GM","BIO85"
AATVGSLAGQPLQER,2,1496.79471,749.404629,"Unmodified","_AATVGSLAGQPLQER_",117.23,2421800,"QX21556GM","BIO38"
AATVGSLAGQPLQER,2,1496.79471,749.404629,"Unmodified","_AATVGSLAGQPLQER_",97.779,20706000,"QX21559GM","BIO2"
AATVGSLAGQPLQER,2,1496.79471,749.404629,"Unmodified","_AATVGSLAGQPLQER_",90.614,2711700,"QX21559GM","BIO2"
AATVGSLAGQPLQER,2,1496.79471,749.404629,"Unmodified","_AATVGSLAGQPLQER_",78.903,41900000,"QX21562GM","BIO86"
AATVGSLAGQPLQER,2,1496.79471,749.404629,"Unmodified","_AATVGSLAGQPLQER_",72.089,35469000,"QX21571GM","BIO46"
AATVGSLAGQPLQER,2,1496.79471,749.404629,"Unmodified","_AATVGSLAGQPLQER_",47.712,26095000,"QX21577GM","BIO36"
AATVGSLAGQPLQER,2,1496.79471,749.404629,"Unmodified","_AATVGSLAGQPLQER_",56.205,1722500,"QX21583GM","BIO43"
AATVGSLAGQPLQER,2,1496.79471,749.404629,"Unmodified","_AATVGSLAGQPLQER_",175.74,67207000,"QX21586GM","BIO56"
AATVGSLAGQPLQER,2,1496.79471,749.404629,"Unmodified","_AATVGSLAGQPLQER_",66.498,2793900,"QX21586GM","BIO56"
AATVGSLAGQPLQER,2,1496.79471,749.404629,"Unmodified","_AATVGSLAGQPLQER_",54.343,19184000,"QX21589GM","BIO30"
AATVGSLAGQPLQER,2,1496.79471,749.404629,"Unmodified","_AATVGSLAGQPLQER_",84.289,3633200,"QX21589GM","BIO30"
AATVGSLAGQPLQER,2,1496.79471,749.404629,"Unmodified","_AATVGSLAGQPLQER_",132.32,25281000,"QX21592GM","BIO77"
AATVGSLAGQPLQER,2,1496.79471,749.404629,"Unmodified","_AATVGSLAGQPLQER_",113.61,3627900,"QX21592GM","BIO77"
AATVGSLAGQPLQER,3,1496.79471,499.938845,"Unmodified","_AATVGSLAGQPLQER_",58.885,9502800,"QX21595GM","BIO87"
AATVGSLAGQPLQER,2,1496.79471,749.404629,"Unmodified","_AATVGSLAGQPLQER_",90.434,29274000,"QX21601GM","BIO26"
AATVGSLAGQPLQER,2,1496.79471,749.404629,"Unmodified","_AATVGSLAGQPLQER_",64.878,6462100,"QX21604GM","BIO19"
AATVGSLAGQPLQER,2,1496.79471,749.404629,"Unmodified","_AATVGSLAGQPLQER_",250.26,8856800,"QX21607GM","BIO59"
AATVGSLAGQPLQER,2,1496.79471,749.404629,"Unmodified","_AATVGSLAGQPLQER_",69.342,8347300,"QX21610GM","BIO89"
AATVGSLAGQPLQER,2,1496.79471,749.404629,"Unmodified","_AATVGSLAGQPLQER_",115.33,37829000,"QX21613GM","BIO28"
AATVGSLAGQPLQER,3,1496.79471,499.938845,"Unmodified","_AATVGSLAGQPLQER_",46.318,6142600,"QX21613GM","BIO28"
AATVGSLAGQPLQER,2,1496.79471,749.404629,"Unmodified","_AATVGSLAGQPLQER_",85.845,17860000,"QX21616GM","BIO51"
AATVGSLAGQPLQER,2,1496.79471,749.404629,"Unmodified","_AATVGSLAGQPLQER_",145.23,31386000,"QX21619GM","BIO40"
AATVGSLAGQPLQER,2,1496.79471,749.404629,"Unmodified","_AATVGSLAGQPLQER_",76.655,12618000,"QX21625GM","BIO8"
AATVGSLAGQPLQER,2,1496.79471,749.404629,"Unmodified","_AATVGSLAGQPLQER_",95.401,27363000,"QX21628GM","BIO24"
AATVGSLAGQPLQER,2,1496.79471,749.404629,"Unmodified","_AATVGSLAGQPLQER_",66.498,20837000,"QX21631GM","BIO7"
AATVGSLAGQPLQER,2,1496.79471,749.404629,"Unmodified","_AATVGSLAGQPLQER_",88.021,21309000,"QX21634GM","BIO3"
AATVGSLAGQPLQER,3,1496.79471,499.938845,"Unmodified","_AATVGSLAGQPLQER_",37.657,1809600,"QX21634GM","BIO3"
AATVGSLAGQPLQER,2,1496.79471,749.404629,"Unmodified","_AATVGSLAGQPLQER_",48.948,14284000,"QX21640GM","BIO68"
AATVGSLAGQPLQER,2,1496.79471,749.404629,"Unmodified","_AATVGSLAGQPLQER_",115.33,22628000,"QX21643GM","BIO44"
AATVGSLAGQPLQER,2,1496.79471,749.404629,"Unmodified","_AATVGSLAGQPLQER_",121.08,17102000,"QX21649GM","BIO33"
AATVGSLAGQPLQER,2,1496.79471,749.404629,"Unmodified","_AATVGSLAGQPLQER_",156.01,3888200,"QX21652GM","BIO50"
AATVGSLAGQPLQER,2,1496.79471,749.404629,"Unmodified","_AATVGSLAGQPLQER_",85.288,11988000,"QX21672GM","BIO20"
AATVGSLAGQPLQER,2,1496.79471,749.404629,"Unmodified","_AATVGSLAGQPLQER_",65.395,24652000,"QX21675GM","BIO99"
AATVGSLAGQPLQER,2,1496.79471,749.404629,"Unmodified","_AATVGSLAGQPLQER_",95.018,8076800,"QX21678GM","BIO88"
AATVGSLAGQPLQER,2,1496.79471,749.404629,"Unmodified","_AATVGSLAGQPLQER_",113.38,27355000,"QX21684GM","BIO76"
AATVGSLAGQPLQER,2,1496.79471,749.404629,"Unmodified","_AATVGSLAGQPLQER_",159.99,17821000,"QX21687GM","BIO71"
AATVGSLAGQPLQER,2,1496.79471,749.404629,"Unmodified","_AATVGSLAGQPLQER_",121.02,23454000,"QX21690GM","BIO95"
AATVGSLAGQPLQER,2,1496.79471,749.404629,"Unmodified","_AATVGSLAGQPLQER_",72.958,2810200,"QX21690GM","BIO95"
AATVGSLAGQPLQER,2,1496.79471,749.404629,"Unmodified","_AATVGSLAGQPLQER_",80.69,8562900,"QX21693GM","BIO13"
AATVGSLAGQPLQER,2,1496.79471,749.404629,"Unmodified","_AATVGSLAGQPLQER_",72.958,14359000,"QX21696GM","BIO94"
[truncated: 177,525 more rows]
