# Supplementary material for: msqrob2PTM: Differential Abundance and Differential Usage Analysis of MS-Based Proteomics Data at the Posttranslational Modification and Peptidoform Level
Source: Mol Cell Proteomics. 2023 Dec 26;23(2):100708. doi: 10.1016/j.mcpro.2023.100708 (PMC10875266; doi:10.1016/j.mcpro.2023.100708)
Supplement: Supplemental Data S3 [file mmc3.xlsx]

## Sheet: proteinGroups
Protein.IDs	Majority.protein.IDs	Peptide.counts..all.	Peptide.counts..razor.unique.	Peptide.counts..unique.	Fasta.headers	Number.of.proteins	Peptides	Razor...unique.peptides	Unique.peptides	Peptides.BIO1	Peptides.BIO10	Peptides.BIO100	Peptides.BIO101	Peptides.BIO102	Peptides.BIO103	Peptides.BIO105	Peptides.BIO106	Peptides.BIO107	Peptides.BIO108	Peptides.BIO12	Peptides.BIO13	Peptides.BIO14	Peptides.BIO17	Peptides.BIO18	Peptides.BIO19	Peptides.BIO2	Peptides.BIO20	Peptides.BIO22	Peptides.BIO23	Peptides.BIO24	Peptides.BIO26	Peptides.BIO27	Peptides.BIO28	Peptides.BIO29	Peptides.BIO3	Peptides.BIO30	Peptides.BIO31	Peptides.BIO33	Peptides.BIO35	Peptides.BIO36	Peptides.BIO37	Peptides.BIO38	Peptides.BIO39	Peptides.BIO40	Peptides.BIO41	Peptides.BIO42	Peptides.BIO43	Peptides.BIO44	Peptides.BIO45
sp|O43790|KRT86_HUMAN;CON__O43790;sp|P78385|KRT83_HUMAN;CON__Q6NT21;CON__P78385;sp|Q14533|KRT81_HUMAN;CON__Q14533	sp|O43790|KRT86_HUMAN;CON__O43790;sp|P78385|KRT83_HUMAN;CON__Q6NT21;CON__P78385;sp|Q14533|KRT81_HUMAN;CON__Q14533	1;1;1;1;1;1;1	1;1;1;1;1;1;1	1;1;1;1;1;1;1	Keratin, type II cuticular Hb6 OS=Homo sapiens OX=9606 GN=KRT86 PE=1 SV=1;; Keratin, type II cuticular Hb3 OS=Homo sapiens OX=9606 GN=KRT83 PE=1 SV=2;;; Keratin, type II cuticular Hb1 OS=Homo sapiens OX=9606 GN=KRT81 PE=1 SV=3;	7	1	1	1	0	0	0	0	0	0	0	0	0	0	0	0	0	0	0	0	0	0	0	0	0	0	0	0	0	0	0	0	0	0	0	0	0	0	0	0	0	0	0	0
CON__P00761	CON__P00761	5	5	5		1	5	5	5	3	4	4	4	4	4	4	4	4	4	2	4	2	4	3	3	2	4	4	4	4	4	3	3	4	4	3	4	3	2	4	4	3	4	3	2	4	4	3	4
sp|P02533|K1C14_HUMAN;CON__P02533;sp|P08779|K1C16_HUMAN;CON__P08779;sp|Q04695|K1C17_HUMAN;CON__Q04695;CON__Q9QWL7;CON__Q6IFX2;CON__Q61782	sp|P02533|K1C14_HUMAN;CON__P02533;sp|P08779|K1C16_HUMAN;CON__P08779	8;8;4;4;3;3;3;3;1	6;6;2;2;2;2;2;2;1	5;5;1;1;1;1;1;1;1	Keratin, type I cytoskeletal 14 OS=Homo sapiens OX=9606 GN=KRT14 PE=1 SV=4;; Keratin, type I cytoskeletal 16 OS=Homo sapiens OX=9606 GN=KRT16 PE=1 SV=4;	9	8	6	5	3	3	0	0	1	0	1	4	3	0	0	0	0	1	0	0	1	1	1	0	0	1	0	0	1	1	0	2	2	0	0	1	1	3	0	0	2	1	0	2
CON__P02662	CON__P02662	3	3	3		1	3	3	3	2	1	1	1	1	2	1	2	2	0	0	2	0	2	1	1	0	2	1	0	0	2	1	0	2	0	2	1	1	1	0	1	1	2	2	2	1	2	2	2
CON__P02663	CON__P02663	4	4	4		1	4	4	4	2	1	1	0	1	1	1	2	1	0	0	2	0	1	0	0	0	2	2	0	0	0	0	0	0	0	3	0	2	0	0	0	0	2	0	0	0	0	0	2
CON__P02666	CON__P02666	1	1	1		1	1	1	1	1	0	1	0	0	1	1	1	1	0	0	1	1	1	1	0	0	1	1	0	0	1	0	0	0	0	1	0	1	1	1	0	0	0	1	1	1	0	0	0
sp|P02768|ALBU_HUMAN;CON__P02768-1	sp|P02768|ALBU_HUMAN;CON__P02768-1	71;71	71;71	64;64	Albumin OS=Homo sapiens OX=9606 GN=ALB PE=1 SV=2;	2	71	71	64	54	54	51	54	51	48	52	55	54	48	47	49	50	53	50	53	49	54	54	53	51	49	53	52	56	48	49	52	52	48	51	53	51	50	48	51	54	52	51	53
CON__P02769	CON__P02769	12	5	5		1	12	5	5	7	7	5	7	6	5	6	7	6	6	5	5	5	7	5	6	5	7	6	5	6	5	5	7	6	5	6	5	7	5	5	6	6	6	5	6	7	6	6	5
sp|Q8NHM4|TRY6_HUMAN;sp|P07478|TRY2_HUMAN;sp|P07477|TRY1_HUMAN;CON__P07477	sp|Q8NHM4|TRY6_HUMAN;sp|P07478|TRY2_HUMAN;sp|P07477|TRY1_HUMAN;CON__P07477	1;1;1;1	1;1;1;1	1;1;1;1	Putative trypsin-6 OS=Homo sapiens OX=9606 GN=PRSS3P2 PE=5 SV=2; Trypsin-2 OS=Homo sapiens OX=9606 GN=PRSS2 PE=1 SV=1; Trypsin-1 OS=Homo sapiens OX=9606 GN=PRSS1 PE=1 SV=1;	4	1	1	1	0	0	0	0	0	0	0	0	0	0	0	0	0	0	0	0	0	1	0	0	0	0	0	0	0	0	0	0	0	0	0	0	0	0	0	0	0	0	0	0
CON__P13645;sp|P13645|K1C10_HUMAN;CON__P02535-1;CON__Q7Z3Y7;CON__Q148H6;sp|Q7Z3Y7|K1C28_HUMAN;CON__Q9Z2K1;sp|Q7Z3Y8|K1C27_HUMAN;sp|Q7Z3Z0|K1C25_HUMAN;CON__Q7Z3Z0;CON__Q7Z3Y8;CON__P08730-1;CON__Q3ZAW8;CON__ENSEMBL:ENSP00000377550;CON__O76014;sp|Q7Z3Y9|K1C26_HUMAN;CON__Q7Z3Y9;sp|O76013|KRT36_HUMAN;CON__O76013;CON__REFSEQ:XP_986630;sp|Q2M2I5|K1C24_HUMAN;CON__Q2M2I5;CON__Q14525;sp|Q14525|KT33B_HUMAN;…	CON__P13645;sp|P13645|K1C10_HUMAN	24;24;8;3;3;3;2;2;2;2;2;2;2;2;1;1;1;1;1;1;1;1;1;1;1;1;1;1;1;1;1;1;1;1;1;1;1;1	24;24;8;3;3;3;2;2;2;2;2;2;2;2;1;1;1;1;1;1;1;1;1;1;1;1;1;1;1;1;1;1;1;1;1;1;1;1	21;21;5;1;1;1;0;1;1;1;1;0;0;0;0;0;0;0;0;0;0;0;0;0;0;0;0;0;0;0;0;0;0;0;0;0;0;0	; Keratin, type I cytoskeletal 10 OS=Homo sapiens OX=9606 GN=KRT10 PE=1 SV=6	38	24	24	21	3	5	0	0	1	0	2	12	4	1	0	1	0	1	0	1	0	3	0	0	0	0	1	0	1	0	0	3	3	0	0	2	1	5	1	0	4	0	2	2
sp|P35527|K1C9_HUMAN;CON__P35527	sp|P35527|K1C9_HUMAN;CON__P35527	17;17	17;17	17;17	Keratin, type I cytoskeletal 9 OS=Homo sapiens OX=9606 GN=KRT9 PE=1 SV=3;	2	17	17	17	4	3	1	0	0	0	0	2	5	0	0	1	0	1	0	3	0	3	1	0	1	0	3	0	0	0	1	1	1	1	0	1	0	5	1	0	4	1	2	3
sp|P35908|K22E_HUMAN;CON__P35908v2;CON__P35908;CON__Q8VED5;sp|O95678|K2C75_HUMAN;CON__O95678;sp|Q5XKE5|K2C79_HUMAN;CON__Q5XKE5	sp|P35908|K22E_HUMAN;CON__P35908v2;CON__P35908	20;20;20;3;3;3;2;2	16;16;16;1;1;1;1;1	12;12;12;0;0;0;0;0	Keratin, type II cytoskeletal 2 epidermal OS=Homo sapiens OX=9606 GN=KRT2 PE=1 SV=2;;	8	20	16	12	2	2	1	1	2	1	1	5	3	2	0	1	1	1	0	1	1	2	1	1	1	1	2	1	1	0	1	2	1	1	1	1	1	3	1	1	3	3	1	3
CON__Q05B55	CON__Q05B55	1	1	1		1	1	1	1	0	0	0	0	0	0	0	0	0	0	0	0	0	0	0	0	0	0	0	0	0	0	0	0	0	0	0	0	0	0	0	0	0	0	0	0	1	0	0	0
CON__Q28107	CON__Q28107	4	1	1		1	4	1	1	0	0	0	0	0	0	0	0	0	0	0	0	0	0	0	0	0	0	0	0	0	0	0	0	0	0	0	0	0	0	0	0	0	0	0	0	0	0	0	0
CON__Q2UVX4	CON__Q2UVX4	12	1	1		1	12	1	1	6	5	4	5	4	4	3	5	4	2	0	2	2	5	2	2	4	5	5	5	3	2	4	4	5	2	2	5	4	0	4	5	5	3	4	3	7	6	5	5
CON__Q32PJ2	CON__Q32PJ2	4	2	2		1	4	2	2	3	2	2	1	1	2	0	3	0	1	0	1	0	1	0	1	0	1	0	1	3	1	0	3	1	1	0	2	3	2	2	2	1	2	1	0	3	2	2	2
sp|Q86YZ3|HORN_HUMAN;CON__Q86YZ3	sp|Q86YZ3|HORN_HUMAN;CON__Q86YZ3	4;4	4;4	4;4	Hornerin OS=Homo sapiens OX=9606 GN=HRNR PE=1 SV=2;	2	4	4	4	0	1	1	0	0	0	1	3	1	2	1	1	1	1	1	1	1	1	0	0	1	1	0	1	0	0	0	1	2	0	1	0	1	1	1	0	1	1	0	1
sp|Q9BYR2|KRA45_HUMAN;sp|Q9BQ66|KR412_HUMAN;sp|Q9BYQ5|KRA46_HUMAN;CON__Q9BYQ5;sp|Q9BYR0|KRA47_HUMAN	sp|Q9BYR2|KRA45_HUMAN;sp|Q9BQ66|KR412_HUMAN;sp|Q9BYQ5|KRA46_HUMAN;CON__Q9BYQ5;sp|Q9BYR0|KRA47_HUMAN	1;1;1;1;1	1;1;1;1;1	1;1;1;1;1	Keratin-associated protein 4-5 OS=Homo sapiens OX=9606 GN=KRTAP4-5 PE=1 SV=4; Keratin-associated protein 4-12 OS=Homo sapiens OX=9606 GN=KRTAP4-12 PE=1 SV=1; Keratin-associated protein 4-6 OS=Homo sapiens OX=9606 GN=KRTAP4-6 PE=2 SV=4;; Keratin-associated	5	1	1	1	0	0	0	0	0	0	0	0	0	0	0	0	0	0	0	0	0	0	0	0	0	0	0	0	0	0	0	0	0	0	0	0	0	0	0	0	0	0	0	0
REV__sp|3094703304|Biognosys_iRT	REV__sp|3094703304|Biognosys_iRT	2	2	2	peptide standard	1	2	2	2	1	1	1	1	1	0	1	1	0	1	1	1	1	1	1	1	1	1	0	1	1	1	1	1	1	1	1	1	1	1	1	1	1	1	1	1	1	1	1	1
REV__sp|A8MWY0|ELAP2_HUMAN	REV__sp|A8MWY0|ELAP2_HUMAN	1	1	1	Endosome/lysosome-associated apoptosis and autophagy regulator family member 2 OS=Homo sapiens OX=9606 GN=ELAPOR2 PE=1 SV=2	1	1	1	1	1	0	1	0	1	1	0	1	0	0	0	0	1	1	1	0	0	0	1	1	0	0	1	0	1	0	0	1	1	1	0	1	0	0	1	0	1	0	0	1
REV__sp|Q13948|CASP_HUMAN;REV__sp|P39880|CUX1_HUMAN	REV__sp|Q13948|CASP_HUMAN;REV__sp|P39880|CUX1_HUMAN	1;1	1;1	1;1	Protein CASP OS=Homo sapiens OX=9606 GN=CUX1 PE=1 SV=2; Homeobox protein cut-like 1 OS=Homo sapiens OX=9606 GN=CUX1 PE=1 SV=3	2	1	1	1	0	1	0	0	0	0	0	0	0	0	0	0	0	0	0	0	0	0	0	0	0	0	0	0	0	0	0	0	0	0	0	0	0	0	0	0	0	0	0	0
REV__sp|P51617|IRAK1_HUMAN	REV__sp|P51617|IRAK1_HUMAN	1	1	1	Interleukin-1 receptor-associated kinase 1 OS=Homo sapiens OX=9606 GN=IRAK1 PE=1 SV=2	1	1	1	1	0	0	0	0	0	0	0	0	0	0	0	0	0	0	0	0	0	0	0	0	0	0	0	0	0	0	0	0	0	0	0	0	0	0	0	0	0	0	0	0
REV__sp|Q13459|MYO9B_HUMAN	REV__sp|Q13459|MYO9B_HUMAN	2	2	2	Unconventional myosin-IXb OS=Homo sapiens OX=9606 GN=MYO9B PE=1 SV=3	1	2	2	2	0	0	0	0	0	0	0	0	0	0	0	0	0	0	0	0	0	0	0	0	0	0	0	1	0	1	0	0	0	0	0	0	0	0	1	0	0	0	0	0
REV__sp|Q15652|JHD2C_HUMAN	REV__sp|Q15652|JHD2C_HUMAN	1	1	1	Probable JmjC domain-containing histone demethylation protein 2C OS=Homo sapiens OX=9606 GN=JMJD1C PE=1 SV=2	1	1	1	1	0	0	0	0	0	0	0	1	0	0	0	0	0	0	0	0	0	0	1	0	0	0	0	1	0	0	0	0	1	0	0	0	0	0	0	0	0	0	0	0
REV__sp|Q16280|CNGA2_HUMAN	REV__sp|Q16280|CNGA2_HUMAN	1	1	1	Cyclic nucleotide-gated olfactory channel OS=Homo sapiens OX=9606 GN=CNGA2 PE=2 SV=2	1	1	1	1	1	1	1	0	0	1	0	0	1	1	0	1	0	0	0	1	0	1	0	1	0	1	0	1	0	1	0	1	0	0	0	0	1	0	0	0	0	0	0	0
REV__sp|Q6PK81|ZN773_HUMAN	REV__sp|Q6PK81|ZN773_HUMAN	1	1	1	Zinc finger protein 773 OS=Homo sapiens OX=9606 GN=ZNF773 PE=1 SV=1	1	1	1	1	0	0	0	0	0	0	0	1	0	1	0	0	0	0	0	0	0	0	0	0	0	0	0	0	0	0	0	0	1	0	0	0	0	0	0	0	1	0	0	0
REV__sp|Q6UVK1|CSPG4_HUMAN	REV__sp|Q6UVK1|CSPG4_HUMAN	1	1	1	Chondroitin sulfate proteoglycan 4 OS=Homo sapiens OX=9606 GN=CSPG4 PE=1 SV=2	1	1	1	1	0	0	0	0	1	0	0	1	1	1	0	0	0	0	0	0	0	0	1	1	0	1	1	0	1	0	0	0	0	0	1	0	0	0	0	0	1	0	0	0
REV__sp|Q7Z5J1|DHI1L_HUMAN	REV__sp|Q7Z5J1|DHI1L_HUMAN	1	1	1	Hydroxysteroid 11-beta-dehydrogenase 1-like protein OS=Homo sapiens OX=9606 GN=HSD11B1L PE=2 SV=1	1	1	1	1	1	0	1	1	0	1	0	1	1	1	0	0	0	0	0	0	0	0	1	1	1	0	0	0	1	0	0	0	1	0	0	1	0	0	0	0	1	0	0	1
REV__sp|Q86UU0|BCL9L_HUMAN	REV__sp|Q86UU0|BCL9L_HUMAN	1	1	1	B-cell CLL/lymphoma 9-like protein OS=Homo sapiens OX=9606 GN=BCL9L PE=1 SV=1	1	1	1	1	0	0	0	0	0	0	0	0	0	0	0	0	0	0	0	0	0	0	0	0	0	0	0	0	0	0	0	0	0	0	0	0	0	0	0	0	0	0	0	0
REV__sp|Q8NCQ5|FBX15_HUMAN	REV__sp|Q8NCQ5|FBX15_HUMAN	1	1	1	F-box only protein 15 OS=Homo sapiens OX=9606 GN=FBXO15 PE=1 SV=2	1	1	1	1	0	1	0	0	0	0	0	0	0	0	0	0	0	1	0	0	0	1	0	0	0	1	0	1	0	0	0	0	1	0	1	1	0	0	1	0	0	1	1	1
REV__sp|Q8WZ42|TITIN_HUMAN	REV__sp|Q8WZ42|TITIN_HUMAN	3	3	3	Titin OS=Homo sapiens OX=9606 GN=TTN PE=1 SV=4	1	3	3	3	1	1	0	1	0	0	1	1	0	1	0	1	2	1	0	0	1	1	1	1	1	1	0	1	0	2	1	1	1	0	0	1	1	0	1	1	1	1	0	0
REV__sp|Q9Y6X0|SETBP_HUMAN	REV__sp|Q9Y6X0|SETBP_HUMAN	1	1	1	SET-binding protein OS=Homo sapiens OX=9606 GN=SETBP1 PE=1 SV=3	1	1	1	1	0	0	0	0	0	0	0	0	0	0	0	0	1	0	0	0	1	0	0	0	1	0	0	0	0	0	0	0	0	0	0	1	0	0	0	0	0	0	0	0
Sigma_Phosphopeptide_1.10|SPTEYHEPVpYANPFYRPTpTPQR;sp|Q9NP74|PALMD_HUMAN	Sigma_Phosphopeptide_1.10|SPTEYHEPVpYANPFYRPTpTPQR;sp|Q9NP74|PALMD_HUMAN	1;1	1;1	1;1	; Palmdelphin OS=Homo sapiens OX=9606 GN=PALMD PE=1 SV=1	2	1	1	1	1	1	0	1	0	0	1	1	0	1	1	1	0	1	1	1	0	1	1	1	1	1	1	1	0	1	0	1	1	1	0	0	1	0	1	1	1	0	1	0
Sigma_Phosphopeptide_1.5|EVQAEQPSSpSSPR;sp|Q9Y388|RBMX2_HUMAN	Sigma_Phosphopeptide_1.5|EVQAEQPSSpSSPR;sp|Q9Y388|RBMX2_HUMAN	1;1	1;1	1;1	; RNA-binding motif protein, X-linked 2 OS=Homo sapiens OX=9606 GN=RBMX2 PE=1 SV=2	2	1	1	1	1	1	1	1	1	1	1	1	1	1	1	1	1	1	1	1	1	1	1	1	1	1	1	1	1	1	1	1	1	1	1	1	1	1	1	1	1	1	1	1
Sigma_Phosphopeptide_1.7|ADEPSpSEEpSDLEIDK;Sigma_Phosphopeptide_1.6|ADEPpSSEESDLEIDK;sp|Q8IZP2|ST134_HUMAN;sp|P50502|F10A1_HUMAN	Sigma_Phosphopeptide_1.7|ADEPSpSEEpSDLEIDK;Sigma_Phosphopeptide_1.6|ADEPpSSEESDLEIDK;sp|Q8IZP2|ST134_HUMAN;sp|P50502|F10A1_HUMAN	1;1;1;1	1;1;1;1	1;1;1;1	;; Putative protein FAM10A4 OS=Homo sapiens OX=9606 GN=ST13P4 PE=5 SV=1; Hsc70-interacting protein OS=Homo sapiens OX=9606 GN=ST13 PE=1 SV=2	4	1	1	1	1	1	1	1	1	1	1	1	1	1	1	1	1	1	1	1	1	1	1	1	1	1	1	1	1	1	1	1	1	1	1	1	1	1	1	1	1	1	1	1
Sigma_Phosphopeptide_1.9|ELSNpSPLRENSFGpSPLEFR;sp|Q9UQ35|SRRM2_HUMAN	Sigma_Phosphopeptide_1.9|ELSNpSPLRENSFGpSPLEFR;sp|Q9UQ35|SRRM2_HUMAN	1;1	1;1	1;1	; Serine/arginine repetitive matrix protein 2 OS=Homo sapiens OX=9606 GN=SRRM2 PE=1 SV=2	2	1	1	1	0	1	0	0	1	0	0	1	0	0	1	1	1	1	1	1	1	1	1	1	1	1	1	1	0	1	1	0	0	1	1	1	1	1	1	1	1	1	1	1
sp|3094703304|Biognosys_iRT	sp|3094703304|Biognosys_iRT	11	11	11	peptide standard	1	11	11	11	11	11	11	11	11	11	11	11	11	11	11	11	11	11	11	11	11	11	11	11	11	11	11	11	11	11	11	11	11	11	11	11	11	11	11	11	11	11	11	11
sp|A0A075B6J9|LV218_HUMAN	sp|A0A075B6J9|LV218_HUMAN	1	1	1	Immunoglobulin lambda variable 2-18 OS=Homo sapiens OX=9606 GN=IGLV2-18 PE=3 SV=2	1	1	1	1	0	0	0	0	0	0	0	0	0	0	0	0	0	0	0	0	0	0	0	0	0	0	0	0	0	0	0	0	0	0	0	0	0	0	0	0	0	0	0	0
sp|A0A0C4DH68|KV224_HUMAN;sp|A0A075B6R9|KVD24_HUMAN	sp|A0A0C4DH68|KV224_HUMAN;sp|A0A075B6R9|KVD24_HUMAN	3;3	2;2	2;2	Immunoglobulin kappa variable 2-24 OS=Homo sapiens OX=9606 GN=IGKV2-24 PE=3 SV=1; Probable non-functional immunoglobulin kappa variable 2D-24 OS=Homo sapiens OX=9606 GN=IGKV2D-24 PE=1 SV=1	2	3	2	2	1	0	0	0	0	0	0	0	0	0	0	0	0	0	0	0	1	0	0	0	0	0	1	0	0	0	0	0	0	1	0	1	0	1	0	0	0	1	0	0
sp|A2NJV5|KV229_HUMAN;sp|A0A075B6S2|KVD29_HUMAN;sp|A0A0A0MRZ7|KVD26_HUMAN;sp|P01615|KVD28_HUMAN	sp|A2NJV5|KV229_HUMAN;sp|A0A075B6S2|KVD29_HUMAN;sp|A0A0A0MRZ7|KVD26_HUMAN	3;3;2;1	3;3;2;1	1;1;0;0	Immunoglobulin kappa variable 2-29 OS=Homo sapiens OX=9606 GN=IGKV2-29 PE=3 SV=2; Immunoglobulin kappa variable 2D-29 OS=Homo sapiens OX=9606 GN=IGKV2D-29 PE=3 SV=1; Immunoglobulin kappa variable 2D-26 OS=Homo sapiens OX=9606 GN=IGKV2D-26 PE=3 SV=1	4	3	3	1	2	1	1	1	1	1	1	1	1	0	0	0	0	1	1	0	2	1	1	1	1	1	2	1	1	1	1	1	1	0	1	2	1	2	0	0	1	2	1	1
sp|A0A0C4DH67|KV108_HUMAN;sp|A0A0C4DH69|KV109_HUMAN;sp|A0A075B6S5|KV127_HUMAN	sp|A0A0C4DH67|KV108_HUMAN;sp|A0A0C4DH69|KV109_HUMAN;sp|A0A075B6S5|KV127_HUMAN	1;1;1	1;1;1	1;1;1	Immunoglobulin kappa variable 1-8 OS=Homo sapiens OX=9606 GN=IGKV1-8 PE=3 SV=1; Immunoglobulin kappa variable 1-9 OS=Homo sapiens OX=9606 GN=IGKV1-9 PE=3 SV=1; Immunoglobulin kappa variable 1-27 OS=Homo sapiens OX=9606 GN=IGKV1-27 PE=3 SV=1	3	1	1	1	0	0	0	0	0	0	0	0	0	0	0	0	0	0	0	0	0	0	0	0	0	0	0	0	0	0	0	0	0	0	0	0	0	0	0	0	0	0	0	0
sp|P06310|KV230_HUMAN;sp|A0A075B6S6|KVD30_HUMAN	sp|P06310|KV230_HUMAN;sp|A0A075B6S6|KVD30_HUMAN	2;2	1;1	1;1	Immunoglobulin kappa variable 2-30 OS=Homo sapiens OX=9606 GN=IGKV2-30 PE=3 SV=2; Immunoglobulin kappa variable 2D-30 OS=Homo sapiens OX=9606 GN=IGKV2D-30 PE=3 SV=1	2	2	1	1	1	1	1	1	1	1	1	1	1	0	0	0	0	1	1	0	1	1	1	1	1	1	1	1	1	1	1	1	1	0	1	1	1	1	0	0	1	1	1	1
sp|P04433|KV311_HUMAN;sp|A0A0A0MRZ8|KVD11_HUMAN	sp|P04433|KV311_HUMAN;sp|A0A0A0MRZ8|KVD11_HUMAN	1;1	1;1	1;1	Immunoglobulin kappa variable 3-11 OS=Homo sapiens OX=9606 GN=IGKV3-11 PE=1 SV=1; Immunoglobulin kappa variable 3D-11 OS=Homo sapiens OX=9606 GN=IGKV3D-11 PE=3 SV=6	2	1	1	1	1	1	1	0	1	0	0	1	0	0	0	0	0	1	0	0	0	1	1	1	0	1	0	0	1	1	0	1	0	0	1	1	1	1	1	0	0	1	1	1
sp|A0A0A0MS15|HV349_HUMAN	sp|A0A0A0MS15|HV349_HUMAN	4	4	3	Immunoglobulin heavy variable 3-49 OS=Homo sapiens OX=9606 GN=IGHV3-49 PE=3 SV=1	1	4	4	3	0	0	0	0	0	0	0	0	0	0	0	0	0	0	0	0	0	0	0	0	0	0	0	0	0	0	0	0	0	0	0	0	0	0	0	0	0	0	0	0
sp|A0A0B4J1V0|HV315_HUMAN	sp|A0A0B4J1V0|HV315_HUMAN	2	2	2	Immunoglobulin heavy variable 3-15 OS=Homo sapiens OX=9606 GN=IGHV3-15 PE=3 SV=1	1	2	2	2	0	0	0	0	0	0	0	0	0	0	0	0	0	0	0	0	0	0	0	0	0	0	0	0	0	0	0	0	0	0	0	0	0	0	0	0	1	0	0	0
sp|A0A0B4J1Y9|HV372_HUMAN	sp|A0A0B4J1Y9|HV372_HUMAN	2	2	2	Immunoglobulin heavy variable 3-72 OS=Homo sapiens OX=9606 GN=IGHV3-72 PE=3 SV=1	1	2	2	2	0	0	0	0	0	0	0	0	0	0	0	0	0	0	1	0	0	0	0	0	0	0	0	0	0	0	0	0	0	0	0	0	0	0	0	0	0	0	0	0
sp|A0A0B4J2D9|KVD13_HUMAN	sp|A0A0B4J2D9|KVD13_HUMAN	1	1	1	Immunoglobulin kappa variable 1D-13 OS=Homo sapiens OX=9606 GN=IGKV1D-13 PE=3 SV=1	1	1	1	1	0	0	0	0	0	0	0	0	0	0	0	0	0	0	0	0	0	0	0	0	0	0	0	0	0	1	0	0	0	0	0	0	0	0	0	0	0	0	0	0
sp|A0A0C4DH31|HV118_HUMAN;sp|P23083|HV102_HUMAN	sp|A0A0C4DH31|HV118_HUMAN;sp|P23083|HV102_HUMAN	2;1	2;1	2;1	Immunoglobulin heavy variable 1-18 OS=Homo sapiens OX=9606 GN=IGHV1-18 PE=3 SV=1; Immunoglobulin heavy variable 1-2 OS=Homo sapiens OX=9606 GN=IGHV1-2 PE=1 SV=2	2	2	2	2	0	0	0	0	0	0	0	1	0	0	0	0	0	0	0	0	0	1	0	0	0	0	0	0	0	0	0	0	0	0	0	1	0	1	0	0	1	0	1	0
sp|A0A0C4DH35|HV335_HUMAN	sp|A0A0C4DH35|HV335_HUMAN	1	1	1	Probable non-functional immunoglobulin heavy variable 3-35 OS=Homo sapiens OX=9606 GN=IGHV3-35 PE=1 SV=1	1	1	1	1	0	0	0	0	0	0	0	0	0	0	0	0	0	0	0	0	0	0	0	0	0	0	0	0	0	0	0	0	0	0	0	0	0	0	0	0	0	0	0	0
sp|A0A0C4DH36|HV338_HUMAN	sp|A0A0C4DH36|HV338_HUMAN	1	1	1	Probable non-functional immunoglobulin heavy variable 3-38 OS=Homo sapiens OX=9606 GN=IGHV3-38 PE=1 SV=1	1	1	1	1	0	0	0	0	0	0	0	0	0	0	0	0	0	0	0	0	0	0	0	0	0	0	0	0	0	0	0	0	0	0	0	0	0	0	0	0	0	0	0	0
sp|A0A0C4DH38|HV551_HUMAN	sp|A0A0C4DH38|HV551_HUMAN	4	4	2	Immunoglobulin heavy variable 5-51 OS=Homo sapiens OX=9606 GN=IGHV5-51 PE=3 SV=1	1	4	4	2	0	0	0	0	0	0	0	0	0	0	0	0	0	0	0	0	0	0	0	0	0	0	0	0	0	0	0	0	0	0	0	0	0	0	0	0	1	0	0	0
sp|A0A0C4DH72|KV106_HUMAN;sp|P01611|KVD12_HUMAN;sp|P01597|KV139_HUMAN;sp|A0A0C4DH73|KV112_HUMAN	sp|A0A0C4DH72|KV106_HUMAN;sp|P01611|KVD12_HUMAN;sp|P01597|KV139_HUMAN;sp|A0A0C4DH73|KV112_HUMAN	2;1;1;1	1;1;1;1	1;1;1;1	Immunoglobulin kappa variable 1-6 OS=Homo sapiens OX=9606 GN=IGKV1-6 PE=3 SV=1; Immunoglobulin kappa variable 1D-12 OS=Homo sapiens OX=9606 GN=IGKV1D-12 PE=1 SV=2; Immunoglobulin kappa variable 1-39 OS=Homo sapiens OX=9606 GN=IGKV1-39 PE=1 SV=2; Immunoglo	4	2	1	1	0	0	0	0	0	0	0	0	0	0	0	0	0	0	0	0	0	0	0	0	0	0	1	0	0	0	0	0	0	0	0	0	0	0	0	0	0	0	0	0
sp|A0A0J9YX35|HV64D_HUMAN	sp|A0A0J9YX35|HV64D_HUMAN	2	2	2	Immunoglobulin heavy variable 3-64D OS=Homo sapiens OX=9606 GN=IGHV3-64D PE=3 SV=1	1	2	2	2	0	0	0	0	0	0	0	0	0	0	0	0	0	0	0	0	0	1	0	0	0	0	0	0	0	0	0	0	0	0	0	0	0	0	0	0	0	0	0	0
sp|A0M8Q6|IGLC7_HUMAN	sp|A0M8Q6|IGLC7_HUMAN	4	2	2	Immunoglobulin lambda constant 7 OS=Homo sapiens OX=9606 GN=IGLC7 PE=1 SV=3	1	4	2	2	1	2	2	2	2	2	2	2	2	2	1	2	1	2	1	1	2	2	2	2	2	2	2	1	2	2	1	2	1	2	2	2	2	2	2	2	2	2	1	2
sp|A6NHC0|CAN8_HUMAN	sp|A6NHC0|CAN8_HUMAN	1	1	1	Calpain-8 OS=Homo sapiens OX=9606 GN=CAPN8 PE=1 SV=3	1	1	1	1	1	0	0	1	1	1	1	1	1	0	0	0	1	1	0	0	0	1	0	1	0	0	0	0	1	0	0	0	1	0	0	1	1	1	0	1	1	1	1	0
sp|A6NLU5|VTM2B_HUMAN	sp|A6NLU5|VTM2B_HUMAN	5	5	5	V-set and transmembrane domain-containing protein 2B OS=Homo sapiens OX=9606 GN=VSTM2B PE=3 SV=2	1	5	5	5	0	0	0	0	0	0	0	0	0	0	0	0	0	0	0	0	0	0	0	0	0	0	0	0	0	0	0	0	0	0	0	0	0	0	0	0	0	0	0	0
sp|B7Z6K7|ZN814_HUMAN	sp|B7Z6K7|ZN814_HUMAN	1	1	1	Zinc finger protein 814 OS=Homo sapiens OX=9606 GN=ZNF814 PE=1 SV=2	1	1	1	1	1	1	1	1	1	1	1	1	1	1	1	1	1	1	0	0	1	1	1	1	1	0	1	1	1	1	1	1	0	1	1	1	1	1	0	1	1	1	1	1
sp|I3L3R5|CCER2_HUMAN	sp|I3L3R5|CCER2_HUMAN	1	1	1	Coiled-coil domain-containing glutamate-rich protein 2 OS=Homo sapiens OX=9606 GN=CCER2 PE=2 SV=1	1	1	1	1	1	1	1	0	1	1	1	1	1	1	1	1	1	1	1	1	1	1	0	0	1	1	1	1	1	1	1	1	0	0	1	0	1	0	1	0	1	1	0	0
sp|O00264|PGRC1_HUMAN	sp|O00264|PGRC1_HUMAN	3	3	3	Membrane-associated progesterone receptor component 1 OS=Homo sapiens OX=9606 GN=PGRMC1 PE=1 SV=3	1	3	3	3	0	0	2	1	1	2	0	1	2	2	2	0	2	2	2	1	2	0	0	1	0	2	1	2	0	2	2	0	2	2	1	0	1	0	1	2	0	2	0	0
sp|O00299|CLIC1_HUMAN	sp|O00299|CLIC1_HUMAN	2	2	2	Chloride intracellular channel protein 1 OS=Homo sapiens OX=9606 GN=CLIC1 PE=1 SV=4	1	2	2	2	0	0	1	1	1	1	0	1	1	0	1	1	0	1	0	1	1	0	0	1	0	0	1	1	0	0	1	1	0	0	0	1	0	0	0	0	0	1	0	0
sp|O00391|QSOX1_HUMAN	sp|O00391|QSOX1_HUMAN	14	14	14	Sulfhydryl oxidase 1 OS=Homo sapiens OX=9606 GN=QSOX1 PE=1 SV=3	1	14	14	14	0	0	0	0	0	0	0	0	0	0	0	0	0	0	0	0	0	0	0	0	0	0	0	0	0	0	0	0	0	0	0	0	0	0	0	0	0	0	0	0
sp|O00451|GFRA2_HUMAN	sp|O00451|GFRA2_HUMAN	3	3	3	GDNF family receptor alpha-2 OS=Homo sapiens OX=9606 GN=GFRA2 PE=1 SV=2	1	3	3	3	0	0	0	0	0	0	0	0	0	0	0	0	0	0	0	0	0	0	0	0	0	0	0	0	0	0	0	0	0	0	0	0	0	0	0	0	0	0	0	0
sp|O00461|GOLI4_HUMAN	sp|O00461|GOLI4_HUMAN	4	4	4	Golgi integral membrane protein 4 OS=Homo sapiens OX=9606 GN=GOLIM4 PE=1 SV=1	1	4	4	4	0	0	2	2	1	2	1	1	2	2	1	0	1	1	1	0	0	0	1	2	0	1	0	1	1	1	1	0	2	1	0	0	1	0	1	1	2	1	0	0
sp|O00462|MANBA_HUMAN	sp|O00462|MANBA_HUMAN	5	5	5	Beta-mannosidase OS=Homo sapiens OX=9606 GN=MANBA PE=1 SV=3	1	5	5	5	0	0	0	0	0	0	0	0	0	0	0	0	0	0	0	0	0	0	0	0	0	0	0	0	0	0	0	0	0	0	0	0	0	0	0	0	0	0	0	0
sp|O00468|AGRIN_HUMAN	sp|O00468|AGRIN_HUMAN	7	7	7	Agrin OS=Homo sapiens OX=9606 GN=AGRN PE=1 SV=6	1	7	7	7	0	0	0	0	0	0	0	0	0	0	0	0	0	0	0	0	0	0	0	0	0	0	0	0	0	0	0	0	0	0	0	0	0	0	0	0	0	0	0	0
sp|O00499|BIN1_HUMAN	sp|O00499|BIN1_HUMAN	2	2	2	Myc box-dependent-interacting protein 1 OS=Homo sapiens OX=9606 GN=BIN1 PE=1 SV=1	1	2	2	2	2	2	1	2	1	1	2	0	2	2	1	2	1	2	1	2	2	2	2	1	1	1	1	2	2	2	2	2	1	1	2	0	1	1	1	1	1	2	1	2
sp|O00533|NCHL1_HUMAN	sp|O00533|NCHL1_HUMAN	31	31	31	Neural cell adhesion molecule L1-like protein OS=Homo sapiens OX=9606 GN=CHL1 PE=1 SV=4	1	31	31	31	3	4	3	2	6	2	7	2	7	3	1	5	4	6	0	0	3	3	6	3	3	2	5	4	8	9	2	2	3	1	2	3	5	6	8	4	11	5	4	3
sp|O00584|RNT2_HUMAN	sp|O00584|RNT2_HUMAN	9	9	9	Ribonuclease T2 OS=Homo sapiens OX=9606 GN=RNASET2 PE=1 SV=2	1	9	9	9	0	0	0	0	0	0	0	0	0	0	0	0	0	0	0	0	0	0	0	0	0	0	0	0	0	0	0	0	0	0	0	0	0	0	0	0	3	0	0	0
sp|O14498|ISLR_HUMAN	sp|O14498|ISLR_HUMAN	8	8	8	Immunoglobulin superfamily containing leucine-rich repeat protein OS=Homo sapiens OX=9606 GN=ISLR PE=2 SV=1	1	8	8	8	0	0	0	0	0	0	0	0	0	0	0	0	0	0	0	0	0	0	0	0	0	0	0	0	0	0	0	1	0	0	0	0	0	0	0	0	0	0	0	0
sp|O14514|AGRB1_HUMAN	sp|O14514|AGRB1_HUMAN	3	3	3	Adhesion G protein-coupled receptor B1 OS=Homo sapiens OX=9606 GN=ADGRB1 PE=1 SV=2	1	3	3	3	0	0	0	0	0	0	0	0	0	0	0	0	0	0	0	0	0	0	0	0	0	0	0	0	0	0	0	0	0	0	0	0	0	0	0	0	0	0	0	0
sp|O14526|FCHO1_HUMAN	sp|O14526|FCHO1_HUMAN	2	2	2	F-BAR domain only protein 1 OS=Homo sapiens OX=9606 GN=FCHO1 PE=1 SV=2	1	2	2	2	0	1	1	0	0	0	0	0	0	0	0	0	0	0	0	0	1	0	0	0	0	0	0	0	0	0	0	0	0	0	0	1	1	0	0	0	0	0	0	0
sp|O14594|NCAN_HUMAN	sp|O14594|NCAN_HUMAN	17	17	17	Neurocan core protein OS=Homo sapiens OX=9606 GN=NCAN PE=1 SV=3	1	17	17	17	0	0	0	0	0	1	0	0	0	0	0	0	0	1	0	0	0	0	0	1	1	0	1	1	1	1	1	0	0	1	0	0	2	0	0	0	1	0	1	2
sp|Q5TA81|LCE2C_HUMAN;sp|O14633|LCE2B_HUMAN	sp|Q5TA81|LCE2C_HUMAN;sp|O14633|LCE2B_HUMAN	2;2	2;2	2;2	Late cornified envelope protein 2C OS=Homo sapiens OX=9606 GN=LCE2C PE=1 SV=1; Late cornified envelope protein 2B OS=Homo sapiens OX=9606 GN=LCE2B PE=1 SV=1	2	2	2	2	0	0	0	0	1	0	0	0	1	0	0	0	0	0	0	1	0	0	0	1	1	1	1	1	0	1	0	1	0	0	0	0	0	0	0	1	0	1	2	0
sp|O14668|TMG1_HUMAN	sp|O14668|TMG1_HUMAN	1	1	1	Transmembrane gamma-carboxyglutamic acid protein 1 OS=Homo sapiens OX=9606 GN=PRRG1 PE=1 SV=1	1	1	1	1	1	0	1	1	1	1	1	0	1	1	0	0	1	1	1	0	1	1	1	1	0	1	1	1	1	0	1	1	0	1	1	0	1	0	1	1	0	1	0	0
sp|O14773|TPP1_HUMAN	sp|O14773|TPP1_HUMAN	10	10	10	Tripeptidyl-peptidase 1 OS=Homo sapiens OX=9606 GN=TPP1 PE=1 SV=2	1	10	10	10	0	0	0	0	0	0	0	0	0	0	0	0	0	0	0	0	0	0	0	0	0	0	0	0	0	0	0	0	0	0	0	0	0	1	0	0	0	0	0	0
sp|O14786|NRP1_HUMAN	sp|O14786|NRP1_HUMAN	4	4	4	Neuropilin-1 OS=Homo sapiens OX=9606 GN=NRP1 PE=1 SV=3	1	4	4	4	0	0	0	0	0	0	0	0	0	0	0	0	0	0	0	0	0	0	0	0	0	0	0	0	0	0	0	0	0	0	0	0	0	0	0	0	0	0	0	0
sp|O14791|APOL1_HUMAN	sp|O14791|APOL1_HUMAN	6	6	6	Apolipoprotein L1 OS=Homo sapiens OX=9606 GN=APOL1 PE=1 SV=5	1	6	6	6	1	1	1	1	1	1	1	1	1	1	1	1	1	1	1	1	1	1	1	1	1	1	1	1	1	1	1	1	1	1	1	1	1	1	1	1	1	1	1	1
sp|O14917|PCD17_HUMAN	sp|O14917|PCD17_HUMAN	4	4	4	Protocadherin-17 OS=Homo sapiens OX=9606 GN=PCDH17 PE=1 SV=2	1	4	4	4	0	0	0	0	0	0	0	0	0	0	0	0	0	0	0	0	0	0	0	0	0	0	0	0	0	0	0	0	0	0	0	0	0	0	0	0	0	0	0	0
sp|O14920|IKKB_HUMAN	sp|O14920|IKKB_HUMAN	2	2	2	Inhibitor of nuclear factor kappa-B kinase subunit beta OS=Homo sapiens OX=9606 GN=IKBKB PE=1 SV=1	1	2	2	2	0	0	0	0	0	0	0	0	0	0	0	0	0	0	0	0	0	0	0	0	0	0	0	0	0	0	0	0	0	0	0	0	0	0	0	0	0	0	0	0
sp|O15031|PLXB2_HUMAN	sp|O15031|PLXB2_HUMAN	17	17	17	Plexin-B2 OS=Homo sapiens OX=9606 GN=PLXNB2 PE=1 SV=3	1	17	17	17	0	0	0	0	0	0	0	0	0	0	0	0	0	0	0	0	0	0	0	0	0	0	0	0	0	0	0	0	0	0	0	0	0	0	0	0	0	0	0	0
sp|O15195|VILL_HUMAN	sp|O15195|VILL_HUMAN	1	1	1	Villin-like protein OS=Homo sapiens OX=9606 GN=VILL PE=1 SV=3	1	1	1	1	0	0	0	0	0	0	0	0	0	0	0	0	0	0	0	0	0	0	0	0	0	0	0	0	0	0	0	0	0	0	0	0	0	0	0	0	0	0	0	0
sp|O15240|VGF_HUMAN	sp|O15240|VGF_HUMAN	24	24	24	Neurosecretory protein VGF OS=Homo sapiens OX=9606 GN=VGF PE=1 SV=2	1	24	24	24	2	2	3	3	3	2	3	0	6	4	1	0	0	1	0	0	1	0	0	2	0	2	1	4	0	5	2	1	3	0	0	0	0	3	1	3	8	0	2	1
sp|O15354|GPR37_HUMAN	sp|O15354|GPR37_HUMAN	4	4	4	Prosaposin receptor GPR37 OS=Homo sapiens OX=9606 GN=GPR37 PE=1 SV=2	1	4	4	4	0	0	0	0	0	0	0	0	0	0	0	0	0	0	0	0	0	0	0	0	0	0	0	0	0	0	0	0	0	0	0	0	0	0	0	0	0	0	0	0
sp|O15394|NCAM2_HUMAN	sp|O15394|NCAM2_HUMAN	27	27	27	Neural cell adhesion molecule 2 OS=Homo sapiens OX=9606 GN=NCAM2 PE=1 SV=2	1	27	27	27	0	2	0	0	1	0	0	0	1	0	0	0	0	0	0	0	0	0	1	0	0	0	1	0	0	0	0	0	1	0	0	0	0	0	0	0	2	0	2	0
sp|O15400|STX7_HUMAN	sp|O15400|STX7_HUMAN	1	1	1	Syntaxin-7 OS=Homo sapiens OX=9606 GN=STX7 PE=1 SV=4	1	1	1	1	0	1	0	0	1	1	1	0	1	1	1	1	1	1	1	1	1	1	1	1	1	1	1	1	1	1	1	1	1	1	1	0	1	0	1	1	1	1	1	0
sp|O43157|PLXB1_HUMAN	sp|O43157|PLXB1_HUMAN	2	2	2	Plexin-B1 OS=Homo sapiens OX=9606 GN=PLXNB1 PE=1 SV=3	1	2	2	2	0	0	0	0	0	0	0	0	0	0	0	0	0	0	0	0	0	0	0	0	0	0	0	0	0	0	0	0	0	0	0	0	0	0	0	0	0	0	0	0
sp|O43291|SPIT2_HUMAN	sp|O43291|SPIT2_HUMAN	2	2	2	Kunitz-type protease inhibitor 2 OS=Homo sapiens OX=9606 GN=SPINT2 PE=1 SV=2	1	2	2	2	0	0	0	0	0	0	0	0	0	0	0	0	0	0	0	0	0	0	0	0	0	0	0	0	0	0	0	0	0	0	0	0	0	0	0	0	0	0	0	0
sp|O43493|TGON2_HUMAN	sp|O43493|TGON2_HUMAN	7	7	7	Trans-Golgi network integral membrane protein 2 OS=Homo sapiens OX=9606 GN=TGOLN2 PE=1 SV=4	1	7	7	7	1	1	2	2	2	2	2	1	3	2	2	2	2	2	2	1	2	1	1	2	1	2	2	2	2	2	2	1	2	2	2	1	2	1	2	2	3	2	1	1
sp|O43505|B4GA1_HUMAN	sp|O43505|B4GA1_HUMAN	14	14	14	Beta-1,4-glucuronyltransferase 1 OS=Homo sapiens OX=9606 GN=B4GAT1 PE=1 SV=1	1	14	14	14	5	3	4	5	5	2	4	1	7	3	0	3	2	4	1	3	1	4	6	1	4	5	3	5	4	4	4	2	4	0	3	3	4	3	5	4	7	4	4	6
sp|O43556|SGCE_HUMAN	sp|O43556|SGCE_HUMAN	3	3	3	Epsilon-sarcoglycan OS=Homo sapiens OX=9606 GN=SGCE PE=1 SV=6	1	3	3	3	0	0	0	0	0	0	0	0	0	0	0	0	0	0	0	0	0	0	0	0	0	0	0	0	0	0	0	0	0	0	0	0	0	0	0	0	0	0	0	0
sp|O43852|CALU_HUMAN	sp|O43852|CALU_HUMAN	1	1	1	Calumenin OS=Homo sapiens OX=9606 GN=CALU PE=1 SV=2	1	1	1	1	1	1	1	1	1	1	1	1	1	1	1	1	1	1	1	1	1	1	1	1	1	1	1	1	1	1	1	1	1	1	1	1	1	1	1	1	1	1	1	1
sp|O60241|AGRB2_HUMAN	sp|O60241|AGRB2_HUMAN	3	3	3	Adhesion G protein-coupled receptor B2 OS=Homo sapiens OX=9606 GN=ADGRB2 PE=1 SV=2	1	3	3	3	0	0	0	0	0	0	0	0	0	0	0	0	0	0	0	0	0	0	0	0	0	0	0	0	1	0	0	0	0	0	0	0	0	0	0	0	0	0	0	0
sp|O60245|PCDH7_HUMAN	sp|O60245|PCDH7_HUMAN	3	3	3	Protocadherin-7 OS=Homo sapiens OX=9606 GN=PCDH7 PE=1 SV=2	1	3	3	3	0	0	0	0	0	0	0	0	0	0	0	0	0	0	0	0	0	0	0	0	0	0	0	0	0	0	0	0	0	0	0	0	0	0	0	0	0	0	0	0
sp|O60279|SUSD5_HUMAN	sp|O60279|SUSD5_HUMAN	10	10	10	Sushi domain-containing protein 5 OS=Homo sapiens OX=9606 GN=SUSD5 PE=1 SV=3	1	10	10	10	2	2	3	3	4	3	3	2	3	4	4	2	4	3	4	2	4	2	2	3	2	4	2	4	2	4	4	2	3	4	4	2	4	2	4	4	3	4	2	2
sp|O60282|KIF5C_HUMAN;sp|P33176|KINH_HUMAN;sp|Q12840|KIF5A_HUMAN	sp|O60282|KIF5C_HUMAN;sp|P33176|KINH_HUMAN;sp|Q12840|KIF5A_HUMAN	1;1;1	1;1;1	1;1;1	Kinesin heavy chain isoform 5C OS=Homo sapiens OX=9606 GN=KIF5C PE=1 SV=1; Kinesin-1 heavy chain OS=Homo sapiens OX=9606 GN=KIF5B PE=1 SV=1; Kinesin heavy chain isoform 5A OS=Homo sapiens OX=9606 GN=KIF5A PE=1 SV=2	3	1	1	1	0	1	0	1	0	0	1	1	0	1	0	1	0	1	0	1	0	1	1	0	1	1	0	1	0	1	0	1	1	0	0	0	1	1	1	1	1	1	1	0
sp|O60291|MGRN1_HUMAN	sp|O60291|MGRN1_HUMAN	1	1	1	E3 ubiquitin-protein ligase MGRN1 OS=Homo sapiens OX=9606 GN=MGRN1 PE=1 SV=2	1	1	1	1	1	1	1	1	0	1	1	1	1	1	1	1	1	1	1	1	1	1	1	1	1	1	1	1	1	1	1	1	1	1	1	1	1	1	1	1	1	1	1	1
sp|O60462|NRP2_HUMAN	sp|O60462|NRP2_HUMAN	3	3	3	Neuropilin-2 OS=Homo sapiens OX=9606 GN=NRP2 PE=1 SV=3	1	3	3	3	0	0	0	0	0	0	0	0	0	0	0	0	0	0	0	0	0	0	0	0	0	0	0	0	0	0	0	0	0	0	0	0	0	0	0	0	0	0	0	0
sp|O60565|GREM1_HUMAN	sp|O60565|GREM1_HUMAN	1	1	1	Gremlin-1 OS=Homo sapiens OX=9606 GN=GREM1 PE=1 SV=1	1	1	1	1	1	1	0	0	1	0	1	0	1	0	1	1	1	1	1	1	1	1	0	1	1	1	1	1	0	1	1	1	1	1	1	1	1	1	0	1	0	1	1	1
sp|Q99880|H2B1L_HUMAN;sp|Q99879|H2B1M_HUMAN;sp|Q99877|H2B1N_HUMAN;sp|Q93079|H2B1H_HUMAN;sp|Q8N257|H2B3B_HUMAN;sp|Q5QNW6|H2B2F_HUMAN;sp|Q16778|H2B2E_HUMAN;sp|P62807|H2B1C_HUMAN;sp|P58876|H2B1D_HUMAN;sp|P57053|H2BFS_HUMAN;sp|P33778|H2B1B_HUMAN;sp|P23527|H2B1O_HUMAN;sp|P06899|H2B1J_HUMAN;sp|O60814|H2B1K_HUMAN	sp|Q99880|H2B1L_HUMAN;sp|Q99879|H2B1M_HUMAN;sp|Q99877|H2B1N_HUMAN;sp|Q93079|H2B1H_HUMAN;sp|Q8N257|H2B3B_HUMAN;sp|Q5QNW6|H2B2F_HUMAN;sp|Q16778|H2B2E_HUMAN;sp|P62807|H2B1C_HUMAN;sp|P58876|H2B1D_HUMAN;sp|P57053|H2BFS_HUMAN;sp|P33778|H2B1B_HUMAN;sp|P23527|H2B1O_HUMAN;sp|P06899|H2B1J_HUMAN;sp|O60814|H2B1K_HUMAN	1;1;1;1;1;1;1;1;1;1;1;1;1;1	1;1;1;1;1;1;1;1;1;1;1;1;1;1	1;1;1;1;1;1;1;1;1;1;1;1;1;1	Histone H2B type 1-L OS=Homo sapiens OX=9606 GN=H2BC13 PE=1 SV=3; Histone H2B type 1-M OS=Homo sapiens OX=9606 GN=H2BC14 PE=1 SV=3; Histone H2B type 1-N OS=Homo sapiens OX=9606 GN=H2BC15 PE=1 SV=3; Histone H2B type 1-H OS=Homo sapiens OX=9606 GN=H2BC9 PE=	14	1	1	1	1	0	0	0	0	0	0	0	0	0	0	0	0	0	0	0	0	1	0	0	0	0	0	0	0	0	0	0	0	0	0	0	0	0	0	0	0	0	0	0
sp|O60883|G37L1_HUMAN	sp|O60883|G37L1_HUMAN	1	1	1	G-protein coupled receptor 37-like 1 OS=Homo sapiens OX=9606 GN=GPR37L1 PE=1 SV=2	1	1	1	1	0	0	0	0	0	0	0	0	0	0	0	0	0	0	0	0	0	0	0	0	0	0	0	0	0	0	0	0	0	0	0	0	0	0	0	0	0	0	0	0
sp|O60888|CUTA_HUMAN	sp|O60888|CUTA_HUMAN	4	4	4	Protein CutA OS=Homo sapiens OX=9606 GN=CUTA PE=1 SV=2	1	4	4	4	0	0	1	0	0	0	0	0	0	0	0	0	0	1	0	0	0	1	0	0	0	0	0	0	1	1	0	0	1	0	0	1	0	1	1	0	1	1	0	1
sp|O60907|TBL1X_HUMAN	sp|O60907|TBL1X_HUMAN	1	1	1	F-box-like/WD repeat-containing protein TBL1X OS=Homo sapiens OX=9606 GN=TBL1X PE=1 SV=3	1	1	1	1	0	0	0	1	0	1	0	0	1	1	1	0	1	0	0	0	1	0	0	0	0	1	0	1	0	1	0	0	0	0	1	0	0	0	1	0	0	1	0	0
sp|O75071|EFC14_HUMAN	sp|O75071|EFC14_HUMAN	3	3	3	EF-hand calcium-binding domain-containing protein 14 OS=Homo sapiens OX=9606 GN=EFCAB14 PE=1 SV=1	1	3	3	3	0	0	0	0	0	0	0	0	0	0	0	0	0	0	0	0	0	0	1	0	0	0	0	0	0	0	0	1	0	0	0	0	0	0	0	0	0	1	0	0
sp|O75078|ADA11_HUMAN	sp|O75078|ADA11_HUMAN	2	2	2	Disintegrin and metalloproteinase domain-containing protein 11 OS=Homo sapiens OX=9606 GN=ADAM11 PE=2 SV=3	1	2	2	2	0	0	0	0	0	0	0	0	0	0	0	0	0	0	0	0	0	0	0	0	0	0	0	0	0	0	0	0	0	0	0	0	0	0	0	0	0	0	0	0
sp|O75144|ICOSL_HUMAN	sp|O75144|ICOSL_HUMAN	3	3	3	ICOS ligand OS=Homo sapiens OX=9606 GN=ICOSLG PE=1 SV=2	1	3	3	3	0	0	0	0	0	0	0	0	0	0	0	0	0	0	0	0	0	0	0	0	0	0	0	0	0	0	0	0	0	0	0	0	0	0	0	0	0	0	0	0
sp|O75173|ATS4_HUMAN	sp|O75173|ATS4_HUMAN	3	3	3	A disintegrin and metalloproteinase with thrombospondin motifs 4 OS=Homo sapiens OX=9606 GN=ADAMTS4 PE=1 SV=3	1	3	3	3	0	0	0	0	0	0	0	0	0	0	0	0	0	0	0	0	0	0	0	0	0	0	0	0	0	0	0	0	0	0	0	0	0	0	0	0	0	0	0	0
sp|O75326|SEM7A_HUMAN	sp|O75326|SEM7A_HUMAN	20	20	20	Semaphorin-7A OS=Homo sapiens OX=9606 GN=SEMA7A PE=1 SV=1	1	20	20	20	0	0	0	0	1	0	0	0	0	0	0	0	0	0	0	0	0	0	0	0	0	0	0	1	0	0	0	0	0	0	0	0	0	0	1	0	1	0	0	0
sp|O75448|MED24_HUMAN	sp|O75448|MED24_HUMAN	1	1	1	Mediator of RNA polymerase II transcription subunit 24 OS=Homo sapiens OX=9606 GN=MED24 PE=1 SV=1	1	1	1	1	0	0	0	0	0	0	0	0	0	0	0	0	0	0	0	0	0	0	0	0	0	0	0	0	0	0	0	0	0	0	0	0	0	0	0	0	0	0	0	0
sp|O75460|ERN1_HUMAN	sp|O75460|ERN1_HUMAN	1	1	1	Serine/threonine-protein kinase/endoribonuclease IRE1 OS=Homo sapiens OX=9606 GN=ERN1 PE=1 SV=2	1	1	1	1	0	0	0	0	0	0	0	0	0	0	0	0	0	0	0	0	0	0	0	0	0	0	0	0	0	0	0	0	0	0	0	0	0	0	0	0	0	0	0	0
sp|O75509|TNR21_HUMAN	sp|O75509|TNR21_HUMAN	5	5	5	Tumor necrosis factor receptor superfamily member 21 OS=Homo sapiens OX=9606 GN=TNFRSF21 PE=1 SV=1	1	5	5	5	0	0	0	0	0	0	0	0	0	0	0	0	0	0	0	0	0	0	0	0	0	0	0	0	0	0	0	0	0	0	0	0	0	0	0	0	0	0	0	0
sp|O75711|SCRG1_HUMAN	sp|O75711|SCRG1_HUMAN	3	3	3	Scrapie-responsive protein 1 OS=Homo sapiens OX=9606 GN=SCRG1 PE=1 SV=1	1	3	3	3	0	0	0	0	0	0	0	0	0	0	0	0	0	0	0	0	0	0	0	0	0	0	0	0	0	1	0	0	0	0	0	0	0	0	0	0	0	0	1	0
sp|O75781|PALM_HUMAN	sp|O75781|PALM_HUMAN	3	3	3	Paralemmin-1 OS=Homo sapiens OX=9606 GN=PALM PE=1 SV=2	1	3	3	3	2	3	2	2	3	3	3	1	2	3	3	3	3	3	3	1	3	2	2	2	2	2	3	3	3	2	1	3	1	3	2	2	3	2	2	2	2	3	2	2
sp|O75787|RENR_HUMAN	sp|O75787|RENR_HUMAN	4	4	4	Renin receptor OS=Homo sapiens OX=9606 GN=ATP6AP2 PE=1 SV=2	1	4	4	4	0	0	0	0	0	0	0	0	0	0	0	0	0	0	0	0	0	0	0	0	0	0	0	0	0	0	0	0	0	0	0	0	0	0	0	0	0	0	0	0
sp|O75882|ATRN_HUMAN	sp|O75882|ATRN_HUMAN	13	13	13	Attractin OS=Homo sapiens OX=9606 GN=ATRN PE=1 SV=2	1	13	13	13	0	0	0	0	0	0	0	0	0	0	0	0	0	0	0	0	0	0	0	0	0	0	0	0	0	0	0	0	0	0	0	0	0	0	0	0	0	0	0	0
sp|O76061|STC2_HUMAN	sp|O76061|STC2_HUMAN	3	3	3	Stanniocalcin-2 OS=Homo sapiens OX=9606 GN=STC2 PE=1 SV=1	1	3	3	3	2	1	1	1	1	1	1	2	1	1	0	1	1	1	1	1	1	1	2	2	2	1	1	1	1	2	1	1	2	2	1	1	2	2	1	1	1	1	1	1
sp|O94769|ECM2_HUMAN	sp|O94769|ECM2_HUMAN	17	17	17	Extracellular matrix protein 2 OS=Homo sapiens OX=9606 GN=ECM2 PE=2 SV=1	1	17	17	17	2	3	4	4	4	4	3	1	4	4	4	2	4	5	4	2	4	3	2	4	1	5	3	4	2	5	5	2	5	4	5	2	3	1	5	4	4	5	1	1
sp|O94772|LY6H_HUMAN	sp|O94772|LY6H_HUMAN	5	5	5	Lymphocyte antigen 6H OS=Homo sapiens OX=9606 GN=LY6H PE=1 SV=1	1	5	5	5	0	1	0	0	1	0	1	0	0	0	0	0	0	0	0	0	0	0	1	0	0	0	0	0	0	1	0	0	0	0	0	1	0	2	0	0	1	0	1	0
sp|O94856|NFASC_HUMAN	sp|O94856|NFASC_HUMAN	24	24	24	Neurofascin OS=Homo sapiens OX=9606 GN=NFASC PE=1 SV=4	1	24	24	24	0	0	0	0	0	0	0	0	1	0	0	0	0	0	0	0	0	0	0	0	0	0	0	0	0	0	0	0	0	0	0	0	0	0	0	0	1	0	1	0
sp|O94910|AGRL1_HUMAN	sp|O94910|AGRL1_HUMAN	5	5	5	Adhesion G protein-coupled receptor L1 OS=Homo sapiens OX=9606 GN=ADGRL1 PE=1 SV=1	1	5	5	5	0	0	0	0	0	0	0	0	0	0	0	0	0	0	0	0	0	0	0	0	0	0	0	0	0	0	0	0	0	0	0	0	0	0	0	0	0	0	0	0
sp|O94919|ENDD1_HUMAN	sp|O94919|ENDD1_HUMAN	11	11	11	Endonuclease domain-containing 1 protein OS=Homo sapiens OX=9606 GN=ENDOD1 PE=1 SV=2	1	11	11	11	0	0	0	0	0	0	0	0	0	0	0	0	0	0	0	0	0	0	0	0	0	0	0	0	0	0	0	0	0	0	0	0	0	0	0	0	0	0	0	0
sp|O94985|CSTN1_HUMAN	sp|O94985|CSTN1_HUMAN	29	29	29	Calsyntenin-1 OS=Homo sapiens OX=9606 GN=CLSTN1 PE=1 SV=1	1	29	29	29	5	4	2	2	2	1	2	0	4	1	0	0	0	2	0	2	1	4	4	0	2	2	0	4	1	1	0	1	2	0	1	1	1	4	4	2	9	3	3	2
sp|O94991|SLIK5_HUMAN;sp|Q9H5Y7|SLIK6_HUMAN	sp|O94991|SLIK5_HUMAN;sp|Q9H5Y7|SLIK6_HUMAN	2;1	2;1	2;1	SLIT and NTRK-like protein 5 OS=Homo sapiens OX=9606 GN=SLITRK5 PE=1 SV=2; SLIT and NTRK-like protein 6 OS=Homo sapiens OX=9606 GN=SLITRK6 PE=2 SV=3	2	2	2	2	0	0	0	0	0	0	0	0	0	0	0	0	0	0	0	0	0	0	0	0	0	0	0	0	0	0	0	0	0	0	0	0	0	0	0	0	0	0	0	0
sp|O95196|CSPG5_HUMAN	sp|O95196|CSPG5_HUMAN	1	1	1	Chondroitin sulfate proteoglycan 5 OS=Homo sapiens OX=9606 GN=CSPG5 PE=1 SV=3	1	1	1	1	0	0	0	0	0	0	0	0	0	0	0	0	0	0	0	0	0	0	0	0	0	0	0	0	0	0	0	0	0	0	0	0	0	0	0	0	0	0	0	0
sp|O95206|PCDH8_HUMAN	sp|O95206|PCDH8_HUMAN	1	1	1	Protocadherin-8 OS=Homo sapiens OX=9606 GN=PCDH8 PE=1 SV=2	1	1	1	1	0	0	0	0	0	0	0	0	0	0	0	0	0	0	0	0	0	0	0	0	0	0	0	0	0	0	0	0	0	0	0	0	0	0	0	0	0	0	0	0
sp|O95428|PPN_HUMAN	sp|O95428|PPN_HUMAN	9	9	9	Papilin OS=Homo sapiens OX=9606 GN=PAPLN PE=2 SV=4	1	9	9	9	0	0	0	0	0	0	0	0	0	0	0	0	0	0	0	0	0	0	0	0	0	0	0	0	0	0	0	0	0	0	0	0	0	0	0	0	0	0	0	0
sp|O95445|APOM_HUMAN	sp|O95445|APOM_HUMAN	3	3	3	Apolipoprotein M OS=Homo sapiens OX=9606 GN=APOM PE=1 SV=2	1	3	3	3	0	0	0	0	0	0	0	0	0	0	0	0	0	0	0	0	0	0	0	0	0	0	0	0	0	0	0	0	0	0	0	0	0	0	0	0	0	0	0	0
sp|O95502|NPTXR_HUMAN	sp|O95502|NPTXR_HUMAN	13	13	13	Neuronal pentraxin receptor OS=Homo sapiens OX=9606 GN=NPTXR PE=3 SV=2	1	13	13	13	3	1	1	0	2	2	2	1	1	1	1	2	1	1	1	0	1	0	1	1	0	1	2	2	2	2	1	1	1	1	2	0	1	2	1	2	2	1	2	2
sp|O95633|FSTL3_HUMAN	sp|O95633|FSTL3_HUMAN	3	3	3	Follistatin-related protein 3 OS=Homo sapiens OX=9606 GN=FSTL3 PE=1 SV=1	1	3	3	3	1	1	0	1	1	1	0	1	1	1	0	0	1	1	1	1	1	1	1	1	1	0	1	1	1	1	0	1	1	1	1	0	1	1	1	1	0	1	0	1
sp|O95967|FBLN4_HUMAN	sp|O95967|FBLN4_HUMAN	4	4	4	EGF-containing fibulin-like extracellular matrix protein 2 OS=Homo sapiens OX=9606 GN=EFEMP2 PE=1 SV=3	1	4	4	4	0	0	0	0	0	0	0	0	0	0	0	0	0	0	0	0	0	0	0	0	0	0	0	0	0	0	0	0	0	0	0	0	0	0	0	0	0	0	0	0
sp|O95980|RECK_HUMAN	sp|O95980|RECK_HUMAN	1	1	1	Reversion-inducing cysteine-rich protein with Kazal motifs OS=Homo sapiens OX=9606 GN=RECK PE=1 SV=1	1	1	1	1	1	1	1	1	0	0	1	1	1	1	0	1	0	0	0	1	0	1	1	0	0	0	0	1	1	1	1	1	1	0	0	1	1	1	0	0	1	0	1	1
sp|P00338|LDHA_HUMAN	sp|P00338|LDHA_HUMAN	7	6	6	L-lactate dehydrogenase A chain OS=Homo sapiens OX=9606 GN=LDHA PE=1 SV=2	1	7	6	6	1	1	0	0	0	0	1	0	0	0	0	0	0	0	0	1	0	0	0	0	0	0	0	0	0	0	0	0	0	0	0	0	0	1	0	0	1	0	1	0
sp|P00441|SODC_HUMAN	sp|P00441|SODC_HUMAN	6	6	6	Superoxide dismutase [Cu-Zn] OS=Homo sapiens OX=9606 GN=SOD1 PE=1 SV=2	1	6	6	6	1	1	0	1	0	1	1	0	3	0	0	0	0	2	0	0	0	0	2	0	2	1	0	3	2	3	1	1	0	0	0	0	0	1	1	0	2	0	2	1
sp|P00450|CERU_HUMAN;CON__ENSEMBL:ENSBTAP00000031900	sp|P00450|CERU_HUMAN	51;8	51;8	51;8	Ceruloplasmin OS=Homo sapiens OX=9606 GN=CP PE=1 SV=1	2	51	51	51	16	11	7	14	12	9	11	19	18	6	1	5	9	10	3	9	6	12	18	12	7	8	11	6	15	4	4	7	12	1	12	13	7	9	10	6	19	13	10	12
sp|P00505|AATM_HUMAN	sp|P00505|AATM_HUMAN	2	2	2	Aspartate aminotransferase, mitochondrial OS=Homo sapiens OX=9606 GN=GOT2 PE=1 SV=3	1	2	2	2	0	0	0	0	0	0	0	0	0	0	0	0	0	0	0	0	0	0	0	0	0	0	0	0	0	0	0	0	0	0	0	0	0	0	0	0	0	0	0	0
sp|P00558|PGK1_HUMAN;sp|P07205|PGK2_HUMAN	sp|P00558|PGK1_HUMAN	7;1	7;1	7;1	Phosphoglycerate kinase 1 OS=Homo sapiens OX=9606 GN=PGK1 PE=1 SV=3	2	7	7	7	0	0	0	0	0	0	0	0	0	0	0	0	0	0	0	1	0	1	0	0	0	0	0	1	0	0	0	0	0	0	0	0	0	0	1	0	0	0	0	0
sp|P00734|THRB_HUMAN;CON__P00735	sp|P00734|THRB_HUMAN	30;8	30;8	30;8	Prothrombin OS=Homo sapiens OX=9606 GN=F2 PE=1 SV=2	2	30	30	30	4	4	2	3	1	0	1	7	0	1	0	2	0	1	0	0	1	9	3	1	2	2	2	2	3	1	1	0	2	0	1	3	0	1	4	1	6	2	6	1
sp|P00736|C1R_HUMAN	sp|P00736|C1R_HUMAN	27	27	26	Complement C1r subcomponent OS=Homo sapiens OX=9606 GN=C1R PE=1 SV=2	1	27	27	26	3	4	0	0	1	1	0	0	3	0	0	0	0	0	0	0	0	2	1	0	0	1	0	3	1	0	0	0	0	0	0	1	0	0	1	0	3	1	3	1
sp|P00738|HPT_HUMAN	sp|P00738|HPT_HUMAN	25	25	11	Haptoglobin OS=Homo sapiens OX=9606 GN=HP PE=1 SV=1	1	25	25	11	15	11	14	15	18	9	14	16	11	10	0	17	7	6	3	10	16	18	15	12	13	9	10	9	15	5	1	13	11	0	15	16	10	6	15	4	12	11	13	4
sp|P00739|HPTR_HUMAN	sp|P00739|HPTR_HUMAN	18	4	4	Haptoglobin-related protein OS=Homo sapiens OX=9606 GN=HPR PE=2 SV=2	1	18	4	4	7	6	7	8	9	3	7	8	6	4	0	10	2	2	1	4	8	9	7	4	5	2	3	3	9	1	0	6	4	0	7	7	5	3	8	2	6	4	7	1
sp|P00740|FA9_HUMAN	sp|P00740|FA9_HUMAN	6	6	6	Coagulation factor IX OS=Homo sapiens OX=9606 GN=F9 PE=1 SV=2	1	6	6	6	0	0	0	0	0	0	1	0	0	0	0	0	0	0	0	0	1	0	0	1	1	0	0	1	0	1	1	2	0	0	0	0	1	0	1	1	0	1	1	0
sp|P00742|FA10_HUMAN	sp|P00742|FA10_HUMAN	5	5	5	Coagulation factor X OS=Homo sapiens OX=9606 GN=F10 PE=1 SV=2	1	5	5	5	0	0	0	0	0	0	0	0	0	0	0	0	0	0	0	1	0	0	0	0	0	0	0	0	0	0	0	0	0	0	0	0	0	0	0	0	0	0	0	0
sp|P00746|CFAD_HUMAN	sp|P00746|CFAD_HUMAN	11	11	11	Complement factor D OS=Homo sapiens OX=9606 GN=CFD PE=1 SV=5	1	11	11	11	0	0	0	0	0	0	0	1	1	0	0	0	0	0	0	0	0	0	0	1	0	0	0	0	1	0	0	0	0	0	1	0	0	0	0	0	0	0	0	1
sp|P00747|PLMN_HUMAN;sp|Q02325|PLGB_HUMAN;sp|Q15195|PLGA_HUMAN	sp|P00747|PLMN_HUMAN	46;2;1	46;2;1	43;2;1	Plasminogen OS=Homo sapiens OX=9606 GN=PLG PE=1 SV=2	3	46	46	43	13	9	5	7	10	5	5	9	7	3	3	5	7	10	4	6	4	15	13	8	9	6	8	7	6	5	5	7	9	4	8	7	8	11	7	11	16	7	12	6
sp|P00748|FA12_HUMAN	sp|P00748|FA12_HUMAN	12	12	12	Coagulation factor XII OS=Homo sapiens OX=9606 GN=F12 PE=1 SV=3	1	12	12	12	0	0	0	0	0	0	0	1	0	0	0	0	0	0	0	0	0	1	0	0	0	0	0	1	1	0	0	0	0	0	0	0	0	0	1	1	1	0	0	0
sp|P00751|CFAB_HUMAN;CON__Q3KUS7	sp|P00751|CFAB_HUMAN	35;1	35;1	35;1	Complement factor B OS=Homo sapiens OX=9606 GN=CFB PE=1 SV=2	2	35	35	35	15	16	5	14	9	4	4	13	11	4	0	2	4	8	1	10	6	14	13	13	10	2	10	7	13	5	0	10	6	0	6	11	5	14	10	6	14	13	16	13
sp|P01008|ANT3_HUMAN;CON__P41361	sp|P01008|ANT3_HUMAN	23;4	23;4	23;4	Antithrombin-III OS=Homo sapiens OX=9606 GN=SERPINC1 PE=1 SV=1	2	23	23	23	10	5	3	9	5	3	3	10	4	3	1	3	2	4	2	5	4	9	8	6	8	3	5	5	8	3	3	4	5	1	3	6	4	8	6	4	12	4	6	6
sp|P01009|A1AT_HUMAN;sp|P20848|A1ATR_HUMAN	sp|P01009|A1AT_HUMAN	29;1	29;1	29;1	Alpha-1-antitrypsin OS=Homo sapiens OX=9606 GN=SERPINA1 PE=1 SV=3	2	29	29	29	17	16	16	19	16	17	16	21	19	16	5	15	12	17	13	12	17	22	23	14	16	13	12	14	20	14	9	17	17	12	17	16	15	17	14	13	21	16	13	19
sp|P01011|AACT_HUMAN	sp|P01011|AACT_HUMAN	16	16	16	Alpha-1-antichymotrypsin OS=Homo sapiens OX=9606 GN=SERPINA3 PE=1 SV=2	1	16	16	16	7	9	4	9	9	9	6	9	9	5	0	6	3	7	4	7	5	8	9	5	7	6	6	6	9	4	3	8	7	4	10	6	5	7	6	8	9	7	8	9
sp|P01019|ANGT_HUMAN	sp|P01019|ANGT_HUMAN	19	19	19	Angiotensinogen OS=Homo sapiens OX=9606 GN=AGT PE=1 SV=1	1	19	19	19	9	10	7	9	9	6	8	9	9	9	1	7	5	8	9	2	6	9	9	9	6	6	10	7	9	9	8	8	5	4	10	9	9	9	8	9	11	10	5	9
sp|P01023|A2MG_HUMAN;CON__ENSEMBL:ENSBTAP00000024146;sp|P20742|PZP_HUMAN	sp|P01023|A2MG_HUMAN	68;7;6	68;7;6	68;7;6	Alpha-2-macroglobulin OS=Homo sapiens OX=9606 GN=A2M PE=1 SV=3	3	68	68	68	21	25	17	26	18	20	24	29	27	16	3	10	12	29	8	16	12	24	30	17	13	19	19	19	26	21	14	24	21	9	24	21	18	22	16	16	32	28	21	23
sp|P01024|CO3_HUMAN;sp|O95568|MET18_HUMAN	sp|P01024|CO3_HUMAN	109;1	109;1	98;1	Complement C3 OS=Homo sapiens OX=9606 GN=C3 PE=1 SV=2	2	109	109	98	44	48	31	45	37	29	35	47	44	29	3	23	19	37	22	26	27	50	50	35	33	22	30	35	45	25	22	34	37	14	30	43	34	37	39	27	58	40	44	40
sp|P01031|CO5_HUMAN;CON__Q1A7A4	sp|P01031|CO5_HUMAN	38;2	38;2	38;2	Complement C5 OS=Homo sapiens OX=9606 GN=C5 PE=1 SV=4	2	38	38	38	0	1	0	0	1	0	0	0	0	0	0	0	0	0	0	0	0	0	0	0	0	0	0	0	0	0	0	0	0	0	0	0	0	1	0	0	1	0	0	0
sp|P01033|TIMP1_HUMAN	sp|P01033|TIMP1_HUMAN	8	8	8	Metalloproteinase inhibitor 1 OS=Homo sapiens OX=9606 GN=TIMP1 PE=1 SV=1	1	8	8	8	0	1	0	0	1	0	1	0	0	0	0	0	0	0	0	0	0	1	0	1	0	0	0	0	0	0	0	0	0	0	1	0	0	0	0	0	2	0	0	0
sp|P01034|CYTC_HUMAN	sp|P01034|CYTC_HUMAN	10	10	10	Cystatin-C OS=Homo sapiens OX=9606 GN=CST3 PE=1 SV=1	1	10	10	10	4	4	7	5	4	5	5	5	6	5	3	4	5	4	3	4	3	5	5	5	5	4	5	5	5	4	3	5	5	4	5	4	4	4	4	4	5	4	5	5
sp|P01042|KNG1_HUMAN;CON__P01045-1;CON__Q2KJ62;CON__P01044-1	sp|P01042|KNG1_HUMAN	25;1;1;1	25;1;1;1	25;1;1;1	Kininogen-1 OS=Homo sapiens OX=9606 GN=KNG1 PE=1 SV=2	4	25	25	25	9	11	6	10	9	7	5	11	10	7	5	5	7	6	6	5	8	10	6	9	6	6	8	7	8	5	5	6	7	6	7	8	7	9	7	8	12	8	7	7
sp|P01127|PDGFB_HUMAN	sp|P01127|PDGFB_HUMAN	1	1	1	Platelet-derived growth factor subunit B OS=Homo sapiens OX=9606 GN=PDGFB PE=1 SV=1	1	1	1	1	0	0	0	0	0	0	0	0	0	0	0	0	0	0	0	0	0	0	0	0	0	0	0	0	0	0	0	0	0	0	0	0	0	0	0	0	0	0	0	0
sp|P01189|COLI_HUMAN	sp|P01189|COLI_HUMAN	2	2	2	Pro-opiomelanocortin OS=Homo sapiens OX=9606 GN=POMC PE=1 SV=2	1	2	2	2	0	1	1	1	1	0	1	1	1	1	1	0	1	1	1	2	2	1	1	2	1	1	2	0	1	2	2	1	1	1	1	1	1	1	2	2	1	2	2	1
sp|P01210|PENK_HUMAN	sp|P01210|PENK_HUMAN	8	8	8	Proenkephalin-A OS=Homo sapiens OX=9606 GN=PENK PE=1 SV=1	1	8	8	8	2	3	2	2	3	2	2	2	3	3	2	2	3	3	2	2	3	3	2	3	2	2	3	3	3	3	2	2	2	2	2	2	3	2	3	3	3	3	3	2
sp|P01303|NPY_HUMAN	sp|P01303|NPY_HUMAN	1	1	1	Pro-neuropeptide Y OS=Homo sapiens OX=9606 GN=NPY PE=1 SV=1	1	1	1	1	0	0	0	0	0	0	1	1	0	0	1	0	0	1	0	0	1	1	1	1	1	0	0	1	0	1	1	1	0	0	1	0	1	1	1	1	0	1	0	1
sp|P01344|IGF2_HUMAN	sp|P01344|IGF2_HUMAN	3	3	3	Insulin-like growth factor II OS=Homo sapiens OX=9606 GN=IGF2 PE=1 SV=1	1	3	3	3	1	1	0	1	1	1	0	1	1	1	0	1	1	0	1	1	1	0	1	1	0	1	1	1	1	0	1	1	0	1	1	1	0	1	0	1	2	1	0	1
sp|P01591|IGJ_HUMAN	sp|P01591|IGJ_HUMAN	3	3	3	Immunoglobulin J chain OS=Homo sapiens OX=9606 GN=JCHAIN PE=1 SV=4	1	3	3	3	0	0	0	0	0	0	0	0	0	0	0	0	0	0	0	0	0	0	0	0	0	0	0	0	0	0	0	0	0	0	0	0	0	0	0	0	1	0	0	0
sp|P01593|KVD33_HUMAN	sp|P01593|KVD33_HUMAN	1	1	1	Immunoglobulin kappa variable 1D-33 OS=Homo sapiens OX=9606 GN=IGKV1D-33 PE=1 SV=2	1	1	1	1	0	0	0	0	0	0	0	0	0	0	0	0	0	0	0	0	0	0	0	0	0	0	0	0	0	1	0	0	0	0	0	0	0	0	0	0	0	0	0	0
sp|P01599|KV117_HUMAN	sp|P01599|KV117_HUMAN	2	2	1	Immunoglobulin kappa variable 1-17 OS=Homo sapiens OX=9606 GN=IGKV1-17 PE=1 SV=2	1	2	2	1	0	0	0	0	0	0	0	0	0	0	0	0	0	0	0	0	0	0	0	0	0	0	1	0	0	0	0	0	0	0	0	0	0	0	0	0	0	0	0	0
sp|P01602|KV105_HUMAN	sp|P01602|KV105_HUMAN	2	1	1	Immunoglobulin kappa variable 1-5 OS=Homo sapiens OX=9606 GN=IGKV1-5 PE=1 SV=2	1	2	1	1	1	1	1	0	1	1	1	0	1	0	0	0	0	1	0	1	0	1	0	1	0	0	0	1	1	1	0	1	0	0	1	1	0	1	1	0	1	0	1	1
sp|P01619|KV320_HUMAN	sp|P01619|KV320_HUMAN	4	4	3	Immunoglobulin kappa variable 3-20 OS=Homo sapiens OX=9606 GN=IGKV3-20 PE=1 SV=2	1	4	4	3	0	0	0	0	0	1	0	1	0	0	0	0	0	0	0	0	0	1	1	0	0	0	0	0	0	1	0	0	0	0	0	0	0	0	0	0	0	0	0	0
sp|P01624|KV315_HUMAN;sp|A0A087WSY6|KVD15_HUMAN;sp|A0A075B6H7|KV37_HUMAN;sp|A0A0C4DH55|KVD07_HUMAN	sp|P01624|KV315_HUMAN;sp|A0A087WSY6|KVD15_HUMAN	3;2;1;1	3;2;1;1	3;2;1;1	Immunoglobulin kappa variable 3-15 OS=Homo sapiens OX=9606 GN=IGKV3-15 PE=1 SV=2; Immunoglobulin kappa variable 3D-15 OS=Homo sapiens OX=9606 GN=IGKV3D-15 PE=3 SV=6	4	3	3	3	1	0	0	0	1	1	0	0	1	0	0	0	0	0	0	0	0	1	0	0	0	0	1	0	0	1	0	0	0	0	1	1	0	1	0	0	1	1	1	0
sp|P01700|LV147_HUMAN;sp|P01699|LV144_HUMAN	sp|P01700|LV147_HUMAN;sp|P01699|LV144_HUMAN	2;1	2;1	2;1	Immunoglobulin lambda variable 1-47 OS=Homo sapiens OX=9606 GN=IGLV1-47 PE=1 SV=2; Immunoglobulin lambda variable 1-44 OS=Homo sapiens OX=9606 GN=IGLV1-44 PE=1 SV=2	2	2	2	2	1	1	0	0	0	0	0	1	0	0	0	0	0	0	0	0	0	1	0	0	0	0	0	0	0	0	0	0	0	0	0	0	0	0	0	0	2	0	0	0
sp|P01714|LV319_HUMAN	sp|P01714|LV319_HUMAN	3	3	3	Immunoglobulin lambda variable 3-19 OS=Homo sapiens OX=9606 GN=IGLV3-19 PE=1 SV=2	1	3	3	3	0	0	0	0	0	1	0	0	0	0	0	0	0	1	0	0	0	2	0	0	0	0	0	0	0	0	0	0	0	0	1	0	0	0	0	0	1	0	0	0
sp|P01718|LV327_HUMAN	sp|P01718|LV327_HUMAN	3	3	1	Immunoglobulin lambda variable 3-27 OS=Homo sapiens OX=9606 GN=IGLV3-27 PE=1 SV=2	1	3	3	1	1	0	1	1	0	1	1	1	1	0	0	0	0	0	0	0	0	1	0	0	0	0	0	0	1	0	0	0	1	0	0	1	0	0	0	0	1	0	0	1
sp|P01721|LV657_HUMAN	sp|P01721|LV657_HUMAN	2	2	2	Immunoglobulin lambda variable 6-57 OS=Homo sapiens OX=9606 GN=IGLV6-57 PE=1 SV=2	1	2	2	2	0	0	0	0	0	0	0	0	0	0	0	0	0	0	0	0	0	0	0	0	0	0	0	0	0	0	0	0	0	0	0	0	0	0	0	0	0	0	0	0
sp|P01743|HV146_HUMAN;sp|P0DP01|HV108_HUMAN;sp|P01742|HV169_HUMAN;sp|A0A0C4DH29|HV103_HUMAN;sp|A0A0B4J2H0|HV69D_HUMAN	sp|P01743|HV146_HUMAN;sp|P0DP01|HV108_HUMAN;sp|P01742|HV169_HUMAN;sp|A0A0C4DH29|HV103_HUMAN;sp|A0A0B4J2H0|HV69D_HUMAN	2;1;1;1;1	2;1;1;1;1	2;1;1;1;1	Immunoglobulin heavy variable 1-46 OS=Homo sapiens OX=9606 GN=IGHV1-46 PE=1 SV=2; Immunoglobulin heavy variable 1-8 OS=Homo sapiens OX=9606 GN=IGHV1-8 PE=3 SV=1; Immunoglobulin heavy variable 1-69 OS=Homo sapiens OX=9606 GN=IGHV1-69 PE=1 SV=2; Immunoglobu	5	2	2	2	1	0	0	0	0	0	0	0	0	0	0	0	0	0	0	0	0	1	0	0	0	0	0	0	0	0	0	0	0	0	1	0	0	1	0	0	1	0	0	0
sp|P0DP03|HVC05_HUMAN;sp|P01764|HV323_HUMAN	sp|P0DP03|HVC05_HUMAN;sp|P01764|HV323_HUMAN	2;2	2;2	1;1	Immunoglobulin heavy variable 3-30-5 OS=Homo sapiens OX=9606 GN=IGHV3-30-5 PE=3 SV=1; Immunoglobulin heavy variable 3-23 OS=Homo sapiens OX=9606 GN=IGHV3-23 PE=1 SV=2	2	2	2	1	1	1	1	0	0	0	0	2	0	0	0	0	0	0	0	0	0	2	0	0	0	0	0	1	0	1	0	0	0	0	0	0	0	1	0	0	1	0	1	1
sp|P01780|HV307_HUMAN;sp|P01763|HV348_HUMAN;sp|P01762|HV311_HUMAN;sp|A0A0B4J1V1|HV321_HUMAN	sp|P01780|HV307_HUMAN;sp|P01763|HV348_HUMAN;sp|P01762|HV311_HUMAN;sp|A0A0B4J1V1|HV321_HUMAN	3;2;2;2	2;1;1;1	1;0;0;0	Immunoglobulin heavy variable 3-7 OS=Homo sapiens OX=9606 GN=IGHV3-7 PE=1 SV=2; Immunoglobulin heavy variable 3-48 OS=Homo sapiens OX=9606 GN=IGHV3-48 PE=1 SV=2; Immunoglobulin heavy variable 3-11 OS=Homo sapiens OX=9606 GN=IGHV3-11 PE=1 SV=2; Immunoglobu	4	3	2	1	1	1	0	1	1	0	0	1	0	0	0	0	0	0	0	0	0	2	0	0	0	0	0	0	0	1	0	0	0	0	0	1	0	1	2	0	1	0	1	1
sp|P0DP04|HV43D_HUMAN;sp|P01782|HV309_HUMAN	sp|P0DP04|HV43D_HUMAN;sp|P01782|HV309_HUMAN	3;3	2;2	2;2	Immunoglobulin heavy variable 3-43D OS=Homo sapiens OX=9606 GN=IGHV3-43D PE=3 SV=1; Immunoglobulin heavy variable 3-9 OS=Homo sapiens OX=9606 GN=IGHV3-9 PE=1 SV=2	2	3	2	2	0	0	0	0	0	0	0	0	0	0	0	0	0	0	0	0	0	0	0	0	0	0	0	0	0	0	0	0	0	0	0	0	0	0	0	0	0	0	0	0
sp|P01834|IGKC_HUMAN	sp|P01834|IGKC_HUMAN	8	2	2	Immunoglobulin kappa constant OS=Homo sapiens OX=9606 GN=IGKC PE=1 SV=2	1	8	2	2	5	4	6	5	5	5	5	6	6	5	4	4	5	6	4	4	5	6	5	6	5	5	6	7	5	6	5	5	6	5	7	5	5	6	6	4	7	5	5	6
sp|P01859|IGHG2_HUMAN	sp|P01859|IGHG2_HUMAN	17	12	9	Immunoglobulin heavy constant gamma 2 OS=Homo sapiens OX=9606 GN=IGHG2 PE=1 SV=2	1	17	12	9	9	7	8	10	10	8	11	11	10	9	6	9	9	8	7	6	8	10	10	10	10	10	9	11	9	11	8	8	9	7	9	8	9	9	10	8	11	9	9	9
sp|P01860|IGHG3_HUMAN	sp|P01860|IGHG3_HUMAN	16	6	6	Immunoglobulin heavy constant gamma 3 OS=Homo sapiens OX=9606 GN=IGHG3 PE=1 SV=2	1	16	6	6	11	8	9	11	10	10	12	13	11	9	8	8	9	12	9	8	9	10	11	8	8	9	10	10	11	12	9	9	9	8	11	10	10	11	9	8	13	9	11	11
sp|P01861|IGHG4_HUMAN	sp|P01861|IGHG4_HUMAN	14	7	7	Immunoglobulin heavy constant gamma 4 OS=Homo sapiens OX=9606 GN=IGHG4 PE=1 SV=1	1	14	7	7	8	4	7	10	7	11	7	9	7	7	5	4	6	7	5	4	9	9	9	9	7	7	10	9	5	6	6	8	7	5	11	10	8	9	7	5	12	10	7	9
sp|P01871|IGHM_HUMAN;sp|P0DOX6|IGM_HUMAN	sp|P01871|IGHM_HUMAN;sp|P0DOX6|IGM_HUMAN	12;10	12;10	12;10	Immunoglobulin heavy constant mu OS=Homo sapiens OX=9606 GN=IGHM PE=1 SV=4; Immunoglobulin mu heavy chain OS=Homo sapiens OX=9606 PE=1 SV=2	2	12	12	12	7	0	0	3	1	0	1	8	0	0	0	0	0	3	0	0	0	0	7	0	0	0	0	0	0	3	0	1	0	0	0	0	0	0	3	0	6	0	8	1
sp|P01876|IGHA1_HUMAN	sp|P01876|IGHA1_HUMAN	14	14	9	Immunoglobulin heavy constant alpha 1 OS=Homo sapiens OX=9606 GN=IGHA1 PE=1 SV=2	1	14	14	9	7	3	5	5	12	5	10	11	9	6	1	4	3	9	4	3	5	6	9	8	4	5	7	5	8	8	0	9	5	3	9	7	10	9	6	6	10	8	7	10
sp|P01893|HLAH_HUMAN;sp|P04439|HLAA_HUMAN;sp|P17693|HLAG_HUMAN;sp|P13747|HLAE_HUMAN;sp|P01889|HLAB_HUMAN;sp|P10321|HLAC_HUMAN	sp|P01893|HLAH_HUMAN;sp|P04439|HLAA_HUMAN	3;3;1;1;1;1	3;3;1;1;1;1	3;3;1;1;1;1	Putative HLA class I histocompatibility antigen, alpha chain H OS=Homo sapiens OX=9606 GN=HLA-H PE=5 SV=3; HLA class I histocompatibility antigen, A alpha chain OS=Homo sapiens OX=9606 GN=HLA-A PE=1 SV=2	6	3	3	3	0	0	0	0	0	0	0	0	0	0	0	0	0	0	0	0	0	0	1	0	0	0	0	0	0	0	0	0	0	0	0	0	0	0	0	0	0	0	0	0
sp|P02452|CO1A1_HUMAN;CON__Q862S4	sp|P02452|CO1A1_HUMAN	12;3	12;3	12;3	Collagen alpha-1(I) chain OS=Homo sapiens OX=9606 GN=COL1A1 PE=1 SV=5	2	12	12	12	0	0	0	0	0	0	0	0	0	0	0	0	0	0	0	0	0	0	0	0	0	0	0	1	0	0	0	0	0	0	0	0	1	0	1	0	0	1	0	0
sp|P02461|CO3A1_HUMAN;CON__P04258	sp|P02461|CO3A1_HUMAN;CON__P04258	4;3	4;3	4;3	Collagen alpha-1(III) chain OS=Homo sapiens OX=9606 GN=COL3A1 PE=1 SV=4;	2	4	4	4	0	0	0	0	0	0	0	0	0	0	0	0	0	0	0	0	0	0	0	0	0	0	0	0	0	0	0	0	0	0	0	0	0	0	0	0	0	0	0	0
sp|P02545|LMNA_HUMAN	sp|P02545|LMNA_HUMAN	1	1	1	Prelamin-A/C OS=Homo sapiens OX=9606 GN=LMNA PE=1 SV=1	1	1	1	1	0	0	0	0	0	0	0	1	0	0	0	0	0	0	0	0	0	0	0	0	0	0	0	0	0	0	0	0	0	0	0	0	0	0	0	0	0	0	0	0
sp|P02647|APOA1_HUMAN;CON__P15497	sp|P02647|APOA1_HUMAN	28;1	28;1	28;1	Apolipoprotein A-I OS=Homo sapiens OX=9606 GN=APOA1 PE=1 SV=1	2	28	28	28	13	16	13	17	13	10	10	19	17	10	3	9	10	15	6	10	12	17	17	13	15	10	13	12	16	11	9	15	12	10	14	17	16	14	13	16	16	17	13	14
sp|P02649|APOE_HUMAN;CON__Q03247	sp|P02649|APOE_HUMAN	26;4	26;4	26;4	Apolipoprotein E OS=Homo sapiens OX=9606 GN=APOE PE=1 SV=1	2	26	26	26	15	16	15	15	14	15	14	15	17	14	16	14	15	15	15	13	15	17	15	18	16	13	18	14	14	14	14	13	15	15	17	15	14	15	15	16	17	14	15	15
sp|P02652|APOA2_HUMAN	sp|P02652|APOA2_HUMAN	6	6	6	Apolipoprotein A-II OS=Homo sapiens OX=9606 GN=APOA2 PE=1 SV=1	1	6	6	6	4	4	3	4	3	4	3	3	3	3	2	4	2	3	2	2	3	2	4	2	2	2	2	3	3	2	3	3	3	2	2	3	2	4	3	2	4	3	2	3
sp|P02654|APOC1_HUMAN	sp|P02654|APOC1_HUMAN	4	4	4	Apolipoprotein C-I OS=Homo sapiens OX=9606 GN=APOC1 PE=1 SV=1	1	4	4	4	0	0	0	0	0	0	0	0	0	0	0	0	0	0	0	0	0	0	0	0	0	0	0	0	0	0	0	0	0	0	0	0	0	0	0	0	0	0	0	0
sp|P02655|APOC2_HUMAN	sp|P02655|APOC2_HUMAN	4	4	4	Apolipoprotein C-II OS=Homo sapiens OX=9606 GN=APOC2 PE=1 SV=1	1	4	4	4	0	0	0	0	0	0	0	0	0	0	0	0	0	0	0	0	0	0	0	0	0	0	0	0	0	0	0	0	0	0	0	0	0	0	0	0	0	0	0	0
sp|P02656|APOC3_HUMAN	sp|P02656|APOC3_HUMAN	2	2	2	Apolipoprotein C-III OS=Homo sapiens OX=9606 GN=APOC3 PE=1 SV=1	1	2	2	2	1	1	0	0	0	0	0	0	0	0	0	0	0	0	0	0	0	1	0	0	0	0	0	0	0	0	0	0	1	0	0	1	0	1	0	0	1	0	1	0
sp|P02671|FIBA_HUMAN;CON__P02672	sp|P02671|FIBA_HUMAN	29;1	29;1	29;1	Fibrinogen alpha chain OS=Homo sapiens OX=9606 GN=FGA PE=1 SV=2	2	29	29	29	13	12	2	14	6	5	7	12	5	3	1	8	4	9	3	6	5	14	16	8	7	4	5	4	13	6	4	10	8	5	10	8	8	7	8	8	9	6	17	4
sp|P02675|FIBB_HUMAN;CON__P02676	sp|P02675|FIBB_HUMAN	27;3	27;3	27;3	Fibrinogen beta chain OS=Homo sapiens OX=9606 GN=FGB PE=1 SV=2	2	27	27	27	8	6	3	7	4	2	2	5	2	0	0	2	4	5	1	2	0	5	9	3	2	2	3	0	6	0	1	4	3	0	4	4	4	3	3	5	5	2	6	2
sp|P02679|FIBG_HUMAN	sp|P02679|FIBG_HUMAN	21	21	21	Fibrinogen gamma chain OS=Homo sapiens OX=9606 GN=FGG PE=1 SV=3	1	21	21	21	6	5	1	6	1	1	0	5	0	0	0	1	1	4	0	1	0	6	8	1	2	2	1	2	5	0	0	0	0	0	3	2	2	0	2	2	2	3	7	0
sp|P02745|C1QA_HUMAN	sp|P02745|C1QA_HUMAN	5	5	5	Complement C1q subcomponent subunit A OS=Homo sapiens OX=9606 GN=C1QA PE=1 SV=2	1	5	5	5	0	2	0	0	0	1	1	0	1	0	0	0	0	0	0	0	0	0	0	0	0	0	0	0	1	0	0	1	0	0	0	1	0	1	0	0	2	0	1	0
sp|P02746|C1QB_HUMAN	sp|P02746|C1QB_HUMAN	7	7	7	Complement C1q subcomponent subunit B OS=Homo sapiens OX=9606 GN=C1QB PE=1 SV=3	1	7	7	7	0	2	0	0	1	1	0	1	1	0	0	0	0	0	0	0	0	1	1	0	0	0	0	1	0	0	0	0	0	0	0	0	0	0	0	0	1	0	0	0
sp|P02747|C1QC_HUMAN	sp|P02747|C1QC_HUMAN	5	5	5	Complement C1q subcomponent subunit C OS=Homo sapiens OX=9606 GN=C1QC PE=1 SV=3	1	5	5	5	3	5	2	1	2	1	3	4	4	1	0	0	0	1	0	0	0	5	0	1	2	1	2	2	3	2	0	2	0	0	0	4	1	2	2	0	4	2	2	1
sp|P02748|CO9_HUMAN;CON__Q3MHN2	sp|P02748|CO9_HUMAN	19;2	19;2	19;2	Complement component C9 OS=Homo sapiens OX=9606 GN=C9 PE=1 SV=2	2	19	19	19	5	5	3	3	1	1	1	5	3	2	1	0	1	2	0	1	1	4	5	2	2	2	4	2	4	2	1	2	3	0	3	2	2	2	2	3	6	2	3	4
sp|P02749|APOH_HUMAN;CON__P17690	sp|P02749|APOH_HUMAN	15;2	15;2	15;2	Beta-2-glycoprotein 1 OS=Homo sapiens OX=9606 GN=APOH PE=1 SV=3	2	15	15	15	5	7	4	5	5	3	5	4	4	3	0	5	3	5	2	3	5	10	7	4	6	4	7	7	4	4	3	5	5	3	4	5	4	5	4	2	4	5	4	5
sp|P02750|A2GL_HUMAN	sp|P02750|A2GL_HUMAN	12	12	12	Leucine-rich alpha-2-glycoprotein OS=Homo sapiens OX=9606 GN=LRG1 PE=1 SV=2	1	12	12	12	2	4	1	0	1	0	0	3	1	0	0	0	1	0	0	0	0	2	4	0	0	1	1	0	3	0	0	0	2	0	1	0	0	3	1	1	3	1	1	0
sp|P02751|FINC_HUMAN	sp|P02751|FINC_HUMAN	86	86	86	Fibronectin OS=Homo sapiens OX=9606 GN=FN1 PE=1 SV=5	1	86	86	86	13	22	5	7	8	5	11	7	17	7	0	3	4	16	0	6	2	17	15	5	7	9	11	14	9	11	6	8	9	2	14	8	10	11	9	4	29	18	12	13
sp|P02753|RET4_HUMAN	sp|P02753|RET4_HUMAN	10	10	10	Retinol-binding protein 4 OS=Homo sapiens OX=9606 GN=RBP4 PE=1 SV=3	1	10	10	10	2	3	0	1	0	0	0	2	0	0	0	0	0	1	0	0	0	4	1	0	1	0	0	1	1	1	0	1	1	0	2	1	2	3	0	0	3	1	1	0
sp|P02760|AMBP_HUMAN;CON__P00978	sp|P02760|AMBP_HUMAN	12;1	12;1	12;1	Protein AMBP OS=Homo sapiens OX=9606 GN=AMBP PE=1 SV=1	2	12	12	12	2	5	1	2	3	1	1	5	1	1	0	2	1	1	1	1	0	4	0	2	1	1	4	2	3	0	0	0	2	0	2	1	3	3	1	2	4	2	3	1
sp|P02763|A1AG1_HUMAN	sp|P02763|A1AG1_HUMAN	8	8	6	Alpha-1-acid glycoprotein 1 OS=Homo sapiens OX=9606 GN=ORM1 PE=1 SV=1	1	8	8	6	4	6	4	5	4	2	3	6	4	2	0	1	1	3	1	1	2	5	7	0	2	0	2	1	3	3	1	5	1	2	3	5	5	3	2	1	4	4	2	5
sp|P02765|FETUA_HUMAN;CON__P12763	sp|P02765|FETUA_HUMAN	11;3	11;3	11;3	Alpha-2-HS-glycoprotein OS=Homo sapiens OX=9606 GN=AHSG PE=1 SV=2	2	11	11	11	7	8	10	8	7	8	6	7	8	7	3	5	7	7	8	7	5	7	6	9	5	6	7	7	7	6	4	6	8	5	7	6	8	7	7	5	7	7	6	6
sp|P02766|TTHY_HUMAN	sp|P02766|TTHY_HUMAN	10	10	10	Transthyretin OS=Homo sapiens OX=9606 GN=TTR PE=1 SV=1	1	10	10	10	4	3	3	4	3	2	3	4	7	6	2	3	2	4	4	4	4	4	6	3	4	5	4	3	3	5	3	4	4	3	6	4	4	3	2	4	5	5	3	5
sp|P02774|VTDB_HUMAN	sp|P02774|VTDB_HUMAN	31	31	25	Vitamin D-binding protein OS=Homo sapiens OX=9606 GN=GC PE=1 SV=2	1	31	31	25	12	14	10	11	10	6	8	14	11	8	1	7	7	13	3	4	8	14	13	9	10	8	8	9	10	7	6	11	10	5	10	12	11	6	10	9	18	12	10	10
sp|P02787|TRFE_HUMAN;CON__Q2HJF0	sp|P02787|TRFE_HUMAN	59;1	59;1	57;1	Serotransferrin OS=Homo sapiens OX=9606 GN=TF PE=1 SV=3	2	59	59	57	35	33	33	34	35	31	31	33	36	33	21	30	33	31	32	30	32	32	35	34	33	32	33	36	31	33	30	32	33	29	39	31	32	32	32	34	41	32	28	34
sp|P02790|HEMO_HUMAN	sp|P02790|HEMO_HUMAN	24	24	24	Hemopexin OS=Homo sapiens OX=9606 GN=HPX PE=1 SV=2	1	24	24	24	13	13	11	11	13	11	12	14	14	11	0	10	8	11	8	11	12	15	14	12	13	10	9	13	12	11	7	13	9	7	9	14	12	11	11	9	15	12	10	13
sp|P03950|ANGI_HUMAN	sp|P03950|ANGI_HUMAN	4	4	4	Angiogenin OS=Homo sapiens OX=9606 GN=ANG PE=1 SV=1	1	4	4	4	0	0	0	0	0	0	0	0	0	0	0	0	0	0	0	0	0	0	0	0	0	0	0	0	0	0	0	0	0	0	0	0	0	0	0	0	0	0	0	0
sp|P03952|KLKB1_HUMAN	sp|P03952|KLKB1_HUMAN	15	15	14	Plasma kallikrein OS=Homo sapiens OX=9606 GN=KLKB1 PE=1 SV=1	1	15	15	14	1	0	0	1	1	0	1	1	0	0	0	1	0	0	0	0	1	1	0	0	0	0	1	0	1	0	0	0	0	0	1	0	0	0	0	0	3	0	0	0
sp|P04003|C4BPA_HUMAN	sp|P04003|C4BPA_HUMAN	9	9	9	C4b-binding protein alpha chain OS=Homo sapiens OX=9606 GN=C4BPA PE=1 SV=2	1	9	9	9	0	0	0	0	0	0	0	0	0	0	0	0	0	0	0	0	0	0	0	0	0	0	0	0	0	0	0	0	0	0	0	0	0	0	0	0	0	0	0	0
sp|P04004|VTNC_HUMAN;CON__Q3ZBS7	sp|P04004|VTNC_HUMAN	17;1	17;1	17;1	Vitronectin OS=Homo sapiens OX=9606 GN=VTN PE=1 SV=1	2	17	17	17	9	9	2	9	11	6	6	9	11	6	1	7	4	8	3	5	5	9	9	11	6	5	8	7	8	4	6	8	6	2	7	7	8	10	9	7	9	9	10	9
sp|P04066|FUCO_HUMAN	sp|P04066|FUCO_HUMAN	3	3	3	Tissue alpha-L-fucosidase OS=Homo sapiens OX=9606 GN=FUCA1 PE=1 SV=4	1	3	3	3	0	0	0	0	0	0	0	0	0	0	0	0	0	0	0	0	0	0	0	0	0	0	0	0	0	0	0	0	0	0	0	0	0	0	0	0	0	0	0	0
sp|P04070|PROC_HUMAN	sp|P04070|PROC_HUMAN	5	5	5	Vitamin K-dependent protein C OS=Homo sapiens OX=9606 GN=PROC PE=1 SV=1	1	5	5	5	0	0	0	0	0	0	0	1	1	0	0	0	0	0	0	0	0	0	0	0	0	0	0	0	0	0	0	0	0	0	0	0	0	0	0	0	0	0	0	0
sp|P04075|ALDOA_HUMAN	sp|P04075|ALDOA_HUMAN	17	17	15	Fructose-bisphosphate aldolase A OS=Homo sapiens OX=9606 GN=ALDOA PE=1 SV=2	1	17	17	15	2	2	2	3	2	2	2	2	3	2	1	2	2	2	4	2	2	2	2	2	2	2	2	2	2	3	2	2	2	2	2	3	2	2	2	2	3	2	2	2
sp|P04083|ANXA1_HUMAN	sp|P04083|ANXA1_HUMAN	1	1	1	Annexin A1 OS=Homo sapiens OX=9606 GN=ANXA1 PE=1 SV=2	1	1	1	1	0	0	0	0	0	0	0	1	0	0	0	0	0	0	0	0	0	0	0	0	0	0	0	0	0	0	0	0	0	0	0	0	0	0	0	0	0	0	0	0
sp|P04085|PDGFA_HUMAN	sp|P04085|PDGFA_HUMAN	1	1	1	Platelet-derived growth factor subunit A OS=Homo sapiens OX=9606 GN=PDGFA PE=1 SV=1	1	1	1	1	0	0	0	0	0	0	0	0	0	0	0	0	0	0	0	0	0	0	0	0	0	0	0	0	0	0	0	0	0	0	0	0	0	0	0	0	0	0	0	0
sp|P04114|APOB_HUMAN	sp|P04114|APOB_HUMAN	22	22	21	Apolipoprotein B-100 OS=Homo sapiens OX=9606 GN=APOB PE=1 SV=2	1	22	22	21	0	2	1	1	1	0	1	0	0	0	1	0	1	1	1	0	1	2	0	1	0	0	0	1	0	1	1	0	1	1	1	0	1	0	1	1	1	1	0	0
sp|P04156|PRIO_HUMAN	sp|P04156|PRIO_HUMAN	9	9	9	Major prion protein OS=Homo sapiens OX=9606 GN=PRNP PE=1 SV=1	1	9	9	9	1	0	0	1	2	0	2	1	2	3	0	0	0	1	0	0	0	0	2	2	1	1	3	0	2	2	0	0	0	0	0	0	0	2	2	0	4	2	2	2
sp|P04179|SODM_HUMAN	sp|P04179|SODM_HUMAN	3	3	3	Superoxide dismutase [Mn], mitochondrial OS=Homo sapiens OX=9606 GN=SOD2 PE=1 SV=3	1	3	3	3	0	0	0	0	0	0	0	0	0	0	0	0	0	0	0	0	0	0	0	0	0	0	0	0	0	0	0	0	0	0	0	0	0	0	0	0	0	0	0	0
sp|P04180|LCAT_HUMAN	sp|P04180|LCAT_HUMAN	10	10	10	Phosphatidylcholine-sterol acyltransferase OS=Homo sapiens OX=9606 GN=LCAT PE=1 SV=1	1	10	10	10	0	0	0	0	0	0	0	0	0	0	0	0	0	0	0	0	0	1	0	0	0	0	0	1	0	0	0	0	0	0	0	0	0	0	1	0	0	0	1	0
sp|P04196|HRG_HUMAN	sp|P04196|HRG_HUMAN	19	19	19	Histidine-rich glycoprotein OS=Homo sapiens OX=9606 GN=HRG PE=1 SV=1	1	19	19	19	4	4	1	5	2	1	1	7	2	1	0	0	0	4	0	0	2	3	4	4	2	1	2	2	2	2	0	1	2	0	1	4	2	3	1	2	7	3	1	4
sp|P04216|THY1_HUMAN	sp|P04216|THY1_HUMAN	4	4	4	Thy-1 membrane glycoprotein OS=Homo sapiens OX=9606 GN=THY1 PE=1 SV=2	1	4	4	4	0	1	2	2	1	1	2	0	1	0	1	1	0	3	0	0	1	0	3	0	0	0	0	0	1	1	0	1	0	1	1	1	2	1	1	2	1	3	0	1
sp|P04217|A1BG_HUMAN;CON__Q2KJF1	sp|P04217|A1BG_HUMAN	15;1	15;1	15;1	Alpha-1B-glycoprotein OS=Homo sapiens OX=9606 GN=A1BG PE=1 SV=4	2	15	15	15	8	6	4	6	5	4	2	8	8	2	0	4	2	3	0	4	3	6	9	3	5	5	3	5	7	5	3	3	6	0	3	5	4	5	5	3	8	4	6	5
sp|P04264|K2C1_HUMAN;CON__P04264;CON__Q8BGZ7;CON__Q6IFZ6;sp|Q7Z794|K2C1B_HUMAN;CON__Q7Z794;CON__H-INV:HIT000016045;sp|P05787|K2C8_HUMAN;CON__P05787;CON__Q01546;CON__H-INV:HIT000292931;CON__Q9H552;CON__Q9R0H5;CON__Q6NXH9	sp|P04264|K2C1_HUMAN;CON__P04264	31;30;3;3;3;3;2;2;2;2;1;1;1;1	31;30;3;3;3;3;2;2;2;2;1;1;1;1	22;21;0;0;0;0;0;0;0;0;0;0;0;0	Keratin, type II cytoskeletal 1 OS=Homo sapiens OX=9606 GN=KRT1 PE=1 SV=6;	14	31	31	22	5	6	1	2	1	2	1	12	9	1	0	4	3	4	0	3	3	5	2	3	2	1	4	1	3	2	3	4	2	2	2	2	3	8	3	3	6	4	4	8
sp|P04278|SHBG_HUMAN;CON__Q6T181	sp|P04278|SHBG_HUMAN	5;1	5;1	5;1	Sex hormone-binding globulin OS=Homo sapiens OX=9606 GN=SHBG PE=1 SV=2	2	5	5	5	0	0	0	0	0	0	0	0	1	0	0	0	0	0	0	0	0	0	0	0	0	0	0	0	0	0	0	0	0	0	0	0	0	0	0	0	0	0	0	0
sp|P04406|G3P_HUMAN	sp|P04406|G3P_HUMAN	8	8	8	Glyceraldehyde-3-phosphate dehydrogenase OS=Homo sapiens OX=9606 GN=GAPDH PE=1 SV=3	1	8	8	8	0	0	0	0	0	0	1	0	0	0	0	0	0	0	0	0	0	2	0	1	0	0	0	1	1	0	0	1	1	1	0	0	0	0	0	0	0	0	0	0
sp|P04430|KV116_HUMAN	sp|P04430|KV116_HUMAN	2	2	2	Immunoglobulin kappa variable 1-16 OS=Homo sapiens OX=9606 GN=IGKV1-16 PE=1 SV=2	1	2	2	2	0	0	0	0	0	0	0	0	0	0	0	0	0	0	0	0	0	0	0	0	0	0	0	0	0	0	0	0	0	0	0	0	0	0	0	0	0	0	0	0
sp|P05060|SCG1_HUMAN	sp|P05060|SCG1_HUMAN	49	49	49	Secretogranin-1 OS=Homo sapiens OX=9606 GN=CHGB PE=1 SV=2	1	49	49	49	22	28	38	35	37	31	33	21	36	33	34	21	34	35	28	21	33	23	20	29	21	36	27	27	26	37	38	28	29	27	30	20	29	22	30	39	40	37	18	22
sp|P05067|A4_HUMAN	sp|P05067|A4_HUMAN	28	28	26	Amyloid-beta precursor protein OS=Homo sapiens OX=9606 GN=APP PE=1 SV=3	1	28	28	26	6	5	3	6	8	3	5	4	5	5	1	3	3	6	2	1	7	1	7	3	3	3	2	7	8	4	3	2	6	1	3	5	3	8	3	2	13	5	2	7
sp|P05090|APOD_HUMAN	sp|P05090|APOD_HUMAN	9	9	9	Apolipoprotein D OS=Homo sapiens OX=9606 GN=APOD PE=1 SV=1	1	9	9	9	4	4	3	3	4	4	3	4	4	4	0	1	3	4	0	2	2	5	3	1	4	4	4	4	4	4	1	1	4	0	3	3	3	5	4	3	4	3	5	4
sp|P05154|IPSP_HUMAN	sp|P05154|IPSP_HUMAN	10	10	10	Plasma serine protease inhibitor OS=Homo sapiens OX=9606 GN=SERPINA5 PE=1 SV=3	1	10	10	10	1	1	0	0	0	0	0	0	0	0	0	0	0	0	0	0	0	1	0	0	0	0	0	0	0	0	0	0	0	0	0	0	0	0	0	0	0	0	0	0
sp|P05155|IC1_HUMAN;CON__P50448	sp|P05155|IC1_HUMAN	15;1	15;1	15;1	Plasma protease C1 inhibitor OS=Homo sapiens OX=9606 GN=SERPING1 PE=1 SV=2	2	15	15	15	7	3	4	6	7	6	5	8	7	5	1	5	4	3	4	4	2	6	6	5	3	4	6	4	8	4	2	4	4	2	5	6	4	7	5	7	9	5	7	7
sp|P05156|CFAI_HUMAN;CON__Q32PI4	sp|P05156|CFAI_HUMAN	17;1	17;1	17;1	Complement factor I OS=Homo sapiens OX=9606 GN=CFI PE=1 SV=2	2	17	17	17	1	2	1	2	1	1	1	3	1	1	0	0	1	2	0	0	0	2	1	2	1	1	1	1	5	1	0	1	3	0	0	2	1	4	0	0	3	0	0	2
sp|P05160|F13B_HUMAN	sp|P05160|F13B_HUMAN	1	1	1	Coagulation factor XIII B chain OS=Homo sapiens OX=9606 GN=F13B PE=1 SV=3	1	1	1	1	0	0	0	0	0	0	0	0	0	0	0	0	0	0	0	0	0	0	0	0	0	0	0	0	0	0	1	0	0	0	0	0	0	0	0	0	0	0	0	0
sp|P05165|PCCA_HUMAN	sp|P05165|PCCA_HUMAN	1	1	1	Propionyl-CoA carboxylase alpha chain, mitochondrial OS=Homo sapiens OX=9606 GN=PCCA PE=1 SV=4	1	1	1	1	1	0	0	0	0	0	0	1	0	0	0	0	0	0	0	0	0	0	0	0	0	0	0	0	0	0	0	0	0	0	0	0	0	0	0	0	0	0	0	0
sp|P05408|7B2_HUMAN	sp|P05408|7B2_HUMAN	9	9	9	Neuroendocrine protein 7B2 OS=Homo sapiens OX=9606 GN=SCG5 PE=1 SV=2	1	9	9	9	2	2	1	1	1	2	2	1	1	1	2	1	3	1	1	2	3	2	1	1	2	2	3	2	1	2	2	1	1	1	2	2	2	2	2	2	2	3	2	2
sp|P05452|TETN_HUMAN;CON__Q2KIS7	sp|P05452|TETN_HUMAN	9;4	9;4	9;4	Tetranectin OS=Homo sapiens OX=9606 GN=CLEC3B PE=1 SV=3	2	9	9	9	3	4	2	4	3	2	4	6	5	4	0	1	0	3	2	1	2	5	4	3	3	2	3	4	4	3	1	3	2	0	3	4	3	4	3	3	7	4	6	5
sp|P05543|THBG_HUMAN;CON__Q9TT36	sp|P05543|THBG_HUMAN	11;2	11;2	11;2	Thyroxine-binding globulin OS=Homo sapiens OX=9606 GN=SERPINA7 PE=1 SV=2	2	11	11	11	0	0	0	0	0	0	0	1	0	0	0	0	0	0	0	0	0	1	0	0	0	0	0	0	0	1	0	0	0	0	0	1	0	1	0	0	0	0	0	0
sp|P05546|HEP2_HUMAN;CON__ENSEMBL:ENSBTAP00000018574	sp|P05546|HEP2_HUMAN	19;2	19;2	19;2	Heparin cofactor 2 OS=Homo sapiens OX=9606 GN=SERPIND1 PE=1 SV=3	2	19	19	19	7	2	0	2	2	0	0	6	6	1	0	1	1	3	1	1	1	4	2	1	2	0	0	1	0	2	0	0	2	1	0	2	1	3	2	2	8	4	4	1
sp|P05937|CALB1_HUMAN;sp|P22676|CALB2_HUMAN	sp|P05937|CALB1_HUMAN	3;1	3;1	3;1	Calbindin OS=Homo sapiens OX=9606 GN=CALB1 PE=1 SV=2	2	3	3	3	0	0	0	0	0	0	0	0	0	0	0	0	0	0	0	0	0	0	0	0	0	0	0	0	0	0	0	0	0	0	0	0	0	0	0	0	0	0	0	0
sp|P06312|KV401_HUMAN	sp|P06312|KV401_HUMAN	4	4	4	Immunoglobulin kappa variable 4-1 OS=Homo sapiens OX=9606 GN=IGKV4-1 PE=1 SV=1	1	4	4	4	1	0	0	0	0	0	0	0	0	0	1	0	0	0	0	0	0	0	0	0	0	0	0	0	0	2	0	0	0	0	1	1	0	1	0	0	2	0	0	0
sp|P06331|HV434_HUMAN;sp|P01825|HV459_HUMAN;sp|P0DP08|HVD82_HUMAN;sp|P0DP06|HVD34_HUMAN;sp|A0A0C4DH41|HV461_HUMAN;sp|P01824|HV439_HUMAN	sp|P06331|HV434_HUMAN;sp|P01825|HV459_HUMAN;sp|P0DP08|HVD82_HUMAN;sp|P0DP06|HVD34_HUMAN;sp|A0A0C4DH41|HV461_HUMAN;sp|P01824|HV439_HUMAN	3;2;2;2;2;2	3;2;2;2;2;2	2;1;1;1;1;1	Immunoglobulin heavy variable 4-34 OS=Homo sapiens OX=9606 GN=IGHV4-34 PE=1 SV=2; Immunoglobulin heavy variable 4-59 OS=Homo sapiens OX=9606 GN=IGHV4-59 PE=1 SV=2; Immunoglobulin heavy variable 4-38-2 OS=Homo sapiens OX=9606 GN=IGHV4-38-2 PE=3 SV=1; Immun	6	3	3	2	1	0	0	1	1	0	0	1	0	0	1	0	0	1	0	0	0	0	1	0	0	0	0	0	1	2	0	0	0	0	0	1	0	1	0	0	1	0	0	0
sp|P06396|GELS_HUMAN;CON__Q3SX14	sp|P06396|GELS_HUMAN;CON__Q3SX14	37;21	37;21	37;21	Gelsolin OS=Homo sapiens OX=9606 GN=GSN PE=1 SV=1;	2	37	37	37	12	16	12	19	17	16	17	17	21	14	3	9	8	11	7	12	9	10	17	15	10	11	11	17	18	14	7	12	13	9	16	12	12	16	8	11	22	15	14	17
sp|P06681|CO2_HUMAN	sp|P06681|CO2_HUMAN	26	26	26	Complement C2 OS=Homo sapiens OX=9606 GN=C2 PE=1 SV=2	1	26	26	26	0	1	0	0	2	0	0	1	0	0	0	0	0	0	0	0	0	0	1	0	0	0	0	0	0	0	0	0	0	0	0	0	0	0	0	0	2	0	0	0
sp|P06702|S10A9_HUMAN	sp|P06702|S10A9_HUMAN	2	2	2	Protein S100-A9 OS=Homo sapiens OX=9606 GN=S100A9 PE=1 SV=1	1	2	2	2	0	0	0	1	0	0	0	1	0	1	0	0	0	0	0	0	0	0	0	0	0	0	0	0	0	0	0	0	0	0	0	0	0	0	0	0	0	0	1	0
sp|P06727|APOA4_HUMAN	sp|P06727|APOA4_HUMAN	31	31	29	Apolipoprotein A-IV OS=Homo sapiens OX=9606 GN=APOA4 PE=1 SV=4	1	31	31	29	13	9	9	10	8	4	5	11	3	6	1	4	7	8	1	4	2	12	6	7	10	7	4	8	11	4	5	6	11	2	12	11	7	9	7	6	14	9	8	8
sp|P06733|ENOA_HUMAN	sp|P06733|ENOA_HUMAN	9	6	6	Alpha-enolase OS=Homo sapiens OX=9606 GN=ENO1 PE=1 SV=2	1	9	6	6	0	0	0	0	0	0	0	0	0	0	0	0	0	0	0	0	0	1	0	0	0	0	0	0	0	0	0	0	0	0	0	0	0	0	0	0	0	0	0	0
sp|P06748|NPM_HUMAN	sp|P06748|NPM_HUMAN	2	2	2	Nucleophosmin OS=Homo sapiens OX=9606 GN=NPM1 PE=1 SV=2	1	2	2	2	0	0	0	0	0	0	0	0	0	0	0	0	0	0	0	0	0	1	0	0	0	0	0	0	0	0	0	0	0	0	0	0	0	0	0	0	0	0	0	0
sp|P06865|HEXA_HUMAN	sp|P06865|HEXA_HUMAN	3	3	3	Beta-hexosaminidase subunit alpha OS=Homo sapiens OX=9606 GN=HEXA PE=1 SV=2	1	3	3	3	0	0	0	0	0	0	0	0	0	0	0	0	0	0	0	0	0	1	0	0	0	0	0	0	0	0	0	0	0	0	0	0	0	0	0	0	0	0	0	0
sp|P07093|GDN_HUMAN	sp|P07093|GDN_HUMAN	5	5	5	Glia-derived nexin OS=Homo sapiens OX=9606 GN=SERPINE2 PE=1 SV=1	1	5	5	5	0	0	0	0	0	0	0	0	0	0	0	0	0	0	0	0	0	0	0	0	0	0	0	0	0	0	0	0	0	0	0	0	0	0	0	0	0	0	0	0
sp|P07108|ACBP_HUMAN	sp|P07108|ACBP_HUMAN	2	2	2	Acyl-CoA-binding protein OS=Homo sapiens OX=9606 GN=DBI PE=1 SV=2	1	2	2	2	0	0	0	0	0	0	0	0	0	0	0	0	0	0	0	0	0	0	0	0	0	0	0	0	0	0	0	0	0	0	0	0	0	0	0	0	0	0	0	0
sp|P07195|LDHB_HUMAN;sp|Q6ZMR3|LDH6A_HUMAN;sp|P07864|LDHC_HUMAN	sp|P07195|LDHB_HUMAN	14;1;1	14;1;1	13;0;0	L-lactate dehydrogenase B chain OS=Homo sapiens OX=9606 GN=LDHB PE=1 SV=2	3	14	14	13	1	1	0	0	0	0	1	0	0	1	0	0	0	0	0	1	0	1	1	0	0	0	0	0	0	0	1	0	0	0	0	0	0	1	0	0	1	0	1	0
sp|P07196|NFL_HUMAN	sp|P07196|NFL_HUMAN	1	1	1	Neurofilament light polypeptide OS=Homo sapiens OX=9606 GN=NEFL PE=1 SV=3	1	1	1	1	0	0	0	0	0	0	0	0	0	0	0	0	0	0	0	0	0	0	0	0	0	0	0	0	0	0	0	0	0	0	0	0	0	0	0	0	1	0	0	0
sp|P07197|NFM_HUMAN	sp|P07197|NFM_HUMAN	5	5	5	Neurofilament medium polypeptide OS=Homo sapiens OX=9606 GN=NEFM PE=1 SV=3	1	5	5	5	3	3	3	2	3	3	3	2	1	3	1	3	1	3	3	3	3	4	2	2	3	3	4	3	4	2	3	4	3	4	3	1	2	3	4	5	4	5	3	4
sp|P07225|PROS_HUMAN;CON__P07224	sp|P07225|PROS_HUMAN	14;1	14;1	14;1	Vitamin K-dependent protein S OS=Homo sapiens OX=9606 GN=PROS1 PE=1 SV=1	2	14	14	14	3	4	1	1	1	1	1	3	2	0	0	0	0	2	0	0	0	3	1	0	1	1	0	2	0	2	0	0	1	0	1	2	1	0	1	1	5	0	1	0
sp|P07333|CSF1R_HUMAN	sp|P07333|CSF1R_HUMAN	7	7	7	Macrophage colony-stimulating factor 1 receptor OS=Homo sapiens OX=9606 GN=CSF1R PE=1 SV=2	1	7	7	7	0	1	1	1	1	1	1	1	1	0	0	0	0	0	0	0	0	0	0	0	0	0	1	0	1	0	0	0	0	0	0	0	0	0	0	0	1	1	0	0
sp|P07339|CATD_HUMAN	sp|P07339|CATD_HUMAN	17	17	17	Cathepsin D OS=Homo sapiens OX=9606 GN=CTSD PE=1 SV=1	1	17	17	17	5	1	0	2	3	1	0	2	5	1	0	0	1	3	0	1	0	1	1	2	0	3	1	1	0	1	1	0	3	0	2	1	1	1	2	2	6	5	1	3
sp|P07357|CO8A_HUMAN	sp|P07357|CO8A_HUMAN	12	12	12	Complement component C8 alpha chain OS=Homo sapiens OX=9606 GN=C8A PE=1 SV=2	1	12	12	12	0	0	1	1	0	1	0	1	1	2	0	0	0	0	0	0	0	1	2	1	0	0	0	0	1	0	0	0	1	0	0	0	0	0	0	0	4	0	0	0
sp|P07358|CO8B_HUMAN	sp|P07358|CO8B_HUMAN	17	17	17	Complement component C8 beta chain OS=Homo sapiens OX=9606 GN=C8B PE=1 SV=3	1	17	17	17	0	0	0	0	0	0	0	0	0	0	0	0	0	0	0	0	0	1	1	0	0	0	0	0	0	0	0	0	0	0	0	0	0	1	0	0	0	0	0	0
sp|P07360|CO8G_HUMAN	sp|P07360|CO8G_HUMAN	8	8	8	Complement component C8 gamma chain OS=Homo sapiens OX=9606 GN=C8G PE=1 SV=3	1	8	8	8	0	0	0	0	0	0	0	0	0	0	0	0	0	0	0	0	0	0	0	0	0	0	0	0	0	0	0	0	0	0	0	0	0	0	0	0	0	0	0	0
sp|P07585|PGS2_HUMAN	sp|P07585|PGS2_HUMAN	10	10	9	Decorin OS=Homo sapiens OX=9606 GN=DCN PE=1 SV=1	1	10	10	9	0	0	0	0	0	0	0	0	0	0	0	0	0	0	0	0	0	0	0	0	0	0	0	0	0	0	0	0	0	0	0	0	0	0	0	0	1	0	0	0
sp|P07602|SAP_HUMAN	sp|P07602|SAP_HUMAN	11	11	11	Prosaposin OS=Homo sapiens OX=9606 GN=PSAP PE=1 SV=2	1	11	11	11	0	0	0	0	0	0	0	2	0	0	0	0	0	0	0	1	0	1	0	0	0	0	0	0	0	0	0	0	0	0	0	1	1	0	0	0	3	0	0	0
sp|P07686|HEXB_HUMAN	sp|P07686|HEXB_HUMAN	4	4	4	Beta-hexosaminidase subunit beta OS=Homo sapiens OX=9606 GN=HEXB PE=1 SV=3	1	4	4	4	0	0	0	0	0	0	0	0	0	0	0	0	0	0	0	0	0	0	0	0	0	0	0	0	0	0	0	0	0	0	0	0	0	0	0	0	0	0	0	0
sp|P07711|CATL1_HUMAN	sp|P07711|CATL1_HUMAN	5	5	5	Procathepsin L OS=Homo sapiens OX=9606 GN=CTSL PE=1 SV=2	1	5	5	5	0	0	0	0	0	0	0	0	0	0	0	0	0	0	0	0	0	0	0	0	0	0	0	0	0	0	0	0	0	0	0	0	0	0	0	0	0	0	0	0
sp|P07737|PROF1_HUMAN	sp|P07737|PROF1_HUMAN	3	3	3	Profilin-1 OS=Homo sapiens OX=9606 GN=PFN1 PE=1 SV=2	1	3	3	3	0	0	0	0	0	0	0	0	0	0	0	0	0	0	0	0	0	0	0	0	0	0	0	0	0	0	0	0	0	0	0	0	0	0	0	0	0	0	0	0
sp|P07858|CATB_HUMAN	sp|P07858|CATB_HUMAN	4	4	4	Cathepsin B OS=Homo sapiens OX=9606 GN=CTSB PE=1 SV=3	1	4	4	4	0	1	0	0	0	0	0	0	0	0	0	0	0	0	0	0	0	0	0	0	0	0	0	0	0	0	0	0	0	0	0	0	0	0	0	0	0	0	0	0
sp|P07900|HS90A_HUMAN	sp|P07900|HS90A_HUMAN	2	2	2	Heat shock protein HSP 90-alpha OS=Homo sapiens OX=9606 GN=HSP90AA1 PE=1 SV=5	1	2	2	2	0	1	2	2	2	2	1	0	2	2	2	1	2	1	2	0	2	0	0	1	0	2	0	2	0	2	2	0	2	2	2	0	2	0	2	2	2	1	0	0
sp|P07942|LAMB1_HUMAN	sp|P07942|LAMB1_HUMAN	4	4	4	Laminin subunit beta-1 OS=Homo sapiens OX=9606 GN=LAMB1 PE=1 SV=2	1	4	4	4	0	0	0	1	0	1	0	0	1	1	1	0	1	1	1	0	1	0	0	0	0	1	0	1	0	0	1	0	1	1	1	0	1	0	0	1	1	1	0	0
sp|P07998|RNAS1_HUMAN	sp|P07998|RNAS1_HUMAN	5	5	5	Ribonuclease pancreatic OS=Homo sapiens OX=9606 GN=RNASE1 PE=1 SV=4	1	5	5	5	2	2	1	3	2	2	2	2	2	3	2	1	2	3	1	2	1	2	4	3	2	3	3	2	2	3	2	3	2	1	2	1	2	2	2	1	3	3	3	3
sp|P08123|CO1A2_HUMAN	sp|P08123|CO1A2_HUMAN	13	13	13	Collagen alpha-2(I) chain OS=Homo sapiens OX=9606 GN=COL1A2 PE=1 SV=7	1	13	13	13	0	0	0	0	0	0	0	1	0	0	0	0	0	0	0	0	0	0	0	0	0	0	0	0	0	0	0	0	0	0	0	0	0	0	0	0	0	0	0	0
sp|P08174|DAF_HUMAN	sp|P08174|DAF_HUMAN	4	4	4	Complement decay-accelerating factor OS=Homo sapiens OX=9606 GN=CD55 PE=1 SV=4	1	4	4	4	0	0	0	0	0	0	0	0	0	0	0	0	0	0	0	0	0	0	0	0	0	0	0	0	0	0	0	0	1	0	0	0	0	0	0	0	1	0	0	0
sp|P08185|CBG_HUMAN	sp|P08185|CBG_HUMAN	9	9	9	Corticosteroid-binding globulin OS=Homo sapiens OX=9606 GN=SERPINA6 PE=1 SV=1	1	9	9	9	2	1	0	2	2	0	1	1	2	1	0	0	0	1	0	2	1	2	0	0	1	0	0	0	2	1	0	1	2	0	0	1	1	2	1	0	2	2	1	2
sp|P08195|4F2_HUMAN	sp|P08195|4F2_HUMAN	4	4	4	4F2 cell-surface antigen heavy chain OS=Homo sapiens OX=9606 GN=SLC3A2 PE=1 SV=3	1	4	4	4	0	0	0	0	0	0	0	0	0	0	0	0	0	0	0	0	0	0	0	0	0	0	0	0	0	0	0	0	0	0	0	0	0	0	0	0	0	0	0	0
sp|P08238|HS90B_HUMAN;sp|Q58FF8|H90B2_HUMAN;sp|Q58FF7|H90B3_HUMAN	sp|P08238|HS90B_HUMAN;sp|Q58FF8|H90B2_HUMAN	4;2;1	4;2;1	4;2;1	Heat shock protein HSP 90-beta OS=Homo sapiens OX=9606 GN=HSP90AB1 PE=1 SV=4; Putative heat shock protein HSP 90-beta 2 OS=Homo sapiens OX=9606 GN=HSP90AB2P PE=1 SV=2	3	4	4	4	0	0	1	2	2	1	0	0	1	1	2	0	2	1	3	0	4	0	0	0	0	1	0	2	0	2	3	0	1	2	1	0	0	0	1	2	1	1	0	0
sp|P08253|MMP2_HUMAN	sp|P08253|MMP2_HUMAN	17	17	17	72 kDa type IV collagenase OS=Homo sapiens OX=9606 GN=MMP2 PE=1 SV=2	1	17	17	17	0	0	0	0	0	0	0	0	0	0	0	0	0	0	0	0	0	0	1	0	0	0	1	0	0	0	0	0	0	0	0	0	0	0	0	0	0	0	0	0
sp|P08294|SODE_HUMAN	sp|P08294|SODE_HUMAN	9	9	9	Extracellular superoxide dismutase [Cu-Zn] OS=Homo sapiens OX=9606 GN=SOD3 PE=1 SV=2	1	9	9	9	5	3	0	2	2	1	1	3	4	4	0	0	0	1	0	0	0	3	2	0	1	0	0	1	2	2	0	0	1	0	0	1	1	1	2	1	5	0	1	2
sp|P08493|MGP_HUMAN	sp|P08493|MGP_HUMAN	1	1	1	Matrix Gla protein OS=Homo sapiens OX=9606 GN=MGP PE=1 SV=2	1	1	1	1	0	1	0	0	0	0	0	0	0	0	0	0	0	0	0	0	0	0	0	0	0	0	0	0	0	0	0	0	0	0	0	0	0	0	0	0	0	0	0	0
sp|P08571|CD14_HUMAN	sp|P08571|CD14_HUMAN	16	16	16	Monocyte differentiation antigen CD14 OS=Homo sapiens OX=9606 GN=CD14 PE=1 SV=2	1	16	16	16	1	4	1	2	2	0	2	2	4	2	0	0	1	0	0	0	0	1	3	1	2	1	2	2	3	2	0	1	1	0	1	4	3	1	0	0	5	2	0	0
sp|P08603|CFAH_HUMAN;sp|Q02985|FHR3_HUMAN	sp|P08603|CFAH_HUMAN	63;2	63;2	56;2	Complement factor H OS=Homo sapiens OX=9606 GN=CFH PE=1 SV=4	2	63	63	56	13	14	7	8	8	6	10	16	15	6	0	3	3	10	1	2	2	11	12	10	10	1	8	5	10	4	1	4	7	1	13	9	7	13	7	10	26	9	12	7
sp|P08697|A2AP_HUMAN;CON__P28800	sp|P08697|A2AP_HUMAN	16;3	16;3	16;3	Alpha-2-antiplasmin OS=Homo sapiens OX=9606 GN=SERPINF2 PE=1 SV=3	2	16	16	16	3	2	1	3	2	2	1	2	1	1	0	1	2	3	1	0	3	2	1	2	1	1	3	1	2	1	3	1	1	1	2	2	3	3	2	4	5	3	2	2
sp|P08833|IBP1_HUMAN	sp|P08833|IBP1_HUMAN	1	1	1	Insulin-like growth factor-binding protein 1 OS=Homo sapiens OX=9606 GN=IGFBP1 PE=1 SV=1	1	1	1	1	0	0	1	0	1	1	0	0	1	1	1	0	1	1	1	0	1	0	0	0	0	0	0	1	0	0	1	0	1	1	1	0	1	0	0	1	0	1	0	0
sp|P09104|ENOG_HUMAN;sp|P13929|ENOB_HUMAN	sp|P09104|ENOG_HUMAN	10;4	10;4	7;1	Gamma-enolase OS=Homo sapiens OX=9606 GN=ENO2 PE=1 SV=3	2	10	10	7	1	0	0	0	0	0	1	0	0	0	0	0	0	0	1	0	0	1	0	0	0	1	0	0	0	1	1	0	0	0	0	0	0	1	0	0	0	0	0	1
sp|P09211|GSTP1_HUMAN	sp|P09211|GSTP1_HUMAN	4	4	4	Glutathione S-transferase P OS=Homo sapiens OX=9606 GN=GSTP1 PE=1 SV=2	1	4	4	4	0	0	0	0	0	0	0	0	0	0	0	0	0	0	0	0	0	0	0	0	0	0	0	0	0	1	0	0	0	0	0	0	0	0	0	0	0	0	0	0
sp|P09382|LEG1_HUMAN	sp|P09382|LEG1_HUMAN	5	5	5	Galectin-1 OS=Homo sapiens OX=9606 GN=LGALS1 PE=1 SV=2	1	5	5	5	0	0	0	0	0	0	0	0	0	0	0	0	0	0	0	0	0	0	0	0	0	1	0	0	0	0	0	0	0	0	0	0	0	0	0	0	0	0	0	0
sp|P09417|DHPR_HUMAN	sp|P09417|DHPR_HUMAN	6	6	6	Dihydropteridine reductase OS=Homo sapiens OX=9606 GN=QDPR PE=1 SV=2	1	6	6	6	0	0	0	0	0	0	0	0	0	0	0	0	0	0	0	0	0	0	0	0	0	0	0	0	0	0	0	0	0	0	0	0	0	0	0	0	0	0	0	0
sp|P09486|SPRC_HUMAN	sp|P09486|SPRC_HUMAN	12	12	12	SPARC OS=Homo sapiens OX=9606 GN=SPARC PE=1 SV=1	1	12	12	12	1	1	0	0	1	0	0	0	1	0	0	0	0	0	0	1	0	0	0	0	0	0	0	0	0	0	0	0	0	0	0	0	0	0	0	0	1	1	0	0
sp|P09603|CSF1_HUMAN	sp|P09603|CSF1_HUMAN	6	6	6	Macrophage colony-stimulating factor 1 OS=Homo sapiens OX=9606 GN=CSF1 PE=1 SV=2	1	6	6	6	0	0	0	0	0	0	0	0	0	0	0	0	0	0	0	0	0	0	0	0	0	0	0	0	0	0	0	0	0	0	0	0	0	0	0	0	0	0	0	0
sp|P09668|CATH_HUMAN	sp|P09668|CATH_HUMAN	7	7	7	Pro-cathepsin H OS=Homo sapiens OX=9606 GN=CTSH PE=1 SV=4	1	7	7	7	0	0	0	0	0	0	0	0	0	0	0	0	0	0	0	0	0	0	0	0	0	0	0	0	0	0	0	0	0	0	0	0	0	0	0	0	0	0	0	0
sp|P09871|C1S_HUMAN	sp|P09871|C1S_HUMAN	24	24	23	Complement C1s subcomponent OS=Homo sapiens OX=9606 GN=C1S PE=1 SV=1	1	24	24	23	2	6	1	2	3	3	3	3	4	2	0	2	1	3	0	0	0	6	3	3	1	2	5	2	3	2	3	2	1	0	2	0	3	4	2	1	7	3	3	3
sp|P09884|DPOLA_HUMAN	sp|P09884|DPOLA_HUMAN	1	1	1	DNA polymerase alpha catalytic subunit OS=Homo sapiens OX=9606 GN=POLA1 PE=1 SV=2	1	1	1	1	0	0	0	0	0	0	0	1	0	0	0	0	0	0	0	0	0	0	1	0	0	0	0	0	0	0	1	0	0	0	0	1	0	1	0	0	0	0	0	0
sp|P09972|ALDOC_HUMAN	sp|P09972|ALDOC_HUMAN	14	12	12	Fructose-bisphosphate aldolase C OS=Homo sapiens OX=9606 GN=ALDOC PE=1 SV=2	1	14	12	12	1	1	0	1	1	1	1	1	1	1	1	1	1	1	2	1	1	0	1	1	1	1	1	1	1	1	1	1	1	1	1	1	1	1	1	1	1	1	1	1
sp|P0C0L4|CO4A_HUMAN;CON__ENSEMBL:ENSBTAP00000007350;CON__P01030	sp|P0C0L4|CO4A_HUMAN	88;11;9	5;1;1	5;1;1	Complement C4-A OS=Homo sapiens OX=9606 GN=C4A PE=1 SV=2	3	88	5	5	26	34	21	16	26	21	25	32	31	21	3	14	9	30	12	12	17	39	35	28	22	21	24	26	34	21	17	30	20	8	27	24	19	23	22	28	43	32	26	31
sp|P0C0L5|CO4B_HUMAN	sp|P0C0L5|CO4B_HUMAN	88	88	5	Complement C4-B OS=Homo sapiens OX=9606 GN=C4B PE=1 SV=2	1	88	88	5	25	33	22	16	26	20	25	32	32	22	3	15	9	29	12	12	18	37	34	26	21	20	23	25	35	21	17	28	20	8	28	23	18	24	23	27	42	32	26	32
sp|P62987|RL40_HUMAN;sp|P62979|RS27A_HUMAN;sp|P0CG47|UBB_HUMAN;sp|P0CG48|UBC_HUMAN	sp|P62987|RL40_HUMAN;sp|P62979|RS27A_HUMAN;sp|P0CG47|UBB_HUMAN;sp|P0CG48|UBC_HUMAN	3;3;3;3	3;3;3;3	3;3;3;3	Ubiquitin-60S ribosomal protein L40 OS=Homo sapiens OX=9606 GN=UBA52 PE=1 SV=2; Ubiquitin-40S ribosomal protein S27a OS=Homo sapiens OX=9606 GN=RPS27A PE=1 SV=2; Polyubiquitin-B OS=Homo sapiens OX=9606 GN=UBB PE=1 SV=1; Polyubiquitin-C OS=Homo sapiens OX=	4	3	3	3	1	0	0	1	1	0	1	0	1	1	0	0	0	1	1	1	1	1	0	0	1	1	0	1	1	2	1	1	1	0	0	0	1	2	1	1	0	1	2	1
sp|P0DOX2|IGA2_HUMAN;sp|A0A0J9YVY3|HV741_HUMAN	sp|P0DOX2|IGA2_HUMAN	12;1	8;1	4;0	Immunoglobulin alpha-2 heavy chain OS=Homo sapiens OX=9606 PE=1 SV=2	2	12	8	4	3	2	1	2	4	2	2	3	2	1	1	1	1	3	1	2	1	4	2	4	1	1	3	2	2	3	0	2	2	1	3	3	2	4	3	1	5	3	4	3
sp|P0DOX3|IGD_HUMAN;sp|P01880|IGHD_HUMAN	sp|P0DOX3|IGD_HUMAN;sp|P01880|IGHD_HUMAN	3;2	3;2	3;2	Immunoglobulin delta heavy chain OS=Homo sapiens OX=9606 PE=1 SV=1; Immunoglobulin heavy constant delta OS=Homo sapiens OX=9606 GN=IGHD PE=1 SV=3	2	3	3	3	0	0	0	0	0	0	0	1	0	0	0	0	0	0	0	0	0	0	0	0	0	0	0	0	0	1	0	0	0	0	0	0	0	0	0	0	0	0	0	0
sp|P0DOX5|IGG1_HUMAN;sp|P01857|IGHG1_HUMAN	sp|P0DOX5|IGG1_HUMAN;sp|P01857|IGHG1_HUMAN	19;18	19;18	9;8	Immunoglobulin gamma-1 heavy chain OS=Homo sapiens OX=9606 PE=1 SV=2; Immunoglobulin heavy constant gamma 1 OS=Homo sapiens OX=9606 GN=IGHG1 PE=1 SV=1	2	19	19	9	12	12	13	15	13	11	13	15	12	11	12	9	10	13	11	10	12	13	14	12	11	12	11	13	12	15	13	11	11	10	11	13	12	11	11	12	16	14	12	14
sp|P0DOX7|IGK_HUMAN	sp|P0DOX7|IGK_HUMAN	9	9	2	Immunoglobulin kappa light chain OS=Homo sapiens OX=9606 PE=1 SV=1	1	9	9	2	5	5	6	4	6	6	4	6	6	3	4	2	4	6	3	4	3	6	5	5	4	3	5	7	5	7	3	4	5	3	8	5	4	7	5	4	8	4	5	5
sp|P0DOX8|IGL1_HUMAN;sp|B9A064|IGLL5_HUMAN;sp|P0CG04|IGLC1_HUMAN;sp|P01709|LV208_HUMAN;sp|P01706|LV211_HUMAN	sp|P0DOX8|IGL1_HUMAN;sp|B9A064|IGLL5_HUMAN;sp|P0CG04|IGLC1_HUMAN	8;7;6;1;1	8;7;6;1;1	4;3;2;1;1	Immunoglobulin lambda-1 light chain OS=Homo sapiens OX=9606 PE=1 SV=1; Immunoglobulin lambda-like polypeptide 5 OS=Homo sapiens OX=9606 GN=IGLL5 PE=2 SV=2; Immunoglobulin lambda constant 1 OS=Homo sapiens OX=9606 GN=IGLC1 PE=1 SV=1	5	8	8	4	3	2	5	4	5	4	5	4	4	3	3	2	4	3	0	1	6	4	3	5	2	2	5	2	3	3	2	2	2	1	4	5	5	4	3	5	4	4	2	4
sp|P0DOY2|IGLC2_HUMAN;sp|P0DOY3|IGLC3_HUMAN;sp|P0CF74|IGLC6_HUMAN	sp|P0DOY2|IGLC2_HUMAN;sp|P0DOY3|IGLC3_HUMAN;sp|P0CF74|IGLC6_HUMAN	6;6;3	2;2;1	1;1;0	Immunoglobulin lambda constant 2 OS=Homo sapiens OX=9606 GN=IGLC2 PE=1 SV=1; Immunoglobulin lambda constant 3 OS=Homo sapiens OX=9606 GN=IGLC3 PE=1 SV=1; Immunoglobulin lambda constant 6 OS=Homo sapiens OX=9606 GN=IGLC6 PE=1 SV=1	3	6	2	1	4	4	4	4	5	3	5	5	4	5	4	4	4	5	2	2	5	5	3	5	3	3	5	2	5	3	2	4	2	3	5	5	5	5	3	5	4	5	2	4
sp|P0DP24|CALM2_HUMAN	sp|P0DP24|CALM2_HUMAN	2	2	2	Calmodulin-2 OS=Homo sapiens OX=9606 GN=CALM2 PE=1 SV=1	1	2	2	2	0	0	0	0	0	0	0	0	0	0	0	0	0	0	0	0	0	0	0	0	0	0	0	0	0	0	0	0	0	0	0	0	0	0	0	0	0	0	0	0
sp|P0DP58|LYNX1_HUMAN	sp|P0DP58|LYNX1_HUMAN	1	1	1	Ly-6/neurotoxin-like protein 1 OS=Homo sapiens OX=9606 GN=LYNX1 PE=1 SV=1	1	1	1	1	0	0	0	0	0	0	0	0	1	0	0	0	0	0	0	0	0	0	0	0	0	0	0	0	0	0	0	0	0	0	0	0	0	0	0	0	0	0	0	0
sp|P0DTE1|HV383_HUMAN	sp|P0DTE1|HV383_HUMAN	1	1	1	Probable non-functional immunoglobulin heavy variable 3-38-3 OS=Homo sapiens OX=9606 GN=IGHV3-38-3 PE=1 SV=1	1	1	1	1	0	0	0	0	0	0	0	0	0	0	0	0	0	0	0	0	0	0	0	0	0	0	0	0	0	0	0	0	0	0	0	0	0	0	0	0	0	0	0	0
sp|P10153|RNAS2_HUMAN	sp|P10153|RNAS2_HUMAN	1	1	1	Non-secretory ribonuclease OS=Homo sapiens OX=9606 GN=RNASE2 PE=1 SV=2	1	1	1	1	0	0	0	0	0	0	0	0	0	0	0	0	0	0	0	0	0	0	0	0	0	0	0	0	0	0	0	0	0	0	0	0	0	0	0	0	0	0	0	0
sp|P10451|OSTP_HUMAN;CON__P31096	sp|P10451|OSTP_HUMAN	18;1	18;1	18;1	Osteopontin OS=Homo sapiens OX=9606 GN=SPP1 PE=1 SV=1	2	18	18	18	14	16	14	15	15	15	15	14	13	14	15	14	16	16	15	13	15	14	14	14	15	14	14	17	16	15	14	15	15	15	16	13	14	15	14	16	16	15	14	15
sp|P10586|PTPRF_HUMAN	sp|P10586|PTPRF_HUMAN	10	8	8	Receptor-type tyrosine-protein phosphatase F OS=Homo sapiens OX=9606 GN=PTPRF PE=1 SV=2	1	10	8	8	0	0	0	0	0	0	0	0	0	0	0	0	0	0	0	0	0	0	0	0	0	0	0	0	0	0	0	0	0	0	0	0	0	0	0	0	0	0	0	0
sp|P10599|THIO_HUMAN	sp|P10599|THIO_HUMAN	4	4	4	Thioredoxin OS=Homo sapiens OX=9606 GN=TXN PE=1 SV=3	1	4	4	4	0	0	0	0	0	0	0	0	0	0	0	0	0	0	0	0	0	0	0	0	0	0	0	0	0	0	0	0	0	0	0	0	0	0	0	0	0	0	0	0
sp|P10636|TAU_HUMAN	sp|P10636|TAU_HUMAN	4	4	4	Microtubule-associated protein tau OS=Homo sapiens OX=9606 GN=MAPT PE=1 SV=5	1	4	4	4	1	2	2	0	1	2	1	1	3	1	3	0	2	1	1	1	1	0	1	2	1	1	3	3	0	3	0	1	2	3	2	1	0	1	2	1	2	1	1	0
sp|P10643|CO7_HUMAN;CON__Q29RQ1	sp|P10643|CO7_HUMAN	34;4	34;4	34;4	Complement component C7 OS=Homo sapiens OX=9606 GN=C7 PE=1 SV=2	2	34	34	34	2	4	2	2	2	4	5	4	5	5	1	1	1	4	1	0	0	3	4	2	0	0	1	1	4	1	0	0	1	1	3	1	0	3	0	2	8	1	2	5
sp|P10645|CMGA_HUMAN	sp|P10645|CMGA_HUMAN	27	27	27	Chromogranin-A OS=Homo sapiens OX=9606 GN=CHGA PE=1 SV=7	1	27	27	27	9	13	10	15	16	15	14	8	16	15	14	14	14	18	7	8	15	7	13	13	9	14	10	13	12	16	15	13	13	11	14	5	12	10	12	13	15	17	10	11
sp|P10721|KIT_HUMAN	sp|P10721|KIT_HUMAN	3	3	3	Mast/stem cell growth factor receptor Kit OS=Homo sapiens OX=9606 GN=KIT PE=1 SV=1	1	3	3	3	0	0	0	0	0	0	0	0	0	0	0	0	0	0	0	0	0	0	0	0	0	0	0	0	0	0	0	0	0	0	0	0	0	0	0	0	0	0	0	0
sp|P10909|CLUS_HUMAN	sp|P10909|CLUS_HUMAN	20	20	20	Clusterin OS=Homo sapiens OX=9606 GN=CLU PE=1 SV=1	1	20	20	20	11	11	12	12	13	12	13	11	12	12	7	12	11	11	10	11	12	12	13	13	12	13	12	12	13	12	9	12	12	10	13	11	13	13	11	12	12	12	12	13
sp|P11021|BIP_HUMAN	sp|P11021|BIP_HUMAN	12	12	12	Endoplasmic reticulum chaperone BiP OS=Homo sapiens OX=9606 GN=HSPA5 PE=1 SV=2	1	12	12	12	0	0	0	0	0	0	0	0	0	0	0	0	0	0	0	0	0	0	0	0	0	0	0	0	0	0	0	0	0	0	0	0	0	0	0	0	0	0	0	0
sp|P11047|LAMC1_HUMAN	sp|P11047|LAMC1_HUMAN	6	6	6	Laminin subunit gamma-1 OS=Homo sapiens OX=9606 GN=LAMC1 PE=1 SV=3	1	6	6	6	0	0	0	0	0	0	0	0	0	0	0	0	0	0	0	0	0	0	0	0	0	0	0	0	0	0	0	0	0	0	0	0	0	0	0	0	1	0	0	0
sp|P11137|MTAP2_HUMAN	sp|P11137|MTAP2_HUMAN	1	1	1	Microtubule-associated protein 2 OS=Homo sapiens OX=9606 GN=MAP2 PE=1 SV=4	1	1	1	1	0	0	0	0	0	0	0	0	0	0	0	0	0	0	0	0	0	0	0	0	0	0	1	0	0	0	0	0	0	0	0	0	0	0	0	0	0	0	0	0
sp|P11279|LAMP1_HUMAN	sp|P11279|LAMP1_HUMAN	2	2	2	Lysosome-associated membrane glycoprotein 1 OS=Homo sapiens OX=9606 GN=LAMP1 PE=1 SV=3	1	2	2	2	0	0	0	0	0	0	0	0	0	0	0	0	0	0	0	0	0	0	0	0	0	0	0	0	0	0	0	0	0	0	0	0	0	0	0	0	0	0	0	0
sp|P11362|FGFR1_HUMAN	sp|P11362|FGFR1_HUMAN	6	6	6	Fibroblast growth factor receptor 1 OS=Homo sapiens OX=9606 GN=FGFR1 PE=1 SV=3	1	6	6	6	0	0	1	0	1	0	0	0	1	1	0	0	0	0	0	0	0	0	0	0	0	0	0	0	0	0	0	0	0	0	0	0	0	2	0	0	0	0	0	0
sp|P12036|NFH_HUMAN	sp|P12036|NFH_HUMAN	2	2	2	Neurofilament heavy polypeptide OS=Homo sapiens OX=9606 GN=NEFH PE=1 SV=4	1	2	2	2	0	1	0	0	1	1	1	0	0	1	1	1	1	0	2	0	1	1	0	2	1	1	2	0	1	0	1	1	0	2	1	0	1	0	1	2	1	1	1	1
sp|P12109|CO6A1_HUMAN	sp|P12109|CO6A1_HUMAN	21	21	21	Collagen alpha-1(VI) chain OS=Homo sapiens OX=9606 GN=COL6A1 PE=1 SV=3	1	21	21	21	0	0	1	0	0	0	0	0	0	0	0	0	1	0	0	0	0	1	0	0	0	0	0	0	0	0	0	0	0	0	0	0	0	0	0	1	1	0	1	0
sp|P12111|CO6A3_HUMAN	sp|P12111|CO6A3_HUMAN	16	16	16	Collagen alpha-3(VI) chain OS=Homo sapiens OX=9606 GN=COL6A3 PE=1 SV=5	1	16	16	16	2	0	0	0	0	0	0	0	0	0	0	1	0	0	0	1	0	1	1	0	1	1	0	1	0	1	0	0	1	0	0	0	0	0	1	0	1	0	1	0
sp|P12259|FA5_HUMAN	sp|P12259|FA5_HUMAN	31	31	28	Coagulation factor V OS=Homo sapiens OX=9606 GN=F5 PE=1 SV=4	1	31	31	28	1	2	1	1	2	1	0	0	2	2	2	1	2	2	2	2	2	1	0	2	1	2	0	2	1	2	2	2	1	1	2	0	2	0	2	1	2	2	1	1
sp|P12883|MYH7_HUMAN;sp|P13533|MYH6_HUMAN;sp|Q9H6N6|MYH16_HUMAN	sp|P12883|MYH7_HUMAN;sp|P13533|MYH6_HUMAN	5;3;1	5;3;1	5;3;1	Myosin-7 OS=Homo sapiens OX=9606 GN=MYH7 PE=1 SV=5; Myosin-6 OS=Homo sapiens OX=9606 GN=MYH6 PE=2 SV=5	3	5	5	5	0	0	0	0	0	0	0	0	0	0	0	0	0	0	3	0	0	0	0	0	0	0	0	0	0	0	0	0	0	0	0	0	0	0	0	0	0	0	0	0
sp|P13224|GP1BB_HUMAN	sp|P13224|GP1BB_HUMAN	1	1	1	Platelet glycoprotein Ib beta chain OS=Homo sapiens OX=9606 GN=GP1BB PE=1 SV=1	1	1	1	1	0	0	0	0	0	0	0	0	0	0	0	0	0	0	0	0	0	0	0	0	0	0	0	0	0	0	0	0	0	0	0	0	0	0	0	0	0	0	1	0
sp|P13473|LAMP2_HUMAN	sp|P13473|LAMP2_HUMAN	4	4	4	Lysosome-associated membrane glycoprotein 2 OS=Homo sapiens OX=9606 GN=LAMP2 PE=1 SV=2	1	4	4	4	1	0	0	0	0	0	0	0	0	0	0	0	0	1	0	0	0	0	0	0	0	0	0	0	0	0	0	0	0	0	0	0	0	0	0	0	0	0	0	0
sp|P13521|SCG2_HUMAN	sp|P13521|SCG2_HUMAN	26	26	26	Secretogranin-2 OS=Homo sapiens OX=9606 GN=SCG2 PE=1 SV=2	1	26	26	26	3	5	5	6	7	6	8	5	6	8	8	5	6	8	7	1	9	2	4	9	3	8	6	8	5	8	8	5	6	8	8	0	9	5	6	7	10	8	3	6
sp|P13591|NCAM1_HUMAN	sp|P13591|NCAM1_HUMAN	24	24	24	Neural cell adhesion molecule 1 OS=Homo sapiens OX=9606 GN=NCAM1 PE=1 SV=3	1	24	24	24	4	4	3	5	5	3	5	1	6	4	1	3	2	6	2	2	2	6	5	4	4	3	4	5	5	4	3	3	2	2	4	4	4	5	6	4	10	5	4	6
sp|P13598|ICAM2_HUMAN	sp|P13598|ICAM2_HUMAN	2	2	2	Intercellular adhesion molecule 2 OS=Homo sapiens OX=9606 GN=ICAM2 PE=1 SV=2	1	2	2	2	0	0	0	0	0	0	0	0	0	0	0	0	0	0	0	0	0	0	0	0	0	0	0	0	0	0	0	0	0	0	0	0	0	0	0	0	0	0	0	0
sp|P13611|CSPG2_HUMAN	sp|P13611|CSPG2_HUMAN	14	14	14	Versican core protein OS=Homo sapiens OX=9606 GN=VCAN PE=1 SV=3	1	14	14	14	3	3	3	2	2	3	4	2	2	3	3	3	3	3	1	2	3	3	2	5	2	3	3	4	2	2	3	2	4	4	5	1	3	2	2	3	4	2	2	2
sp|P13646|K1C13_HUMAN;CON__P13646-1	sp|P13646|K1C13_HUMAN;CON__P13646-1	3;2	1;1	1;1	Keratin, type I cytoskeletal 13 OS=Homo sapiens OX=9606 GN=KRT13 PE=1 SV=4;	2	3	1	1	1	1	0	1	1	0	2	2	1	0	0	1	0	0	0	0	0	2	1	0	0	0	0	1	0	0	0	1	2	0	0	1	1	1	0	1	0	1	0	1
sp|P13671|CO6_HUMAN	sp|P13671|CO6_HUMAN	20	20	20	Complement component C6 OS=Homo sapiens OX=9606 GN=C6 PE=1 SV=3	1	20	20	20	0	0	0	0	0	0	0	0	0	0	0	0	0	0	0	0	1	1	0	0	0	0	0	0	0	0	0	0	0	0	0	1	0	1	0	0	1	0	0	0
sp|P13796|PLSL_HUMAN;sp|P13797|PLST_HUMAN	sp|P13796|PLSL_HUMAN	3;1	3;1	3;1	Plastin-2 OS=Homo sapiens OX=9606 GN=LCP1 PE=1 SV=6	2	3	3	3	0	0	0	0	0	0	0	0	0	0	0	0	0	0	0	0	0	0	0	0	0	0	0	0	0	0	0	0	0	0	0	0	0	0	0	0	0	0	0	0
sp|P13987|CD59_HUMAN	sp|P13987|CD59_HUMAN	4	4	4	CD59 glycoprotein OS=Homo sapiens OX=9606 GN=CD59 PE=1 SV=1	1	4	4	4	2	2	1	0	2	1	2	1	1	2	0	1	1	3	0	1	1	2	2	1	0	0	2	0	2	1	1	2	1	1	1	0	2	2	2	1	3	2	2	2
sp|P14207|FOLR2_HUMAN;sp|P41439|FOLR3_HUMAN	sp|P14207|FOLR2_HUMAN	3;1	3;1	3;1	Folate receptor beta OS=Homo sapiens OX=9606 GN=FOLR2 PE=1 SV=4	2	3	3	3	0	0	0	0	0	0	0	0	0	0	0	0	0	0	0	0	0	0	0	0	0	0	0	0	0	0	0	0	0	0	0	0	0	0	0	0	0	0	0	0
sp|P14209|CD99_HUMAN	sp|P14209|CD99_HUMAN	1	1	1	CD99 antigen OS=Homo sapiens OX=9606 GN=CD99 PE=1 SV=1	1	1	1	1	0	0	0	0	0	0	0	0	0	0	0	0	0	0	0	0	0	0	0	0	0	0	0	0	0	0	0	0	0	0	0	0	0	0	0	0	0	0	0	0
sp|P14314|GLU2B_HUMAN	sp|P14314|GLU2B_HUMAN	6	6	6	Glucosidase 2 subunit beta OS=Homo sapiens OX=9606 GN=PRKCSH PE=1 SV=2	1	6	6	6	0	0	0	0	0	0	0	0	0	0	0	0	0	0	0	0	0	0	0	0	0	0	0	0	0	0	0	0	0	0	0	0	0	0	0	0	0	0	0	0
sp|P14543|NID1_HUMAN	sp|P14543|NID1_HUMAN	16	16	16	Nidogen-1 OS=Homo sapiens OX=9606 GN=NID1 PE=1 SV=3	1	16	16	16	0	0	0	0	0	0	0	0	0	0	0	0	0	0	0	0	0	0	0	0	0	0	0	0	0	0	0	0	0	0	0	0	0	0	0	0	0	0	0	0
sp|P14618|KPYM_HUMAN;sp|P30613|KPYR_HUMAN	sp|P14618|KPYM_HUMAN	18;1	18;1	18;1	Pyruvate kinase PKM OS=Homo sapiens OX=9606 GN=PKM PE=1 SV=4	2	18	18	18	1	1	0	0	2	0	0	1	1	0	0	0	1	1	1	1	1	1	2	1	1	1	1	2	1	2	1	1	0	0	1	1	1	1	0	0	1	1	1	1
sp|P14625|ENPL_HUMAN;sp|Q58FF3|ENPLL_HUMAN	sp|P14625|ENPL_HUMAN;sp|Q58FF3|ENPLL_HUMAN	4;2	4;2	4;2	Endoplasmin OS=Homo sapiens OX=9606 GN=HSP90B1 PE=1 SV=1; Putative endoplasmin-like protein OS=Homo sapiens OX=9606 GN=HSP90B2P PE=5 SV=1	2	4	4	4	0	0	0	0	0	0	0	0	0	0	0	0	0	0	0	0	0	0	0	0	0	0	0	0	0	0	0	0	0	0	0	0	0	0	0	0	0	0	0	0
sp|P15151|PVR_HUMAN	sp|P15151|PVR_HUMAN	3	3	3	Poliovirus receptor OS=Homo sapiens OX=9606 GN=PVR PE=1 SV=2	1	3	3	3	0	1	0	0	0	0	0	0	0	0	0	0	0	0	0	0	0	0	0	0	0	0	0	0	0	1	0	0	0	0	0	0	0	1	0	0	0	0	0	0
sp|P15291|B4GT1_HUMAN	sp|P15291|B4GT1_HUMAN	3	3	3	Beta-1,4-galactosyltransferase 1 OS=Homo sapiens OX=9606 GN=B4GALT1 PE=1 SV=5	1	3	3	3	1	1	1	1	1	1	1	1	1	1	1	1	0	1	1	1	1	0	1	1	1	1	1	1	1	1	1	1	1	1	1	1	1	1	1	1	1	1	1	1
sp|P15924|DESP_HUMAN	sp|P15924|DESP_HUMAN	1	1	1	Desmoplakin OS=Homo sapiens OX=9606 GN=DSP PE=1 SV=3	1	1	1	1	0	0	1	0	0	0	0	0	1	0	0	0	0	0	0	0	0	1	0	0	1	0	0	0	0	1	0	0	0	0	0	1	0	0	0	0	0	0	0	0
sp|P16035|TIMP2_HUMAN	sp|P16035|TIMP2_HUMAN	7	7	7	Metalloproteinase inhibitor 2 OS=Homo sapiens OX=9606 GN=TIMP2 PE=1 SV=2	1	7	7	7	0	0	0	0	1	0	0	0	0	0	0	0	0	0	0	0	0	1	0	0	0	0	0	0	0	0	0	0	0	0	0	0	0	0	0	0	0	0	0	0
sp|P16070|CD44_HUMAN	sp|P16070|CD44_HUMAN	4	4	4	CD44 antigen OS=Homo sapiens OX=9606 GN=CD44 PE=1 SV=3	1	4	4	4	0	1	1	1	0	1	0	0	0	0	0	1	0	1	1	0	0	1	0	0	0	1	0	0	1	0	1	1	1	0	1	0	1	0	0	0	0	0	0	0
sp|P16401|H15_HUMAN	sp|P16401|H15_HUMAN	1	1	1	Histone H1.5 OS=Homo sapiens OX=9606 GN=H1-5 PE=1 SV=3	1	1	1	1	0	0	0	0	0	0	0	0	0	0	0	0	0	0	0	0	0	0	0	0	0	0	0	0	0	0	0	0	0	0	0	0	0	0	0	0	0	0	1	0
sp|P16403|H12_HUMAN	sp|P16403|H12_HUMAN	1	1	1	Histone H1.2 OS=Homo sapiens OX=9606 GN=H1-2 PE=1 SV=2	1	1	1	1	0	0	1	1	1	1	1	1	1	1	0	0	0	0	0	0	0	0	0	1	0	0	0	0	0	1	1	0	0	1	0	1	0	1	0	0	1	0	1	1
sp|P16870|CBPE_HUMAN	sp|P16870|CBPE_HUMAN	15	15	15	Carboxypeptidase E OS=Homo sapiens OX=9606 GN=CPE PE=1 SV=1	1	15	15	15	0	1	1	2	3	1	1	2	1	1	0	1	1	1	1	2	2	1	1	1	2	2	1	2	1	3	1	2	0	1	2	3	2	2	2	0	2	1	2	2
sp|P16949|STMN1_HUMAN	sp|P16949|STMN1_HUMAN	1	1	1	Stathmin OS=Homo sapiens OX=9606 GN=STMN1 PE=1 SV=3	1	1	1	1	1	1	1	1	1	1	1	1	1	1	1	1	1	1	1	1	1	1	1	1	1	1	1	1	1	1	1	1	1	1	1	1	1	1	1	1	1	1	1	1
sp|P17174|AATC_HUMAN	sp|P17174|AATC_HUMAN	14	14	14	Aspartate aminotransferase, cytoplasmic OS=Homo sapiens OX=9606 GN=GOT1 PE=1 SV=3	1	14	14	14	0	0	0	0	0	0	0	0	0	0	0	0	0	0	1	0	0	0	0	0	0	0	0	0	0	0	0	0	0	0	0	0	0	0	0	0	1	0	0	0
sp|P17302|CXA1_HUMAN	sp|P17302|CXA1_HUMAN	1	1	1	Gap junction alpha-1 protein OS=Homo sapiens OX=9606 GN=GJA1 PE=1 SV=2	1	1	1	1	1	1	1	1	1	1	0	1	1	1	0	0	0	0	1	1	0	1	1	1	1	1	0	1	1	1	0	1	0	1	0	0	1	1	0	1	1	1	1	1
sp|P17677|NEUM_HUMAN	sp|P17677|NEUM_HUMAN	3	3	3	Neuromodulin OS=Homo sapiens OX=9606 GN=GAP43 PE=1 SV=1	1	3	3	3	1	1	1	1	1	0	1	1	0	1	1	0	1	0	0	1	1	1	1	0	1	1	1	1	0	1	1	1	1	0	1	1	1	1	1	0	1	1	1	1
sp|P17900|SAP3_HUMAN	sp|P17900|SAP3_HUMAN	7	7	7	Ganglioside GM2 activator OS=Homo sapiens OX=9606 GN=GM2A PE=1 SV=4	1	7	7	7	1	3	0	2	1	1	1	1	1	1	0	0	1	1	1	1	1	3	1	1	3	1	1	3	2	3	3	2	1	0	1	1	1	3	3	1	3	3	1	1
sp|P17936|IBP3_HUMAN	sp|P17936|IBP3_HUMAN	3	3	3	Insulin-like growth factor-binding protein 3 OS=Homo sapiens OX=9606 GN=IGFBP3 PE=1 SV=2	1	3	3	3	2	2	1	2	2	2	1	1	1	2	2	2	2	2	2	2	2	2	2	2	2	2	2	2	2	2	2	2	2	2	2	2	2	2	2	2	1	2	2	2
sp|P18065|IBP2_HUMAN	sp|P18065|IBP2_HUMAN	13	13	13	Insulin-like growth factor-binding protein 2 OS=Homo sapiens OX=9606 GN=IGFBP2 PE=1 SV=2	1	13	13	13	2	5	2	3	3	1	2	3	6	3	1	0	0	2	1	3	1	4	5	4	3	2	2	2	3	3	1	2	1	1	6	1	0	3	1	2	9	3	5	4
sp|P18206|VINC_HUMAN	sp|P18206|VINC_HUMAN	2	2	2	Vinculin OS=Homo sapiens OX=9606 GN=VCL PE=1 SV=4	1	2	2	2	0	0	0	0	0	0	0	0	0	0	0	0	0	0	0	0	0	0	0	0	0	0	0	0	0	0	0	0	0	0	0	0	0	0	0	0	0	0	0	0
sp|P18428|LBP_HUMAN	sp|P18428|LBP_HUMAN	6	6	6	Lipopolysaccharide-binding protein OS=Homo sapiens OX=9606 GN=LBP PE=1 SV=3	1	6	6	6	0	0	0	0	0	0	0	0	0	0	0	0	0	0	0	0	0	0	1	0	0	0	0	0	0	0	0	0	0	0	0	0	0	0	0	0	0	0	0	0
sp|P18669|PGAM1_HUMAN;sp|P15259|PGAM2_HUMAN;sp|Q8N0Y7|PGAM4_HUMAN	sp|P18669|PGAM1_HUMAN;sp|P15259|PGAM2_HUMAN;sp|Q8N0Y7|PGAM4_HUMAN	3;2;2	3;2;2	3;2;2	Phosphoglycerate mutase 1 OS=Homo sapiens OX=9606 GN=PGAM1 PE=1 SV=2; Phosphoglycerate mutase 2 OS=Homo sapiens OX=9606 GN=PGAM2 PE=1 SV=3; Probable phosphoglycerate mutase 4 OS=Homo sapiens OX=9606 GN=PGAM4 PE=3 SV=1	3	3	3	3	0	0	0	0	0	0	0	0	0	0	0	0	0	0	0	0	0	0	0	0	0	0	0	0	0	0	0	0	0	0	0	0	0	0	0	0	0	0	0	0
sp|P19021|AMD_HUMAN	sp|P19021|AMD_HUMAN	23	23	23	Peptidyl-glycine alpha-amidating monooxygenase OS=Homo sapiens OX=9606 GN=PAM PE=1 SV=2	1	23	23	23	1	1	1	1	2	2	2	0	2	1	2	1	2	2	2	1	2	2	3	1	1	2	2	1	2	1	1	3	1	1	1	1	1	2	1	1	2	0	1	1
sp|P19022|CADH2_HUMAN	sp|P19022|CADH2_HUMAN	13	13	13	Cadherin-2 OS=Homo sapiens OX=9606 GN=CDH2 PE=1 SV=4	1	13	13	13	1	2	1	1	1	1	1	1	1	1	1	1	2	3	2	1	1	1	3	1	1	2	3	3	1	4	1	1	1	2	1	1	1	3	1	1	4	3	2	1
sp|P19320|VCAM1_HUMAN;sp|P49454|CENPF_HUMAN	sp|P19320|VCAM1_HUMAN	14;1	14;1	14;1	Vascular cell adhesion protein 1 OS=Homo sapiens OX=9606 GN=VCAM1 PE=1 SV=1	2	14	14	14	0	0	0	0	0	0	0	0	0	0	0	0	0	0	0	0	0	0	0	0	0	0	0	0	0	0	0	0	0	0	0	0	0	0	0	0	0	0	0	0
sp|P19652|A1AG2_HUMAN	sp|P19652|A1AG2_HUMAN	8	6	6	Alpha-1-acid glycoprotein 2 OS=Homo sapiens OX=9606 GN=ORM2 PE=1 SV=2	1	8	6	6	3	3	3	4	5	3	5	3	4	2	0	2	1	4	1	2	3	5	5	0	1	0	1	1	3	1	0	2	1	0	1	3	5	4	2	0	3	1	1	5
sp|P19823|ITIH2_HUMAN;CON__Q9TRI1	sp|P19823|ITIH2_HUMAN	28;4	28;4	28;4	Inter-alpha-trypsin inhibitor heavy chain H2 OS=Homo sapiens OX=9606 GN=ITIH2 PE=1 SV=2	2	28	28	28	4	4	2	3	1	2	4	5	2	3	1	1	2	2	2	1	2	5	4	2	2	2	3	2	7	1	2	3	1	1	2	3	2	4	1	2	6	4	4	2
sp|P19827|ITIH1_HUMAN;CON__Q0VCM5	sp|P19827|ITIH1_HUMAN	19;3	19;3	19;3	Inter-alpha-trypsin inhibitor heavy chain H1 OS=Homo sapiens OX=9606 GN=ITIH1 PE=1 SV=3	2	19	19	19	2	0	0	1	0	0	0	1	0	0	0	0	0	0	0	0	0	0	3	0	1	0	0	1	1	0	0	0	0	0	0	0	0	1	2	0	2	1	0	1
sp|P20062|TCO2_HUMAN	sp|P20062|TCO2_HUMAN	9	9	9	Transcobalamin-2 OS=Homo sapiens OX=9606 GN=TCN2 PE=1 SV=3	1	9	9	9	0	0	0	0	0	0	0	0	0	0	0	0	0	0	0	0	0	0	0	0	0	0	0	0	0	0	0	0	0	0	0	0	0	0	0	0	0	0	0	0
sp|P20396|TRH_HUMAN	sp|P20396|TRH_HUMAN	2	2	2	Pro-thyrotropin-releasing hormone OS=Homo sapiens OX=9606 GN=TRH PE=1 SV=1	1	2	2	2	1	1	0	1	1	1	1	2	1	1	1	2	1	1	1	1	2	0	1	2	1	0	1	1	0	1	1	0	1	0	0	0	1	1	1	1	2	1	0	1
sp|P20472|PRVA_HUMAN	sp|P20472|PRVA_HUMAN	2	2	2	Parvalbumin alpha OS=Homo sapiens OX=9606 GN=PVALB PE=1 SV=2	1	2	2	2	0	0	0	0	0	0	0	0	0	0	0	0	0	0	0	0	0	0	0	0	0	0	0	0	0	0	0	0	0	0	0	0	0	0	0	0	0	0	0	0
sp|P20700|LMNB1_HUMAN	sp|P20700|LMNB1_HUMAN	1	1	1	Lamin-B1 OS=Homo sapiens OX=9606 GN=LMNB1 PE=1 SV=2	1	1	1	1	1	0	0	1	0	0	0	0	0	1	1	0	1	1	0	0	0	0	1	1	0	0	0	1	0	1	1	1	1	0	1	1	0	1	0	1	1	1	1	1
sp|P20774|MIME_HUMAN	sp|P20774|MIME_HUMAN	17	17	17	Mimecan OS=Homo sapiens OX=9606 GN=OGN PE=1 SV=1	1	17	17	17	3	1	3	3	4	2	1	4	5	2	1	1	2	5	1	2	3	4	4	1	3	3	2	5	1	4	2	3	2	1	3	3	4	5	4	3	7	7	5	3
sp|P20916|MAG_HUMAN	sp|P20916|MAG_HUMAN	4	4	4	Myelin-associated glycoprotein OS=Homo sapiens OX=9606 GN=MAG PE=1 SV=1	1	4	4	4	0	0	0	0	0	0	0	0	0	0	0	0	0	0	0	0	0	0	0	0	0	0	0	0	0	0	0	0	0	0	0	0	0	0	0	0	0	0	0	0
sp|P21333|FLNA_HUMAN	sp|P21333|FLNA_HUMAN	2	2	2	Filamin-A OS=Homo sapiens OX=9606 GN=FLNA PE=1 SV=4	1	2	2	2	0	1	1	0	0	1	0	0	0	1	0	0	0	1	0	0	1	1	0	0	0	1	0	1	0	0	0	1	0	0	0	1	1	0	1	0	1	1	1	1
sp|P21802|FGFR2_HUMAN	sp|P21802|FGFR2_HUMAN	3	3	3	Fibroblast growth factor receptor 2 OS=Homo sapiens OX=9606 GN=FGFR2 PE=1 SV=1	1	3	3	3	0	0	0	0	0	0	0	0	0	0	0	0	0	0	0	0	0	0	0	0	0	0	0	0	0	0	0	0	0	0	0	0	0	0	0	0	0	0	0	0
sp|P21815|SIAL_HUMAN	sp|P21815|SIAL_HUMAN	1	1	1	Bone sialoprotein 2 OS=Homo sapiens OX=9606 GN=IBSP PE=1 SV=4	1	1	1	1	0	1	1	0	0	0	1	0	0	0	0	0	0	1	0	0	0	0	0	0	0	0	0	0	0	0	0	1	0	1	0	0	0	0	0	0	0	1	0	0
sp|P22004|BMP6_HUMAN	sp|P22004|BMP6_HUMAN	1	1	1	Bone morphogenetic protein 6 OS=Homo sapiens OX=9606 GN=BMP6 PE=1 SV=1	1	1	1	1	0	0	0	0	0	0	0	0	1	0	1	0	0	1	0	0	1	0	0	1	1	1	0	1	0	1	1	1	0	0	1	0	0	0	1	0	1	0	0	0
sp|P22061|PIMT_HUMAN	sp|P22061|PIMT_HUMAN	5	5	5	Protein-L-isoaspartate(D-aspartate) O-methyltransferase OS=Homo sapiens OX=9606 GN=PCMT1 PE=1 SV=4	1	5	5	5	0	0	0	0	0	0	0	0	0	0	0	0	0	0	0	0	0	0	0	0	0	0	0	0	0	0	0	0	0	0	0	0	0	0	0	0	0	0	0	0
sp|P22105|TENX_HUMAN;sp|Q16473|TENXA_HUMAN	sp|P22105|TENX_HUMAN	13;5	13;5	13;5	Tenascin-X OS=Homo sapiens OX=9606 GN=TNXB PE=1 SV=5	2	13	13	13	1	1	0	1	1	1	1	0	1	1	1	1	1	1	1	1	1	1	1	1	1	1	1	1	1	2	1	1	1	1	1	1	1	1	0	1	0	1	1	1
sp|P22304|IDS_HUMAN	sp|P22304|IDS_HUMAN	8	8	8	Iduronate 2-sulfatase OS=Homo sapiens OX=9606 GN=IDS PE=1 SV=1	1	8	8	8	0	0	0	0	0	0	0	0	0	0	0	0	0	0	0	0	0	0	0	0	0	0	0	0	0	0	0	0	0	0	0	0	0	0	0	0	0	0	0	0
sp|P22352|GPX3_HUMAN	sp|P22352|GPX3_HUMAN	7	7	7	Glutathione peroxidase 3 OS=Homo sapiens OX=9606 GN=GPX3 PE=1 SV=2	1	7	7	7	1	0	0	1	2	1	1	1	1	1	0	1	0	0	1	0	0	0	0	1	0	0	1	1	1	1	1	0	1	0	0	0	0	2	1	0	3	0	1	1
sp|P22466|GALA_HUMAN	sp|P22466|GALA_HUMAN	2	2	2	Galanin peptides OS=Homo sapiens OX=9606 GN=GAL PE=1 SV=3	1	2	2	2	1	1	1	0	1	0	1	2	1	0	0	1	1	2	2	2	1	2	2	2	2	1	2	1	0	1	0	2	0	1	1	1	0	0	1	1	1	2	1	1
sp|P22607|FGFR3_HUMAN	sp|P22607|FGFR3_HUMAN	3	3	3	Fibroblast growth factor receptor 3 OS=Homo sapiens OX=9606 GN=FGFR3 PE=1 SV=1	1	3	3	3	0	0	0	0	0	0	0	0	0	0	0	0	0	0	0	0	0	0	0	0	0	0	0	0	0	0	0	0	0	0	0	0	0	0	0	0	0	0	0	0
sp|P22692|IBP4_HUMAN	sp|P22692|IBP4_HUMAN	8	8	8	Insulin-like growth factor-binding protein 4 OS=Homo sapiens OX=9606 GN=IGFBP4 PE=1 SV=2	1	8	8	8	0	0	0	0	1	1	1	1	2	1	0	0	0	0	0	0	0	0	2	0	0	0	0	0	0	0	0	0	0	1	0	0	0	0	0	0	1	0	0	0
sp|P22735|TGM1_HUMAN	sp|P22735|TGM1_HUMAN	1	1	1	Protein-glutamine gamma-glutamyltransferase K OS=Homo sapiens OX=9606 GN=TGM1 PE=1 SV=4	1	1	1	1	0	0	0	0	0	0	0	1	0	0	0	0	0	0	0	0	0	0	0	0	0	0	0	0	0	0	0	1	1	0	0	0	0	0	0	0	0	0	1	0
sp|P22748|CAH4_HUMAN	sp|P22748|CAH4_HUMAN	1	1	1	Carbonic anhydrase 4 OS=Homo sapiens OX=9606 GN=CA4 PE=1 SV=2	1	1	1	1	0	0	0	0	0	0	0	0	0	0	0	0	0	0	0	0	0	0	0	0	0	0	0	0	0	0	0	0	0	0	0	0	0	0	0	0	0	0	0	0
sp|P22792|CPN2_HUMAN	sp|P22792|CPN2_HUMAN	6	6	6	Carboxypeptidase N subunit 2 OS=Homo sapiens OX=9606 GN=CPN2 PE=1 SV=3	1	6	6	6	0	0	0	0	0	0	0	0	0	0	0	0	0	0	0	0	0	0	0	0	0	0	0	0	0	0	0	0	0	0	0	0	0	0	0	0	0	0	0	0
sp|P22897|MRC1_HUMAN	sp|P22897|MRC1_HUMAN	4	4	4	Macrophage mannose receptor 1 OS=Homo sapiens OX=9606 GN=MRC1 PE=1 SV=1	1	4	4	4	0	0	0	0	0	0	0	0	0	0	0	0	0	0	0	0	0	0	0	0	0	0	0	0	0	0	0	0	0	0	0	0	0	0	0	0	0	0	0	0
sp|P23142|FBLN1_HUMAN;CON__ENSEMBL:ENSBTAP00000016046	sp|P23142|FBLN1_HUMAN;CON__ENSEMBL:ENSBTAP00000016046	29;15	29;15	29;15	Fibulin-1 OS=Homo sapiens OX=9606 GN=FBLN1 PE=1 SV=4;	2	29	29	29	3	3	3	4	6	3	7	4	7	7	1	2	2	6	1	4	2	6	6	3	5	6	3	9	5	6	3	3	5	1	5	3	4	4	5	4	9	5	2	3
sp|P23284|PPIB_HUMAN	sp|P23284|PPIB_HUMAN	5	5	5	Peptidyl-prolyl cis-trans isomerase B OS=Homo sapiens OX=9606 GN=PPIB PE=1 SV=2	1	5	5	5	0	0	0	0	0	0	0	0	0	0	0	0	0	0	0	0	0	0	0	0	0	0	0	0	0	0	0	0	0	0	0	0	0	0	0	0	0	0	0	0
sp|P23327|SRCH_HUMAN	sp|P23327|SRCH_HUMAN	1	1	1	Sarcoplasmic reticulum histidine-rich calcium-binding protein OS=Homo sapiens OX=9606 GN=HRC PE=1 SV=1	1	1	1	1	1	1	0	1	0	1	1	1	1	0	0	0	1	1	1	0	1	0	1	1	0	0	0	0	0	0	1	1	1	1	1	0	1	0	0	1	1	0	0	0
sp|P23468|PTPRD_HUMAN	sp|P23468|PTPRD_HUMAN	15	14	12	Receptor-type tyrosine-protein phosphatase delta OS=Homo sapiens OX=9606 GN=PTPRD PE=1 SV=2	1	15	14	12	0	0	0	0	0	0	0	0	0	0	0	0	0	0	0	0	0	0	0	0	0	0	0	0	0	0	0	0	0	0	0	0	0	0	0	0	1	0	0	0
sp|P23470|PTPRG_HUMAN	sp|P23470|PTPRG_HUMAN	8	8	8	Receptor-type tyrosine-protein phosphatase gamma OS=Homo sapiens OX=9606 GN=PTPRG PE=1 SV=4	1	8	8	8	0	0	0	0	0	0	0	0	0	0	0	0	0	0	0	0	0	0	0	0	0	0	0	0	0	0	0	0	0	0	0	0	0	0	0	0	0	0	0	0
sp|P23471|PTPRZ_HUMAN	sp|P23471|PTPRZ_HUMAN	19	19	19	Receptor-type tyrosine-protein phosphatase zeta OS=Homo sapiens OX=9606 GN=PTPRZ1 PE=1 SV=4	1	19	19	19	2	2	2	3	3	3	1	2	2	1	3	1	4	2	1	1	3	2	2	2	1	2	1	1	1	3	1	2	3	3	3	3	2	2	2	2	2	3	1	3
sp|P23515|OMGP_HUMAN	sp|P23515|OMGP_HUMAN	5	5	5	Oligodendrocyte-myelin glycoprotein OS=Homo sapiens OX=9606 GN=OMG PE=1 SV=2	1	5	5	5	0	0	0	0	0	0	0	0	0	0	0	0	0	0	0	0	0	0	0	0	0	0	0	1	0	0	0	0	0	0	0	0	0	0	1	0	1	0	0	0
sp|P23528|COF1_HUMAN	sp|P23528|COF1_HUMAN	2	2	1	Cofilin-1 OS=Homo sapiens OX=9606 GN=CFL1 PE=1 SV=3	1	2	2	1	1	0	1	1	1	1	1	0	1	1	1	1	1	1	0	1	1	1	1	1	1	1	1	1	1	1	1	1	1	1	1	1	1	0	1	1	1	1	1	1
sp|P23582|ANFC_HUMAN	sp|P23582|ANFC_HUMAN	2	2	2	C-type natriuretic peptide OS=Homo sapiens OX=9606 GN=NPPC PE=1 SV=1	1	2	2	2	0	0	0	0	0	0	0	0	0	0	0	0	0	0	0	0	0	0	0	0	0	0	0	0	0	0	0	0	0	0	0	0	0	0	0	0	0	0	0	0
sp|P24043|LAMA2_HUMAN	sp|P24043|LAMA2_HUMAN	5	5	5	Laminin subunit alpha-2 OS=Homo sapiens OX=9606 GN=LAMA2 PE=1 SV=4	1	5	5	5	0	0	0	0	0	0	0	0	0	0	0	0	0	0	0	0	0	0	1	0	0	0	0	0	0	0	0	0	0	0	0	0	0	0	0	0	0	0	0	0
sp|P24592|IBP6_HUMAN	sp|P24592|IBP6_HUMAN	11	11	11	Insulin-like growth factor-binding protein 6 OS=Homo sapiens OX=9606 GN=IGFBP6 PE=1 SV=1	1	11	11	11	6	6	2	6	4	4	3	6	7	4	2	2	3	5	2	3	3	5	3	4	2	6	3	6	2	3	3	3	6	2	2	4	2	3	4	3	7	3	4	3
sp|P24593|IBP5_HUMAN	sp|P24593|IBP5_HUMAN	6	6	6	Insulin-like growth factor-binding protein 5 OS=Homo sapiens OX=9606 GN=IGFBP5 PE=1 SV=1	1	6	6	6	1	2	1	2	1	2	2	2	3	1	2	2	1	2	2	2	2	1	2	1	2	2	2	1	2	2	1	2	2	2	2	1	1	2	1	2	2	2	2	2
sp|P24821|TENA_HUMAN	sp|P24821|TENA_HUMAN	1	1	1	Tenascin OS=Homo sapiens OX=9606 GN=TNC PE=1 SV=3	1	1	1	1	0	1	0	0	0	0	1	0	0	1	0	1	1	0	1	1	0	1	1	1	0	1	1	1	0	1	1	1	1	1	1	0	0	1	1	1	0	1	1	1
sp|P25311|ZA2G_HUMAN	sp|P25311|ZA2G_HUMAN	9	9	9	Zinc-alpha-2-glycoprotein OS=Homo sapiens OX=9606 GN=AZGP1 PE=1 SV=2	1	9	9	9	3	4	1	2	2	0	1	3	2	0	0	0	0	1	0	0	1	4	2	0	1	1	1	1	0	0	0	0	3	0	2	3	2	3	0	1	3	3	1	1
sp|P25713|MT3_HUMAN	sp|P25713|MT3_HUMAN	2	2	2	Metallothionein-3 OS=Homo sapiens OX=9606 GN=MT3 PE=1 SV=1	1	2	2	2	0	0	0	0	0	0	0	0	0	0	0	0	0	0	0	0	0	0	0	0	0	0	0	0	0	0	0	0	0	0	0	0	0	0	0	0	0	0	0	0
sp|P25774|CATS_HUMAN	sp|P25774|CATS_HUMAN	2	2	2	Cathepsin S OS=Homo sapiens OX=9606 GN=CTSS PE=1 SV=3	1	2	2	2	0	0	0	0	0	0	0	0	0	0	0	0	0	0	0	0	0	0	0	0	0	0	0	0	0	0	0	0	0	0	0	0	0	0	0	0	0	0	0	0
sp|P26439|3BHS2_HUMAN	sp|P26439|3BHS2_HUMAN	1	1	1	3 beta-hydroxysteroid dehydrogenase/Delta 5-->4-isomerase type 2 OS=Homo sapiens OX=9606 GN=HSD3B2 PE=1 SV=2	1	1	1	1	0	0	0	0	0	0	0	0	0	0	0	0	0	0	0	0	0	0	0	0	0	0	0	0	0	0	0	0	0	0	0	0	0	0	0	0	0	0	0	0
sp|P26572|MGAT1_HUMAN	sp|P26572|MGAT1_HUMAN	5	5	5	Alpha-1,3-mannosyl-glycoprotein 2-beta-N-acetylglucosaminyltransferase OS=Homo sapiens OX=9606 GN=MGAT1 PE=1 SV=2	1	5	5	5	0	0	0	0	0	0	0	0	0	0	0	0	0	0	0	0	0	0	0	0	0	0	0	0	0	0	0	0	0	0	0	0	0	0	0	0	0	0	0	0
sp|P26927|HGFL_HUMAN	sp|P26927|HGFL_HUMAN	1	1	1	Hepatocyte growth factor-like protein OS=Homo sapiens OX=9606 GN=MST1 PE=1 SV=2	1	1	1	1	0	0	0	0	0	0	0	0	0	0	0	0	0	0	0	0	0	0	0	0	0	0	0	0	0	0	0	0	0	0	0	0	0	0	0	0	0	0	0	0
sp|P26992|CNTFR_HUMAN	sp|P26992|CNTFR_HUMAN	6	6	6	Ciliary neurotrophic factor receptor subunit alpha OS=Homo sapiens OX=9606 GN=CNTFR PE=1 SV=2	1	6	6	6	0	0	0	0	0	0	0	1	0	0	0	0	0	0	0	0	0	0	1	0	0	0	0	0	0	0	0	0	0	0	0	0	0	0	0	0	1	0	0	0
sp|P27169|PON1_HUMAN	sp|P27169|PON1_HUMAN	10	10	10	Serum paraoxonase/arylesterase 1 OS=Homo sapiens OX=9606 GN=PON1 PE=1 SV=3	1	10	10	10	1	0	0	0	1	0	0	0	0	0	0	0	0	0	0	0	0	2	0	0	0	0	1	0	3	0	0	0	1	0	0	0	0	2	0	0	2	0	0	0
sp|P27797|CALR_HUMAN	sp|P27797|CALR_HUMAN	8	8	8	Calreticulin OS=Homo sapiens OX=9606 GN=CALR PE=1 SV=1	1	8	8	8	0	0	0	0	0	0	0	0	0	0	1	0	0	0	0	1	0	0	0	0	0	0	0	0	0	0	0	0	0	0	1	0	0	0	0	1	0	0	0	0
sp|P27824|CALX_HUMAN	sp|P27824|CALX_HUMAN	1	1	1	Calnexin OS=Homo sapiens OX=9606 GN=CANX PE=1 SV=2	1	1	1	1	1	1	1	1	1	1	1	1	1	1	1	1	1	1	1	1	1	1	1	1	1	1	1	1	1	1	1	1	1	1	1	1	1	1	1	1	1	1	1	1
sp|P29218|IMPA1_HUMAN	sp|P29218|IMPA1_HUMAN	2	2	2	Inositol monophosphatase 1 OS=Homo sapiens OX=9606 GN=IMPA1 PE=1 SV=1	1	2	2	2	1	0	0	1	0	0	1	0	1	0	0	1	0	1	1	1	1	0	1	1	1	1	1	1	1	1	1	1	1	1	1	0	1	0	1	1	1	1	1	1
sp|P29622|KAIN_HUMAN	sp|P29622|KAIN_HUMAN	16	16	16	Kallistatin OS=Homo sapiens OX=9606 GN=SERPINA4 PE=1 SV=3	1	16	16	16	0	0	0	1	0	0	0	2	0	0	0	0	0	0	0	0	0	1	0	1	0	0	1	0	1	0	0	0	0	0	0	0	0	2	0	1	3	1	0	0
sp|P29966|MARCS_HUMAN	sp|P29966|MARCS_HUMAN	8	8	8	Myristoylated alanine-rich C-kinase substrate OS=Homo sapiens OX=9606 GN=MARCKS PE=1 SV=4	1	8	8	8	4	5	5	6	5	7	6	3	5	5	6	5	4	6	4	5	5	2	4	5	3	6	2	7	4	6	5	5	5	5	4	3	5	4	7	5	5	6	2	3
sp|P30086|PEBP1_HUMAN	sp|P30086|PEBP1_HUMAN	9	9	9	Phosphatidylethanolamine-binding protein 1 OS=Homo sapiens OX=9606 GN=PEBP1 PE=1 SV=3	1	9	9	9	1	2	1	1	3	1	2	1	1	1	1	2	1	1	1	1	1	3	1	1	2	1	2	1	1	2	1	1	1	1	1	1	1	2	2	1	1	1	2	1
sp|P30530|UFO_HUMAN	sp|P30530|UFO_HUMAN	4	4	4	Tyrosine-protein kinase receptor UFO OS=Homo sapiens OX=9606 GN=AXL PE=1 SV=4	1	4	4	4	0	0	0	0	0	0	0	0	0	0	0	0	0	0	0	0	0	0	0	0	0	0	0	0	0	0	0	0	0	0	0	0	0	0	0	0	1	0	0	0
sp|P32004|L1CAM_HUMAN	sp|P32004|L1CAM_HUMAN	13	13	13	Neural cell adhesion molecule L1 OS=Homo sapiens OX=9606 GN=L1CAM PE=1 SV=2	1	13	13	13	0	0	0	0	0	0	0	0	0	0	0	0	0	0	0	0	0	0	0	0	0	0	0	0	0	0	0	0	0	0	0	0	0	0	0	0	0	0	0	0
sp|P32119|PRDX2_HUMAN	sp|P32119|PRDX2_HUMAN	3	2	2	Peroxiredoxin-2 OS=Homo sapiens OX=9606 GN=PRDX2 PE=1 SV=5	1	3	2	2	0	0	0	0	0	0	0	0	0	0	0	0	0	0	0	0	0	0	0	0	0	0	0	0	0	0	0	0	0	0	0	0	0	0	0	0	0	0	0	0
sp|P33151|CADH5_HUMAN	sp|P33151|CADH5_HUMAN	2	2	2	Cadherin-5 OS=Homo sapiens OX=9606 GN=CDH5 PE=1 SV=5	1	2	2	2	0	0	0	0	0	0	0	0	0	0	0	0	0	0	0	0	0	0	0	0	0	0	0	0	0	0	0	0	0	0	0	0	0	0	0	0	0	0	0	0
sp|P33241|LSP1_HUMAN	sp|P33241|LSP1_HUMAN	1	1	1	Lymphocyte-specific protein 1 OS=Homo sapiens OX=9606 GN=LSP1 PE=1 SV=1	1	1	1	1	0	0	0	0	0	0	0	0	0	0	0	0	0	1	0	0	0	0	0	0	0	0	0	0	0	0	0	0	1	0	0	0	0	0	0	0	0	0	1	0
sp|P33908|MA1A1_HUMAN	sp|P33908|MA1A1_HUMAN	6	6	6	Mannosyl-oligosaccharide 1,2-alpha-mannosidase IA OS=Homo sapiens OX=9606 GN=MAN1A1 PE=1 SV=3	1	6	6	6	0	0	0	0	0	0	0	0	0	0	0	0	0	0	0	0	0	0	0	0	0	0	0	0	0	0	0	0	0	0	0	0	0	0	0	0	0	0	0	0
sp|P34096|RNAS4_HUMAN	sp|P34096|RNAS4_HUMAN	7	7	7	Ribonuclease 4 OS=Homo sapiens OX=9606 GN=RNASE4 PE=1 SV=3	1	7	7	7	0	1	0	0	0	0	0	0	1	0	0	0	0	0	0	0	0	0	0	0	0	0	0	1	0	0	0	0	0	0	1	0	0	1	0	0	0	0	0	0
sp|P35052|GPC1_HUMAN	sp|P35052|GPC1_HUMAN	5	5	5	Glypican-1 OS=Homo sapiens OX=9606 GN=GPC1 PE=1 SV=2	1	5	5	5	0	0	0	0	0	0	0	0	0	0	0	0	0	0	0	0	0	0	0	0	0	0	0	0	0	0	0	0	0	0	0	0	0	0	0	0	0	0	0	0
sp|P35442|TSP2_HUMAN	sp|P35442|TSP2_HUMAN	4	4	4	Thrombospondin-2 OS=Homo sapiens OX=9606 GN=THBS2 PE=1 SV=2	1	4	4	4	0	0	0	0	0	0	0	0	0	0	0	1	0	0	0	0	0	0	1	0	0	0	0	0	0	0	0	0	0	0	0	0	0	0	0	0	1	0	0	0
sp|P35443|TSP4_HUMAN;CON__ENSEMBL:ENSBTAP00000006074	sp|P35443|TSP4_HUMAN	6;2	6;2	4;0	Thrombospondin-4 OS=Homo sapiens OX=9606 GN=THBS4 PE=1 SV=2	2	6	6	4	0	0	0	0	0	0	0	0	0	0	0	0	0	0	0	0	0	0	0	0	0	0	0	0	0	0	0	0	0	0	0	0	0	0	0	0	0	0	0	0
sp|P35542|SAA4_HUMAN	sp|P35542|SAA4_HUMAN	1	1	1	Serum amyloid A-4 protein OS=Homo sapiens OX=9606 GN=SAA4 PE=1 SV=2	1	1	1	1	0	0	0	0	0	0	0	0	0	0	0	0	0	0	0	0	0	0	0	0	0	0	0	0	0	0	0	0	0	0	0	0	0	0	0	0	0	0	0	0
sp|P35555|FBN1_HUMAN	sp|P35555|FBN1_HUMAN	2	2	2	Fibrillin-1 OS=Homo sapiens OX=9606 GN=FBN1 PE=1 SV=4	1	2	2	2	1	0	0	1	1	1	1	0	1	1	0	1	1	0	0	0	0	0	1	1	1	1	0	1	1	1	0	0	1	0	0	0	0	1	1	0	1	1	1	0
sp|P35611|ADDA_HUMAN	sp|P35611|ADDA_HUMAN	2	2	2	Alpha-adducin OS=Homo sapiens OX=9606 GN=ADD1 PE=1 SV=2	1	2	2	2	0	0	0	0	1	0	2	0	0	0	0	0	0	0	0	0	0	0	1	1	0	0	0	0	0	0	0	0	0	0	0	0	0	0	0	0	0	0	1	0
sp|P35749|MYH11_HUMAN	sp|P35749|MYH11_HUMAN	1	1	1	Myosin-11 OS=Homo sapiens OX=9606 GN=MYH11 PE=1 SV=3	1	1	1	1	0	0	1	1	1	0	0	0	0	1	0	0	0	0	0	0	0	0	0	0	0	0	0	0	0	0	0	0	0	0	0	0	0	0	0	0	0	0	0	0
sp|P35858|ALS_HUMAN	sp|P35858|ALS_HUMAN	14	14	14	Insulin-like growth factor-binding protein complex acid labile subunit OS=Homo sapiens OX=9606 GN=IGFALS PE=1 SV=1	1	14	14	14	0	0	0	0	0	0	0	0	0	0	0	0	0	0	0	0	0	1	0	0	0	0	0	0	0	0	0	0	0	0	0	0	0	0	0	0	0	0	0	0
sp|P36222|CH3L1_HUMAN	sp|P36222|CH3L1_HUMAN	17	17	17	Chitinase-3-like protein 1 OS=Homo sapiens OX=9606 GN=CHI3L1 PE=1 SV=2	1	17	17	17	1	6	1	0	1	2	1	0	1	0	0	0	1	0	0	0	0	2	2	1	0	1	1	1	2	0	0	1	1	0	2	0	0	1	0	0	5	2	0	1
sp|P36955|PEDF_HUMAN;CON__Q95121	sp|P36955|PEDF_HUMAN	19;5	19;5	19;5	Pigment epithelium-derived factor OS=Homo sapiens OX=9606 GN=SERPINF1 PE=1 SV=4	2	19	19	19	11	9	10	10	11	10	9	10	12	8	2	9	6	9	5	8	10	10	9	10	6	8	8	8	10	9	7	12	7	6	10	9	10	10	8	11	11	11	9	10
sp|P36980|FHR2_HUMAN	sp|P36980|FHR2_HUMAN	7	3	3	Complement factor H-related protein 2 OS=Homo sapiens OX=9606 GN=CFHR2 PE=1 SV=1	1	7	3	3	0	1	0	0	0	0	0	0	1	0	0	0	0	0	0	0	0	0	0	0	0	0	0	0	0	0	0	0	0	0	0	0	0	0	0	0	1	0	0	0
sp|P39059|COFA1_HUMAN	sp|P39059|COFA1_HUMAN	2	2	2	Collagen alpha-1(XV) chain OS=Homo sapiens OX=9606 GN=COL15A1 PE=1 SV=2	1	2	2	2	0	0	0	0	0	0	0	0	0	0	0	0	0	0	0	0	0	0	0	0	0	0	0	0	0	0	0	0	0	0	0	0	0	0	0	0	0	0	0	0
sp|P39060|COIA1_HUMAN	sp|P39060|COIA1_HUMAN	8	8	8	Collagen alpha-1(XVIII) chain OS=Homo sapiens OX=9606 GN=COL18A1 PE=1 SV=5	1	8	8	8	0	1	0	0	0	0	0	0	0	0	0	0	0	0	0	0	0	0	1	0	0	0	0	0	0	0	0	0	0	0	0	0	0	0	0	0	1	0	0	0
sp|P40189|IL6RB_HUMAN	sp|P40189|IL6RB_HUMAN	8	8	8	Interleukin-6 receptor subunit beta OS=Homo sapiens OX=9606 GN=IL6ST PE=1 SV=2	1	8	8	8	0	0	0	0	0	0	0	0	0	0	0	0	0	0	0	0	0	0	0	0	0	0	0	0	0	0	0	0	0	0	0	0	0	0	0	0	0	0	0	0
sp|P40925|MDHC_HUMAN	sp|P40925|MDHC_HUMAN	7	7	7	Malate dehydrogenase, cytoplasmic OS=Homo sapiens OX=9606 GN=MDH1 PE=1 SV=4	1	7	7	7	2	0	0	1	1	1	1	1	0	1	1	0	1	1	1	0	1	0	0	1	0	0	0	0	1	0	1	1	0	1	1	0	1	2	0	1	2	1	0	1
sp|P41217|OX2G_HUMAN	sp|P41217|OX2G_HUMAN	2	2	2	OX-2 membrane glycoprotein OS=Homo sapiens OX=9606 GN=CD200 PE=1 SV=4	1	2	2	2	0	0	0	0	0	0	0	0	0	0	0	0	0	0	0	0	0	0	0	0	0	0	0	0	0	0	0	0	0	0	0	0	0	0	0	0	0	0	0	0
sp|P41222|PTGDS_HUMAN	sp|P41222|PTGDS_HUMAN	11	11	11	Prostaglandin-H2 D-isomerase OS=Homo sapiens OX=9606 GN=PTGDS PE=1 SV=1	1	11	11	11	4	5	5	5	5	5	6	4	6	6	5	5	5	5	6	4	4	5	6	5	4	5	4	5	6	4	5	4	5	4	6	5	5	4	4	5	6	5	5	6
sp|P41271|NBL1_HUMAN	sp|P41271|NBL1_HUMAN	2	2	2	Neuroblastoma suppressor of tumorigenicity 1 OS=Homo sapiens OX=9606 GN=NBL1 PE=1 SV=2	1	2	2	2	2	2	1	1	2	0	0	1	1	2	0	1	0	2	0	0	1	0	2	0	0	0	0	0	1	0	0	2	0	0	1	2	2	2	0	0	1	2	0	2
sp|P42785|PCP_HUMAN	sp|P42785|PCP_HUMAN	7	7	7	Lysosomal Pro-X carboxypeptidase OS=Homo sapiens OX=9606 GN=PRCP PE=1 SV=1	1	7	7	7	0	0	0	0	0	0	0	0	0	0	0	0	0	0	0	0	0	0	0	0	0	0	0	0	1	0	0	0	0	0	0	0	0	0	0	0	0	0	0	1
sp|P42857|NSG1_HUMAN	sp|P42857|NSG1_HUMAN	2	2	2	Neuronal vesicle trafficking-associated protein 1 OS=Homo sapiens OX=9606 GN=NSG1 PE=1 SV=1	1	2	2	2	1	1	0	1	1	1	1	1	1	1	1	1	1	1	1	1	1	1	0	1	1	1	1	1	0	1	1	1	1	1	1	1	1	1	1	1	1	1	1	1
sp|P43121|MUC18_HUMAN	sp|P43121|MUC18_HUMAN	18	18	18	Cell surface glycoprotein MUC18 OS=Homo sapiens OX=9606 GN=MCAM PE=1 SV=2	1	18	18	18	0	0	0	0	0	0	0	0	0	0	0	0	0	0	0	0	0	0	0	0	0	0	0	1	0	0	0	0	0	0	0	0	0	0	0	0	0	0	0	0
sp|P43146|DCC_HUMAN	sp|P43146|DCC_HUMAN	8	8	8	Netrin receptor DCC OS=Homo sapiens OX=9606 GN=DCC PE=1 SV=2	1	8	8	8	0	0	0	0	0	0	0	0	0	0	0	0	1	0	0	0	0	0	0	0	0	0	0	0	0	0	1	0	0	0	0	0	0	0	0	0	0	1	0	0
sp|P43251|BTD_HUMAN	sp|P43251|BTD_HUMAN	9	9	9	Biotinidase OS=Homo sapiens OX=9606 GN=BTD PE=1 SV=2	1	9	9	9	0	0	0	0	0	0	0	0	2	2	0	0	0	0	0	0	0	0	1	0	0	0	0	0	0	1	0	0	0	0	0	0	0	0	0	1	1	1	1	1
sp|P43652|AFAM_HUMAN;CON__REFSEQ:XP_585019	sp|P43652|AFAM_HUMAN	22;1	22;1	22;1	Afamin OS=Homo sapiens OX=9606 GN=AFM PE=1 SV=1	2	22	22	22	5	4	0	3	5	1	0	7	3	1	0	0	0	2	1	1	0	3	0	6	0	0	2	2	4	1	0	1	0	0	1	0	0	7	1	2	5	1	1	4
sp|P45877|PPIC_HUMAN	sp|P45877|PPIC_HUMAN	1	1	1	Peptidyl-prolyl cis-trans isomerase C OS=Homo sapiens OX=9606 GN=PPIC PE=1 SV=1	1	1	1	1	0	0	0	0	0	0	0	0	0	0	0	0	0	0	0	0	0	0	0	0	0	0	0	0	0	0	0	0	0	0	0	0	0	0	0	0	0	0	0	0
sp|P46821|MAP1B_HUMAN;Sigma_Phosphopeptide_1.8|FEDEGAGFEESpSETGDYEEK	sp|P46821|MAP1B_HUMAN	3;1	3;1	3;1	Microtubule-associated protein 1B OS=Homo sapiens OX=9606 GN=MAP1B PE=1 SV=2	2	3	3	3	2	2	1	2	0	3	2	1	3	1	1	3	1	2	2	2	1	1	3	1	2	2	2	3	3	2	2	2	3	2	1	2	1	1	2	1	3	2	2	2
sp|P47972|NPTX2_HUMAN	sp|P47972|NPTX2_HUMAN	3	3	3	Neuronal pentraxin-2 OS=Homo sapiens OX=9606 GN=NPTX2 PE=1 SV=2	1	3	3	3	0	0	0	0	0	0	0	0	0	0	0	0	0	0	0	0	0	0	0	0	0	0	0	0	0	0	0	0	0	0	0	0	0	0	0	0	0	0	0	0
sp|P48058|GRIA4_HUMAN	sp|P48058|GRIA4_HUMAN	9	9	9	Glutamate receptor 4 OS=Homo sapiens OX=9606 GN=GRIA4 PE=1 SV=2	1	9	9	9	0	0	0	0	0	0	0	0	0	0	0	0	0	0	0	0	0	0	0	0	0	0	0	0	0	0	0	0	0	0	0	0	0	0	0	0	0	0	0	0
sp|P48061|SDF1_HUMAN	sp|P48061|SDF1_HUMAN	1	1	1	Stromal cell-derived factor 1 OS=Homo sapiens OX=9606 GN=CXCL12 PE=1 SV=1	1	1	1	1	0	0	0	0	0	0	0	0	0	0	0	0	0	0	0	0	0	0	0	0	0	0	0	0	0	0	0	0	0	0	0	0	0	0	0	0	0	0	0	0
sp|P48740|MASP1_HUMAN	sp|P48740|MASP1_HUMAN	8	7	7	Mannan-binding lectin serine protease 1 OS=Homo sapiens OX=9606 GN=MASP1 PE=1 SV=3	1	8	7	7	0	0	0	0	0	0	0	0	0	0	0	0	0	0	0	0	0	0	0	0	0	0	0	0	0	0	0	0	0	0	0	0	0	0	0	0	0	0	0	0
sp|P48745|CCN3_HUMAN	sp|P48745|CCN3_HUMAN	8	8	8	CCN family member 3 OS=Homo sapiens OX=9606 GN=CCN3 PE=1 SV=1	1	8	8	8	0	0	0	0	0	0	0	0	0	0	0	0	0	0	0	0	0	0	0	0	0	0	0	0	0	0	0	1	0	0	0	0	0	1	0	0	0	0	1	0
sp|P49006|MRP_HUMAN	sp|P49006|MRP_HUMAN	2	2	2	MARCKS-related protein OS=Homo sapiens OX=9606 GN=MARCKSL1 PE=1 SV=2	1	2	2	2	0	1	2	2	2	2	2	0	2	2	2	0	1	2	2	0	2	0	0	0	0	1	0	1	0	1	2	0	1	2	2	0	1	0	1	2	0	2	0	0
sp|P49641|MA2A2_HUMAN	sp|P49641|MA2A2_HUMAN	15	15	14	Alpha-mannosidase 2x OS=Homo sapiens OX=9606 GN=MAN2A2 PE=2 SV=3	1	15	15	14	0	0	0	0	0	0	0	0	0	0	0	0	0	0	0	0	0	0	0	0	0	0	0	0	0	0	0	0	0	0	0	0	0	0	0	0	0	0	0	0
sp|P49908|SEPP1_HUMAN	sp|P49908|SEPP1_HUMAN	5	5	5	Selenoprotein P OS=Homo sapiens OX=9606 GN=SELENOP PE=1 SV=3	1	5	5	5	1	2	1	1	1	2	1	1	2	1	2	2	1	1	3	1	0	3	1	2	2	2	2	3	1	2	2	2	3	2	2	1	1	2	3	2	3	2	3	1
sp|P51674|GPM6A_HUMAN	sp|P51674|GPM6A_HUMAN	1	1	1	Neuronal membrane glycoprotein M6-a OS=Homo sapiens OX=9606 GN=GPM6A PE=1 SV=2	1	1	1	1	0	0	0	0	0	0	0	0	0	0	0	0	0	1	0	1	0	1	0	0	1	1	0	1	0	1	0	0	1	0	0	0	1	0	1	0	0	1	0	0
sp|P51693|APLP1_HUMAN	sp|P51693|APLP1_HUMAN	29	29	29	Amyloid-like protein 1 OS=Homo sapiens OX=9606 GN=APLP1 PE=1 SV=3	1	29	29	29	8	8	6	12	13	9	10	6	13	9	4	6	5	9	5	4	6	6	9	9	7	8	10	8	9	13	9	7	9	3	12	4	9	11	5	10	14	12	9	12
sp|P51884|LUM_HUMAN;CON__Q05443	sp|P51884|LUM_HUMAN	12;3	12;3	12;3	Lumican OS=Homo sapiens OX=9606 GN=LUM PE=1 SV=2	2	12	12	12	1	0	0	0	0	0	0	0	0	0	0	0	0	0	0	0	0	0	2	0	0	0	0	0	0	0	0	0	0	0	0	0	1	0	0	0	3	1	0	0
sp|P51888|PRELP_HUMAN	sp|P51888|PRELP_HUMAN	12	12	12	Prolargin OS=Homo sapiens OX=9606 GN=PRELP PE=1 SV=1	1	12	12	12	0	0	0	0	0	0	0	0	0	0	0	0	0	0	0	0	0	0	0	0	0	0	0	0	0	0	0	0	0	0	0	0	0	0	0	0	0	0	0	0
sp|P52797|EFNA3_HUMAN	sp|P52797|EFNA3_HUMAN	1	1	1	Ephrin-A3 OS=Homo sapiens OX=9606 GN=EFNA3 PE=1 SV=1	1	1	1	1	0	0	0	0	0	0	0	0	0	0	0	0	0	0	0	0	0	0	0	0	0	0	0	0	0	0	0	0	0	0	0	0	0	0	0	0	0	0	0	0
sp|P52799|EFNB2_HUMAN	sp|P52799|EFNB2_HUMAN	3	3	3	Ephrin-B2 OS=Homo sapiens OX=9606 GN=EFNB2 PE=1 SV=1	1	3	3	3	0	0	0	0	0	0	0	0	0	0	0	0	0	0	0	0	0	0	0	0	0	0	0	0	0	0	0	0	0	0	0	0	0	0	0	0	0	0	0	0
sp|P53794|SC5A3_HUMAN	sp|P53794|SC5A3_HUMAN	1	1	1	Sodium/myo-inositol cotransporter OS=Homo sapiens OX=9606 GN=SLC5A3 PE=1 SV=2	1	1	1	1	0	0	0	0	0	0	0	0	0	0	0	0	0	0	0	0	0	0	0	0	0	0	0	0	0	0	0	0	0	0	0	0	0	0	0	0	0	0	0	0
sp|P54289|CA2D1_HUMAN	sp|P54289|CA2D1_HUMAN	26	26	24	Voltage-dependent calcium channel subunit alpha-2/delta-1 OS=Homo sapiens OX=9606 GN=CACNA2D1 PE=1 SV=3	1	26	26	24	0	0	0	0	0	0	0	0	0	0	0	0	0	0	0	0	0	0	0	0	0	0	0	0	0	0	0	0	0	0	0	0	0	0	0	0	0	0	0	0
sp|P54764|EPHA4_HUMAN	sp|P54764|EPHA4_HUMAN	9	9	9	Ephrin type-A receptor 4 OS=Homo sapiens OX=9606 GN=EPHA4 PE=1 SV=1	1	9	9	9	0	0	0	0	0	0	0	0	0	0	0	0	0	0	0	0	0	0	0	0	0	0	0	1	0	1	0	0	0	0	0	0	0	0	0	0	0	0	0	0
sp|P54886|P5CS_HUMAN	sp|P54886|P5CS_HUMAN	1	1	1	Delta-1-pyrroline-5-carboxylate synthase OS=Homo sapiens OX=9606 GN=ALDH18A1 PE=1 SV=2	1	1	1	1	1	0	0	0	0	0	0	0	0	0	0	0	0	0	0	0	0	1	0	0	1	0	0	1	0	0	0	0	0	0	0	0	0	0	0	0	1	0	0	0
sp|P55058|PLTP_HUMAN	sp|P55058|PLTP_HUMAN	14	14	14	Phospholipid transfer protein OS=Homo sapiens OX=9606 GN=PLTP PE=1 SV=1	1	14	14	14	2	2	2	3	2	1	1	3	3	2	1	0	1	1	1	0	2	3	2	2	1	1	2	1	2	2	1	1	1	0	1	2	1	0	0	1	2	1	2	0
sp|P55060|XPO2_HUMAN	sp|P55060|XPO2_HUMAN	2	2	2	Exportin-2 OS=Homo sapiens OX=9606 GN=CSE1L PE=1 SV=3	1	2	2	2	0	0	0	1	1	0	0	0	0	0	0	0	0	0	0	0	0	0	0	0	0	0	0	0	0	0	0	0	1	0	0	0	0	0	1	0	0	0	1	0
sp|P55083|MFAP4_HUMAN	sp|P55083|MFAP4_HUMAN	2	2	2	Microfibril-associated glycoprotein 4 OS=Homo sapiens OX=9606 GN=MFAP4 PE=1 SV=2	1	2	2	2	0	0	0	0	0	0	0	0	0	0	0	0	0	0	0	0	0	0	0	0	0	0	0	0	0	0	0	0	0	0	0	0	0	0	0	0	0	0	0	0
sp|P55268|LAMB2_HUMAN	sp|P55268|LAMB2_HUMAN	6	6	6	Laminin subunit beta-2 OS=Homo sapiens OX=9606 GN=LAMB2 PE=1 SV=2	1	6	6	6	0	0	0	0	0	0	0	0	0	0	0	0	0	0	0	0	0	0	0	0	0	0	0	0	0	0	0	0	0	0	0	0	0	0	0	0	0	0	0	0
sp|P55283|CADH4_HUMAN	sp|P55283|CADH4_HUMAN	6	6	6	Cadherin-4 OS=Homo sapiens OX=9606 GN=CDH4 PE=2 SV=2	1	6	6	6	0	0	0	0	0	0	0	0	0	0	0	0	0	0	0	0	0	0	0	0	0	0	0	0	0	0	0	0	0	0	0	0	0	0	0	0	0	0	0	0
sp|P55285|CADH6_HUMAN;sp|Q9ULB4|CADH9_HUMAN	sp|P55285|CADH6_HUMAN	6;1	6;1	5;0	Cadherin-6 OS=Homo sapiens OX=9606 GN=CDH6 PE=1 SV=1	2	6	6	5	0	0	0	0	0	0	0	0	0	0	0	0	0	0	0	0	0	0	0	0	0	0	0	0	0	0	0	0	0	0	0	0	0	0	0	0	0	0	0	0
sp|P55286|CADH8_HUMAN	sp|P55286|CADH8_HUMAN	3	3	3	Cadherin-8 OS=Homo sapiens OX=9606 GN=CDH8 PE=2 SV=2	1	3	3	3	0	0	0	0	0	0	0	0	0	0	0	0	0	0	0	0	0	0	0	0	0	0	0	0	0	0	0	0	0	0	0	0	0	0	0	0	0	0	0	0
sp|P55290|CAD13_HUMAN	sp|P55290|CAD13_HUMAN	10	10	10	Cadherin-13 OS=Homo sapiens OX=9606 GN=CDH13 PE=1 SV=1	1	10	10	10	1	2	0	1	2	0	1	0	1	1	0	0	0	2	0	0	0	0	0	1	0	1	2	1	1	0	0	0	0	0	0	1	0	1	0	0	1	1	2	0
sp|P55291|CAD15_HUMAN	sp|P55291|CAD15_HUMAN	7	7	7	Cadherin-15 OS=Homo sapiens OX=9606 GN=CDH15 PE=1 SV=1	1	7	7	7	0	0	0	0	0	0	0	0	0	0	0	0	0	0	0	0	0	0	0	0	0	0	0	0	0	0	0	0	0	0	0	0	0	0	0	0	0	0	0	0
sp|P55786|PSA_HUMAN	sp|P55786|PSA_HUMAN	2	2	2	Puromycin-sensitive aminopeptidase OS=Homo sapiens OX=9606 GN=NPEPPS PE=1 SV=2	1	2	2	2	0	0	0	0	0	0	0	0	0	0	0	0	0	0	0	0	0	0	0	0	0	0	0	0	0	0	0	0	0	0	0	0	0	0	0	0	0	0	0	0
sp|P56182|RRP1_HUMAN	sp|P56182|RRP1_HUMAN	1	1	1	Ribosomal RNA processing protein 1 homolog A OS=Homo sapiens OX=9606 GN=RRP1 PE=1 SV=1	1	1	1	1	1	1	1	1	1	1	1	1	1	1	1	1	1	1	1	1	1	1	1	1	1	1	1	1	1	1	1	1	0	1	1	1	1	1	1	1	1	1	1	1
sp|P60174|TPIS_HUMAN	sp|P60174|TPIS_HUMAN	9	9	9	Triosephosphate isomerase OS=Homo sapiens OX=9606 GN=TPI1 PE=1 SV=4	1	9	9	9	0	0	0	0	0	0	0	0	0	0	0	0	0	0	1	0	0	0	0	0	0	0	0	0	0	0	0	0	0	0	0	0	0	0	0	0	0	0	0	0
sp|P60709|ACTB_HUMAN;sp|P63261|ACTG_HUMAN;sp|Q6S8J3|POTEE_HUMAN;sp|A5A3E0|POTEF_HUMAN;sp|P0CG38|POTEI_HUMAN;sp|Q9BYX7|ACTBM_HUMAN;sp|Q562R1|ACTBL_HUMAN;sp|P0CG39|POTEJ_HUMAN	sp|P60709|ACTB_HUMAN;sp|P63261|ACTG_HUMAN	16;15;7;6;5;3;3;3	16;15;7;6;5;3;3;3	7;6;2;1;1;1;0;1	Actin, cytoplasmic 1 OS=Homo sapiens OX=9606 GN=ACTB PE=1 SV=1; Actin, cytoplasmic 2 OS=Homo sapiens OX=9606 GN=ACTG1 PE=1 SV=1	8	16	16	7	3	0	0	0	0	0	1	0	0	0	0	0	0	0	7	0	0	3	0	0	0	0	0	0	0	0	0	0	0	0	0	0	0	0	0	0	2	1	3	0
sp|P60981|DEST_HUMAN	sp|P60981|DEST_HUMAN	1	1	1	Destrin OS=Homo sapiens OX=9606 GN=DSTN PE=1 SV=3	1	1	1	1	0	0	0	0	0	1	1	0	0	0	0	0	0	1	1	1	1	1	0	0	0	1	0	1	0	0	0	0	0	0	0	0	0	0	0	0	0	1	0	0
sp|P61278|SMS_HUMAN	sp|P61278|SMS_HUMAN	2	2	2	Somatostatin OS=Homo sapiens OX=9606 GN=SST PE=1 SV=1	1	2	2	2	0	0	0	0	0	0	1	0	0	0	1	0	1	0	0	0	0	1	0	1	0	0	1	0	1	0	1	0	0	0	0	0	0	0	0	0	0	1	1	0
sp|P61626|LYSC_HUMAN	sp|P61626|LYSC_HUMAN	2	2	2	Lysozyme C OS=Homo sapiens OX=9606 GN=LYZ PE=1 SV=1	1	2	2	2	0	0	0	0	0	0	0	0	1	0	0	0	0	0	0	0	0	0	1	0	0	0	0	0	0	0	0	0	0	0	0	0	0	0	0	0	0	1	0	0
sp|P61769|B2MG_HUMAN	sp|P61769|B2MG_HUMAN	4	4	4	Beta-2-microglobulin OS=Homo sapiens OX=9606 GN=B2M PE=1 SV=1	1	4	4	4	2	3	4	2	3	3	2	2	3	3	2	2	2	2	2	2	2	3	3	2	3	3	2	3	2	2	2	2	3	2	3	2	2	2	2	2	2	3	2	2
sp|P61916|NPC2_HUMAN	sp|P61916|NPC2_HUMAN	8	8	8	NPC intracellular cholesterol transporter 2 OS=Homo sapiens OX=9606 GN=NPC2 PE=1 SV=1	1	8	8	8	3	4	3	5	4	2	4	4	4	4	1	1	3	4	2	2	2	4	4	2	3	4	2	3	3	4	2	2	3	1	5	3	3	4	3	3	3	4	3	5
sp|P62081|RS7_HUMAN	sp|P62081|RS7_HUMAN	1	1	1	40S ribosomal protein S7 OS=Homo sapiens OX=9606 GN=RPS7 PE=1 SV=1	1	1	1	1	0	0	0	0	0	0	0	0	0	0	0	0	0	0	0	0	0	0	0	0	0	0	0	0	0	0	0	0	0	0	0	0	0	0	0	0	0	0	0	0
sp|P62328|TYB4_HUMAN	sp|P62328|TYB4_HUMAN	3	3	3	Thymosin beta-4 OS=Homo sapiens OX=9606 GN=TMSB4X PE=1 SV=2	1	3	3	3	1	1	1	1	2	1	1	1	2	2	2	1	1	2	1	1	2	1	1	2	1	1	1	1	1	1	1	1	1	1	2	1	1	1	1	2	2	2	1	1
sp|P62937|PPIA_HUMAN;sp|Q9Y536|PAL4A_HUMAN;sp|F5H284|PAL4D_HUMAN;sp|A0A0B4J2A2|PAL4C_HUMAN;sp|A0A075B767|PAL4H_HUMAN;sp|A0A075B759|PAL4E_HUMAN	sp|P62937|PPIA_HUMAN;sp|Q9Y536|PAL4A_HUMAN;sp|F5H284|PAL4D_HUMAN;sp|A0A0B4J2A2|PAL4C_HUMAN;sp|A0A075B767|PAL4H_HUMAN;sp|A0A075B759|PAL4E_HUMAN	2;1;1;1;1;1	2;1;1;1;1;1	2;1;1;1;1;1	Peptidyl-prolyl cis-trans isomerase A OS=Homo sapiens OX=9606 GN=PPIA PE=1 SV=2; Peptidyl-prolyl cis-trans isomerase A-like 4A OS=Homo sapiens OX=9606 GN=PPIAL4A PE=2 SV=1; Peptidyl-prolyl cis-trans isomerase A-like 4D OS=Homo sapiens OX=9606 GN=PPIAL4D P	6	2	2	2	0	0	0	0	0	0	0	0	0	0	0	0	0	0	0	0	0	0	0	0	0	0	0	0	0	0	0	0	0	0	0	0	0	0	0	0	0	0	0	0
sp|P63010|AP2B1_HUMAN;sp|Q10567|AP1B1_HUMAN	sp|P63010|AP2B1_HUMAN	3;1	3;1	3;1	AP-2 complex subunit beta OS=Homo sapiens OX=9606 GN=AP2B1 PE=1 SV=1	2	3	3	3	0	0	0	0	0	0	0	0	0	0	0	0	0	0	0	0	0	0	0	0	0	0	0	0	0	0	0	0	0	0	0	0	0	0	0	0	0	0	0	0
sp|P63104|1433Z_HUMAN;sp|P27348|1433T_HUMAN;sp|Q04917|1433F_HUMAN;sp|P31946|1433B_HUMAN;sp|P31947|1433S_HUMAN;sp|P62258|1433E_HUMAN	sp|P63104|1433Z_HUMAN	3;1;1;1;1;1	3;1;1;1;1;1	2;0;0;0;0;0	14-3-3 protein zeta/delta OS=Homo sapiens OX=9606 GN=YWHAZ PE=1 SV=1	6	3	3	2	0	0	0	0	0	0	0	0	0	0	0	0	0	0	0	0	0	0	0	0	0	0	0	0	0	0	0	0	0	0	0	0	0	0	0	0	0	0	0	0
sp|P63313|TYB10_HUMAN	sp|P63313|TYB10_HUMAN	1	1	1	Thymosin beta-10 OS=Homo sapiens OX=9606 GN=TMSB10 PE=1 SV=2	1	1	1	1	0	0	0	0	0	0	0	0	0	0	0	0	0	0	0	0	0	0	0	0	0	0	0	0	0	0	0	0	0	0	0	0	0	0	0	0	0	0	0	0
sp|Q5VTE0|EF1A3_HUMAN;sp|P68104|EF1A1_HUMAN	sp|Q5VTE0|EF1A3_HUMAN;sp|P68104|EF1A1_HUMAN	1;1	1;1	1;1	Putative elongation factor 1-alpha-like 3 OS=Homo sapiens OX=9606 GN=EEF1A1P5 PE=5 SV=1; Elongation factor 1-alpha 1 OS=Homo sapiens OX=9606 GN=EEF1A1 PE=1 SV=1	2	1	1	1	0	0	0	0	0	0	0	0	0	0	0	0	0	0	0	0	0	0	0	0	0	0	0	0	0	0	0	0	0	0	0	0	0	0	0	0	0	0	0	0
sp|P68133|ACTS_HUMAN;sp|P68032|ACTC_HUMAN;sp|P62736|ACTA_HUMAN;sp|P63267|ACTH_HUMAN	sp|P68133|ACTS_HUMAN;sp|P68032|ACTC_HUMAN;sp|P62736|ACTA_HUMAN;sp|P63267|ACTH_HUMAN	14;13;12;11	5;4;4;3	5;4;4;3	Actin, alpha skeletal muscle OS=Homo sapiens OX=9606 GN=ACTA1 PE=1 SV=1; Actin, alpha cardiac muscle 1 OS=Homo sapiens OX=9606 GN=ACTC1 PE=1 SV=1; Actin, aortic smooth muscle OS=Homo sapiens OX=9606 GN=ACTA2 PE=1 SV=1; Actin, gamma-enteric smooth muscle O	4	14	5	5	0	0	0	0	0	0	1	0	0	0	0	0	0	0	11	0	0	0	0	0	0	0	0	0	0	0	0	0	0	0	0	0	0	0	0	0	2	0	2	0
sp|P68871|HBB_HUMAN;sp|P02042|HBD_HUMAN;CON__Q3SX09	sp|P68871|HBB_HUMAN;sp|P02042|HBD_HUMAN	10;5;2	10;5;2	9;4;1	Hemoglobin subunit beta OS=Homo sapiens OX=9606 GN=HBB PE=1 SV=2; Hemoglobin subunit delta OS=Homo sapiens OX=9606 GN=HBD PE=1 SV=2	3	10	10	9	0	2	0	1	5	0	1	0	0	0	0	1	0	0	3	0	0	0	0	2	0	0	0	0	0	0	0	0	0	0	0	0	1	0	0	0	0	0	7	0
sp|P69905|HBA_HUMAN	sp|P69905|HBA_HUMAN	6	6	4	Hemoglobin subunit alpha OS=Homo sapiens OX=9606 GN=HBA1 PE=1 SV=2	1	6	6	4	0	1	0	0	4	0	0	0	0	0	0	0	0	0	0	0	0	0	0	0	0	0	0	0	0	0	0	0	0	0	0	0	0	0	0	0	0	0	3	0
sp|P78324|SHPS1_HUMAN;sp|Q5TFQ8|SIRBL_HUMAN;sp|Q9P1W8|SIRPG_HUMAN;sp|O00241|SIRB1_HUMAN	sp|P78324|SHPS1_HUMAN;sp|Q5TFQ8|SIRBL_HUMAN	15;9;3;3	15;9;3;3	15;9;3;3	Tyrosine-protein phosphatase non-receptor type substrate 1 OS=Homo sapiens OX=9606 GN=SIRPA PE=1 SV=2; Signal-regulatory protein beta-1 isoform 3 OS=Homo sapiens OX=9606 GN=SIRPB1 PE=1 SV=1	4	15	15	15	2	2	0	2	1	0	0	0	2	0	0	0	0	3	0	0	0	1	1	0	0	1	0	1	0	2	2	1	0	0	0	2	2	2	1	0	2	1	0	2
sp|P78509|RELN_HUMAN	sp|P78509|RELN_HUMAN	31	31	31	Reelin OS=Homo sapiens OX=9606 GN=RELN PE=1 SV=3	1	31	31	31	4	0	1	1	2	0	0	0	0	0	0	0	0	0	0	0	0	0	0	0	0	0	0	1	0	0	0	0	2	0	0	0	0	1	0	0	4	0	0	1
sp|P80108|PHLD_HUMAN	sp|P80108|PHLD_HUMAN	4	4	4	Phosphatidylinositol-glycan-specific phospholipase D OS=Homo sapiens OX=9606 GN=GPLD1 PE=1 SV=3	1	4	4	4	0	0	0	0	0	0	0	0	0	0	0	0	0	0	0	0	0	0	0	0	0	0	0	0	0	0	0	0	0	0	0	0	0	0	0	0	0	0	0	0
sp|P80723|BASP1_HUMAN	sp|P80723|BASP1_HUMAN	7	7	7	Brain acid soluble protein 1 OS=Homo sapiens OX=9606 GN=BASP1 PE=1 SV=2	1	7	7	7	2	2	2	3	3	2	1	2	1	3	3	1	3	3	3	1	3	2	1	2	1	3	1	3	2	3	2	2	3	3	3	1	3	1	3	3	1	3	1	1
sp|P80748|LV321_HUMAN;sp|A0A075B6K2|LV312_HUMAN	sp|P80748|LV321_HUMAN	3;1	3;1	1;0	Immunoglobulin lambda variable 3-21 OS=Homo sapiens OX=9606 GN=IGLV3-21 PE=1 SV=2	2	3	3	1	0	0	0	0	0	0	0	0	1	0	0	0	0	0	0	0	0	0	0	0	0	0	0	0	0	0	0	0	0	0	1	0	0	1	0	0	2	0	0	0
sp|P82987|ATL3_HUMAN	sp|P82987|ATL3_HUMAN	1	1	1	ADAMTS-like protein 3 OS=Homo sapiens OX=9606 GN=ADAMTSL3 PE=1 SV=4	1	1	1	1	1	1	1	1	1	1	1	1	1	1	1	1	1	1	1	1	1	1	1	1	1	1	1	1	1	1	1	1	1	1	1	1	1	1	1	1	1	1	1	1
sp|P84157|MXRA7_HUMAN	sp|P84157|MXRA7_HUMAN	2	2	2	Matrix-remodeling-associated protein 7 OS=Homo sapiens OX=9606 GN=MXRA7 PE=1 SV=1	1	2	2	2	1	1	0	0	1	0	1	1	0	1	1	1	1	1	1	1	1	1	1	1	1	0	1	1	1	1	0	1	0	0	1	1	1	1	1	1	1	1	0	0
sp|P98095|FBLN2_HUMAN	sp|P98095|FBLN2_HUMAN	6	6	6	Fibulin-2 OS=Homo sapiens OX=9606 GN=FBLN2 PE=1 SV=2	1	6	6	6	0	0	0	0	0	0	0	0	0	0	0	0	0	0	0	0	0	0	0	1	0	0	0	0	1	1	0	0	0	0	0	0	0	0	0	1	0	0	0	0
sp|P98160|PGBM_HUMAN	sp|P98160|PGBM_HUMAN	43	43	43	Basement membrane-specific heparan sulfate proteoglycan core protein OS=Homo sapiens OX=9606 GN=HSPG2 PE=1 SV=4	1	43	43	43	0	1	0	0	0	0	0	0	0	0	0	0	0	0	2	0	0	0	1	0	0	0	0	1	0	0	0	0	0	0	0	1	0	1	0	0	2	0	0	0
sp|P98174|FGD1_HUMAN	sp|P98174|FGD1_HUMAN	1	1	1	FYVE, RhoGEF and PH domain-containing protein 1 OS=Homo sapiens OX=9606 GN=FGD1 PE=1 SV=2	1	1	1	1	1	1	1	1	1	1	1	1	1	1	1	1	1	1	1	1	1	1	1	1	1	1	1	1	1	1	1	1	1	1	1	1	1	1	1	1	1	1	1	1
sp|P99999|CYC_HUMAN;CON__P62894	sp|P99999|CYC_HUMAN	3;1	3;1	3;1	Cytochrome c OS=Homo sapiens OX=9606 GN=CYCS PE=1 SV=2	2	3	3	3	0	0	0	0	0	0	0	0	0	0	0	0	0	0	0	0	0	0	0	0	0	0	0	0	0	0	0	0	0	0	0	0	0	0	0	0	0	0	0	0
sp|Q01459|DIAC_HUMAN	sp|Q01459|DIAC_HUMAN	5	5	5	Di-N-acetylchitobiase OS=Homo sapiens OX=9606 GN=CTBS PE=1 SV=1	1	5	5	5	0	0	0	0	0	0	0	0	0	0	0	0	0	0	0	0	0	0	0	0	0	0	0	0	0	0	0	0	0	0	0	0	0	0	0	0	0	0	0	0
sp|Q01995|TAGL_HUMAN	sp|Q01995|TAGL_HUMAN	5	5	5	Transgelin OS=Homo sapiens OX=9606 GN=TAGLN PE=1 SV=4	1	5	5	5	0	0	0	0	0	0	0	0	0	0	0	0	0	0	0	0	0	0	0	0	0	0	0	0	0	0	0	0	0	0	0	0	0	0	0	0	0	0	0	0
sp|Q02246|CNTN2_HUMAN	sp|Q02246|CNTN2_HUMAN	29	29	29	Contactin-2 OS=Homo sapiens OX=9606 GN=CNTN2 PE=1 SV=1	1	29	29	29	2	0	0	1	0	0	0	0	1	0	0	0	0	0	0	0	0	2	0	0	0	0	0	1	0	0	0	0	0	0	0	1	0	1	1	0	2	0	1	0
sp|Q02413|DSG1_HUMAN	sp|Q02413|DSG1_HUMAN	1	1	1	Desmoglein-1 OS=Homo sapiens OX=9606 GN=DSG1 PE=1 SV=2	1	1	1	1	1	1	1	1	0	1	1	1	1	0	1	1	0	1	0	0	1	0	1	1	1	1	0	0	1	1	1	1	0	0	1	1	0	1	1	0	1	1	1	1
sp|Q02487|DSC2_HUMAN	sp|Q02487|DSC2_HUMAN	2	2	2	Desmocollin-2 OS=Homo sapiens OX=9606 GN=DSC2 PE=1 SV=1	1	2	2	2	0	0	0	0	0	0	0	0	0	0	0	0	0	0	0	0	0	0	0	0	0	0	0	0	0	0	0	0	0	0	0	0	0	0	0	0	0	0	0	0
sp|Q02742|GCNT1_HUMAN	sp|Q02742|GCNT1_HUMAN	1	1	1	Beta-1,3-galactosyl-O-glycosyl-glycoprotein beta-1,6-N-acetylglucosaminyltransferase OS=Homo sapiens OX=9606 GN=GCNT1 PE=1 SV=2	1	1	1	1	0	0	0	0	0	0	0	0	0	0	0	0	0	0	0	0	0	0	0	0	0	0	0	0	0	0	0	0	0	0	0	0	0	0	0	0	0	0	0	0
sp|Q02818|NUCB1_HUMAN	sp|Q02818|NUCB1_HUMAN	21	21	21	Nucleobindin-1 OS=Homo sapiens OX=9606 GN=NUCB1 PE=1 SV=4	1	21	21	21	2	1	1	1	1	1	1	2	2	2	1	1	1	1	1	1	1	2	2	1	2	1	1	1	1	1	1	1	1	1	1	1	1	1	1	1	2	1	1	1
sp|Q03167|TGBR3_HUMAN	sp|Q03167|TGBR3_HUMAN	5	5	5	Transforming growth factor beta receptor type 3 OS=Homo sapiens OX=9606 GN=TGFBR3 PE=1 SV=3	1	5	5	5	0	0	0	0	0	0	0	0	0	0	0	0	0	0	0	0	0	0	0	0	0	0	0	0	0	0	0	0	0	0	0	0	0	0	0	0	0	0	0	0
sp|Q03591|FHR1_HUMAN;sp|Q9BXR6|FHR5_HUMAN	sp|Q03591|FHR1_HUMAN	12;1	5;1	2;1	Complement factor H-related protein 1 OS=Homo sapiens OX=9606 GN=CFHR1 PE=1 SV=2	2	12	5	2	2	2	1	1	1	0	2	1	2	0	0	1	0	0	0	1	1	1	1	1	1	0	1	1	1	0	1	2	1	1	0	1	1	2	1	1	3	2	1	2
sp|Q04756|HGFA_HUMAN;CON__ENSEMBL:ENSBTAP00000023055	sp|Q04756|HGFA_HUMAN;CON__ENSEMBL:ENSBTAP00000023055	4;2	4;2	4;2	Hepatocyte growth factor activator OS=Homo sapiens OX=9606 GN=HGFAC PE=1 SV=1;	2	4	4	4	0	0	0	0	0	0	0	0	0	0	0	1	0	0	0	1	0	0	0	0	0	0	0	0	0	1	0	0	0	0	0	0	1	0	0	0	0	0	0	0
sp|Q05996|ZP2_HUMAN	sp|Q05996|ZP2_HUMAN	2	2	2	Zona pellucida sperm-binding protein 2 OS=Homo sapiens OX=9606 GN=ZP2 PE=1 SV=1	1	2	2	2	0	0	0	0	0	0	0	0	0	0	0	0	0	0	0	0	0	0	0	0	0	0	0	0	0	0	0	0	0	0	0	0	0	0	0	0	0	0	0	0
sp|Q06033|ITIH3_HUMAN	sp|Q06033|ITIH3_HUMAN	4	4	4	Inter-alpha-trypsin inhibitor heavy chain H3 OS=Homo sapiens OX=9606 GN=ITIH3 PE=1 SV=2	1	4	4	4	0	0	0	0	0	0	0	0	0	0	0	0	0	0	0	0	0	0	0	0	0	0	0	0	0	0	0	0	0	0	0	0	0	0	0	0	0	0	0	0
sp|Q06418|TYRO3_HUMAN	sp|Q06418|TYRO3_HUMAN	2	2	2	Tyrosine-protein kinase receptor TYRO3 OS=Homo sapiens OX=9606 GN=TYRO3 PE=1 SV=1	1	2	2	2	0	0	0	0	0	0	0	0	0	0	0	0	0	0	0	0	0	0	0	0	0	0	0	0	0	0	0	0	0	0	0	0	0	0	0	0	0	0	0	0
sp|Q06481|APLP2_HUMAN	sp|Q06481|APLP2_HUMAN	27	25	25	Amyloid-like protein 2 OS=Homo sapiens OX=9606 GN=APLP2 PE=1 SV=2	1	27	25	25	1	0	0	1	2	1	2	2	1	1	2	1	3	3	3	0	4	0	2	1	1	2	2	3	1	2	0	2	1	1	3	0	3	2	2	2	1	4	1	2
sp|Q06828|FMOD_HUMAN	sp|Q06828|FMOD_HUMAN	6	6	6	Fibromodulin OS=Homo sapiens OX=9606 GN=FMOD PE=1 SV=2	1	6	6	6	0	0	0	0	0	0	0	0	0	0	0	0	0	1	0	0	0	0	0	0	0	0	0	0	0	0	0	0	0	0	0	0	1	0	0	0	0	0	0	0
sp|Q06830|PRDX1_HUMAN;sp|Q13162|PRDX4_HUMAN	sp|Q06830|PRDX1_HUMAN	5;1	5;1	4;1	Peroxiredoxin-1 OS=Homo sapiens OX=9606 GN=PRDX1 PE=1 SV=1	2	5	5	4	0	0	0	0	0	0	0	0	0	0	0	0	0	0	0	0	0	0	0	0	0	0	0	0	0	0	0	0	0	0	0	0	0	0	0	0	0	0	0	0
sp|Q07092|COGA1_HUMAN	sp|Q07092|COGA1_HUMAN	2	2	2	Collagen alpha-1(XVI) chain OS=Homo sapiens OX=9606 GN=COL16A1 PE=1 SV=2	1	2	2	2	1	1	0	0	0	1	0	0	1	0	1	1	0	1	0	1	1	1	1	0	1	1	0	1	0	1	1	1	1	1	1	0	1	0	1	1	1	1	1	0
sp|Q07954|LRP1_HUMAN	sp|Q07954|LRP1_HUMAN	16	16	16	Prolow-density lipoprotein receptor-related protein 1 OS=Homo sapiens OX=9606 GN=LRP1 PE=1 SV=2	1	16	16	16	0	0	0	0	0	0	0	0	0	0	0	0	0	0	0	0	0	0	0	0	0	0	0	0	0	0	0	0	0	0	0	0	0	0	0	0	0	0	0	0
sp|Q08174|PCDH1_HUMAN	sp|Q08174|PCDH1_HUMAN	8	8	8	Protocadherin-1 OS=Homo sapiens OX=9606 GN=PCDH1 PE=1 SV=2	1	8	8	8	1	0	1	1	0	1	1	0	1	0	0	1	1	0	1	1	1	1	1	1	0	1	1	1	1	1	1	1	0	1	0	0	1	0	0	1	1	1	0	1
sp|Q08345|DDR1_HUMAN	sp|Q08345|DDR1_HUMAN	2	2	2	Epithelial discoidin domain-containing receptor 1 OS=Homo sapiens OX=9606 GN=DDR1 PE=1 SV=1	1	2	2	2	0	0	0	0	0	0	0	0	0	0	0	0	0	0	0	0	0	0	0	0	0	0	0	0	0	0	0	0	0	0	0	0	0	0	0	0	0	0	0	0
sp|Q08380|LG3BP_HUMAN	sp|Q08380|LG3BP_HUMAN	18	18	18	Galectin-3-binding protein OS=Homo sapiens OX=9606 GN=LGALS3BP PE=1 SV=1	1	18	18	18	1	2	2	1	4	1	1	2	1	1	1	1	1	1	1	0	0	2	1	1	0	0	3	1	1	0	0	0	0	1	3	2	1	1	1	2	3	1	0	2
sp|Q08431|MFGM_HUMAN	sp|Q08431|MFGM_HUMAN	6	6	6	Lactadherin OS=Homo sapiens OX=9606 GN=MFGE8 PE=1 SV=3	1	6	6	6	0	1	1	1	1	1	1	0	1	1	1	1	1	1	1	0	1	1	1	1	1	1	1	1	1	1	1	1	1	1	1	0	1	1	1	1	1	1	1	1
sp|Q08629|TICN1_HUMAN	sp|Q08629|TICN1_HUMAN	13	13	12	Testican-1 OS=Homo sapiens OX=9606 GN=SPOCK1 PE=1 SV=1	1	13	13	12	0	0	1	1	0	1	0	0	1	1	1	0	1	0	1	0	1	0	1	0	0	1	0	0	0	1	0	0	1	0	1	0	0	0	0	0	0	1	0	0
sp|Q10471|GALT2_HUMAN	sp|Q10471|GALT2_HUMAN	6	6	6	Polypeptide N-acetylgalactosaminyltransferase 2 OS=Homo sapiens OX=9606 GN=GALNT2 PE=1 SV=1	1	6	6	6	0	0	0	0	0	0	0	0	0	0	0	0	0	0	0	0	0	0	0	0	0	0	0	0	0	0	0	0	0	0	0	0	0	0	0	0	0	0	0	0
sp|Q12797|ASPH_HUMAN	sp|Q12797|ASPH_HUMAN	1	1	1	Aspartyl/asparaginyl beta-hydroxylase OS=Homo sapiens OX=9606 GN=ASPH PE=1 SV=3	1	1	1	1	0	0	0	0	0	0	0	0	0	0	0	0	0	0	0	0	0	0	0	0	0	0	0	0	0	0	0	0	0	0	0	0	0	0	0	0	0	0	0	0
sp|Q12805|FBLN3_HUMAN	sp|Q12805|FBLN3_HUMAN	21	21	21	EGF-containing fibulin-like extracellular matrix protein 1 OS=Homo sapiens OX=9606 GN=EFEMP1 PE=1 SV=2	1	21	21	21	7	8	5	3	6	5	6	6	8	7	0	0	1	5	0	2	2	4	8	3	4	2	7	5	8	4	2	3	3	3	7	8	4	8	4	5	12	8	8	8
sp|Q12841|FSTL1_HUMAN	sp|Q12841|FSTL1_HUMAN	5	5	5	Follistatin-related protein 1 OS=Homo sapiens OX=9606 GN=FSTL1 PE=1 SV=1	1	5	5	5	2	1	1	3	2	3	2	2	3	2	3	1	3	2	2	2	2	1	2	2	1	3	2	3	2	3	3	2	2	1	2	2	3	2	2	3	2	3	1	2
sp|Q12860|CNTN1_HUMAN	sp|Q12860|CNTN1_HUMAN	41	41	41	Contactin-1 OS=Homo sapiens OX=9606 GN=CNTN1 PE=1 SV=1	1	41	41	41	5	7	1	6	7	1	3	2	9	3	0	0	0	4	0	2	1	5	5	3	3	3	2	5	8	6	3	3	6	0	2	3	2	7	7	4	11	3	8	7
sp|Q12907|LMAN2_HUMAN	sp|Q12907|LMAN2_HUMAN	10	10	10	Vesicular integral-membrane protein VIP36 OS=Homo sapiens OX=9606 GN=LMAN2 PE=1 SV=1	1	10	10	10	0	1	0	0	0	0	0	0	0	0	0	0	0	0	0	0	0	0	0	0	0	0	0	0	0	0	0	0	0	0	0	0	0	0	0	0	1	0	0	0
sp|Q13214|SEM3B_HUMAN	sp|Q13214|SEM3B_HUMAN	2	2	2	Semaphorin-3B OS=Homo sapiens OX=9606 GN=SEMA3B PE=1 SV=1	1	2	2	2	0	0	0	0	0	0	0	0	0	0	0	0	0	0	0	0	0	0	0	0	0	0	0	0	0	0	0	0	0	0	0	0	0	0	0	0	0	0	0	0
sp|Q13217|DNJC3_HUMAN	sp|Q13217|DNJC3_HUMAN	1	1	1	DnaJ homolog subfamily C member 3 OS=Homo sapiens OX=9606 GN=DNAJC3 PE=1 SV=1	1	1	1	1	1	1	1	0	1	1	1	1	1	0	1	0	1	0	0	0	0	0	1	1	0	1	1	0	1	0	1	1	0	1	1	1	1	1	0	1	0	1	0	1
sp|Q13228|SBP1_HUMAN	sp|Q13228|SBP1_HUMAN	11	11	11	Methanethiol oxidase OS=Homo sapiens OX=9606 GN=SELENBP1 PE=1 SV=2	1	11	11	11	0	0	0	0	0	0	0	0	0	0	0	0	0	0	0	0	0	0	0	0	0	0	0	0	0	0	0	0	0	0	0	0	0	0	0	0	0	0	0	0
sp|Q13231|CHIT1_HUMAN	sp|Q13231|CHIT1_HUMAN	3	3	3	Chitotriosidase-1 OS=Homo sapiens OX=9606 GN=CHIT1 PE=1 SV=1	1	3	3	3	0	0	0	0	0	0	0	0	0	0	0	0	0	0	0	0	0	0	0	0	0	0	0	0	0	0	0	0	0	0	0	0	0	0	0	0	0	0	0	0
sp|Q13275|SEM3F_HUMAN	sp|Q13275|SEM3F_HUMAN	1	1	1	Semaphorin-3F OS=Homo sapiens OX=9606 GN=SEMA3F PE=2 SV=2	1	1	1	1	0	0	0	0	0	0	0	0	0	0	0	0	0	0	0	0	0	0	0	0	0	0	0	0	0	0	0	0	0	0	0	0	0	0	0	0	0	0	0	0
sp|Q13332|PTPRS_HUMAN	sp|Q13332|PTPRS_HUMAN	15	15	14	Receptor-type tyrosine-protein phosphatase S OS=Homo sapiens OX=9606 GN=PTPRS PE=1 SV=3	1	15	15	14	0	0	0	0	0	0	0	0	0	0	0	0	0	0	0	0	0	0	0	0	0	0	0	0	0	0	0	0	0	0	0	0	0	0	0	0	0	0	0	0
sp|Q13421|MSLN_HUMAN	sp|Q13421|MSLN_HUMAN	1	1	1	Mesothelin OS=Homo sapiens OX=9606 GN=MSLN PE=1 SV=2	1	1	1	1	0	0	0	0	0	0	0	0	0	0	0	0	0	0	0	0	0	0	0	0	0	0	0	0	0	0	0	0	0	0	0	0	0	0	0	0	0	0	0	0
sp|Q13449|LSAMP_HUMAN	sp|Q13449|LSAMP_HUMAN	10	10	10	Limbic system-associated membrane protein OS=Homo sapiens OX=9606 GN=LSAMP PE=1 SV=2	1	10	10	10	0	2	1	1	1	0	0	0	3	1	1	0	2	1	1	0	1	0	2	1	1	1	0	2	0	1	1	0	1	1	1	0	1	0	1	2	2	2	0	0
sp|Q13501|SQSTM_HUMAN	sp|Q13501|SQSTM_HUMAN	3	3	3	Sequestosome-1 OS=Homo sapiens OX=9606 GN=SQSTM1 PE=1 SV=1	1	3	3	3	2	2	2	2	2	2	2	1	2	2	2	2	2	2	2	2	2	2	2	2	2	2	2	2	2	2	2	2	2	2	2	2	2	2	2	2	2	3	2	2
sp|Q13508|NAR3_HUMAN	sp|Q13508|NAR3_HUMAN	5	5	5	Ecto-ADP-ribosyltransferase 3 OS=Homo sapiens OX=9606 GN=ART3 PE=1 SV=2	1	5	5	5	0	0	0	0	0	0	0	0	0	0	0	0	0	0	0	0	0	0	0	0	0	0	0	0	0	0	0	0	0	0	0	0	0	0	0	0	0	0	0	0
sp|Q13510|ASAH1_HUMAN	sp|Q13510|ASAH1_HUMAN	4	4	4	Acid ceramidase OS=Homo sapiens OX=9606 GN=ASAH1 PE=1 SV=5	1	4	4	4	0	0	0	0	0	0	0	0	0	0	0	0	0	0	0	0	0	0	0	0	0	0	0	0	0	0	0	0	0	0	0	0	0	0	0	0	0	0	0	0
sp|Q13554|KCC2B_HUMAN;sp|Q13555|KCC2G_HUMAN	sp|Q13554|KCC2B_HUMAN	5;1	5;1	5;1	Calcium/calmodulin-dependent protein kinase type II subunit beta OS=Homo sapiens OX=9606 GN=CAMK2B PE=1 SV=3	2	5	5	5	0	0	1	1	1	0	0	0	1	1	1	0	1	1	1	0	1	0	0	0	0	1	0	1	0	1	1	0	1	1	1	0	1	0	1	1	0	1	0	0
sp|Q13740|CD166_HUMAN	sp|Q13740|CD166_HUMAN	15	15	15	CD166 antigen OS=Homo sapiens OX=9606 GN=ALCAM PE=1 SV=2	1	15	15	15	0	0	0	0	0	0	0	0	0	0	0	0	0	0	0	0	0	0	0	0	0	0	0	0	0	0	0	0	0	0	0	0	0	0	0	0	1	0	0	0
sp|Q13822|ENPP2_HUMAN	sp|Q13822|ENPP2_HUMAN	32	32	32	Ectonucleotide pyrophosphatase/phosphodiesterase family member 2 OS=Homo sapiens OX=9606 GN=ENPP2 PE=1 SV=3	1	32	32	32	4	1	1	2	1	1	0	2	6	2	1	1	0	5	0	2	0	3	1	0	0	2	0	1	1	4	0	0	2	0	0	2	0	2	1	1	7	5	0	4
sp|Q14112|NID2_HUMAN	sp|Q14112|NID2_HUMAN	10	10	10	Nidogen-2 OS=Homo sapiens OX=9606 GN=NID2 PE=1 SV=3	1	10	10	10	0	0	1	1	0	0	1	1	1	0	0	1	0	1	0	1	0	1	2	0	0	1	0	1	1	1	1	1	0	0	1	0	0	1	0	1	1	0	1	1
sp|Q14118|DAG1_HUMAN	sp|Q14118|DAG1_HUMAN	10	10	10	Dystroglycan OS=Homo sapiens OX=9606 GN=DAG1 PE=1 SV=2	1	10	10	10	1	1	1	1	0	1	1	2	2	1	0	1	0	1	1	0	1	1	2	0	0	2	1	1	1	1	1	1	1	0	1	1	1	0	1	0	4	1	1	1
sp|Q14126|DSG2_HUMAN	sp|Q14126|DSG2_HUMAN	2	2	2	Desmoglein-2 OS=Homo sapiens OX=9606 GN=DSG2 PE=1 SV=2	1	2	2	2	0	0	0	0	0	0	0	0	0	0	0	0	0	0	0	0	0	0	0	0	0	0	0	0	0	0	0	0	0	0	0	0	0	0	0	0	0	0	0	0
sp|Q14247|SRC8_HUMAN	sp|Q14247|SRC8_HUMAN	2	2	2	Src substrate cortactin OS=Homo sapiens OX=9606 GN=CTTN PE=1 SV=2	1	2	2	2	0	0	0	0	0	0	0	0	0	0	0	0	0	0	0	0	0	0	0	0	0	0	0	0	0	0	0	0	0	0	0	0	0	0	0	0	0	0	1	0
sp|Q14393|GAS6_HUMAN	sp|Q14393|GAS6_HUMAN	7	7	7	Growth arrest-specific protein 6 OS=Homo sapiens OX=9606 GN=GAS6 PE=1 SV=3	1	7	7	7	0	0	0	0	0	0	0	0	0	0	0	0	0	0	0	0	0	0	0	0	0	0	0	0	0	0	0	0	0	0	0	0	0	0	0	0	0	0	0	0
sp|Q14515|SPRL1_HUMAN	sp|Q14515|SPRL1_HUMAN	40	40	40	SPARC-like protein 1 OS=Homo sapiens OX=9606 GN=SPARCL1 PE=1 SV=2	1	40	40	40	16	14	22	25	25	21	21	15	25	25	19	16	19	25	19	12	22	15	16	22	12	21	15	22	18	21	19	14	17	21	23	12	23	13	18	23	26	23	13	15
sp|Q14517|FAT1_HUMAN	sp|Q14517|FAT1_HUMAN	1	1	1	Protocadherin Fat 1 OS=Homo sapiens OX=9606 GN=FAT1 PE=1 SV=2	1	1	1	1	0	0	1	0	0	0	0	0	0	0	0	0	0	0	0	0	0	0	1	0	0	0	0	0	0	0	0	0	0	0	0	0	0	0	0	0	0	0	0	0
sp|Q14520|HABP2_HUMAN	sp|Q14520|HABP2_HUMAN	9	9	9	Hyaluronan-binding protein 2 OS=Homo sapiens OX=9606 GN=HABP2 PE=1 SV=1	1	9	9	9	0	0	0	0	0	0	0	0	0	0	0	0	0	0	0	0	0	1	0	0	0	0	0	0	0	0	0	0	0	0	0	0	0	0	0	0	0	0	1	0
sp|Q14624|ITIH4_HUMAN;CON__Q3T052	sp|Q14624|ITIH4_HUMAN	32;1	32;1	32;1	Inter-alpha-trypsin inhibitor heavy chain H4 OS=Homo sapiens OX=9606 GN=ITIH4 PE=1 SV=4	2	32	32	32	8	6	2	4	4	1	1	6	6	1	0	2	1	6	0	2	0	5	5	1	3	1	3	2	7	1	1	5	2	1	2	4	1	6	1	1	7	4	5	6
sp|Q14766|LTBP1_HUMAN	sp|Q14766|LTBP1_HUMAN	5	5	5	Latent-transforming growth factor beta-binding protein 1 OS=Homo sapiens OX=9606 GN=LTBP1 PE=1 SV=4	1	5	5	5	2	2	2	2	2	2	2	1	2	2	2	2	2	2	2	2	3	2	2	2	4	3	3	3	2	2	2	2	2	2	2	1	4	2	2	4	2	3	2	2
sp|Q14767|LTBP2_HUMAN	sp|Q14767|LTBP2_HUMAN	10	10	10	Latent-transforming growth factor beta-binding protein 2 OS=Homo sapiens OX=9606 GN=LTBP2 PE=1 SV=3	1	10	10	10	2	1	0	2	1	2	1	2	2	1	0	2	0	0	1	1	0	0	1	2	0	1	1	1	1	1	1	1	1	1	1	0	1	2	1	1	2	1	1	2
sp|Q14982|OPCM_HUMAN	sp|Q14982|OPCM_HUMAN	12	8	8	Opioid-binding protein/cell adhesion molecule OS=Homo sapiens OX=9606 GN=OPCML PE=1 SV=1	1	12	8	8	3	1	0	0	0	0	1	0	1	0	1	1	0	2	0	0	1	1	0	0	1	0	1	0	0	1	0	0	0	0	0	0	0	2	1	1	2	0	3	1
sp|Q14C87|T132D_HUMAN	sp|Q14C87|T132D_HUMAN	3	3	3	Transmembrane protein 132D OS=Homo sapiens OX=9606 GN=TMEM132D PE=1 SV=1	1	3	3	3	0	0	0	1	1	1	0	0	0	1	1	0	1	1	1	0	1	0	0	0	0	1	0	1	0	0	1	0	1	1	1	0	1	0	1	1	0	1	0	0
sp|Q14CZ8|HECAM_HUMAN	sp|Q14CZ8|HECAM_HUMAN	2	2	2	Hepatocyte cell adhesion molecule OS=Homo sapiens OX=9606 GN=HEPACAM PE=1 SV=1	1	2	2	2	1	1	2	2	2	2	2	1	0	2	2	1	2	2	1	1	2	1	1	2	1	2	1	1	1	2	2	1	2	2	2	1	2	1	2	2	1	2	1	0
sp|Q14DG7|T132B_HUMAN	sp|Q14DG7|T132B_HUMAN	1	1	1	Transmembrane protein 132B OS=Homo sapiens OX=9606 GN=TMEM132B PE=2 SV=2	1	1	1	1	1	0	0	1	0	0	1	0	1	0	1	1	0	1	0	0	1	0	0	0	0	0	0	0	1	1	1	1	0	0	0	0	0	1	0	0	0	1	0	0
sp|Q15031|SYLM_HUMAN	sp|Q15031|SYLM_HUMAN	1	1	1	Probable leucine--tRNA ligase, mitochondrial OS=Homo sapiens OX=9606 GN=LARS2 PE=1 SV=2	1	1	1	1	0	0	0	0	0	0	0	0	0	0	0	0	0	0	0	0	0	0	0	0	0	0	0	0	0	0	0	0	0	0	0	0	0	0	0	0	0	0	0	0
sp|Q15113|PCOC1_HUMAN	sp|Q15113|PCOC1_HUMAN	20	20	20	Procollagen C-endopeptidase enhancer 1 OS=Homo sapiens OX=9606 GN=PCOLCE PE=1 SV=2	1	20	20	20	1	2	0	1	2	1	2	2	1	2	0	1	0	3	0	0	0	4	0	0	0	1	1	1	1	2	0	0	3	0	1	0	1	0	1	1	3	1	2	0
sp|Q15223|NECT1_HUMAN	sp|Q15223|NECT1_HUMAN	5	5	5	Nectin-1 OS=Homo sapiens OX=9606 GN=NECTIN1 PE=1 SV=3	1	5	5	5	0	0	0	0	0	0	0	0	0	0	0	0	0	0	0	0	0	0	0	0	0	0	0	0	0	0	0	0	0	0	0	0	0	0	0	0	0	0	0	0
sp|Q15262|PTPRK_HUMAN	sp|Q15262|PTPRK_HUMAN	3	3	3	Receptor-type tyrosine-protein phosphatase kappa OS=Homo sapiens OX=9606 GN=PTPRK PE=1 SV=2	1	3	3	3	0	0	0	0	0	0	0	0	0	0	0	0	0	0	0	0	0	0	0	0	0	0	0	0	0	0	0	0	0	0	0	0	0	0	0	0	0	0	0	0
sp|Q15293|RCN1_HUMAN	sp|Q15293|RCN1_HUMAN	1	1	1	Reticulocalbin-1 OS=Homo sapiens OX=9606 GN=RCN1 PE=1 SV=1	1	1	1	1	1	1	1	1	1	1	1	1	1	1	1	1	1	1	1	1	1	1	1	1	1	1	1	1	1	1	1	1	1	1	1	1	1	1	1	1	1	1	1	1
sp|Q15375|EPHA7_HUMAN;sp|Q5JZY3|EPHAA_HUMAN	sp|Q15375|EPHA7_HUMAN	3;1	3;1	2;1	Ephrin type-A receptor 7 OS=Homo sapiens OX=9606 GN=EPHA7 PE=1 SV=3	2	3	3	2	1	1	0	1	0	0	1	0	1	1	1	1	1	1	1	1	0	1	1	1	0	1	0	1	0	1	1	1	1	0	1	0	1	0	1	1	1	1	0	0
sp|Q15404|RSU1_HUMAN	sp|Q15404|RSU1_HUMAN	1	1	1	Ras suppressor protein 1 OS=Homo sapiens OX=9606 GN=RSU1 PE=1 SV=3	1	1	1	1	0	0	0	0	0	0	0	0	0	0	1	0	1	1	1	0	0	0	0	1	1	1	1	0	0	1	0	1	1	1	1	0	1	0	1	1	0	0	1	0
sp|Q15582|BGH3_HUMAN	sp|Q15582|BGH3_HUMAN	16	16	16	Transforming growth factor-beta-induced protein ig-h3 OS=Homo sapiens OX=9606 GN=TGFBI PE=1 SV=1	1	16	16	16	0	1	0	0	1	0	0	1	1	0	0	0	0	0	0	0	0	0	0	0	1	0	1	0	0	0	0	0	0	1	1	0	0	0	0	1	2	0	0	0
sp|Q15782|CH3L2_HUMAN	sp|Q15782|CH3L2_HUMAN	1	1	1	Chitinase-3-like protein 2 OS=Homo sapiens OX=9606 GN=CHI3L2 PE=1 SV=1	1	1	1	1	0	0	0	0	0	0	0	0	0	0	0	0	0	0	0	0	0	0	0	0	0	0	0	0	0	0	0	0	0	0	0	0	0	0	0	0	0	0	0	0
sp|Q15818|NPTX1_HUMAN	sp|Q15818|NPTX1_HUMAN	14	14	14	Neuronal pentraxin-1 OS=Homo sapiens OX=9606 GN=NPTX1 PE=1 SV=2	1	14	14	14	0	1	1	2	2	0	1	0	2	0	0	0	0	1	0	0	1	0	1	0	0	0	0	0	2	0	1	0	0	0	0	0	0	0	0	1	1	1	0	1
sp|Q15828|CYTM_HUMAN	sp|Q15828|CYTM_HUMAN	2	2	2	Cystatin-M OS=Homo sapiens OX=9606 GN=CST6 PE=1 SV=1	1	2	2	2	0	0	0	0	0	0	0	0	0	0	0	0	0	0	0	0	0	0	0	0	0	0	0	0	0	0	0	0	0	0	0	0	0	0	0	0	0	0	0	0
sp|Q15904|VAS1_HUMAN	sp|Q15904|VAS1_HUMAN	8	8	8	V-type proton ATPase subunit S1 OS=Homo sapiens OX=9606 GN=ATP6AP1 PE=1 SV=2	1	8	8	8	0	0	0	0	0	0	0	0	0	1	0	0	0	0	0	0	0	0	0	0	0	0	0	1	0	0	0	0	0	0	0	0	0	0	0	0	0	0	0	0
sp|Q16270|IBP7_HUMAN	sp|Q16270|IBP7_HUMAN	14	14	14	Insulin-like growth factor-binding protein 7 OS=Homo sapiens OX=9606 GN=IGFBP7 PE=1 SV=1	1	14	14	14	2	3	1	1	1	2	2	1	2	1	0	1	1	1	2	2	1	3	2	1	4	2	1	5	2	4	0	1	3	1	2	2	1	4	1	2	6	4	1	3
sp|Q16568|CART_HUMAN	sp|Q16568|CART_HUMAN	2	2	2	Cocaine- and amphetamine-regulated transcript protein OS=Homo sapiens OX=9606 GN=CARTPT PE=1 SV=1	1	2	2	2	1	1	1	1	1	1	1	0	1	1	1	1	1	1	1	1	1	1	1	1	1	1	1	1	1	1	1	1	1	1	1	1	1	1	1	1	1	1	1	1
sp|Q16581|C3AR_HUMAN	sp|Q16581|C3AR_HUMAN	1	1	1	C3a anaphylatoxin chemotactic receptor OS=Homo sapiens OX=9606 GN=C3AR1 PE=1 SV=2	1	1	1	1	0	0	0	0	0	0	0	0	0	0	0	0	0	0	0	0	0	0	0	0	0	0	0	0	0	0	0	0	0	0	0	0	0	0	0	0	0	0	0	0
sp|Q16610|ECM1_HUMAN	sp|Q16610|ECM1_HUMAN	22	22	22	Extracellular matrix protein 1 OS=Homo sapiens OX=9606 GN=ECM1 PE=1 SV=2	1	22	22	22	2	3	0	0	2	1	1	1	0	0	1	1	3	2	1	1	1	1	0	1	1	0	3	1	1	0	1	1	1	1	1	0	0	3	0	3	5	2	0	1
sp|Q16620|NTRK2_HUMAN	sp|Q16620|NTRK2_HUMAN	2	2	2	BDNF/NT-3 growth factors receptor OS=Homo sapiens OX=9606 GN=NTRK2 PE=1 SV=1	1	2	2	2	0	0	0	0	0	0	0	0	0	0	0	1	0	0	0	0	0	0	1	1	0	1	0	1	0	1	0	0	1	0	0	0	0	0	1	1	0	1	1	0
sp|Q16653|MOG_HUMAN	sp|Q16653|MOG_HUMAN	3	3	3	Myelin-oligodendrocyte glycoprotein OS=Homo sapiens OX=9606 GN=MOG PE=1 SV=2	1	3	3	3	0	0	1	0	0	0	0	0	0	0	0	0	0	0	0	0	0	0	0	0	0	0	0	0	0	0	0	0	0	0	0	0	0	0	0	0	0	0	0	0
sp|Q16706|MA2A1_HUMAN	sp|Q16706|MA2A1_HUMAN	5	4	4	Alpha-mannosidase 2 OS=Homo sapiens OX=9606 GN=MAN2A1 PE=1 SV=2	1	5	4	4	0	0	0	0	0	0	0	0	0	0	0	0	0	0	0	0	0	0	0	0	0	0	0	0	0	0	0	0	0	0	0	0	0	0	0	0	0	0	0	0
sp|Q16769|QPCT_HUMAN	sp|Q16769|QPCT_HUMAN	7	7	7	Glutaminyl-peptide cyclotransferase OS=Homo sapiens OX=9606 GN=QPCT PE=1 SV=1	1	7	7	7	0	0	0	0	0	0	0	0	0	0	0	0	0	0	0	0	0	0	0	0	0	0	0	0	0	0	0	0	0	0	0	0	0	0	0	0	1	0	0	0
sp|Q16849|PTPRN_HUMAN	sp|Q16849|PTPRN_HUMAN	7	7	7	Receptor-type tyrosine-protein phosphatase-like N OS=Homo sapiens OX=9606 GN=PTPRN PE=1 SV=1	1	7	7	7	0	1	1	0	0	1	0	0	0	0	1	1	1	1	1	1	1	0	0	1	1	1	1	0	0	1	1	1	1	1	0	0	1	0	0	0	1	1	1	0
sp|Q24JP5|T132A_HUMAN	sp|Q24JP5|T132A_HUMAN	14	14	14	Transmembrane protein 132A OS=Homo sapiens OX=9606 GN=TMEM132A PE=1 SV=1	1	14	14	14	2	1	2	3	2	2	1	2	2	3	2	2	2	2	2	2	1	1	3	2	1	2	1	2	1	1	1	1	2	2	2	1	1	1	2	1	3	2	2	1
sp|Q2YD98|UVSSA_HUMAN	sp|Q2YD98|UVSSA_HUMAN	1	1	1	UV-stimulated scaffold protein A OS=Homo sapiens OX=9606 GN=UVSSA PE=1 SV=2	1	1	1	1	0	0	0	0	0	0	0	0	0	0	0	0	0	0	0	0	0	0	0	0	0	0	0	0	0	0	0	0	0	0	0	0	0	0	0	0	0	0	0	0
sp|Q53EL9|SEZ6_HUMAN	sp|Q53EL9|SEZ6_HUMAN	15	15	15	Seizure protein 6 homolog OS=Homo sapiens OX=9606 GN=SEZ6 PE=1 SV=2	1	15	15	15	0	0	0	1	0	0	0	0	1	1	0	0	0	0	0	0	0	0	0	0	0	0	0	0	1	0	0	0	0	0	0	0	0	0	0	0	0	0	0	0
sp|Q58A45|PAN3_HUMAN	sp|Q58A45|PAN3_HUMAN	1	1	1	PAN2-PAN3 deadenylation complex subunit PAN3 OS=Homo sapiens OX=9606 GN=PAN3 PE=1 SV=3	1	1	1	1	0	1	1	1	1	1	1	0	1	1	1	1	1	1	1	1	1	1	0	1	1	1	1	1	0	1	1	1	0	1	1	1	1	1	1	1	1	1	1	1
sp|Q5BLP8|CD048_HUMAN	sp|Q5BLP8|CD048_HUMAN	3	3	3	Neuropeptide-like protein C4orf48 OS=Homo sapiens OX=9606 GN=C4orf48 PE=1 SV=3	1	3	3	3	0	0	0	0	0	0	0	0	0	0	0	0	0	0	0	0	0	0	0	0	0	0	0	0	0	0	0	0	0	0	0	0	0	0	0	0	0	0	0	0
sp|Q5FWE3|PRRT3_HUMAN	sp|Q5FWE3|PRRT3_HUMAN	3	3	3	Proline-rich transmembrane protein 3 OS=Homo sapiens OX=9606 GN=PRRT3 PE=1 SV=3	1	3	3	3	0	0	0	0	0	0	0	0	0	0	0	0	0	0	0	0	0	0	0	0	0	0	0	0	0	0	0	0	0	0	0	0	0	0	0	0	0	0	0	0
sp|Q5JRA6|TGO1_HUMAN	sp|Q5JRA6|TGO1_HUMAN	3	3	3	Transport and Golgi organization protein 1 homolog OS=Homo sapiens OX=9606 GN=MIA3 PE=1 SV=1	1	3	3	3	1	1	0	0	0	1	0	0	1	1	1	0	1	1	0	1	0	0	1	1	1	1	0	1	2	0	1	3	0	0	0	0	2	0	1	1	1	1	0	2
sp|Q5JSJ4|INT6L_HUMAN	sp|Q5JSJ4|INT6L_HUMAN	1	1	1	Integrator complex subunit 6-like OS=Homo sapiens OX=9606 GN=INTS6L PE=1 SV=1	1	1	1	1	1	0	0	0	0	0	0	0	0	0	0	0	0	0	0	0	0	0	0	0	0	0	0	0	0	0	0	0	0	0	0	0	0	1	0	0	0	0	0	0
sp|Q5JTC6|AMER1_HUMAN	sp|Q5JTC6|AMER1_HUMAN	1	1	1	APC membrane recruitment protein 1 OS=Homo sapiens OX=9606 GN=AMER1 PE=1 SV=2	1	1	1	1	0	0	0	0	0	0	0	0	0	0	1	0	0	0	0	0	0	0	0	0	0	0	0	0	0	0	0	0	0	0	0	0	0	0	0	0	0	0	0	0
sp|Q5KU26|COL12_HUMAN	sp|Q5KU26|COL12_HUMAN	4	4	4	Collectin-12 OS=Homo sapiens OX=9606 GN=COLEC12 PE=1 SV=3	1	4	4	4	0	0	0	0	0	0	0	0	0	1	0	0	0	0	0	0	0	0	0	0	0	0	0	0	1	0	0	1	0	0	0	0	0	1	0	0	0	1	0	1
sp|Q5T749|KPRP_HUMAN	sp|Q5T749|KPRP_HUMAN	3	3	3	Keratinocyte proline-rich protein OS=Homo sapiens OX=9606 GN=KPRP PE=1 SV=1	1	3	3	3	0	1	0	0	1	1	2	2	3	0	0	1	0	2	0	0	1	0	1	1	0	1	1	0	0	0	1	0	0	1	1	0	1	3	0	2	1	0	1	2
sp|Q5TA82|LCE2D_HUMAN	sp|Q5TA82|LCE2D_HUMAN	1	1	1	Late cornified envelope protein 2D OS=Homo sapiens OX=9606 GN=LCE2D PE=1 SV=1	1	1	1	1	0	0	0	0	0	0	0	0	0	0	0	0	0	0	0	0	0	0	0	0	0	0	0	0	0	0	0	0	0	0	0	0	0	0	0	0	0	0	0	0
sp|Q5TCX8|M3K21_HUMAN	sp|Q5TCX8|M3K21_HUMAN	1	1	1	Mitogen-activated protein kinase kinase kinase 21 OS=Homo sapiens OX=9606 GN=MAP3K21 PE=1 SV=3	1	1	1	1	0	0	1	0	0	1	0	0	1	0	0	1	0	1	1	1	0	0	0	0	1	1	1	1	0	1	0	0	1	1	0	0	0	1	1	1	1	1	1	0
sp|Q5VU97|CAHD1_HUMAN	sp|Q5VU97|CAHD1_HUMAN	3	3	3	VWFA and cache domain-containing protein 1 OS=Homo sapiens OX=9606 GN=CACHD1 PE=2 SV=2	1	3	3	3	0	0	0	0	0	0	0	0	0	0	0	0	0	0	0	0	0	0	0	0	0	0	0	0	0	0	0	0	0	0	0	0	0	0	0	0	0	0	0	0
sp|Q5VUB5|F1711_HUMAN	sp|Q5VUB5|F1711_HUMAN	2	2	2	Protein FAM171A1 OS=Homo sapiens OX=9606 GN=FAM171A1 PE=1 SV=1	1	2	2	2	1	1	1	1	1	0	0	0	1	1	1	2	0	2	1	1	2	2	1	1	2	1	1	0	1	1	2	2	1	1	2	1	1	1	1	1	1	2	2	1
sp|Q5VV43|K0319_HUMAN	sp|Q5VV43|K0319_HUMAN	2	2	2	Dyslexia-associated protein KIAA0319 OS=Homo sapiens OX=9606 GN=KIAA0319 PE=1 SV=1	1	2	2	2	0	0	0	1	0	0	0	0	0	0	0	1	1	0	0	0	1	0	1	0	0	1	1	0	1	0	1	1	0	0	0	1	0	0	0	1	0	0	0	1
sp|Q68BL7|OLM2A_HUMAN	sp|Q68BL7|OLM2A_HUMAN	1	1	1	Olfactomedin-like protein 2A OS=Homo sapiens OX=9606 GN=OLFML2A PE=2 SV=1	1	1	1	1	0	0	1	1	1	1	1	0	1	1	1	0	1	1	1	0	1	0	0	1	0	1	0	1	0	1	1	0	1	1	1	0	1	0	1	1	1	1	0	0
sp|Q6EMK4|VASN_HUMAN	sp|Q6EMK4|VASN_HUMAN	6	6	6	Vasorin OS=Homo sapiens OX=9606 GN=VASN PE=1 SV=1	1	6	6	6	0	0	0	0	0	0	0	0	0	0	0	0	0	0	0	0	0	0	0	0	0	0	0	0	0	0	0	0	0	0	0	0	0	0	0	0	0	0	0	0
sp|Q6FHJ7|SFRP4_HUMAN	sp|Q6FHJ7|SFRP4_HUMAN	2	2	2	Secreted frizzled-related protein 4 OS=Homo sapiens OX=9606 GN=SFRP4 PE=1 SV=2	1	2	2	2	0	0	0	0	0	0	0	0	0	0	0	0	0	0	0	0	0	0	0	0	0	0	0	0	0	0	0	0	0	0	0	0	0	0	0	0	0	0	0	0
sp|Q6IAA8|LTOR1_HUMAN	sp|Q6IAA8|LTOR1_HUMAN	1	1	1	Ragulator complex protein LAMTOR1 OS=Homo sapiens OX=9606 GN=LAMTOR1 PE=1 SV=2	1	1	1	1	0	1	0	1	0	1	1	0	1	1	0	1	1	1	1	1	1	1	1	0	1	1	1	1	0	1	1	1	1	0	1	0	1	1	1	1	1	1	1	0
sp|Q6MZW2|FSTL4_HUMAN	sp|Q6MZW2|FSTL4_HUMAN	19	19	17	Follistatin-related protein 4 OS=Homo sapiens OX=9606 GN=FSTL4 PE=2 SV=3	1	19	19	17	0	0	0	0	0	0	0	0	0	0	0	0	0	0	0	0	0	1	1	0	1	0	0	1	0	1	0	0	0	0	0	0	0	0	0	0	0	0	0	0
sp|Q6NW40|RGMB_HUMAN	sp|Q6NW40|RGMB_HUMAN	7	7	7	Repulsive guidance molecule B OS=Homo sapiens OX=9606 GN=RGMB PE=1 SV=3	1	7	7	7	0	0	0	0	0	0	0	0	0	0	0	0	0	0	0	0	0	0	0	0	0	0	0	0	0	0	0	0	0	0	0	0	0	0	0	0	0	0	0	0
sp|Q6P387|CP046_HUMAN	sp|Q6P387|CP046_HUMAN	1	1	1	Uncharacterized protein C16orf46 OS=Homo sapiens OX=9606 GN=C16orf46 PE=2 SV=2	1	1	1	1	0	1	0	0	0	0	0	0	0	0	0	0	0	0	0	0	0	1	0	0	0	0	0	0	0	0	0	1	0	0	0	0	1	1	0	0	0	0	1	0
sp|Q6P4E1|GOLM2_HUMAN	sp|Q6P4E1|GOLM2_HUMAN	3	3	3	Protein GOLM2 OS=Homo sapiens OX=9606 GN=GOLM2 PE=1 SV=2	1	3	3	3	2	2	0	2	1	3	1	1	2	1	1	2	2	2	1	2	2	2	2	2	1	2	2	3	2	3	2	2	2	1	3	2	3	2	1	2	2	3	2	2
sp|Q6PL18|ATAD2_HUMAN	sp|Q6PL18|ATAD2_HUMAN	1	1	1	ATPase family AAA domain-containing protein 2 OS=Homo sapiens OX=9606 GN=ATAD2 PE=1 SV=1	1	1	1	1	0	0	0	0	0	0	0	0	0	0	0	0	0	0	0	0	0	0	0	0	0	0	0	0	0	0	0	0	0	0	0	0	0	0	0	0	0	0	0	0
sp|Q6UW01|CBLN3_HUMAN	sp|Q6UW01|CBLN3_HUMAN	3	3	3	Cerebellin-3 OS=Homo sapiens OX=9606 GN=CBLN3 PE=1 SV=1	1	3	3	3	0	0	0	0	0	0	0	0	0	0	0	0	0	0	0	0	0	1	0	0	0	0	0	0	0	0	0	0	0	0	0	0	0	0	0	0	0	0	0	0
sp|Q6UWH4|GAK1B_HUMAN	sp|Q6UWH4|GAK1B_HUMAN	3	3	3	Golgi-associated kinase 1B OS=Homo sapiens OX=9606 GN=GASK1B PE=2 SV=1	1	3	3	3	1	1	0	1	1	1	1	1	1	1	1	1	0	1	1	1	1	1	1	1	1	1	1	1	1	1	1	1	1	1	1	1	1	1	1	1	1	1	1	1
sp|Q6UX71|PXDC2_HUMAN	sp|Q6UX71|PXDC2_HUMAN	9	9	9	Plexin domain-containing protein 2 OS=Homo sapiens OX=9606 GN=PLXDC2 PE=1 SV=1	1	9	9	9	1	3	0	0	0	0	0	0	0	0	0	0	0	0	0	0	0	2	0	0	0	0	0	0	0	0	0	0	0	0	0	1	0	1	0	0	1	0	1	0
sp|Q6UX73|CP089_HUMAN	sp|Q6UX73|CP089_HUMAN	10	10	10	UPF0764 protein C16orf89 OS=Homo sapiens OX=9606 GN=C16orf89 PE=1 SV=2	1	10	10	10	0	0	0	0	0	0	0	0	0	0	0	0	0	1	0	0	1	0	1	1	1	0	1	1	0	1	1	1	0	1	1	0	1	0	1	1	0	1	0	0
sp|Q6UXB8|PI16_HUMAN	sp|Q6UXB8|PI16_HUMAN	8	8	8	Peptidase inhibitor 16 OS=Homo sapiens OX=9606 GN=PI16 PE=1 SV=1	1	8	8	8	1	1	0	1	0	0	0	2	0	0	1	0	1	0	0	0	0	0	0	0	0	0	0	0	0	0	0	1	0	0	0	0	0	0	0	1	0	0	0	0
sp|Q6UXD5|SE6L2_HUMAN	sp|Q6UXD5|SE6L2_HUMAN	11	11	11	Seizure 6-like protein 2 OS=Homo sapiens OX=9606 GN=SEZ6L2 PE=1 SV=2	1	11	11	11	0	1	0	0	0	0	0	0	0	0	0	0	0	0	0	0	0	0	1	0	0	0	0	0	0	0	0	0	0	0	0	0	0	0	0	0	0	0	0	0
sp|Q6UXK2|ISLR2_HUMAN	sp|Q6UXK2|ISLR2_HUMAN	2	2	2	Immunoglobulin superfamily containing leucine-rich repeat protein 2 OS=Homo sapiens OX=9606 GN=ISLR2 PE=1 SV=1	1	2	2	2	0	0	0	0	0	0	0	0	0	0	0	0	0	0	0	0	0	0	0	0	0	0	0	0	0	0	0	0	0	0	0	0	0	0	0	0	0	0	0	0
sp|Q6WN34|CRDL2_HUMAN	sp|Q6WN34|CRDL2_HUMAN	1	1	1	Chordin-like protein 2 OS=Homo sapiens OX=9606 GN=CHRDL2 PE=1 SV=1	1	1	1	1	1	0	0	0	0	1	0	0	1	0	0	1	1	1	0	1	0	0	1	0	1	0	0	1	0	1	0	1	1	0	1	0	1	0	1	1	0	0	1	1
sp|Q6YHK3|CD109_HUMAN	sp|Q6YHK3|CD109_HUMAN	4	4	4	CD109 antigen OS=Homo sapiens OX=9606 GN=CD109 PE=1 SV=2	1	4	4	4	0	0	0	0	0	0	0	0	0	0	0	0	0	0	0	0	0	0	0	0	0	0	0	0	0	0	0	0	0	0	0	0	0	0	0	0	0	0	0	0
sp|Q6ZMI3|GLDN_HUMAN	sp|Q6ZMI3|GLDN_HUMAN	5	5	5	Gliomedin OS=Homo sapiens OX=9606 GN=GLDN PE=1 SV=1	1	5	5	5	0	0	0	0	0	0	0	0	0	0	0	0	0	0	0	0	0	0	0	0	0	0	0	0	0	0	0	0	0	0	0	0	0	0	0	0	0	0	0	0
sp|Q6ZRI8|RHG36_HUMAN	sp|Q6ZRI8|RHG36_HUMAN	2	2	2	Rho GTPase-activating protein 36 OS=Homo sapiens OX=9606 GN=ARHGAP36 PE=2 SV=1	1	2	2	2	1	0	0	1	1	2	1	1	1	1	1	2	0	0	1	1	1	1	0	1	1	1	1	1	1	0	2	1	1	0	1	0	2	0	1	1	0	0	0	1
sp|Q6ZRP7|QSOX2_HUMAN	sp|Q6ZRP7|QSOX2_HUMAN	4	4	4	Sulfhydryl oxidase 2 OS=Homo sapiens OX=9606 GN=QSOX2 PE=1 SV=3	1	4	4	4	1	1	1	0	1	0	1	0	0	1	1	1	1	1	0	1	0	0	1	1	1	1	0	1	0	1	1	1	1	1	1	1	1	1	1	1	0	1	1	1
sp|Q6ZSJ9|SHSA6_HUMAN	sp|Q6ZSJ9|SHSA6_HUMAN	1	1	1	Protein shisa-6 OS=Homo sapiens OX=9606 GN=SHISA6 PE=1 SV=2	1	1	1	1	0	0	0	0	0	0	0	0	0	0	0	0	0	0	0	0	0	0	0	0	0	0	0	0	0	0	0	0	0	0	0	0	0	0	0	0	0	0	1	0
sp|Q6ZVL6|K154L_HUMAN	sp|Q6ZVL6|K154L_HUMAN	1	1	1	UPF0606 protein KIAA1549L OS=Homo sapiens OX=9606 GN=KIAA1549L PE=2 SV=2	1	1	1	1	1	0	0	1	1	1	1	1	1	1	1	1	1	1	1	1	1	0	1	1	1	1	1	0	1	0	1	1	1	1	1	0	1	1	0	1	1	1	0	1
sp|Q6ZVM7|TM1L2_HUMAN	sp|Q6ZVM7|TM1L2_HUMAN	1	1	1	TOM1-like protein 2 OS=Homo sapiens OX=9606 GN=TOM1L2 PE=1 SV=1	1	1	1	1	1	0	0	1	0	0	1	0	1	1	0	1	1	0	1	1	1	0	1	1	0	0	0	1	0	1	1	0	1	1	1	0	1	1	1	1	0	1	1	1
sp|Q75V66|ANO5_HUMAN	sp|Q75V66|ANO5_HUMAN	1	1	1	Anoctamin-5 OS=Homo sapiens OX=9606 GN=ANO5 PE=2 SV=1	1	1	1	1	0	0	1	0	0	0	0	0	0	0	0	0	0	0	0	0	0	0	0	0	0	0	0	0	0	0	0	0	0	0	0	1	0	0	0	0	0	0	0	0
sp|Q7L591|DOK3_HUMAN	sp|Q7L591|DOK3_HUMAN	1	1	1	Docking protein 3 OS=Homo sapiens OX=9606 GN=DOK3 PE=1 SV=2	1	1	1	1	0	0	0	0	0	0	0	0	0	0	0	0	0	0	0	0	0	0	0	0	0	0	0	0	0	0	0	0	0	0	0	0	0	0	0	0	0	0	1	0
sp|Q7LFX5|CHSTF_HUMAN	sp|Q7LFX5|CHSTF_HUMAN	2	2	2	Carbohydrate sulfotransferase 15 OS=Homo sapiens OX=9606 GN=CHST15 PE=1 SV=1	1	2	2	2	0	0	0	0	0	0	0	0	0	0	0	0	0	0	0	0	0	0	0	0	0	0	0	0	0	0	0	0	0	0	0	0	0	0	0	0	0	0	0	0
sp|Q7Z3B1|NEGR1_HUMAN	sp|Q7Z3B1|NEGR1_HUMAN	10	10	10	Neuronal growth regulator 1 OS=Homo sapiens OX=9606 GN=NEGR1 PE=1 SV=3	1	10	10	10	0	1	1	1	1	0	0	0	1	0	1	1	1	0	1	1	0	1	1	1	0	0	1	1	1	0	1	1	1	1	0	0	2	1	0	1	1	1	0	1
sp|Q7Z4S6|KI21A_HUMAN	sp|Q7Z4S6|KI21A_HUMAN	1	1	1	Kinesin-like protein KIF21A OS=Homo sapiens OX=9606 GN=KIF21A PE=1 SV=2	1	1	1	1	0	0	0	0	0	0	0	0	0	0	0	0	0	0	0	0	0	0	0	0	0	0	0	0	0	0	0	0	0	0	0	0	0	0	0	0	0	0	0	0
sp|Q7Z6L0|PRRT2_HUMAN	sp|Q7Z6L0|PRRT2_HUMAN	4	4	4	Proline-rich transmembrane protein 2 OS=Homo sapiens OX=9606 GN=PRRT2 PE=1 SV=1	1	4	4	4	3	2	2	2	2	1	3	3	0	3	2	3	2	2	2	2	1	2	3	3	2	3	1	3	3	3	3	2	2	2	2	2	2	3	2	2	3	1	2	2
sp|Q7Z7M0|MEGF8_HUMAN	sp|Q7Z7M0|MEGF8_HUMAN	30	30	30	Multiple epidermal growth factor-like domains protein 8 OS=Homo sapiens OX=9606 GN=MEGF8 PE=1 SV=2	1	30	30	30	0	0	0	0	0	0	0	0	0	0	0	0	0	0	0	0	0	0	0	0	0	0	0	1	0	0	0	0	0	0	0	0	0	1	0	0	1	0	0	0
sp|Q86SF2|GALT7_HUMAN	sp|Q86SF2|GALT7_HUMAN	7	7	7	N-acetylgalactosaminyltransferase 7 OS=Homo sapiens OX=9606 GN=GALNT7 PE=1 SV=1	1	7	7	7	0	0	0	0	0	0	0	0	0	0	0	0	0	0	0	0	0	0	0	0	1	0	0	1	0	1	0	0	1	0	0	0	0	0	0	0	0	0	0	0
sp|Q86UD1|OAF_HUMAN	sp|Q86UD1|OAF_HUMAN	4	4	4	Out at first protein homolog OS=Homo sapiens OX=9606 GN=OAF PE=2 SV=1	1	4	4	4	0	0	0	0	0	0	0	0	0	0	0	0	0	0	0	0	0	0	0	0	0	0	0	0	0	0	0	0	0	0	0	0	0	0	0	0	0	0	0	0
sp|Q86UN3|R4RL2_HUMAN	sp|Q86UN3|R4RL2_HUMAN	6	6	6	Reticulon-4 receptor-like 2 OS=Homo sapiens OX=9606 GN=RTN4RL2 PE=1 SV=1	1	6	6	6	0	0	0	0	1	1	0	0	0	1	0	0	0	0	0	0	0	0	0	0	0	0	0	0	0	0	0	0	0	0	0	0	0	0	0	0	1	0	0	1
sp|Q86UX2|ITIH5_HUMAN	sp|Q86UX2|ITIH5_HUMAN	14	14	14	Inter-alpha-trypsin inhibitor heavy chain H5 OS=Homo sapiens OX=9606 GN=ITIH5 PE=2 SV=2	1	14	14	14	0	0	0	0	0	0	0	0	0	0	0	0	0	0	0	0	0	0	0	0	0	0	0	0	0	0	0	0	0	0	0	0	0	0	0	0	0	0	0	0
sp|Q86VB7|C163A_HUMAN	sp|Q86VB7|C163A_HUMAN	13	13	13	Scavenger receptor cysteine-rich type 1 protein M130 OS=Homo sapiens OX=9606 GN=CD163 PE=1 SV=2	1	13	13	13	0	0	1	0	0	0	0	1	1	1	0	0	0	0	0	0	0	0	1	0	0	0	0	0	1	0	0	0	0	0	0	0	0	0	0	0	1	0	0	0
sp|Q8IUK5|PLDX1_HUMAN	sp|Q8IUK5|PLDX1_HUMAN	5	5	5	Plexin domain-containing protein 1 OS=Homo sapiens OX=9606 GN=PLXDC1 PE=1 SV=2	1	5	5	5	0	0	0	0	0	0	0	0	0	0	0	0	0	0	0	0	0	0	0	0	0	0	0	0	0	0	0	0	0	0	0	0	0	0	0	0	0	0	0	0
sp|Q8IUX7|AEBP1_HUMAN	sp|Q8IUX7|AEBP1_HUMAN	6	6	6	Adipocyte enhancer-binding protein 1 OS=Homo sapiens OX=9606 GN=AEBP1 PE=1 SV=1	1	6	6	6	0	0	0	0	0	0	0	0	0	0	0	0	0	0	0	0	0	0	0	0	0	0	0	0	0	0	0	0	0	0	0	0	0	0	0	0	0	0	0	0
sp|Q8IV08|PLD3_HUMAN	sp|Q8IV08|PLD3_HUMAN	4	4	4	5-3 exonuclease PLD3 OS=Homo sapiens OX=9606 GN=PLD3 PE=1 SV=1	1	4	4	4	0	0	0	0	0	0	0	0	0	0	0	0	0	0	0	0	0	0	0	0	0	0	0	0	0	0	0	0	0	0	0	0	0	0	0	0	0	0	0	0
sp|Q8IVA1|PCP2_HUMAN	sp|Q8IVA1|PCP2_HUMAN	1	1	1	Purkinje cell protein 2 homolog OS=Homo sapiens OX=9606 GN=PCP2 PE=1 SV=2	1	1	1	1	0	0	0	0	0	0	0	0	0	0	1	0	1	0	1	0	0	0	0	0	0	1	1	0	0	0	1	0	0	0	0	0	0	0	1	0	0	1	1	0
sp|Q8IVU3|HERC6_HUMAN	sp|Q8IVU3|HERC6_HUMAN	1	1	1	Probable E3 ubiquitin-protein ligase HERC6 OS=Homo sapiens OX=9606 GN=HERC6 PE=1 SV=2	1	1	1	1	0	0	0	0	0	0	0	0	0	0	0	0	0	0	0	0	0	0	0	0	0	0	0	0	0	0	0	0	0	0	0	0	0	0	0	0	0	0	0	0
sp|Q8IW52|SLIK4_HUMAN	sp|Q8IW52|SLIK4_HUMAN	3	3	3	SLIT and NTRK-like protein 4 OS=Homo sapiens OX=9606 GN=SLITRK4 PE=1 SV=1	1	3	3	3	0	0	0	0	0	0	0	0	0	0	0	0	0	0	0	0	0	0	0	0	0	0	0	0	0	0	0	0	0	0	0	0	0	0	0	0	0	0	0	0
sp|Q8IWU5|SULF2_HUMAN	sp|Q8IWU5|SULF2_HUMAN	1	1	1	Extracellular sulfatase Sulf-2 OS=Homo sapiens OX=9606 GN=SULF2 PE=1 SV=1	1	1	1	1	0	0	0	0	0	0	0	0	0	0	0	0	0	0	0	0	0	0	0	0	0	0	0	0	0	0	0	0	0	0	0	0	0	0	0	0	0	0	0	0
sp|Q8IWV2|CNTN4_HUMAN	sp|Q8IWV2|CNTN4_HUMAN	6	6	6	Contactin-4 OS=Homo sapiens OX=9606 GN=CNTN4 PE=1 SV=1	1	6	6	6	0	0	0	0	0	0	0	0	0	0	0	0	0	0	0	0	0	0	0	0	0	0	0	0	0	0	0	0	0	0	0	0	0	0	0	0	0	0	0	0
sp|Q8IXJ6|SIR2_HUMAN	sp|Q8IXJ6|SIR2_HUMAN	1	1	1	NAD-dependent protein deacetylase sirtuin-2 OS=Homo sapiens OX=9606 GN=SIRT2 PE=1 SV=2	1	1	1	1	0	1	1	0	0	0	1	0	0	0	0	1	0	1	0	1	0	1	1	0	0	1	0	1	1	1	1	1	1	0	0	0	1	1	1	0	1	1	0	0
sp|Q8IY81|SPB1_HUMAN	sp|Q8IY81|SPB1_HUMAN	1	1	1	pre-rRNA 2-O-ribose RNA methyltransferase FTSJ3 OS=Homo sapiens OX=9606 GN=FTSJ3 PE=1 SV=2	1	1	1	1	0	0	0	0	0	0	0	0	0	0	0	0	0	0	0	0	0	0	1	0	0	0	0	0	0	0	0	0	0	0	0	0	0	0	0	0	0	0	0	0
sp|Q8N126|CADM3_HUMAN	sp|Q8N126|CADM3_HUMAN	10	10	10	Cell adhesion molecule 3 OS=Homo sapiens OX=9606 GN=CADM3 PE=1 SV=1	1	10	10	10	1	2	1	1	0	1	1	1	1	1	0	0	0	1	0	0	0	1	2	0	1	1	0	1	1	1	0	0	0	0	0	1	0	0	0	0	4	1	0	1
sp|Q8N2Q7|NLGN1_HUMAN	sp|Q8N2Q7|NLGN1_HUMAN	3	3	1	Neuroligin-1 OS=Homo sapiens OX=9606 GN=NLGN1 PE=1 SV=3	1	3	3	1	0	0	0	0	0	0	0	0	0	0	0	0	0	0	0	0	0	0	0	0	0	0	0	0	0	0	0	0	0	0	0	0	0	0	0	0	0	0	0	0
sp|Q8N2S1|LTBP4_HUMAN	sp|Q8N2S1|LTBP4_HUMAN	15	15	15	Latent-transforming growth factor beta-binding protein 4 OS=Homo sapiens OX=9606 GN=LTBP4 PE=1 SV=2	1	15	15	15	0	0	1	0	0	0	0	0	1	1	0	0	1	0	0	0	0	0	0	0	0	0	0	0	0	0	0	0	0	0	0	0	0	0	0	0	1	0	0	0
sp|Q8N3J6|CADM2_HUMAN	sp|Q8N3J6|CADM2_HUMAN	5	5	5	Cell adhesion molecule 2 OS=Homo sapiens OX=9606 GN=CADM2 PE=2 SV=1	1	5	5	5	0	0	0	0	0	0	0	0	0	0	0	0	0	0	0	0	0	0	0	0	0	0	0	0	0	0	0	0	0	0	0	0	0	0	0	0	0	0	0	0
sp|Q8N3T6|T132C_HUMAN	sp|Q8N3T6|T132C_HUMAN	2	2	2	Transmembrane protein 132C OS=Homo sapiens OX=9606 GN=TMEM132C PE=2 SV=3	1	2	2	2	0	0	0	0	0	0	0	0	0	0	0	0	0	0	0	0	0	0	0	0	0	0	0	0	0	0	0	0	0	0	0	0	0	0	0	0	0	0	0	0
sp|Q8N475|FSTL5_HUMAN	sp|Q8N475|FSTL5_HUMAN	6	4	4	Follistatin-related protein 5 OS=Homo sapiens OX=9606 GN=FSTL5 PE=2 SV=2	1	6	4	4	0	0	0	0	0	0	0	0	0	0	0	0	0	0	0	0	0	0	0	0	0	0	0	0	0	0	0	0	0	0	0	0	0	0	0	0	0	0	0	0
sp|Q8N7X1|RMXL3_HUMAN	sp|Q8N7X1|RMXL3_HUMAN	1	1	1	RNA-binding motif protein, X-linked-like-3 OS=Homo sapiens OX=9606 GN=RBMXL3 PE=2 SV=2	1	1	1	1	0	1	1	1	1	1	1	0	1	1	1	1	1	1	1	1	1	1	0	1	1	1	1	1	0	1	1	1	1	1	1	0	1	0	1	1	1	1	1	0
sp|Q8N8Z8|ZN441_HUMAN	sp|Q8N8Z8|ZN441_HUMAN	1	1	1	Zinc finger protein 441 OS=Homo sapiens OX=9606 GN=ZNF441 PE=1 SV=2	1	1	1	1	1	1	1	1	1	1	1	1	1	1	0	1	1	1	1	0	0	1	0	0	0	1	1	1	1	1	1	1	1	1	0	0	1	0	1	1	1	1	0	0
sp|Q8NBI6|XXLT1_HUMAN	sp|Q8NBI6|XXLT1_HUMAN	3	3	3	Xyloside xylosyltransferase 1 OS=Homo sapiens OX=9606 GN=XXYLT1 PE=1 SV=1	1	3	3	3	0	0	0	0	0	0	0	0	0	0	0	0	0	0	0	0	0	0	0	0	0	0	0	0	0	0	0	0	0	0	0	0	0	0	0	0	0	0	0	0
sp|Q8NBJ4|GOLM1_HUMAN	sp|Q8NBJ4|GOLM1_HUMAN	14	14	14	Golgi membrane protein 1 OS=Homo sapiens OX=9606 GN=GOLM1 PE=1 SV=1	1	14	14	14	1	2	2	2	3	2	4	1	2	3	3	3	2	1	1	4	2	2	3	4	3	4	3	4	2	4	3	4	3	1	3	2	2	0	3	2	3	3	2	3
sp|Q8NBP7|PCSK9_HUMAN	sp|Q8NBP7|PCSK9_HUMAN	2	2	2	Proprotein convertase subtilisin/kexin type 9 OS=Homo sapiens OX=9606 GN=PCSK9 PE=1 SV=3	1	2	2	2	2	2	1	1	1	1	2	2	1	1	1	2	1	1	1	2	1	1	2	1	2	2	1	1	2	2	1	2	2	2	1	1	2	1	1	2	2	1	2	2
sp|Q8NCW5|NNRE_HUMAN	sp|Q8NCW5|NNRE_HUMAN	2	2	2	NAD(P)H-hydrate epimerase OS=Homo sapiens OX=9606 GN=NAXE PE=1 SV=2	1	2	2	2	0	0	0	0	0	0	0	0	0	0	0	0	0	0	0	0	0	0	0	0	0	0	0	0	0	0	0	0	0	0	0	0	0	0	0	0	0	0	0	0
sp|Q8NFT8|DNER_HUMAN	sp|Q8NFT8|DNER_HUMAN	3	3	3	Delta and Notch-like epidermal growth factor-related receptor OS=Homo sapiens OX=9606 GN=DNER PE=1 SV=1	1	3	3	3	0	0	0	0	0	0	0	0	0	0	0	0	0	0	0	0	0	0	0	0	0	0	0	0	0	0	0	0	0	0	0	0	0	0	0	0	0	0	0	0
sp|Q8NFZ8|CADM4_HUMAN	sp|Q8NFZ8|CADM4_HUMAN	9	9	9	Cell adhesion molecule 4 OS=Homo sapiens OX=9606 GN=CADM4 PE=1 SV=1	1	9	9	9	0	0	0	0	0	0	0	0	0	0	0	0	0	0	0	0	0	0	0	0	0	0	0	0	0	0	0	0	0	0	0	0	0	0	0	0	1	0	0	0
sp|Q8NG11|TSN14_HUMAN	sp|Q8NG11|TSN14_HUMAN	1	1	1	Tetraspanin-14 OS=Homo sapiens OX=9606 GN=TSPAN14 PE=1 SV=1	1	1	1	1	0	0	0	0	0	0	0	0	0	0	0	0	0	0	0	0	0	0	0	0	0	0	0	0	0	0	0	0	0	0	1	0	0	0	0	0	0	0	0	0
sp|Q8NGZ5|OR2G2_HUMAN	sp|Q8NGZ5|OR2G2_HUMAN	1	1	1	Olfactory receptor 2G2 OS=Homo sapiens OX=9606 GN=OR2G2 PE=3 SV=1	1	1	1	1	0	0	0	0	0	0	0	0	0	0	0	0	0	0	0	0	0	0	0	0	0	0	0	0	0	0	0	0	0	0	0	0	0	0	0	0	0	1	0	0
sp|Q8TAG5|VTM2A_HUMAN	sp|Q8TAG5|VTM2A_HUMAN	4	4	4	V-set and transmembrane domain-containing protein 2A OS=Homo sapiens OX=9606 GN=VSTM2A PE=1 SV=3	1	4	4	4	0	1	0	0	0	0	1	0	0	1	0	0	0	0	0	0	0	0	1	0	0	0	0	1	0	1	0	0	0	0	0	0	0	0	1	0	1	0	1	0
sp|Q8TCZ2|C99L2_HUMAN	sp|Q8TCZ2|C99L2_HUMAN	3	3	3	CD99 antigen-like protein 2 OS=Homo sapiens OX=9606 GN=CD99L2 PE=1 SV=1	1	3	3	3	0	0	0	0	0	0	0	0	0	0	0	0	0	1	0	0	0	0	0	0	0	0	0	0	0	0	0	0	0	0	0	0	0	0	1	0	1	0	1	0
sp|Q8TDQ0|HAVR2_HUMAN	sp|Q8TDQ0|HAVR2_HUMAN	2	2	2	Hepatitis A virus cellular receptor 2 OS=Homo sapiens OX=9606 GN=HAVCR2 PE=1 SV=3	1	2	2	2	0	0	0	0	0	0	0	0	0	0	0	0	0	0	0	0	0	0	0	0	0	0	0	0	0	0	0	0	0	0	0	0	0	0	0	0	0	0	0	0
sp|Q8TER0|SNED1_HUMAN	sp|Q8TER0|SNED1_HUMAN	3	3	3	Sushi, nidogen and EGF-like domain-containing protein 1 OS=Homo sapiens OX=9606 GN=SNED1 PE=2 SV=2	1	3	3	3	0	0	0	0	0	0	0	0	0	0	0	0	0	0	0	0	0	0	0	0	0	0	0	0	0	0	0	0	0	0	0	0	0	0	0	0	0	0	0	0
sp|Q8TEU8|WFKN2_HUMAN;sp|Q96NZ8|WFKN1_HUMAN	sp|Q8TEU8|WFKN2_HUMAN	11;1	11;1	11;1	WAP, Kazal, immunoglobulin, Kunitz and NTR domain-containing protein 2 OS=Homo sapiens OX=9606 GN=WFIKKN2 PE=1 SV=1	2	11	11	11	0	0	0	0	0	0	0	0	0	0	0	0	0	1	0	0	0	0	0	0	0	0	0	0	0	0	0	0	0	0	0	0	0	0	0	0	0	0	0	0
sp|Q8WTT0|CLC4C_HUMAN	sp|Q8WTT0|CLC4C_HUMAN	1	1	1	C-type lectin domain family 4 member C OS=Homo sapiens OX=9606 GN=CLEC4C PE=1 SV=1	1	1	1	1	0	0	0	0	0	0	0	0	0	0	0	0	0	0	0	0	0	0	0	0	0	0	0	0	0	0	0	0	0	0	0	0	0	0	0	0	0	0	0	0
sp|Q8WVQ1|CANT1_HUMAN	sp|Q8WVQ1|CANT1_HUMAN	7	7	7	Soluble calcium-activated nucleotidase 1 OS=Homo sapiens OX=9606 GN=CANT1 PE=1 SV=1	1	7	7	7	0	0	0	0	0	0	0	0	0	0	0	0	0	0	0	0	0	0	0	0	0	0	0	0	0	0	0	0	0	0	0	0	0	0	0	0	0	0	0	0
sp|Q8WWX9|SELM_HUMAN	sp|Q8WWX9|SELM_HUMAN	2	2	2	Selenoprotein M OS=Homo sapiens OX=9606 GN=SELENOM PE=1 SV=3	1	2	2	2	0	0	0	0	0	0	0	0	0	0	0	0	0	0	0	0	0	0	0	0	0	0	0	0	0	0	0	0	0	0	0	0	0	0	0	0	0	0	0	0
sp|Q8WXD2|SCG3_HUMAN	sp|Q8WXD2|SCG3_HUMAN	18	18	18	Secretogranin-3 OS=Homo sapiens OX=9606 GN=SCG3 PE=1 SV=3	1	18	18	18	3	4	3	5	6	5	4	4	6	4	3	2	2	3	2	2	3	3	2	3	3	2	2	3	6	4	2	2	4	2	5	4	2	4	5	2	6	3	2	4
sp|Q8WZA1|PMGT1_HUMAN	sp|Q8WZA1|PMGT1_HUMAN	11	11	11	Protein O-linked-mannose beta-1,2-N-acetylglucosaminyltransferase 1 OS=Homo sapiens OX=9606 GN=POMGNT1 PE=1 SV=2	1	11	11	11	0	1	0	1	1	1	1	1	0	0	1	1	1	1	1	0	1	1	1	1	1	1	1	1	1	1	1	0	0	0	1	1	1	1	1	1	0	1	1	1
sp|Q92520|FAM3C_HUMAN	sp|Q92520|FAM3C_HUMAN	15	15	15	Protein FAM3C OS=Homo sapiens OX=9606 GN=FAM3C PE=1 SV=1	1	15	15	15	1	1	0	0	1	0	1	0	1	1	0	1	1	1	0	0	1	0	2	0	0	0	1	0	1	1	0	0	1	0	1	0	0	2	0	0	1	1	2	0
sp|Q92563|TICN2_HUMAN	sp|Q92563|TICN2_HUMAN	6	6	6	Testican-2 OS=Homo sapiens OX=9606 GN=SPOCK2 PE=1 SV=1	1	6	6	6	0	0	0	0	0	0	0	0	0	0	0	0	0	0	0	0	0	0	0	0	0	0	0	0	0	0	0	0	0	0	0	0	0	0	0	0	0	0	0	0
sp|Q92673|SORL_HUMAN	sp|Q92673|SORL_HUMAN	6	6	6	Sortilin-related receptor OS=Homo sapiens OX=9606 GN=SORL1 PE=1 SV=2	1	6	6	6	0	0	0	0	0	0	0	0	0	0	0	0	0	0	0	0	0	0	0	0	0	0	0	0	0	0	0	0	0	0	0	0	0	0	0	0	0	0	0	0
sp|Q92736|RYR2_HUMAN	sp|Q92736|RYR2_HUMAN	1	1	1	Ryanodine receptor 2 OS=Homo sapiens OX=9606 GN=RYR2 PE=1 SV=3	1	1	1	1	1	0	0	0	0	0	0	0	0	1	0	0	0	0	0	0	0	1	0	0	0	0	0	0	0	0	0	0	0	0	0	0	0	0	0	0	0	0	0	0
sp|Q92743|HTRA1_HUMAN	sp|Q92743|HTRA1_HUMAN	3	3	3	Serine protease HTRA1 OS=Homo sapiens OX=9606 GN=HTRA1 PE=1 SV=1	1	3	3	3	0	0	0	0	0	0	0	0	0	0	0	0	0	0	0	0	0	0	0	0	0	0	0	0	0	0	0	0	0	0	0	0	0	0	0	0	0	0	0	0
sp|Q92752|TENR_HUMAN	sp|Q92752|TENR_HUMAN	7	7	7	Tenascin-R OS=Homo sapiens OX=9606 GN=TNR PE=1 SV=3	1	7	7	7	1	1	1	1	1	1	1	1	1	1	1	0	1	1	1	1	1	1	1	1	1	1	1	1	1	1	1	1	1	1	1	1	1	1	1	1	1	1	1	1
sp|Q92765|SFRP3_HUMAN	sp|Q92765|SFRP3_HUMAN	4	4	4	Secreted frizzled-related protein 3 OS=Homo sapiens OX=9606 GN=FRZB PE=1 SV=2	1	4	4	4	0	0	0	0	0	0	0	0	0	0	0	0	0	0	0	0	0	0	0	0	0	0	0	0	0	0	0	0	0	0	0	0	0	0	0	0	0	0	0	0
sp|Q92820|GGH_HUMAN	sp|Q92820|GGH_HUMAN	6	6	6	Gamma-glutamyl hydrolase OS=Homo sapiens OX=9606 GN=GGH PE=1 SV=2	1	6	6	6	0	0	0	0	0	0	0	0	0	0	0	0	0	0	0	0	0	0	0	0	0	0	0	0	0	0	0	0	0	0	0	0	0	0	0	0	0	0	0	0
sp|Q92823|NRCAM_HUMAN	sp|Q92823|NRCAM_HUMAN	36	36	36	Neuronal cell adhesion molecule OS=Homo sapiens OX=9606 GN=NRCAM PE=1 SV=3	1	36	36	36	3	6	1	3	5	0	6	1	7	4	1	0	1	4	0	0	0	3	7	0	3	2	2	6	4	6	1	2	5	0	1	2	2	7	4	2	8	7	4	5
sp|Q92859|NEO1_HUMAN	sp|Q92859|NEO1_HUMAN	24	24	24	Neogenin OS=Homo sapiens OX=9606 GN=NEO1 PE=1 SV=2	1	24	24	24	0	0	0	0	0	0	0	0	0	0	0	0	0	0	0	0	0	0	0	0	0	0	0	0	0	0	0	0	0	0	0	0	0	0	0	0	0	0	0	0
sp|Q92876|KLK6_HUMAN	sp|Q92876|KLK6_HUMAN	13	13	13	Kallikrein-6 OS=Homo sapiens OX=9606 GN=KLK6 PE=1 SV=1	1	13	13	13	8	6	4	7	8	5	6	8	8	6	4	3	5	8	4	4	5	5	10	4	5	5	4	7	6	6	3	5	5	4	7	5	5	5	4	5	10	5	5	4
sp|Q92918|M4K1_HUMAN	sp|Q92918|M4K1_HUMAN	1	1	1	Mitogen-activated protein kinase kinase kinase kinase 1 OS=Homo sapiens OX=9606 GN=MAP4K1 PE=1 SV=1	1	1	1	1	0	0	0	0	1	0	0	0	0	0	0	0	0	0	0	0	0	0	0	0	0	0	0	0	0	0	0	0	0	0	0	0	0	0	0	0	0	1	0	0
sp|Q92932|PTPR2_HUMAN	sp|Q92932|PTPR2_HUMAN	6	6	6	Receptor-type tyrosine-protein phosphatase N2 OS=Homo sapiens OX=9606 GN=PTPRN2 PE=1 SV=2	1	6	6	6	3	3	2	2	3	3	2	2	3	3	3	3	3	3	3	2	3	2	1	3	2	3	3	3	2	3	3	3	3	3	3	1	3	2	3	3	2	3	2	2
sp|Q92954|PRG4_HUMAN	sp|Q92954|PRG4_HUMAN	2	2	2	Proteoglycan 4 OS=Homo sapiens OX=9606 GN=PRG4 PE=1 SV=3	1	2	2	2	0	0	0	0	0	0	0	0	0	0	0	0	0	0	0	0	0	0	0	0	0	0	0	0	0	0	0	0	0	0	0	0	0	0	0	0	0	0	0	0
sp|Q93091|RNAS6_HUMAN	sp|Q93091|RNAS6_HUMAN	4	4	4	Ribonuclease K6 OS=Homo sapiens OX=9606 GN=RNASE6 PE=1 SV=2	1	4	4	4	0	0	0	0	0	0	0	0	0	0	0	0	0	0	0	0	0	0	0	0	0	0	0	0	0	0	0	0	0	0	0	0	0	0	0	0	1	0	0	0
sp|Q969E1|LEAP2_HUMAN	sp|Q969E1|LEAP2_HUMAN	1	1	1	Liver-expressed antimicrobial peptide 2 OS=Homo sapiens OX=9606 GN=LEAP2 PE=1 SV=1	1	1	1	1	0	1	1	1	1	1	1	1	1	1	1	1	1	0	1	0	1	1	1	1	1	1	1	1	1	0	1	1	1	1	1	1	1	1	0	1	1	1	1	1
sp|Q969P0|IGSF8_HUMAN	sp|Q969P0|IGSF8_HUMAN	9	9	9	Immunoglobulin superfamily member 8 OS=Homo sapiens OX=9606 GN=IGSF8 PE=1 SV=1	1	9	9	9	0	1	0	0	2	0	0	0	0	0	0	0	0	0	0	0	0	0	0	0	1	0	0	1	0	1	0	1	0	0	0	0	1	0	0	0	1	0	1	1
sp|Q96B86|RGMA_HUMAN	sp|Q96B86|RGMA_HUMAN	7	7	7	Repulsive guidance molecule A OS=Homo sapiens OX=9606 GN=RGMA PE=1 SV=3	1	7	7	7	0	0	0	0	0	0	0	0	0	0	0	1	0	1	0	1	0	0	1	0	0	1	0	0	0	1	1	1	1	0	1	0	0	0	1	0	1	1	0	0
sp|Q96BZ4|PLD4_HUMAN	sp|Q96BZ4|PLD4_HUMAN	3	3	3	5-3 exonuclease PLD4 OS=Homo sapiens OX=9606 GN=PLD4 PE=2 SV=2	1	3	3	3	0	0	0	0	0	0	0	0	0	0	0	0	0	0	0	0	0	0	0	0	0	0	0	0	0	0	0	0	0	0	0	0	0	0	0	0	0	0	0	0
sp|Q96CX2|KCD12_HUMAN	sp|Q96CX2|KCD12_HUMAN	2	2	2	BTB/POZ domain-containing protein KCTD12 OS=Homo sapiens OX=9606 GN=KCTD12 PE=1 SV=1	1	2	2	2	0	0	0	0	0	0	0	0	0	1	1	1	1	0	0	0	1	0	0	0	2	1	1	0	0	1	1	0	1	1	0	0	0	0	1	1	0	0	1	0
sp|Q96EE4|CC126_HUMAN	sp|Q96EE4|CC126_HUMAN	1	1	1	Coiled-coil domain-containing protein 126 OS=Homo sapiens OX=9606 GN=CCDC126 PE=2 SV=2	1	1	1	1	0	0	0	0	0	0	0	0	0	0	0	0	0	0	0	0	0	0	0	0	0	0	0	0	0	0	0	0	0	0	0	0	0	0	0	0	0	0	0	0
sp|Q96FE5|LIGO1_HUMAN;sp|Q7L985|LIGO2_HUMAN	sp|Q96FE5|LIGO1_HUMAN	5;1	5;1	5;1	Leucine-rich repeat and immunoglobulin-like domain-containing nogo receptor-interacting protein 1 OS=Homo sapiens OX=9606 GN=LINGO1 PE=1 SV=2	2	5	5	5	0	0	0	0	0	0	0	0	0	0	0	0	0	0	0	0	0	0	0	0	0	0	0	0	0	0	0	0	0	0	0	0	0	0	0	0	0	0	0	0
sp|Q96FE7|P3IP1_HUMAN	sp|Q96FE7|P3IP1_HUMAN	4	4	4	Phosphoinositide-3-kinase-interacting protein 1 OS=Homo sapiens OX=9606 GN=PIK3IP1 PE=1 SV=2	1	4	4	4	1	1	1	1	1	1	1	0	2	1	0	0	0	1	1	0	1	1	0	1	1	1	1	1	1	1	0	0	1	0	1	0	1	0	1	1	1	1	1	1
sp|Q96GC5|RM48_HUMAN	sp|Q96GC5|RM48_HUMAN	1	1	1	39S ribosomal protein L48, mitochondrial OS=Homo sapiens OX=9606 GN=MRPL48 PE=1 SV=2	1	1	1	1	0	0	0	0	0	0	0	0	0	0	0	0	0	0	0	0	0	0	0	0	0	0	0	0	0	0	0	0	0	0	0	0	0	0	0	0	0	0	0	0
sp|Q96GW7|PGCB_HUMAN	sp|Q96GW7|PGCB_HUMAN	21	21	21	Brevican core protein OS=Homo sapiens OX=9606 GN=BCAN PE=1 SV=2	1	21	21	21	0	2	1	0	1	0	2	0	1	0	1	1	0	0	1	0	1	1	0	0	0	2	2	2	0	0	0	0	2	0	1	2	1	1	1	3	3	2	0	2
sp|Q96IY4|CBPB2_HUMAN	sp|Q96IY4|CBPB2_HUMAN	6	6	6	Carboxypeptidase B2 OS=Homo sapiens OX=9606 GN=CPB2 PE=1 SV=2	1	6	6	6	0	0	0	0	0	0	0	0	0	0	0	0	0	0	0	0	0	0	0	0	0	0	0	0	0	0	0	0	0	0	0	0	0	0	0	0	0	0	0	0
sp|Q96JJ7|TMX3_HUMAN	sp|Q96JJ7|TMX3_HUMAN	1	1	1	Protein disulfide-isomerase TMX3 OS=Homo sapiens OX=9606 GN=TMX3 PE=1 SV=2	1	1	1	1	0	0	0	0	0	0	0	0	0	0	0	0	0	0	0	0	0	0	0	0	0	0	0	0	0	0	0	0	0	0	0	0	0	0	0	0	0	0	0	0
sp|Q96KG7|MEG10_HUMAN	sp|Q96KG7|MEG10_HUMAN	5	5	5	Multiple epidermal growth factor-like domains protein 10 OS=Homo sapiens OX=9606 GN=MEGF10 PE=1 SV=1	1	5	5	5	0	0	1	0	0	0	0	0	0	0	0	0	0	0	0	0	0	0	0	0	0	0	0	0	0	0	0	0	0	0	0	0	0	0	0	0	0	0	0	0
sp|Q96KN2|CNDP1_HUMAN	sp|Q96KN2|CNDP1_HUMAN	20	20	20	Beta-Ala-His dipeptidase OS=Homo sapiens OX=9606 GN=CNDP1 PE=1 SV=4	1	20	20	20	7	4	5	8	8	4	7	6	11	6	0	3	5	8	1	2	2	4	14	3	8	7	5	11	7	6	7	6	7	0	8	6	5	6	8	5	9	7	7	8
sp|Q96KP4|CNDP2_HUMAN	sp|Q96KP4|CNDP2_HUMAN	1	1	1	Cytosolic non-specific dipeptidase OS=Homo sapiens OX=9606 GN=CNDP2 PE=1 SV=2	1	1	1	1	0	0	0	0	0	0	0	0	0	0	0	1	0	0	0	0	0	0	0	0	0	0	0	0	0	1	0	0	1	0	0	0	0	0	1	0	0	0	0	0
sp|Q96MT7|CFA44_HUMAN	sp|Q96MT7|CFA44_HUMAN	1	1	1	Cilia- and flagella-associated protein 44 OS=Homo sapiens OX=9606 GN=CFAP44 PE=1 SV=2	1	1	1	1	1	1	1	1	1	1	1	1	1	1	1	1	1	1	1	1	1	1	1	1	1	1	1	1	1	1	1	1	1	1	1	1	1	1	1	1	1	1	1	1
sp|Q96PD5|PGRP2_HUMAN;CON__ENSEMBL:ENSBTAP00000016285	sp|Q96PD5|PGRP2_HUMAN	15;2	15;2	15;2	N-acetylmuramoyl-L-alanine amidase OS=Homo sapiens OX=9606 GN=PGLYRP2 PE=1 SV=1	2	15	15	15	0	2	0	1	2	0	0	2	0	0	0	0	0	0	0	0	0	2	0	1	0	0	0	0	1	0	0	0	0	0	0	1	0	3	0	1	2	1	0	0
sp|Q96PX8|SLIK1_HUMAN	sp|Q96PX8|SLIK1_HUMAN	6	6	6	SLIT and NTRK-like protein 1 OS=Homo sapiens OX=9606 GN=SLITRK1 PE=1 SV=2	1	6	6	6	0	0	0	0	0	0	0	0	0	0	0	0	0	0	0	0	0	0	0	0	0	0	0	0	0	0	0	0	0	0	0	0	0	0	0	0	0	0	0	0
sp|Q96S96|PEBP4_HUMAN	sp|Q96S96|PEBP4_HUMAN	6	6	6	Phosphatidylethanolamine-binding protein 4 OS=Homo sapiens OX=9606 GN=PEBP4 PE=1 SV=3	1	6	6	6	0	0	0	0	0	1	0	0	1	0	0	0	0	1	0	0	0	1	0	0	0	0	0	0	0	0	0	0	0	0	0	0	0	1	1	0	1	1	0	0
sp|Q99435|NELL2_HUMAN	sp|Q99435|NELL2_HUMAN	24	24	24	Protein kinase C-binding protein NELL2 OS=Homo sapiens OX=9606 GN=NELL2 PE=1 SV=1	1	24	24	24	0	2	1	1	1	0	1	0	3	1	0	0	0	5	0	0	0	1	2	0	1	1	1	3	1	4	1	0	1	0	0	0	1	2	3	0	6	2	1	2
sp|Q99497|PARK7_HUMAN	sp|Q99497|PARK7_HUMAN	4	4	4	Parkinson disease protein 7 OS=Homo sapiens OX=9606 GN=PARK7 PE=1 SV=2	1	4	4	4	0	0	0	0	0	0	0	0	0	0	0	0	0	0	0	0	0	0	0	0	0	0	0	0	0	0	0	0	0	0	0	0	0	0	0	0	0	0	0	0
sp|Q99523|SORT_HUMAN	sp|Q99523|SORT_HUMAN	2	2	2	Sortilin OS=Homo sapiens OX=9606 GN=SORT1 PE=1 SV=3	1	2	2	2	0	0	0	0	0	0	0	0	0	0	0	0	0	0	0	0	0	0	0	0	0	0	0	0	0	0	0	0	0	0	0	0	0	0	0	0	0	0	0	0
sp|Q99538|LGMN_HUMAN	sp|Q99538|LGMN_HUMAN	1	1	1	Legumain OS=Homo sapiens OX=9606 GN=LGMN PE=1 SV=1	1	1	1	1	0	0	0	0	0	0	0	0	0	0	0	0	0	0	0	0	0	0	0	0	0	0	0	0	0	0	0	0	0	0	0	0	0	0	0	0	0	0	0	0
sp|Q99574|NEUS_HUMAN	sp|Q99574|NEUS_HUMAN	11	11	11	Neuroserpin OS=Homo sapiens OX=9606 GN=SERPINI1 PE=1 SV=1	1	11	11	11	0	1	1	1	1	0	1	0	1	1	0	0	0	1	0	0	0	0	0	0	0	0	0	0	0	0	0	0	0	0	1	0	0	0	0	0	1	0	0	1
sp|Q99674|CGRE1_HUMAN	sp|Q99674|CGRE1_HUMAN	8	8	8	Cell growth regulator with EF hand domain protein 1 OS=Homo sapiens OX=9606 GN=CGREF1 PE=2 SV=3	1	8	8	8	0	0	0	0	0	0	0	0	0	0	0	0	0	0	0	0	0	0	0	0	0	0	0	1	0	0	0	0	0	0	0	0	0	0	0	0	0	0	0	0
sp|Q99969|RARR2_HUMAN	sp|Q99969|RARR2_HUMAN	5	5	5	Retinoic acid receptor responder protein 2 OS=Homo sapiens OX=9606 GN=RARRES2 PE=1 SV=1	1	5	5	5	0	0	0	0	0	0	0	0	0	0	0	0	0	0	0	0	0	1	0	0	0	0	0	0	0	0	0	0	1	0	0	0	0	0	0	0	1	0	0	0
sp|Q99972|MYOC_HUMAN	sp|Q99972|MYOC_HUMAN	1	1	1	Myocilin OS=Homo sapiens OX=9606 GN=MYOC PE=1 SV=2	1	1	1	1	0	0	0	0	0	0	0	0	0	0	0	0	0	1	0	0	0	0	1	0	1	0	0	0	0	0	0	1	0	0	0	0	0	0	0	0	0	0	0	0
sp|Q99983|OMD_HUMAN	sp|Q99983|OMD_HUMAN	6	6	6	Osteomodulin OS=Homo sapiens OX=9606 GN=OMD PE=1 SV=1	1	6	6	6	0	0	0	0	0	0	0	0	0	0	0	0	0	0	0	0	0	0	0	0	0	0	0	0	0	0	0	0	0	0	0	0	0	0	0	0	0	0	0	0
sp|Q9BQ16|TICN3_HUMAN	sp|Q9BQ16|TICN3_HUMAN	2	1	1	Testican-3 OS=Homo sapiens OX=9606 GN=SPOCK3 PE=1 SV=2	1	2	1	1	1	1	1	1	1	1	1	1	1	1	0	0	1	1	1	0	1	1	0	1	0	1	1	1	1	1	1	1	1	1	1	0	1	0	1	1	1	1	0	0
sp|Q9BQT9|CSTN3_HUMAN	sp|Q9BQT9|CSTN3_HUMAN	2	2	2	Calsyntenin-3 OS=Homo sapiens OX=9606 GN=CLSTN3 PE=1 SV=1	1	2	2	2	0	0	0	0	0	0	0	0	0	0	0	0	0	0	0	0	0	0	0	0	0	0	0	0	0	0	0	0	0	0	0	0	0	0	0	0	0	0	0	0
sp|Q9BRK3|MXRA8_HUMAN	sp|Q9BRK3|MXRA8_HUMAN	1	1	1	Matrix remodeling-associated protein 8 OS=Homo sapiens OX=9606 GN=MXRA8 PE=1 SV=1	1	1	1	1	0	0	0	0	0	0	0	0	0	0	0	0	0	0	0	0	0	0	0	0	0	0	0	0	0	0	0	0	0	0	0	0	0	0	0	0	0	0	0	0
sp|Q9BRK5|CAB45_HUMAN	sp|Q9BRK5|CAB45_HUMAN	6	6	6	45 kDa calcium-binding protein OS=Homo sapiens OX=9606 GN=SDF4 PE=1 SV=1	1	6	6	6	2	1	1	2	2	1	2	2	2	2	1	2	2	2	2	2	2	1	1	2	2	2	2	2	2	2	2	2	2	2	1	1	2	2	1	2	2	2	1	2
sp|Q9BSG5|RTBDN_HUMAN	sp|Q9BSG5|RTBDN_HUMAN	2	2	2	Retbindin OS=Homo sapiens OX=9606 GN=RTBDN PE=1 SV=2	1	2	2	2	0	0	0	0	0	0	0	0	0	0	0	0	0	0	0	0	0	0	0	0	0	0	0	0	0	0	0	0	0	0	0	0	0	0	0	0	0	0	0	0
sp|Q9BT88|SYT11_HUMAN	sp|Q9BT88|SYT11_HUMAN	1	1	1	Synaptotagmin-11 OS=Homo sapiens OX=9606 GN=SYT11 PE=1 SV=2	1	1	1	1	0	1	1	1	1	1	1	0	1	1	1	1	1	1	1	1	1	1	1	1	1	1	1	1	1	1	1	1	1	1	1	0	1	1	1	1	1	1	1	1
sp|Q9BTU6|P4K2A_HUMAN	sp|Q9BTU6|P4K2A_HUMAN	1	1	1	Phosphatidylinositol 4-kinase type 2-alpha OS=Homo sapiens OX=9606 GN=PI4K2A PE=1 SV=1	1	1	1	1	1	0	1	1	0	1	0	0	1	1	0	0	1	1	1	1	0	0	0	1	1	1	1	1	1	1	0	1	1	1	1	0	1	1	1	1	1	0	1	1
sp|Q9BTY2|FUCO2_HUMAN	sp|Q9BTY2|FUCO2_HUMAN	6	6	6	Plasma alpha-L-fucosidase OS=Homo sapiens OX=9606 GN=FUCA2 PE=1 SV=2	1	6	6	6	0	0	0	0	0	0	0	0	0	0	0	0	0	0	0	0	0	0	0	0	0	0	0	0	0	0	0	0	0	0	0	0	0	0	0	0	0	0	0	0
sp|Q9BU40|CRDL1_HUMAN	sp|Q9BU40|CRDL1_HUMAN	1	1	1	Chordin-like protein 1 OS=Homo sapiens OX=9606 GN=CHRDL1 PE=2 SV=2	1	1	1	1	0	1	1	1	1	1	1	1	1	1	1	1	1	1	1	1	1	1	1	1	1	1	1	1	1	1	1	1	1	1	1	1	1	1	1	1	1	1	1	1
sp|Q9BUN1|MENT_HUMAN	sp|Q9BUN1|MENT_HUMAN	2	2	2	Protein MENT OS=Homo sapiens OX=9606 GN=MENT PE=1 SV=1	1	2	2	2	1	1	0	0	1	1	2	0	0	1	1	1	0	0	1	1	2	1	0	0	1	2	0	1	0	1	1	1	1	0	0	1	1	0	1	1	0	0	1	0
sp|Q9BV20|MTNA_HUMAN	sp|Q9BV20|MTNA_HUMAN	1	1	1	Methylthioribose-1-phosphate isomerase OS=Homo sapiens OX=9606 GN=MRI1 PE=1 SV=1	1	1	1	1	0	0	0	0	0	0	0	0	0	0	0	0	0	0	0	0	0	0	0	0	0	0	0	0	0	0	0	0	0	0	0	0	0	0	0	0	0	0	0	0
sp|Q9BX67|JAM3_HUMAN	sp|Q9BX67|JAM3_HUMAN	2	2	2	Junctional adhesion molecule C OS=Homo sapiens OX=9606 GN=JAM3 PE=1 SV=1	1	2	2	2	0	0	0	0	0	0	0	0	0	0	0	0	0	0	0	0	0	0	0	0	0	0	0	0	0	0	0	0	0	0	0	0	0	0	0	0	0	0	0	0
sp|Q9BY67|CADM1_HUMAN	sp|Q9BY67|CADM1_HUMAN	8	8	8	Cell adhesion molecule 1 OS=Homo sapiens OX=9606 GN=CADM1 PE=1 SV=2	1	8	8	8	0	1	0	1	0	1	0	0	0	0	0	0	0	1	0	0	0	0	0	0	0	1	1	0	0	0	0	0	0	0	0	0	0	0	0	1	0	0	0	0
sp|Q9BYH1|SE6L1_HUMAN	sp|Q9BYH1|SE6L1_HUMAN	9	9	9	Seizure 6-like protein OS=Homo sapiens OX=9606 GN=SEZ6L PE=1 SV=1	1	9	9	9	0	0	0	0	0	0	0	0	0	0	0	0	0	0	0	0	0	0	0	0	0	0	0	0	0	0	0	0	0	0	0	0	0	1	0	0	0	0	0	0
sp|Q9BZR6|RTN4R_HUMAN	sp|Q9BZR6|RTN4R_HUMAN	8	8	8	Reticulon-4 receptor OS=Homo sapiens OX=9606 GN=RTN4R PE=1 SV=1	1	8	8	8	0	0	0	0	0	0	0	0	0	0	0	0	0	0	0	0	0	0	0	0	0	0	0	0	0	0	0	0	0	0	0	0	0	0	0	0	0	0	0	0
sp|Q9C0A0|CNTP4_HUMAN;sp|Q9BZ76|CNTP3_HUMAN;sp|Q96NU0|CNT3B_HUMAN	sp|Q9C0A0|CNTP4_HUMAN	19;1;1	19;1;1	19;1;1	Contactin-associated protein-like 4 OS=Homo sapiens OX=9606 GN=CNTNAP4 PE=1 SV=3	3	19	19	19	0	0	0	0	0	0	0	0	0	0	0	0	0	0	0	0	0	0	0	0	0	0	0	0	0	0	0	0	0	0	0	0	0	0	0	0	0	0	0	0
sp|Q9C0C2|TB182_HUMAN;Sigma_Phosphopeptide_1.3|RDSLGpTYSSR	sp|Q9C0C2|TB182_HUMAN;Sigma_Phosphopeptide_1.3|RDSLGpTYSSR	2;1	2;1	2;1	182 kDa tankyrase-1-binding protein OS=Homo sapiens OX=9606 GN=TNKS1BP1 PE=1 SV=4;	2	2	2	2	1	1	1	1	1	1	1	1	1	1	1	1	1	1	1	1	1	1	1	1	1	1	1	1	1	1	1	1	1	1	1	1	1	1	1	1	1	1	1	1
sp|Q9C0G6|DYH6_HUMAN	sp|Q9C0G6|DYH6_HUMAN	2	2	2	Dynein axonemal heavy chain 6 OS=Homo sapiens OX=9606 GN=DNAH6 PE=2 SV=3	1	2	2	2	0	0	0	0	0	0	0	0	0	0	0	0	0	0	0	0	0	0	0	0	0	0	0	0	0	0	0	0	0	0	0	0	0	0	0	0	0	0	0	0
sp|Q9H156|SLIK2_HUMAN	sp|Q9H156|SLIK2_HUMAN	1	1	1	SLIT and NTRK-like protein 2 OS=Homo sapiens OX=9606 GN=SLITRK2 PE=1 SV=1	1	1	1	1	0	0	0	0	0	0	0	0	0	0	0	0	0	0	0	0	0	0	0	0	0	0	0	0	0	0	0	0	0	0	0	0	0	0	0	0	0	0	0	0
sp|Q9H1E3|NUCKS_HUMAN	sp|Q9H1E3|NUCKS_HUMAN	3	3	3	Nuclear ubiquitous casein and cyclin-dependent kinase substrate 1 OS=Homo sapiens OX=9606 GN=NUCKS1 PE=1 SV=1	1	3	3	3	0	0	0	0	0	0	0	0	0	0	0	0	0	0	0	0	1	0	0	0	0	0	0	0	0	0	0	0	0	0	0	0	0	0	0	0	0	0	0	0
sp|Q9H1E5|TMX4_HUMAN	sp|Q9H1E5|TMX4_HUMAN	1	1	1	Thioredoxin-related transmembrane protein 4 OS=Homo sapiens OX=9606 GN=TMX4 PE=1 SV=1	1	1	1	1	0	0	1	0	1	1	0	0	1	0	1	0	1	1	0	0	1	0	0	1	0	0	0	1	0	1	1	0	1	0	1	0	1	0	1	1	1	0	0	0
sp|Q9H1Z8|AUGN_HUMAN	sp|Q9H1Z8|AUGN_HUMAN	2	2	2	Augurin OS=Homo sapiens OX=9606 GN=ECRG4 PE=1 SV=1	1	2	2	2	1	1	1	1	1	1	1	1	1	1	1	1	1	1	1	1	1	1	1	1	1	1	1	1	0	1	1	1	1	1	1	1	1	1	1	1	1	1	1	1
sp|Q9H2A7|CXL16_HUMAN	sp|Q9H2A7|CXL16_HUMAN	2	2	2	C-X-C motif chemokine 16 OS=Homo sapiens OX=9606 GN=CXCL16 PE=2 SV=4	1	2	2	2	0	0	0	0	0	0	0	0	0	0	0	0	0	0	0	0	0	0	0	0	0	0	0	0	0	0	0	0	0	0	0	0	0	0	0	0	0	0	0	0
sp|Q9H2E6|SEM6A_HUMAN	sp|Q9H2E6|SEM6A_HUMAN	4	4	4	Semaphorin-6A OS=Homo sapiens OX=9606 GN=SEMA6A PE=1 SV=2	1	4	4	4	0	0	0	0	0	0	0	0	1	0	0	0	0	0	0	0	0	0	1	0	0	0	0	0	0	0	0	0	0	0	0	0	0	0	0	0	0	0	0	0
sp|Q9H2X0|CHRD_HUMAN	sp|Q9H2X0|CHRD_HUMAN	4	4	4	Chordin OS=Homo sapiens OX=9606 GN=CHRD PE=1 SV=2	1	4	4	4	0	0	0	0	0	0	0	0	0	0	0	0	0	0	0	0	0	0	0	0	0	0	0	0	0	0	0	0	0	0	0	0	0	0	0	0	0	0	0	0
sp|Q9H2X9|S12A5_HUMAN;sp|Q9UP95|S12A4_HUMAN	sp|Q9H2X9|S12A5_HUMAN;sp|Q9UP95|S12A4_HUMAN	2;1	2;1	2;1	Solute carrier family 12 member 5 OS=Homo sapiens OX=9606 GN=SLC12A5 PE=1 SV=3; Solute carrier family 12 member 4 OS=Homo sapiens OX=9606 GN=SLC12A4 PE=1 SV=2	2	2	2	2	1	0	1	1	1	1	1	0	1	1	1	0	1	1	0	0	1	0	1	0	0	1	0	1	1	0	0	1	0	0	2	1	1	1	0	0	1	1	0	1
sp|Q9H3G5|CPVL_HUMAN	sp|Q9H3G5|CPVL_HUMAN	6	6	6	Probable serine carboxypeptidase CPVL OS=Homo sapiens OX=9606 GN=CPVL PE=1 SV=2	1	6	6	6	0	0	0	0	0	0	0	0	0	0	0	0	0	0	1	0	0	0	0	0	0	0	0	0	0	0	0	0	0	0	0	0	0	0	0	0	0	0	0	0
sp|Q9H3T3|SEM6B_HUMAN	sp|Q9H3T3|SEM6B_HUMAN	2	2	2	Semaphorin-6B OS=Homo sapiens OX=9606 GN=SEMA6B PE=1 SV=4	1	2	2	2	1	0	0	0	1	0	2	0	1	1	0	1	0	1	1	1	1	0	2	0	2	1	1	1	0	2	1	1	1	2	1	0	1	2	1	1	0	1	1	1
sp|Q9H3Z4|DNJC5_HUMAN	sp|Q9H3Z4|DNJC5_HUMAN	1	1	1	DnaJ homolog subfamily C member 5 OS=Homo sapiens OX=9606 GN=DNAJC5 PE=1 SV=1	1	1	1	1	0	0	0	0	1	0	1	0	0	1	0	0	0	1	0	0	1	0	0	0	1	1	0	1	0	1	1	1	0	0	1	0	0	0	0	1	0	1	1	1
sp|Q9H4F8|SMOC1_HUMAN	sp|Q9H4F8|SMOC1_HUMAN	2	2	2	SPARC-related modular calcium-binding protein 1 OS=Homo sapiens OX=9606 GN=SMOC1 PE=1 SV=1	1	2	2	2	0	0	0	0	0	0	0	0	0	0	0	0	0	0	0	0	0	0	0	0	0	0	0	0	0	0	0	0	0	0	0	0	0	1	0	0	0	0	0	0
sp|Q9H756|LRC19_HUMAN	sp|Q9H756|LRC19_HUMAN	1	1	1	Leucine-rich repeat-containing protein 19 OS=Homo sapiens OX=9606 GN=LRRC19 PE=1 SV=1	1	1	1	1	0	0	0	0	0	0	0	0	0	0	0	0	0	0	0	0	0	0	0	0	0	0	0	0	0	0	0	0	0	0	1	0	0	0	0	0	0	0	0	0
sp|Q9H8L6|MMRN2_HUMAN	sp|Q9H8L6|MMRN2_HUMAN	5	5	5	Multimerin-2 OS=Homo sapiens OX=9606 GN=MMRN2 PE=1 SV=2	1	5	5	5	0	1	0	0	0	1	0	0	0	0	0	1	1	0	1	1	0	1	1	1	0	0	1	0	1	0	0	1	0	1	0	0	0	1	0	1	1	0	0	1
sp|Q9HAR2|AGRL3_HUMAN	sp|Q9HAR2|AGRL3_HUMAN	4	4	4	Adhesion G protein-coupled receptor L3 OS=Homo sapiens OX=9606 GN=ADGRL3 PE=1 SV=2	1	4	4	4	0	0	0	0	0	0	0	0	0	0	0	0	0	0	0	0	0	0	0	0	0	0	0	0	0	0	0	0	0	0	0	0	0	0	0	0	0	0	0	0
sp|Q9HAT2|SIAE_HUMAN	sp|Q9HAT2|SIAE_HUMAN	2	2	2	Sialate O-acetylesterase OS=Homo sapiens OX=9606 GN=SIAE PE=1 SV=1	1	2	2	2	0	0	0	0	0	0	0	0	0	0	0	0	0	0	0	0	0	0	0	0	0	0	0	0	0	0	0	0	0	0	0	0	0	0	0	0	0	0	0	0
sp|Q9HBK9|AS3MT_HUMAN	sp|Q9HBK9|AS3MT_HUMAN	1	1	1	Arsenite methyltransferase OS=Homo sapiens OX=9606 GN=AS3MT PE=1 SV=3	1	1	1	1	0	0	0	0	0	0	0	0	0	0	0	0	0	0	0	0	0	0	0	0	0	0	0	0	0	0	0	0	0	0	0	0	0	0	0	0	0	0	0	0
sp|Q9HBR0|S38AA_HUMAN	sp|Q9HBR0|S38AA_HUMAN	1	1	1	Putative sodium-coupled neutral amino acid transporter 10 OS=Homo sapiens OX=9606 GN=SLC38A10 PE=1 SV=2	1	1	1	1	1	1	0	1	0	1	1	1	1	0	0	1	1	1	1	1	1	1	0	1	0	0	1	1	1	1	1	1	1	1	1	0	0	1	1	0	1	1	1	0
sp|Q9HC56|PCDH9_HUMAN	sp|Q9HC56|PCDH9_HUMAN	4	4	4	Protocadherin-9 OS=Homo sapiens OX=9606 GN=PCDH9 PE=1 SV=2	1	4	4	4	0	0	0	0	0	0	0	0	0	0	0	0	0	0	0	0	0	0	0	0	0	0	0	0	0	0	0	0	0	0	0	0	0	0	0	0	0	0	0	0
sp|Q9HCB6|SPON1_HUMAN	sp|Q9HCB6|SPON1_HUMAN	8	8	8	Spondin-1 OS=Homo sapiens OX=9606 GN=SPON1 PE=1 SV=2	1	8	8	8	1	2	1	1	3	1	1	1	1	1	2	1	1	1	1	1	2	1	1	2	1	2	2	1	1	2	1	1	1	3	2	1	1	2	1	2	1	1	1	1
sp|Q9HCU4|CELR2_HUMAN	sp|Q9HCU4|CELR2_HUMAN	4	4	4	Cadherin EGF LAG seven-pass G-type receptor 2 OS=Homo sapiens OX=9606 GN=CELSR2 PE=1 SV=1	1	4	4	4	0	0	0	0	0	0	0	0	0	0	0	0	0	0	0	0	0	0	0	0	0	0	0	0	0	0	0	0	0	0	0	0	0	0	0	0	0	0	0	0
sp|Q9HDB5|NRX3B_HUMAN	sp|Q9HDB5|NRX3B_HUMAN	8	2	2	Neurexin-3-beta OS=Homo sapiens OX=9606 GN=NRXN3 PE=1 SV=4	1	8	2	2	0	0	0	0	0	0	0	0	0	0	0	0	0	0	0	0	0	0	0	0	0	0	0	1	0	0	0	0	0	0	0	0	0	0	0	0	0	0	0	0
sp|Q9NPD7|NRN1_HUMAN	sp|Q9NPD7|NRN1_HUMAN	2	2	2	Neuritin OS=Homo sapiens OX=9606 GN=NRN1 PE=2 SV=1	1	2	2	2	0	0	0	0	0	0	0	0	0	0	0	0	0	0	0	0	0	0	0	0	0	0	0	0	0	0	0	0	0	0	0	0	0	0	0	0	0	0	0	0
sp|Q9NPR2|SEM4B_HUMAN	sp|Q9NPR2|SEM4B_HUMAN	4	4	4	Semaphorin-4B OS=Homo sapiens OX=9606 GN=SEMA4B PE=1 SV=4	1	4	4	4	0	0	0	0	0	0	0	0	0	0	0	0	0	0	0	0	0	0	0	0	0	0	0	0	0	0	0	0	0	0	0	0	0	0	0	0	0	0	0	0
sp|Q9NQ76|MEPE_HUMAN	sp|Q9NQ76|MEPE_HUMAN	2	2	2	Matrix extracellular phosphoglycoprotein OS=Homo sapiens OX=9606 GN=MEPE PE=1 SV=1	1	2	2	2	1	2	1	2	0	2	0	1	1	0	1	1	0	1	1	1	1	1	1	1	1	0	0	1	2	1	1	1	2	1	1	1	1	1	0	1	2	1	1	1
sp|Q9NQ79|CRAC1_HUMAN	sp|Q9NQ79|CRAC1_HUMAN	20	20	20	Cartilage acidic protein 1 OS=Homo sapiens OX=9606 GN=CRTAC1 PE=1 SV=2	1	20	20	20	0	1	0	1	1	0	1	1	1	1	0	0	0	0	0	0	0	1	2	0	0	1	0	1	1	0	0	0	0	0	0	0	0	0	0	0	2	1	0	1
sp|Q9NQC3|RTN4_HUMAN	sp|Q9NQC3|RTN4_HUMAN	1	1	1	Reticulon-4 OS=Homo sapiens OX=9606 GN=RTN4 PE=1 SV=2	1	1	1	1	0	0	0	0	0	0	1	0	0	0	0	0	0	0	0	0	0	0	0	1	0	0	1	1	0	1	0	1	0	0	0	0	0	0	0	0	1	1	1	0
sp|Q9NQX5|NPDC1_HUMAN	sp|Q9NQX5|NPDC1_HUMAN	2	2	2	Neural proliferation differentiation and control protein 1 OS=Homo sapiens OX=9606 GN=NPDC1 PE=1 SV=2	1	2	2	2	0	0	0	0	0	0	0	0	0	0	0	0	0	0	0	0	0	0	0	0	0	0	0	0	0	0	0	0	0	0	0	0	0	0	0	0	0	0	0	0
sp|Q9NQX7|ITM2C_HUMAN	sp|Q9NQX7|ITM2C_HUMAN	2	2	2	Integral membrane protein 2C OS=Homo sapiens OX=9606 GN=ITM2C PE=1 SV=1	1	2	2	2	0	1	0	0	1	1	1	1	1	1	1	1	1	1	0	1	1	1	1	1	1	1	1	1	1	1	1	1	1	1	1	1	1	1	1	1	0	1	1	1
sp|Q9NR34|MA1C1_HUMAN	sp|Q9NR34|MA1C1_HUMAN	4	4	4	Mannosyl-oligosaccharide 1,2-alpha-mannosidase IC OS=Homo sapiens OX=9606 GN=MAN1C1 PE=1 SV=1	1	4	4	4	1	1	1	1	1	1	1	0	1	1	1	1	1	1	1	0	1	1	0	1	0	1	0	1	1	1	1	1	1	1	1	0	1	0	1	1	1	1	0	0
sp|Q9NRN5|OLFL3_HUMAN	sp|Q9NRN5|OLFL3_HUMAN	5	5	5	Olfactomedin-like protein 3 OS=Homo sapiens OX=9606 GN=OLFML3 PE=2 SV=1	1	5	5	5	0	0	0	0	0	0	0	0	0	0	0	0	0	0	0	0	0	0	0	0	0	0	0	0	0	0	0	0	0	0	0	0	0	0	0	0	0	0	0	0
sp|Q9NRR1|CYTL1_HUMAN	sp|Q9NRR1|CYTL1_HUMAN	1	1	1	Cytokine-like protein 1 OS=Homo sapiens OX=9606 GN=CYTL1 PE=1 SV=1	1	1	1	1	0	0	0	0	0	0	0	0	0	0	0	0	0	0	0	0	0	0	0	0	0	0	0	0	0	0	0	0	0	0	0	0	0	0	0	0	0	0	0	0
sp|Q9NS85|CAH10_HUMAN	sp|Q9NS85|CAH10_HUMAN	2	2	2	Carbonic anhydrase-related protein 10 OS=Homo sapiens OX=9606 GN=CA10 PE=2 SV=1	1	2	2	2	0	0	0	0	0	0	0	0	0	0	0	0	0	0	0	0	0	0	0	0	0	0	0	0	0	0	0	0	0	0	0	0	0	0	0	0	0	0	0	0
sp|Q9NS98|SEM3G_HUMAN	sp|Q9NS98|SEM3G_HUMAN	7	7	7	Semaphorin-3G OS=Homo sapiens OX=9606 GN=SEMA3G PE=1 SV=1	1	7	7	7	0	0	0	1	1	0	0	0	1	1	0	0	1	1	1	1	0	1	0	0	1	0	0	0	1	1	1	0	1	1	0	1	1	0	1	0	1	1	1	1
sp|Q9NT99|LRC4B_HUMAN;sp|Q9HCJ2|LRC4C_HUMAN	sp|Q9NT99|LRC4B_HUMAN	8;1	8;1	8;1	Leucine-rich repeat-containing protein 4B OS=Homo sapiens OX=9606 GN=LRRC4B PE=2 SV=3	2	8	8	8	0	0	0	0	0	0	0	0	0	0	0	0	0	0	0	0	0	0	0	0	0	0	0	0	0	0	0	0	0	0	0	0	0	0	0	0	0	0	0	0
sp|Q9NU02|ANKE1_HUMAN	sp|Q9NU02|ANKE1_HUMAN	1	1	1	Ankyrin repeat and EF-hand domain-containing protein 1 OS=Homo sapiens OX=9606 GN=ANKEF1 PE=1 SV=2	1	1	1	1	0	0	0	0	0	0	0	0	0	0	0	0	0	0	0	0	0	0	0	0	0	0	0	0	0	0	0	0	0	0	0	0	0	0	0	0	0	0	0	0
sp|Q9NX62|IMPA3_HUMAN	sp|Q9NX62|IMPA3_HUMAN	8	8	8	Golgi-resident adenosine 3,5-bisphosphate 3-phosphatase OS=Homo sapiens OX=9606 GN=BPNT2 PE=1 SV=1	1	8	8	8	0	0	0	0	0	0	0	0	0	0	0	0	0	0	0	0	0	0	0	0	0	0	0	0	0	0	0	0	0	0	0	0	0	0	0	0	0	0	0	0
sp|Q9NYQ8|FAT2_HUMAN	sp|Q9NYQ8|FAT2_HUMAN	34	34	34	Protocadherin Fat 2 OS=Homo sapiens OX=9606 GN=FAT2 PE=1 SV=2	1	34	34	34	0	0	0	0	0	0	0	0	0	0	0	0	0	0	0	0	0	0	0	0	0	0	0	0	0	0	0	1	0	0	0	0	0	0	0	0	0	0	0	0
sp|Q9NYX4|CALY_HUMAN	sp|Q9NYX4|CALY_HUMAN	1	1	1	Neuron-specific vesicular protein calcyon OS=Homo sapiens OX=9606 GN=CALY PE=1 SV=1	1	1	1	1	0	0	0	0	0	0	0	0	0	0	0	0	0	0	0	0	0	0	0	0	0	0	0	0	0	0	0	0	0	0	0	0	0	0	0	0	0	0	0	0
sp|Q9NZ08|ERAP1_HUMAN	sp|Q9NZ08|ERAP1_HUMAN	2	2	2	Endoplasmic reticulum aminopeptidase 1 OS=Homo sapiens OX=9606 GN=ERAP1 PE=1 SV=3	1	2	2	2	0	0	0	0	0	0	0	0	0	0	0	0	0	0	0	0	0	0	0	0	0	0	0	0	0	0	0	0	0	0	0	0	0	0	0	0	0	0	0	0
sp|Q9NZ53|PDXL2_HUMAN	sp|Q9NZ53|PDXL2_HUMAN	4	4	4	Podocalyxin-like protein 2 OS=Homo sapiens OX=9606 GN=PODXL2 PE=1 SV=1	1	4	4	4	1	0	0	1	1	1	1	0	1	1	1	1	1	1	1	1	1	1	1	1	1	1	1	1	1	1	1	1	1	1	1	1	1	1	1	1	1	1	1	1
sp|Q9NZ72|STMN3_HUMAN	sp|Q9NZ72|STMN3_HUMAN	2	2	2	Stathmin-3 OS=Homo sapiens OX=9606 GN=STMN3 PE=1 SV=3	1	2	2	2	2	0	0	1	1	2	2	1	2	2	0	2	1	1	1	2	1	0	2	1	1	2	1	1	1	1	1	1	2	0	1	0	1	1	1	1	1	1	1	1
sp|Q9NZC2|TREM2_HUMAN	sp|Q9NZC2|TREM2_HUMAN	1	1	1	Triggering receptor expressed on myeloid cells 2 OS=Homo sapiens OX=9606 GN=TREM2 PE=1 SV=1	1	1	1	1	0	0	0	0	0	0	0	0	0	0	0	0	0	0	0	0	0	0	0	0	0	0	0	0	0	0	0	0	0	0	0	0	0	0	0	0	0	0	0	0
sp|Q9NZP8|C1RL_HUMAN	sp|Q9NZP8|C1RL_HUMAN	6	5	5	Complement C1r subcomponent-like protein OS=Homo sapiens OX=9606 GN=C1RL PE=1 SV=2	1	6	5	5	1	0	0	0	1	0	0	0	0	0	0	0	0	0	0	0	0	1	0	0	0	0	0	0	0	0	0	0	0	0	0	0	0	0	0	0	0	0	1	0
sp|Q9P0K1|ADA22_HUMAN	sp|Q9P0K1|ADA22_HUMAN	9	9	9	Disintegrin and metalloproteinase domain-containing protein 22 OS=Homo sapiens OX=9606 GN=ADAM22 PE=1 SV=1	1	9	9	9	0	0	1	2	0	0	1	2	1	2	0	0	1	0	0	0	0	0	1	1	0	0	0	0	1	0	0	0	1	0	0	1	0	0	0	0	1	0	0	0
sp|Q9P0K9|FRS1L_HUMAN	sp|Q9P0K9|FRS1L_HUMAN	3	3	3	DOMON domain-containing protein FRRS1L OS=Homo sapiens OX=9606 GN=FRRS1L PE=2 SV=2	1	3	3	3	0	0	0	0	0	0	0	0	0	0	0	0	0	0	0	0	0	0	0	0	0	0	0	0	0	0	0	0	0	0	0	0	0	0	0	0	0	0	0	0
sp|Q9P121|NTRI_HUMAN	sp|Q9P121|NTRI_HUMAN	12	12	8	Neurotrimin OS=Homo sapiens OX=9606 GN=NTM PE=1 SV=1	1	12	12	8	3	3	0	0	1	0	1	0	1	1	1	1	0	2	0	0	1	1	1	0	1	1	3	0	1	1	0	0	0	0	0	0	0	2	1	1	3	0	3	2
sp|Q9P2E7|PCD10_HUMAN	sp|Q9P2E7|PCD10_HUMAN	2	2	2	Protocadherin-10 OS=Homo sapiens OX=9606 GN=PCDH10 PE=1 SV=2	1	2	2	2	0	0	0	0	0	0	0	0	0	0	0	0	0	0	0	0	0	0	0	0	0	0	0	0	0	0	0	0	0	0	0	0	0	0	0	0	0	0	0	0
sp|Q9P2F6|RHG20_HUMAN	sp|Q9P2F6|RHG20_HUMAN	1	1	1	Rho GTPase-activating protein 20 OS=Homo sapiens OX=9606 GN=ARHGAP20 PE=1 SV=2	1	1	1	1	0	0	1	0	0	0	0	0	1	0	1	1	1	0	0	0	1	1	0	0	0	1	1	0	0	1	1	0	0	0	1	1	1	0	0	1	0	0	1	0
sp|Q9P2H0|CE126_HUMAN	sp|Q9P2H0|CE126_HUMAN	1	1	1	Centrosomal protein of 126 kDa OS=Homo sapiens OX=9606 GN=CEP126 PE=1 SV=3	1	1	1	1	0	0	1	0	0	0	0	0	0	0	0	0	0	0	1	0	0	0	0	0	0	0	0	0	0	0	0	0	0	0	0	0	0	0	0	0	1	0	0	0
sp|Q9P2S2|NRX2A_HUMAN;sp|P58401|NRX2B_HUMAN	sp|Q9P2S2|NRX2A_HUMAN	22;3	19;3	18;2	Neurexin-2 OS=Homo sapiens OX=9606 GN=NRXN2 PE=2 SV=1	2	22	19	18	0	0	0	0	0	0	0	0	0	0	0	0	0	0	0	0	0	0	0	0	0	0	0	0	0	1	0	0	0	0	0	0	0	1	0	0	0	0	0	1
sp|Q9UBG7|RBPJL_HUMAN	sp|Q9UBG7|RBPJL_HUMAN	1	1	1	Recombining binding protein suppressor of hairless-like protein OS=Homo sapiens OX=9606 GN=RBPJL PE=1 SV=3	1	1	1	1	0	0	0	0	0	0	0	0	0	0	0	0	0	0	0	0	0	0	0	0	0	0	0	0	0	0	0	0	0	0	0	0	0	0	0	0	0	0	0	0
sp|Q9UBP4|DKK3_HUMAN	sp|Q9UBP4|DKK3_HUMAN	18	18	18	Dickkopf-related protein 3 OS=Homo sapiens OX=9606 GN=DKK3 PE=1 SV=2	1	18	18	18	9	9	8	12	12	9	14	7	11	9	1	7	7	10	6	5	9	9	11	6	7	8	11	8	12	8	7	9	7	5	8	7	8	10	9	8	11	11	4	9
sp|Q9UBQ6|EXTL2_HUMAN	sp|Q9UBQ6|EXTL2_HUMAN	4	4	4	Exostosin-like 2 OS=Homo sapiens OX=9606 GN=EXTL2 PE=1 SV=1	1	4	4	4	0	0	0	0	0	0	0	0	0	0	0	0	0	0	0	0	0	0	0	0	0	0	0	0	0	0	0	0	0	0	0	0	0	1	0	0	0	0	0	0
sp|Q9UBR2|CATZ_HUMAN	sp|Q9UBR2|CATZ_HUMAN	4	4	4	Cathepsin Z OS=Homo sapiens OX=9606 GN=CTSZ PE=1 SV=1	1	4	4	4	0	1	0	0	0	0	0	0	0	0	0	0	0	0	0	0	0	0	0	0	0	0	0	0	0	0	0	0	0	0	0	0	0	0	0	0	0	0	0	0
sp|Q9UBS5|GABR1_HUMAN	sp|Q9UBS5|GABR1_HUMAN	2	2	2	Gamma-aminobutyric acid type B receptor subunit 1 OS=Homo sapiens OX=9606 GN=GABBR1 PE=1 SV=1	1	2	2	2	0	2	1	1	0	2	2	0	2	2	2	1	1	1	2	2	1	1	2	2	2	2	1	2	1	2	2	2	1	0	1	1	2	2	2	2	2	1	2	2
sp|Q9UBV2|SE1L1_HUMAN	sp|Q9UBV2|SE1L1_HUMAN	3	3	3	Protein sel-1 homolog 1 OS=Homo sapiens OX=9606 GN=SEL1L PE=1 SV=3	1	3	3	3	2	2	2	2	2	2	2	1	2	2	2	2	2	2	2	1	2	2	2	2	1	2	2	2	2	2	2	2	2	2	2	1	2	1	2	2	2	2	1	1
sp|Q9UBW5|BIN2_HUMAN	sp|Q9UBW5|BIN2_HUMAN	3	3	3	Bridging integrator 2 OS=Homo sapiens OX=9606 GN=BIN2 PE=1 SV=3	1	3	3	3	0	0	0	0	0	0	0	0	0	0	0	0	0	0	0	0	0	0	0	0	0	0	0	0	0	0	0	0	0	0	0	0	0	0	0	0	0	0	3	0
sp|Q9UBX1|CATF_HUMAN	sp|Q9UBX1|CATF_HUMAN	7	7	7	Cathepsin F OS=Homo sapiens OX=9606 GN=CTSF PE=1 SV=1	1	7	7	7	0	0	0	0	0	0	0	0	0	0	0	0	0	0	0	0	0	0	0	0	0	0	0	0	0	0	0	0	0	0	0	0	0	0	0	0	0	0	0	0
sp|Q9UBX5|FBLN5_HUMAN	sp|Q9UBX5|FBLN5_HUMAN	8	8	8	Fibulin-5 OS=Homo sapiens OX=9606 GN=FBLN5 PE=1 SV=1	1	8	8	8	0	1	0	0	0	0	0	0	0	0	0	0	0	0	0	0	0	0	0	0	0	0	0	0	0	0	0	0	0	0	0	0	0	0	0	0	0	0	0	0
sp|Q9UGM5|FETUB_HUMAN	sp|Q9UGM5|FETUB_HUMAN	7	7	7	Fetuin-B OS=Homo sapiens OX=9606 GN=FETUB PE=1 SV=2	1	7	7	7	1	1	1	1	1	1	0	1	2	1	0	1	1	1	1	1	1	1	1	1	1	1	1	1	1	1	1	1	1	1	1	1	1	1	1	1	0	1	1	1
sp|Q9UGV2|NDRG3_HUMAN	sp|Q9UGV2|NDRG3_HUMAN	1	1	1	Protein NDRG3 OS=Homo sapiens OX=9606 GN=NDRG3 PE=1 SV=2	1	1	1	1	0	0	0	0	0	1	0	0	1	0	1	0	0	1	0	0	0	0	1	0	0	1	0	1	1	0	1	1	1	0	0	0	1	0	1	0	0	1	0	0
sp|Q9UHC6|CNTP2_HUMAN	sp|Q9UHC6|CNTP2_HUMAN	11	11	11	Contactin-associated protein-like 2 OS=Homo sapiens OX=9606 GN=CNTNAP2 PE=1 SV=1	1	11	11	11	0	0	0	0	0	0	0	0	0	0	0	0	0	0	0	0	0	0	0	0	0	0	0	0	0	0	0	0	0	0	0	0	0	0	0	0	0	0	0	0
sp|Q9UHF7|TRPS1_HUMAN	sp|Q9UHF7|TRPS1_HUMAN	1	1	1	Zinc finger transcription factor Trps1 OS=Homo sapiens OX=9606 GN=TRPS1 PE=1 SV=2	1	1	1	1	0	0	0	0	1	1	1	0	1	0	1	0	1	0	1	1	0	1	0	1	1	0	1	1	1	1	0	1	1	1	0	1	1	1	1	1	1	1	1	0
sp|Q9UHG2|PCS1N_HUMAN;sp|Q9NPY3|C1QR1_HUMAN	sp|Q9UHG2|PCS1N_HUMAN	11;1	11;1	11;1	ProSAAS OS=Homo sapiens OX=9606 GN=PCSK1N PE=1 SV=1	2	11	11	11	3	5	3	1	3	1	3	3	6	3	2	2	2	3	2	1	3	3	4	3	3	2	2	3	3	5	3	3	3	2	2	3	2	4	2	5	4	3	3	3
sp|Q9UHI8|ATS1_HUMAN	sp|Q9UHI8|ATS1_HUMAN	3	3	3	A disintegrin and metalloproteinase with thrombospondin motifs 1 OS=Homo sapiens OX=9606 GN=ADAMTS1 PE=1 SV=4	1	3	3	3	0	0	0	0	0	0	0	0	0	0	0	0	0	0	0	0	0	0	0	0	0	0	0	0	0	0	0	0	0	0	0	0	0	0	0	0	0	0	0	0
sp|Q9UHL4|DPP2_HUMAN	sp|Q9UHL4|DPP2_HUMAN	6	6	6	Dipeptidyl peptidase 2 OS=Homo sapiens OX=9606 GN=DPP7 PE=1 SV=3	1	6	6	6	0	0	0	0	0	0	0	1	0	0	0	0	0	1	0	1	0	0	1	0	1	0	0	1	0	0	1	0	0	0	0	0	0	0	1	0	1	1	0	1
sp|Q9UJ55|MAGL2_HUMAN	sp|Q9UJ55|MAGL2_HUMAN	1	1	1	MAGE-like protein 2 OS=Homo sapiens OX=9606 GN=MAGEL2 PE=1 SV=2	1	1	1	1	0	0	0	0	0	0	0	0	0	0	0	0	0	0	0	0	0	0	0	0	0	0	0	0	0	0	0	0	0	0	0	0	0	0	0	0	0	0	0	0
sp|Q9UJJ9|GNPTG_HUMAN	sp|Q9UJJ9|GNPTG_HUMAN	7	7	7	N-acetylglucosamine-1-phosphotransferase subunit gamma OS=Homo sapiens OX=9606 GN=GNPTG PE=1 SV=1	1	7	7	7	0	0	0	0	0	0	0	0	0	0	0	0	0	0	0	0	0	0	0	0	0	0	0	0	0	0	0	0	0	0	0	0	0	0	0	0	0	0	0	0
sp|Q9UK55|ZPI_HUMAN	sp|Q9UK55|ZPI_HUMAN	3	3	3	Protein Z-dependent protease inhibitor OS=Homo sapiens OX=9606 GN=SERPINA10 PE=1 SV=1	1	3	3	3	0	0	0	2	1	0	1	0	1	2	1	0	2	1	0	0	1	0	0	1	0	1	0	1	0	1	1	0	1	1	0	0	1	0	2	1	0	2	0	0
sp|Q9UKX2|MYH2_HUMAN;sp|P13535|MYH8_HUMAN;sp|P12882|MYH1_HUMAN;sp|P11055|MYH3_HUMAN	sp|Q9UKX2|MYH2_HUMAN;sp|P13535|MYH8_HUMAN;sp|P12882|MYH1_HUMAN	4;3;2;1	4;3;2;1	3;2;1;0	Myosin-2 OS=Homo sapiens OX=9606 GN=MYH2 PE=1 SV=1; Myosin-8 OS=Homo sapiens OX=9606 GN=MYH8 PE=2 SV=3; Myosin-1 OS=Homo sapiens OX=9606 GN=MYH1 PE=1 SV=3	4	4	4	3	0	0	0	0	0	0	0	0	0	0	0	0	0	0	3	0	0	0	0	0	0	0	0	0	0	0	0	0	0	0	0	0	0	0	0	0	0	0	0	0
sp|Q9ULB1|NRX1A_HUMAN	sp|Q9ULB1|NRX1A_HUMAN	29	29	21	Neurexin-1 OS=Homo sapiens OX=9606 GN=NRXN1 PE=1 SV=1	1	29	29	21	0	0	0	0	0	0	1	1	1	0	0	0	0	0	0	0	0	0	0	0	0	0	1	0	0	1	0	0	0	1	0	0	0	1	0	0	2	0	0	0
sp|Q9ULF5|S39AA_HUMAN	sp|Q9ULF5|S39AA_HUMAN	2	2	2	Zinc transporter ZIP10 OS=Homo sapiens OX=9606 GN=SLC39A10 PE=1 SV=2	1	2	2	2	0	0	1	0	0	0	0	0	1	1	0	0	0	0	0	0	0	0	1	0	0	0	0	0	0	0	0	0	0	0	0	0	0	0	0	0	0	0	0	0
sp|Q9ULH0|KDIS_HUMAN	sp|Q9ULH0|KDIS_HUMAN	1	1	1	Kinase D-interacting substrate of 220 kDa OS=Homo sapiens OX=9606 GN=KIDINS220 PE=1 SV=3	1	1	1	1	1	1	1	1	1	1	1	0	1	1	0	0	0	1	0	1	1	1	1	0	1	1	0	1	0	1	1	1	1	0	0	1	1	1	1	0	1	1	1	1
sp|Q9ULI3|HEG1_HUMAN	sp|Q9ULI3|HEG1_HUMAN	2	2	2	Protein HEG homolog 1 OS=Homo sapiens OX=9606 GN=HEG1 PE=1 SV=3	1	2	2	2	0	0	0	0	0	0	1	0	1	0	1	1	2	0	1	0	2	0	1	0	0	2	1	1	0	1	1	0	0	2	0	0	1	0	0	2	0	1	1	0
sp|Q9UMF0|ICAM5_HUMAN	sp|Q9UMF0|ICAM5_HUMAN	8	8	8	Intercellular adhesion molecule 5 OS=Homo sapiens OX=9606 GN=ICAM5 PE=1 SV=3	1	8	8	8	0	0	0	0	0	0	0	0	0	0	0	0	0	0	0	0	0	0	0	0	0	0	0	0	0	0	0	0	0	0	0	0	0	0	0	0	0	0	0	0
sp|Q9UMS5|PHTF1_HUMAN	sp|Q9UMS5|PHTF1_HUMAN	1	1	1	Protein PHTF1 OS=Homo sapiens OX=9606 GN=PHTF1 PE=2 SV=2	1	1	1	1	0	0	0	0	0	0	0	0	0	0	0	0	0	0	0	0	0	0	0	0	0	0	0	0	0	0	0	0	0	0	0	0	0	0	0	0	0	0	0	0
sp|Q9UMX5|NENF_HUMAN	sp|Q9UMX5|NENF_HUMAN	3	3	3	Neudesin OS=Homo sapiens OX=9606 GN=NENF PE=1 SV=1	1	3	3	3	0	0	0	0	0	0	0	0	0	0	0	0	0	0	0	0	0	0	0	0	0	0	0	0	0	0	0	0	0	0	0	0	0	0	0	0	0	0	0	0
sp|Q9UN36|NDRG2_HUMAN	sp|Q9UN36|NDRG2_HUMAN	8	8	8	Protein NDRG2 OS=Homo sapiens OX=9606 GN=NDRG2 PE=1 SV=2	1	8	8	8	3	2	2	3	3	3	2	3	2	3	1	2	0	3	0	3	2	1	2	1	4	2	0	3	3	3	3	2	3	0	3	1	2	3	2	0	3	4	3	3
sp|Q9UNN8|EPCR_HUMAN	sp|Q9UNN8|EPCR_HUMAN	3	3	3	Endothelial protein C receptor OS=Homo sapiens OX=9606 GN=PROCR PE=1 SV=1	1	3	3	3	0	0	0	0	0	0	0	0	0	0	0	0	0	0	0	0	0	0	0	0	0	0	0	0	0	0	0	0	0	0	0	0	0	0	0	0	0	0	0	0
sp|Q9UNW1|MINP1_HUMAN	sp|Q9UNW1|MINP1_HUMAN	5	5	5	Multiple inositol polyphosphate phosphatase 1 OS=Homo sapiens OX=9606 GN=MINPP1 PE=1 SV=1	1	5	5	5	0	0	0	0	0	0	0	0	0	0	0	0	0	0	0	0	0	0	0	0	0	0	0	0	0	0	0	0	0	0	0	0	0	0	0	0	0	0	0	0
sp|Q9UPP2|IQEC3_HUMAN	sp|Q9UPP2|IQEC3_HUMAN	1	1	1	IQ motif and SEC7 domain-containing protein 3 OS=Homo sapiens OX=9606 GN=IQSEC3 PE=2 SV=3	1	1	1	1	0	0	0	0	0	0	0	0	0	0	0	0	0	0	0	1	0	1	0	0	1	1	0	1	0	1	1	0	1	0	0	0	0	0	1	0	0	0	1	0
sp|Q9UPU3|SORC3_HUMAN	sp|Q9UPU3|SORC3_HUMAN	3	3	3	VPS10 domain-containing receptor SorCS3 OS=Homo sapiens OX=9606 GN=SORCS3 PE=1 SV=2	1	3	3	3	0	0	0	0	0	0	0	0	0	0	0	0	0	0	0	0	0	0	0	0	0	0	0	0	0	0	0	0	0	0	0	0	0	0	0	0	0	0	0	0
sp|Q9UQ52|CNTN6_HUMAN	sp|Q9UQ52|CNTN6_HUMAN	2	2	2	Contactin-6 OS=Homo sapiens OX=9606 GN=CNTN6 PE=1 SV=1	1	2	2	2	0	0	0	0	0	0	0	0	0	0	0	0	0	0	0	0	0	0	0	0	0	0	0	0	0	0	0	0	0	0	0	0	0	0	0	0	0	0	0	0
sp|Q9UQM7|KCC2A_HUMAN	sp|Q9UQM7|KCC2A_HUMAN	3	3	3	Calcium/calmodulin-dependent protein kinase type II subunit alpha OS=Homo sapiens OX=9606 GN=CAMK2A PE=1 SV=2	1	3	3	3	0	0	1	1	1	0	0	0	0	0	1	0	0	0	0	0	1	0	0	0	0	1	0	1	0	1	1	0	1	0	0	0	0	0	1	1	0	1	0	0
sp|Q9UQP3|TENN_HUMAN	sp|Q9UQP3|TENN_HUMAN	1	1	1	Tenascin-N OS=Homo sapiens OX=9606 GN=TNN PE=1 SV=2	1	1	1	1	0	0	0	0	0	0	0	0	0	0	0	0	0	0	0	0	0	0	0	0	0	0	0	0	0	0	0	0	0	0	0	0	0	0	0	0	0	0	0	0
sp|Q9Y240|CLC11_HUMAN	sp|Q9Y240|CLC11_HUMAN	6	6	6	C-type lectin domain family 11 member A OS=Homo sapiens OX=9606 GN=CLEC11A PE=1 SV=1	1	6	6	6	0	0	0	0	0	0	0	0	0	0	0	0	0	0	0	0	0	0	0	0	0	0	0	0	0	0	0	0	0	0	0	0	0	0	0	0	0	0	0	0
sp|Q9Y279|VSIG4_HUMAN	sp|Q9Y279|VSIG4_HUMAN	4	4	4	V-set and immunoglobulin domain-containing protein 4 OS=Homo sapiens OX=9606 GN=VSIG4 PE=1 SV=1	1	4	4	4	0	0	0	0	0	0	0	0	0	0	0	0	0	0	0	0	0	1	0	0	0	0	0	0	0	0	0	0	0	0	0	0	0	0	0	0	0	0	0	0
sp|Q9Y281|COF2_HUMAN	sp|Q9Y281|COF2_HUMAN	2	1	1	Cofilin-2 OS=Homo sapiens OX=9606 GN=CFL2 PE=1 SV=1	1	2	1	1	1	0	0	1	1	1	1	0	0	0	0	1	1	1	1	1	1	1	1	0	1	1	0	1	0	1	1	0	1	1	1	1	0	0	1	1	1	1	1	0
sp|Q9Y2T3|GUAD_HUMAN	sp|Q9Y2T3|GUAD_HUMAN	7	7	7	Guanine deaminase OS=Homo sapiens OX=9606 GN=GDA PE=1 SV=1	1	7	7	7	0	0	0	0	0	0	0	0	0	0	0	0	0	0	0	0	0	0	0	0	0	0	0	0	0	0	0	0	0	0	0	0	0	0	0	0	0	0	0	0
sp|Q9Y3C5|RNF11_HUMAN	sp|Q9Y3C5|RNF11_HUMAN	1	1	1	RING finger protein 11 OS=Homo sapiens OX=9606 GN=RNF11 PE=1 SV=1	1	1	1	1	0	0	0	0	1	0	1	0	0	0	0	0	1	1	0	1	1	0	0	0	1	1	0	0	0	1	1	1	0	1	1	0	0	0	0	0	0	0	1	0
sp|Q9Y4C0|NRX3A_HUMAN	sp|Q9Y4C0|NRX3A_HUMAN	25	23	15	Neurexin-3 OS=Homo sapiens OX=9606 GN=NRXN3 PE=1 SV=4	1	25	23	15	0	0	0	0	0	0	0	0	0	0	0	0	0	0	0	0	0	0	0	0	0	0	0	1	0	0	0	0	0	0	0	0	0	0	0	0	0	0	0	0
sp|Q9Y4L1|HYOU1_HUMAN	sp|Q9Y4L1|HYOU1_HUMAN	5	5	5	Hypoxia up-regulated protein 1 OS=Homo sapiens OX=9606 GN=HYOU1 PE=1 SV=1	1	5	5	5	0	1	0	0	0	0	0	0	0	0	0	1	0	0	0	0	0	1	1	0	1	1	1	0	0	0	0	0	0	0	0	0	1	0	0	0	0	0	0	0
sp|Q9Y5F6|PCDGM_HUMAN	sp|Q9Y5F6|PCDGM_HUMAN	4	4	4	Protocadherin gamma-C5 OS=Homo sapiens OX=9606 GN=PCDHGC5 PE=2 SV=1	1	4	4	4	0	0	0	0	0	0	0	0	0	0	0	0	0	0	0	0	0	0	0	0	0	0	0	0	0	0	0	0	0	0	0	0	0	0	0	0	0	0	0	0
sp|Q9Y5I4|PCDC2_HUMAN	sp|Q9Y5I4|PCDC2_HUMAN	5	5	5	Protocadherin alpha-C2 OS=Homo sapiens OX=9606 GN=PCDHAC2 PE=2 SV=1	1	5	5	5	0	0	0	0	0	0	0	0	0	0	0	0	0	0	0	1	0	0	0	0	1	0	0	1	0	0	0	0	0	0	0	0	0	0	1	0	0	0	0	0
sp|Q9Y5S2|MRCKB_HUMAN	sp|Q9Y5S2|MRCKB_HUMAN	1	1	1	Serine/threonine-protein kinase MRCK beta OS=Homo sapiens OX=9606 GN=CDC42BPB PE=1 SV=2	1	1	1	1	0	0	0	0	0	0	0	0	0	0	0	0	0	1	0	1	0	1	0	1	1	0	0	1	0	1	0	1	1	1	0	0	1	0	1	0	0	1	1	0
sp|Q9Y5Y7|LYVE1_HUMAN	sp|Q9Y5Y7|LYVE1_HUMAN	3	3	3	Lymphatic vessel endothelial hyaluronic acid receptor 1 OS=Homo sapiens OX=9606 GN=LYVE1 PE=1 SV=2	1	3	3	3	0	0	0	0	0	0	0	0	0	0	0	0	0	0	0	0	0	0	0	0	0	0	0	0	0	0	0	0	0	0	0	0	0	0	0	0	0	0	0	0
sp|Q9Y617|SERC_HUMAN	sp|Q9Y617|SERC_HUMAN	1	1	1	Phosphoserine aminotransferase OS=Homo sapiens OX=9606 GN=PSAT1 PE=1 SV=2	1	1	1	1	0	0	0	0	0	0	0	0	0	0	0	0	0	0	0	0	0	0	0	0	0	0	0	0	0	0	0	0	0	0	0	0	0	0	0	0	0	0	0	0
sp|Q9Y646|CBPQ_HUMAN	sp|Q9Y646|CBPQ_HUMAN	7	7	7	Carboxypeptidase Q OS=Homo sapiens OX=9606 GN=CPQ PE=1 SV=1	1	7	7	7	0	0	0	0	0	0	0	0	0	0	0	0	0	0	0	0	0	0	0	0	0	0	0	0	0	0	0	0	0	0	0	0	0	0	0	0	1	0	0	0
sp|Q9Y6J8|STYL1_HUMAN	sp|Q9Y6J8|STYL1_HUMAN	1	1	1	Serine/threonine/tyrosine-interacting-like protein 1 OS=Homo sapiens OX=9606 GN=STYXL1 PE=1 SV=1	1	1	1	1	0	0	0	0	1	0	0	0	0	0	0	0	0	0	0	0	0	0	0	0	0	0	0	0	0	0	0	0	0	0	0	0	0	0	0	0	0	1	0	0
sp|Q9Y6N7|ROBO1_HUMAN;sp|Q9HCK4|ROBO2_HUMAN	sp|Q9Y6N7|ROBO1_HUMAN	10;1	10;1	10;1	Roundabout homolog 1 OS=Homo sapiens OX=9606 GN=ROBO1 PE=1 SV=1	2	10	10	10	0	0	0	0	0	0	0	0	0	0	0	0	0	0	0	0	0	0	0	0	0	0	0	0	0	0	0	0	0	0	0	0	0	0	0	0	0	0	0	0
sp|Q9Y6R7|FCGBP_HUMAN	sp|Q9Y6R7|FCGBP_HUMAN	53	53	53	IgGFc-binding protein OS=Homo sapiens OX=9606 GN=FCGBP PE=1 SV=3	1	53	53	53	1	3	0	0	2	0	2	0	1	0	0	0	0	0	0	0	1	0	1	0	1	0	2	0	0	1	0	0	1	0	1	0	0	0	0	0	1	0	0	0
sp|Q9Y6Y8|S23IP_HUMAN	sp|Q9Y6Y8|S23IP_HUMAN	1	1	1	SEC23-interacting protein OS=Homo sapiens OX=9606 GN=SEC23IP PE=1 SV=1	1	1	1	1	0	0	0	0	0	0	0	0	0	0	0	0	0	0	0	0	0	0	0	0	0	0	0	0	0	0	0	0	0	0	0	0	0	0	0	0	0	0	0	0
[truncated: 841 more columns]

## Sheet: metadata
File	Experiment	Condition	Subset
QX21619GM.raw	BIO40	A1	y
QX21842GM.raw	BIO49	A10	y
QX21652GM.raw	BIO50	A11	y
QX21616GM.raw	BIO51	A12	y
QX21711GM.raw	BIO52	A13	y
QX21764GM.raw	BIO53	A14	y
QX21794GM.raw	BIO54	A15	y
QX21708GM.raw	BIO55	A16	x
QX21586GM.raw	BIO56	A17	x
QX21720GM.raw	BIO58	A19	y
QX21502GM.raw	BIO41	A2	y
QX21607GM.raw	BIO59	A20	y
QX21493GM.raw	BIO60	A21	x
QX21523GM.raw	BIO61	A22	y
QX21749GM.raw	BIO62	A23	x
QX21812GM.raw	BIO64	A25	y
QX21743GM.raw	BIO65	A26	y
QX21520GM.raw	BIO66	A27	x
QX21773GM.raw	BIO67	A28	y
QX21640GM.raw	BIO68	A29	y
QX21839GM.raw	BIO42	A3	y
QX21806GM.raw	BIO70	A31	y
QX21687GM.raw	BIO71	A32	y
QX21487GM.raw	BIO72	A33	x
QX21782GM.raw	BIO73	A34	y
QX21824GM.raw	BIO75	A36	y
QX21684GM.raw	BIO76	A37	y
QX21592GM.raw	BIO77	A38	y
QX21791GM.raw	BIO78	A39	y
QX21583GM.raw	BIO43	A4	x
QX21637GM.raw	BIO79	A40	y
QX21508GM.raw	BIO80	A41	x
QX21851GM.raw	BIO81	A42	y
QX21568GM.raw	BIO83	A44	y
QX21526GM.raw	BIO85	A46	y
QX21562GM.raw	BIO86	A47	x
QX21595GM.raw	BIO87	A48	y
QX21678GM.raw	BIO88	A49	x
QX21643GM.raw	BIO44	A5	y
QX21610GM.raw	BIO89	A50	x
QX21758GM.raw	BIO90	A51	y
QX21514GM.raw	BIO91	A52	y
QX21655GM.raw	BIO93	A54	y
QX21696GM.raw	BIO94	A55	y
QX21800GM.raw	BIO45	A6	x
QX21571GM.raw	BIO46	A7	x
QX21517GM.raw	BIO48	A9	y
QX21767GM.raw	BIO97	B101	y
QX21770GM.raw	BIO102	B103	x
QX21803GM.raw	BIO106	B105	y
QX21723GM.raw	BIO96	B114	y
QX21830GM.raw	BIO107	B123	x
QX21818GM.raw	BIO100	B148	y
QX21699GM.raw	BIO98	B149	y
QX21675GM.raw	BIO99	B156	x
QX21797GM.raw	BIO108	B159	x
QX21690GM.raw	BIO95	B202	y
QX21746GM.raw	BIO105	B36	y
QX21788GM.raw	BIO101	B48	y
QX21833GM.raw	BIO103	B96	y
QX21740GM.raw	BIO1	B1	y
QX21714GM.raw	BIO10	B10	y
QX21472GM.raw	BIO27	B11	y
QX21484GM.raw	BIO12	B12	x
QX21693GM.raw	BIO13	B13	y
QX21511GM.raw	BIO14	B14	x
QX21565GM.raw	BIO17	B17	y
QX21604GM.raw	BIO19	B19	x
QX21559GM.raw	BIO2	B2	x
QX21672GM.raw	BIO20	B20	y
QX21717GM.raw	BIO22	B22	x
QX21490GM.raw	BIO23	B23	y
QX21628GM.raw	BIO24	B24	y
QX21601GM.raw	BIO26	B26	x
QX21469GM.raw	BIO35	B27	x
QX21613GM.raw	BIO28	B28	y
QX21776GM.raw	BIO29	B29	x
QX21634GM.raw	BIO3	B3	x
QX21589GM.raw	BIO30	B30	y
QX21580GM.raw	BIO31	B31	y
QX21649GM.raw	BIO33	B33	x
QX21466GM.raw	BIO47	B35	y
QX21577GM.raw	BIO36	B36	y
QX21755GM.raw	BIO37	B37	y
QX21556GM.raw	BIO38	B38	y
QX21752GM.raw	BIO39	B39	y
QX21845GM.raw	BIO5	B5	y
QX21631GM.raw	BIO7	B7	x
QX21625GM.raw	BIO8	B8	x
QX21460GM.raw	BIO18	B9	x
QX21433GM.raw	Pool1	NA	NA
QX21457GM.raw	Pool2	NA	NA
QX21481GM.raw	Pool3	NA	NA
QX21505GM.raw	Pool4	NA	NA
QX21529GM.raw	Pool5	NA	NA
QX21574GM.raw	Pool6	NA	NA
QX21598GM.raw	Pool7	NA	NA
QX21622GM.raw	Pool8	NA	NA
QX21646GM.raw	Pool9	NA	NA
QX21681GM.raw	Pool10	NA	NA
QX21705GM.raw	Pool11	NA	NA
QX21737GM.raw	Pool12	NA	NA
QX21761GM.raw	Pool13	NA	NA
QX21785GM.raw	Pool14	NA	NA
QX21809GM.raw	Pool15	NA	NA
QX21836GM.raw	Pool16	NA	NA
QX21854GM.raw	Pool17	NA	NA
