# Supplementary material for: msqrob2PTM: Differential Abundance and Differential Usage Analysis of MS-Based Proteomics Data at the Posttranslational Modification and Peptidoform Level
Source: Mol Cell Proteomics. 2023 Dec 26;23(2):100708. doi: 10.1016/j.mcpro.2023.100708 (PMC10875266; doi:10.1016/j.mcpro.2023.100708)
Supplement: Supplemental Data S4 [file mmc4.xlsx]

## Sheet: CSF_proteinGroups
Protein.IDs	Majority.protein.IDs	Peptide.counts..all.	Peptide.counts..razor.unique.	Peptide.counts..unique.	Fasta.headers	Number.of.proteins	Peptides	Razor...unique.peptides	Unique.peptides	Peptides.BIO1	Peptides.BIO10	Peptides.BIO100	Peptides.BIO101	Peptides.BIO102	Peptides.BIO103	Peptides.BIO104	Peptides.BIO105	Peptides.BIO106	Peptides.BIO107	Peptides.BIO108	Peptides.BIO109	Peptides.BIO11	Peptides.BIO12	Peptides.BIO13	Peptides.BIO14	Peptides.BIO15	Peptides.BIO17	Peptides.BIO18	Peptides.BIO19	Peptides.BIO2	Peptides.BIO20	Peptides.BIO22	Peptides.BIO23	Peptides.BIO24	Peptides.BIO26	Peptides.BIO27	Peptides.BIO28	Peptides.BIO29	Peptides.BIO3	Peptides.BIO30	Peptides.BIO31	Peptides.BIO32	Peptides.BIO33	Peptides.BIO34	Peptides.BIO35	Peptides.BIO36	Peptides.BIO37	Peptides.BIO38	Peptides.BIO39
sp|Q15323|K1H1_HUMAN;CON__Q9UE12;CON__Q15323;CON__A2A5Y0;CON__REFSEQ:XP_986630;CON__Q9D646;sp|Q14525|KT33B_HUMAN;CON__Q14525;CON__Q497I4;sp|O76009|KT33A_HUMAN;CON__Q6NTB9;CON__O76009	sp|Q15323|K1H1_HUMAN;CON__Q9UE12;CON__Q15323;CON__A2A5Y0;CON__REFSEQ:XP_986630;CON__Q9D646;sp|Q14525|KT33B_HUMAN;CON__Q14525;CON__Q497I4	3;3;3;3;3;2;2;2;2;1;1;1	2;2;2;2;2;2;1;1;1;1;1;1	2;2;2;2;2;2;1;1;1;1;1;1	sp|Q15323|K1H1_HUMAN Keratin, type I cuticular Ha1 OS=Homo sapiens OX=9606 GN=KRT31 PE=1 SV=3;;;;;;sp|Q14525|KT33B_HUMAN Keratin, type I cuticular Ha3-II OS=Homo sapiens OX=9606 GN=KRT33B PE=1 SV=3;;	12	3	2	2	0	1	0	0	0	0	0	0	0	1	0	0	0	0	0	0	0	1	0	0	1	0	0	0	0	0	0	1	0	0	0	0	0	0	0	1	0	0	0	0
CON__ENSEMBL:ENSBTAP00000038253	CON__ENSEMBL:ENSBTAP00000038253	10	1	0		1	10	1	0	3	8	3	4	2	2	3	5	2	9	4	2	6	2	2	2	2	1	4	3	2	2	4	5	2	3	4	6	1	2	4	2	1	7	3	3	4	3	2	4
CON__ENSEMBL:ENSP00000377550;sp|P13646|K1C13_HUMAN	CON__ENSEMBL:ENSP00000377550;sp|P13646|K1C13_HUMAN	5;5	1;1	0;0	;sp|P13646|K1C13_HUMAN Keratin, type I cytoskeletal 13 OS=Homo sapiens OX=9606 GN=KRT13 PE=1 SV=4	2	5	1	0	2	2	0	2	0	1	1	1	2	4	1	1	1	0	1	3	1	2	1	1	0	1	3	2	1	1	0	2	1	1	0	2	1	3	0	2	1	0	1	1
sp|O43790|KRT86_HUMAN;CON__O43790;sp|P78385|KRT83_HUMAN;CON__Q6NT21;CON__P78385;sp|Q14533|KRT81_HUMAN;CON__Q14533;sp|P78386|KRT85_HUMAN;CON__P78386;sp|A6NCN2|KR87P_HUMAN	sp|O43790|KRT86_HUMAN;CON__O43790;sp|P78385|KRT83_HUMAN;CON__Q6NT21;CON__P78385;sp|Q14533|KRT81_HUMAN;CON__Q14533;sp|P78386|KRT85_HUMAN;CON__P78386	4;4;4;4;4;4;4;2;2;1	3;3;3;3;3;3;3;1;1;1	2;2;2;2;2;2;2;0;0;1	sp|O43790|KRT86_HUMAN Keratin, type II cuticular Hb6 OS=Homo sapiens OX=9606 GN=KRT86 PE=1 SV=1;;sp|P78385|KRT83_HUMAN Keratin, type II cuticular Hb3 OS=Homo sapiens OX=9606 GN=KRT83 PE=1 SV=2;;;sp|Q14533|KRT81_HUMAN Keratin, type II cuticular Hb1 OS=Homo	10	4	3	2	1	2	1	1	1	0	1	0	1	0	0	1	1	0	1	0	0	1	1	0	1	1	1	0	0	1	1	2	0	0	0	0	1	0	1	1	0	0	1	0
CON__P00761	CON__P00761	4	4	4		1	4	4	4	4	4	4	4	4	4	4	4	4	4	4	4	4	4	4	4	4	4	4	4	4	4	4	4	4	4	4	4	4	4	4	4	4	4	4	4	4	4	4	4
CON__P01966;sp|P02008|HBAZ_HUMAN	CON__P01966	5;1	1;0	1;0		2	5	1	1	5	4	2	0	0	4	0	0	0	4	0	0	1	0	1	5	2	4	0	1	2	2	0	4	0	0	4	3	0	2	0	0	0	0	4	3	0	0	4	0
CON__P02533;sp|P02533|K1C14_HUMAN;sp|Q04695|K1C17_HUMAN;CON__Q9QWL7;CON__Q04695;CON__P19012;sp|P19012|K1C15_HUMAN;CON__A2A4G1;CON__Q6IFX2;CON__Q9Z2K1;CON__Q3ZAW8;CON__P19001;CON__P08727;sp|P08727|K1C19_HUMAN;CON__Q61782;CON__Q8N1A0;CON__Q9D312;CON__P35900;sp|P35900|K1C20_HUMAN;sp|Q8N1A0|KT222_HUMAN	CON__P02533;sp|P02533|K1C14_HUMAN;sp|Q04695|K1C17_HUMAN;CON__Q9QWL7;CON__Q04695	14;14;7;7;7;5;5;5;5;4;4;4;4;4;2;1;1;1;1;1	11;11;5;5;5;3;3;2;4;2;2;2;2;2;2;1;1;1;1;1	6;6;3;3;3;0;0;0;1;0;0;0;0;0;1;0;0;0;0;0	;sp|P02533|K1C14_HUMAN Keratin, type I cytoskeletal 14 OS=Homo sapiens OX=9606 GN=KRT14 PE=1 SV=4;sp|Q04695|K1C17_HUMAN Keratin, type I cytoskeletal 17 OS=Homo sapiens OX=9606 GN=KRT17 PE=1 SV=2;;	20	14	11	6	4	7	4	4	1	3	2	7	7	11	3	2	7	1	2	4	2	3	3	3	2	2	7	5	3	3	2	7	3	4	2	3	3	7	3	2	3	1	3	2
sp|P48668|K2C6C_HUMAN;sp|P02538|K2C6A_HUMAN;CON__P48668;CON__P02538;CON__P04259	sp|P48668|K2C6C_HUMAN;sp|P02538|K2C6A_HUMAN;CON__P48668;CON__P02538;CON__P04259	16;16;16;16;15	4;4;4;4;3	1;1;1;1;0	sp|P48668|K2C6C_HUMAN Keratin, type II cytoskeletal 6C OS=Homo sapiens OX=9606 GN=KRT6C PE=1 SV=3;sp|P02538|K2C6A_HUMAN Keratin, type II cytoskeletal 6A OS=Homo sapiens OX=9606 GN=KRT6A PE=1 SV=3;;;	5	16	4	1	4	10	1	5	2	1	1	6	4	7	2	3	4	0	3	3	2	1	3	2	2	1	4	4	0	3	2	7	0	2	1	1	0	6	1	1	1	1	2	2
CON__P02662	CON__P02662	2	2	2		1	2	2	2	0	0	0	0	0	0	0	0	0	0	0	0	0	0	0	0	0	0	0	0	0	0	0	0	0	0	0	0	0	0	0	0	0	0	0	0	0	0	0	0
CON__P02754	CON__P02754	6	6	6		1	6	6	6	0	0	0	0	0	0	0	0	0	0	0	0	0	0	0	0	0	0	0	0	0	0	0	0	0	0	0	1	0	0	0	0	0	0	0	0	0	0	0	0
sp|P02768|ALBU_HUMAN;CON__P02768-1	sp|P02768|ALBU_HUMAN;CON__P02768-1	73;73	73;73	65;65	sp|P02768|ALBU_HUMAN Albumin OS=Homo sapiens OX=9606 GN=ALB PE=1 SV=2;	2	73	73	65	70	71	71	66	70	64	70	56	70	63	62	70	73	59	69	68	68	66	68	66	66	72	65	62	68	68	70	69	65	64	65	66	67	67	69	67	68	66	71	67
CON__P02769	CON__P02769	14	6	6		1	14	6	6	10	11	11	12	11	9	11	7	11	10	7	11	11	8	11	10	11	10	12	9	11	12	8	8	11	11	11	11	10	10	8	10	11	10	11	10	11	9	11	10
sp|Q8NHM4|TRY6_HUMAN;sp|P07478|TRY2_HUMAN;sp|P07477|TRY1_HUMAN;CON__P07477	sp|Q8NHM4|TRY6_HUMAN;sp|P07478|TRY2_HUMAN;sp|P07477|TRY1_HUMAN;CON__P07477	1;1;1;1	1;1;1;1	1;1;1;1	sp|Q8NHM4|TRY6_HUMAN Putative trypsin-6 OS=Homo sapiens OX=9606 GN=PRSS3P2 PE=5 SV=2;sp|P07478|TRY2_HUMAN Trypsin-2 OS=Homo sapiens OX=9606 GN=PRSS2 PE=1 SV=1;sp|P07477|TRY1_HUMAN Trypsin-1 OS=Homo sapiens OX=9606 GN=PRSS1 PE=1 SV=1;	4	1	1	1	1	1	1	1	1	1	1	0	1	1	0	1	1	0	1	1	1	0	0	0	1	1	1	0	0	1	1	1	0	1	1	1	1	1	1	1	1	0	1	0
sp|P08779|K1C16_HUMAN;CON__P08779	sp|P08779|K1C16_HUMAN;CON__P08779	9;9	1;1	1;1	sp|P08779|K1C16_HUMAN Keratin, type I cytoskeletal 16 OS=Homo sapiens OX=9606 GN=KRT16 PE=1 SV=4;	2	9	1	1	3	4	3	4	1	3	1	6	5	6	3	2	3	0	2	4	2	3	3	3	2	2	6	4	3	3	1	5	3	4	2	3	3	5	3	2	3	1	3	2
CON__P13645;sp|P13645|K1C10_HUMAN;CON__P02535-1;CON__Q148H6;CON__Q7Z3Y7;sp|Q7Z3Y7|K1C28_HUMAN;sp|Q7Z3Z0|K1C25_HUMAN;CON__Q7Z3Y8;CON__Q7Z3Z0;sp|Q7Z3Y8|K1C27_HUMAN;CON__P05784;sp|O76015|KRT38_HUMAN;sp|O76014|KRT37_HUMAN;CON__Q14532;sp|Q14532|K1H2_HUMAN;CON__Q2M2I5;sp|Q2M2I5|K1C24_HUMAN;sp|Q99456|K1C12_HUMAN;CON__Q99456;CON__O76014;CON__O76015;CON__Q7Z3Y9;CON__A2AB72;sp|O76013|KRT36_HUMAN;CON__O7601…	CON__P13645;sp|P13645|K1C10_HUMAN	31;31;9;3;3;3;2;2;2;2;2;1;1;1;1;1;1;1;1;1;1;1;1;1;1;1;1;1	31;31;9;3;3;3;2;2;2;2;2;1;1;1;1;1;1;1;1;1;1;1;1;1;1;1;1;1	27;27;6;1;1;1;1;1;1;1;0;0;0;0;0;0;0;0;0;0;0;0;0;0;0;0;0;0	;sp|P13645|K1C10_HUMAN Keratin, type I cytoskeletal 10 OS=Homo sapiens OX=9606 GN=KRT10 PE=1 SV=6	28	31	31	27	20	28	11	15	9	3	15	15	10	26	7	7	21	6	12	14	8	3	11	19	3	11	21	15	6	13	11	17	9	14	6	11	11	20	11	14	8	6	15	7
sp|P13647|K2C5_HUMAN;CON__P13647	sp|P13647|K2C5_HUMAN;CON__P13647	19;19	11;11	5;5	sp|P13647|K2C5_HUMAN Keratin, type II cytoskeletal 5 OS=Homo sapiens OX=9606 GN=KRT5 PE=1 SV=3;	2	19	11	5	5	14	1	7	2	0	1	8	5	9	2	3	5	1	3	3	2	1	3	2	2	1	5	4	0	3	2	7	0	3	1	1	0	7	1	1	1	1	4	2
sp|P35527|K1C9_HUMAN;CON__P35527	sp|P35527|K1C9_HUMAN;CON__P35527	23;23	22;22	22;22	sp|P35527|K1C9_HUMAN Keratin, type I cytoskeletal 9 OS=Homo sapiens OX=9606 GN=KRT9 PE=1 SV=3;	2	23	22	22	12	7	6	13	7	3	5	9	13	11	5	3	18	0	6	5	8	4	10	3	2	1	3	11	5	8	8	15	2	9	1	7	5	16	9	11	6	8	9	7
CON__P35908;CON__Q6NXH9;sp|Q7Z794|K2C1B_HUMAN;CON__Q7Z794	CON__P35908	44;4;4;4	1;0;0;0	1;0;0;0		4	44	1	1	13	35	4	16	8	4	7	10	10	28	6	7	23	7	10	8	6	5	9	12	3	8	10	10	2	7	14	13	5	12	3	8	4	20	5	6	6	6	12	8
sp|P35908|K22E_HUMAN;CON__P35908v2	sp|P35908|K22E_HUMAN;CON__P35908v2	44;44	44;44	1;1	sp|P35908|K22E_HUMAN Keratin, type II cytoskeletal 2 epidermal OS=Homo sapiens OX=9606 GN=KRT2 PE=1 SV=2;	2	44	44	1	14	35	4	16	8	4	7	10	10	29	6	7	24	7	10	8	6	6	9	12	3	8	10	10	3	7	14	13	5	12	3	8	4	21	5	6	6	6	12	8
CON__Q28107	CON__Q28107	6	1	1		1	6	1	1	2	2	3	4	1	2	4	1	5	4	2	3	2	1	1	3	3	2	2	1	1	1	0	0	1	4	2	2	2	3	1	1	4	3	4	3	3	1	3	1
sp|Q7RTS7|K2C74_HUMAN;CON__Q7RTS7;sp|Q86Y46|K2C73_HUMAN;CON__Q32MB2;sp|Q3SY84|K2C71_HUMAN;CON__Q3SY84;sp|Q14CN4|K2C72_HUMAN;CON__Q14CN4-1	sp|Q7RTS7|K2C74_HUMAN;CON__Q7RTS7;sp|Q86Y46|K2C73_HUMAN;CON__Q32MB2;sp|Q3SY84|K2C71_HUMAN;CON__Q3SY84	5;5;5;5;3;3;2;2	1;1;1;1;1;1;1;1	0;0;0;0;0;0;0;0	sp|Q7RTS7|K2C74_HUMAN Keratin, type II cytoskeletal 74 OS=Homo sapiens OX=9606 GN=KRT74 PE=1 SV=2;;sp|Q86Y46|K2C73_HUMAN Keratin, type II cytoskeletal 73 OS=Homo sapiens OX=9606 GN=KRT73 PE=1 SV=1;;sp|Q3SY84|K2C71_HUMAN Keratin, type II cytoskeletal 71 OS=	8	5	1	0	0	4	1	2	1	0	1	2	1	3	1	1	0	0	1	1	1	1	2	1	1	0	2	2	1	1	0	1	0	1	1	0	0	1	1	0	1	0	1	1
CON__Q32PJ2	CON__Q32PJ2	4	2	2		1	4	2	2	4	4	4	4	4	4	4	4	4	4	4	2	4	4	4	4	4	4	4	4	4	4	4	4	4	4	4	4	4	4	4	4	4	4	4	4	4	4	4	4
REV__sp|3094703304|Biognosys_iRT	REV__sp|3094703304|Biognosys_iRT	1	1	1	sp|3094703304|Biognosys_iRT peptide standard	1	1	1	1	1	1	1	1	1	1	1	1	1	1	1	1	1	1	1	1	1	1	1	1	1	1	1	1	1	1	1	1	1	1	1	1	1	1	1	1	1	1	1	1
REV__sp|O00763|ACACB_HUMAN	REV__sp|O00763|ACACB_HUMAN	1	1	1	sp|O00763|ACACB_HUMAN Acetyl-CoA carboxylase 2 OS=Homo sapiens OX=9606 GN=ACACB PE=1 SV=3	1	1	1	1	0	0	0	0	0	0	0	0	0	0	0	0	0	0	0	0	0	0	0	0	0	0	0	0	0	0	0	0	0	0	0	0	1	0	0	0	0	0	1	0
REV__sp|O94759|TRPM2_HUMAN	REV__sp|O94759|TRPM2_HUMAN	1	1	1	sp|O94759|TRPM2_HUMAN Transient receptor potential cation channel subfamily M member 2 OS=Homo sapiens OX=9606 GN=TRPM2 PE=1 SV=2	1	1	1	1	1	1	1	1	1	1	1	1	1	1	1	1	1	1	1	1	1	0	1	1	1	1	1	1	1	0	1	1	1	1	1	1	1	1	0	1	0	1	1	1
REV__sp|P11277|SPTB1_HUMAN	REV__sp|P11277|SPTB1_HUMAN	2	2	2	sp|P11277|SPTB1_HUMAN Spectrin beta chain, erythrocytic OS=Homo sapiens OX=9606 GN=SPTB PE=1 SV=5	1	2	2	2	0	0	0	1	1	0	0	0	1	0	0	1	1	0	2	1	2	0	0	1	1	1	1	1	0	0	1	1	1	1	0	1	2	1	1	2	0	1	0	2
REV__sp|P49792|RBP2_HUMAN	REV__sp|P49792|RBP2_HUMAN	1	1	1	sp|P49792|RBP2_HUMAN E3 SUMO-protein ligase RanBP2 OS=Homo sapiens OX=9606 GN=RANBP2 PE=1 SV=2	1	1	1	1	0	0	1	0	0	0	0	0	0	1	0	0	1	0	0	1	0	0	0	0	0	1	0	0	0	0	0	0	0	0	0	1	1	0	0	0	0	0	0	0
REV__sp|Q15648|MED1_HUMAN	REV__sp|Q15648|MED1_HUMAN	1	1	1	sp|Q15648|MED1_HUMAN Mediator of RNA polymerase II transcription subunit 1 OS=Homo sapiens OX=9606 GN=MED1 PE=1 SV=4	1	1	1	1	0	1	1	1	0	1	1	1	1	1	1	1	1	1	1	1	1	1	1	1	1	1	1	1	1	1	1	1	1	1	1	1	1	1	1	1	1	1	1	1
REV__sp|Q16739|CEGT_HUMAN	REV__sp|Q16739|CEGT_HUMAN	1	1	1	sp|Q16739|CEGT_HUMAN Ceramide glucosyltransferase OS=Homo sapiens OX=9606 GN=UGCG PE=1 SV=1	1	1	1	1	0	0	0	0	1	1	0	0	0	0	0	1	0	0	0	0	0	0	0	0	0	0	1	0	0	0	0	0	1	0	0	0	0	0	0	0	0	0	0	0
REV__sp|Q2PPJ7|RGPA2_HUMAN	REV__sp|Q2PPJ7|RGPA2_HUMAN	2	2	2	sp|Q2PPJ7|RGPA2_HUMAN Ral GTPase-activating protein subunit alpha-2 OS=Homo sapiens OX=9606 GN=RALGAPA2 PE=1 SV=2	1	2	2	2	1	1	1	2	1	0	1	2	1	2	2	1	2	1	1	1	1	1	1	1	1	1	1	1	1	2	2	1	1	1	1	1	1	1	1	2	1	1	2	1
REV__sp|Q6PK81|ZN773_HUMAN	REV__sp|Q6PK81|ZN773_HUMAN	1	1	1	sp|Q6PK81|ZN773_HUMAN Zinc finger protein 773 OS=Homo sapiens OX=9606 GN=ZNF773 PE=1 SV=1	1	1	1	1	1	1	1	1	1	0	1	0	1	0	1	1	1	0	1	1	1	1	1	1	1	1	1	1	1	1	1	1	1	0	1	1	1	1	1	1	1	1	1	1
REV__sp|Q6UVK1|CSPG4_HUMAN	REV__sp|Q6UVK1|CSPG4_HUMAN	1	1	1	sp|Q6UVK1|CSPG4_HUMAN Chondroitin sulfate proteoglycan 4 OS=Homo sapiens OX=9606 GN=CSPG4 PE=1 SV=2	1	1	1	1	1	1	1	1	1	1	1	0	1	1	0	1	1	0	1	1	1	1	1	1	1	1	1	1	1	1	1	1	1	1	1	1	1	1	1	1	1	1	1	1
REV__sp|Q86UU0|BCL9L_HUMAN	REV__sp|Q86UU0|BCL9L_HUMAN	2	2	2	sp|Q86UU0|BCL9L_HUMAN B-cell CLL/lymphoma 9-like protein OS=Homo sapiens OX=9606 GN=BCL9L PE=1 SV=1	1	2	2	2	2	2	2	2	2	2	2	1	2	2	2	2	2	1	2	2	2	2	2	2	2	2	2	2	2	2	2	2	2	2	2	2	2	2	2	2	2	2	2	2
REV__sp|Q8WZ42|TITIN_HUMAN	REV__sp|Q8WZ42|TITIN_HUMAN	2	2	2	sp|Q8WZ42|TITIN_HUMAN Titin OS=Homo sapiens OX=9606 GN=TTN PE=1 SV=4	1	2	2	2	2	1	1	1	2	1	0	0	1	0	0	1	0	0	1	1	1	0	0	1	1	1	0	1	1	1	0	2	0	1	1	1	1	1	0	2	1	0	1	0
REV__sp|Q99996|AKAP9_HUMAN	REV__sp|Q99996|AKAP9_HUMAN	2	2	2	sp|Q99996|AKAP9_HUMAN A-kinase anchor protein 9 OS=Homo sapiens OX=9606 GN=AKAP9 PE=1 SV=4	1	2	2	2	0	1	1	1	1	1	1	1	0	1	1	0	1	1	1	1	1	0	1	2	1	1	1	1	1	1	1	2	2	1	0	0	1	1	1	1	0	0	1	0
sp|3094703304|Biognosys_iRT	sp|3094703304|Biognosys_iRT	11	11	11	sp|3094703304|Biognosys_iRT peptide standard	1	11	11	11	11	11	11	11	11	11	11	11	11	11	11	11	11	11	11	11	11	11	11	11	11	11	11	11	11	11	11	11	11	11	11	11	11	11	11	11	11	11	11	11
sp|A0A075B6I0|LV861_HUMAN	sp|A0A075B6I0|LV861_HUMAN	2	2	2	sp|A0A075B6I0|LV861_HUMAN Immunoglobulin lambda variable 8-61 OS=Homo sapiens OX=9606 GN=IGLV8-61 PE=3 SV=7	1	2	2	2	2	1	2	2	1	1	2	1	1	1	1	0	1	1	2	2	2	2	1	1	2	1	1	1	1	1	0	2	2	2	1	1	2	2	2	1	2	1	1	1
sp|P04211|LV743_HUMAN;sp|A0A075B6I9|LV746_HUMAN	sp|P04211|LV743_HUMAN;sp|A0A075B6I9|LV746_HUMAN	2;2	2;2	2;2	sp|P04211|LV743_HUMAN Immunoglobulin lambda variable 7-43 OS=Homo sapiens OX=9606 GN=IGLV7-43 PE=3 SV=2;sp|A0A075B6I9|LV746_HUMAN Immunoglobulin lambda variable 7-46 OS=Homo sapiens OX=9606 GN=IGLV7-46 PE=3 SV=4	2	2	2	2	2	2	2	2	2	2	2	1	2	2	2	2	2	2	2	2	2	1	2	2	2	2	2	2	2	1	2	2	2	2	2	1	2	2	2	2	2	2	2	2
sp|A0A075B6J9|LV218_HUMAN	sp|A0A075B6J9|LV218_HUMAN	3	2	2	sp|A0A075B6J9|LV218_HUMAN Immunoglobulin lambda variable 2-18 OS=Homo sapiens OX=9606 GN=IGLV2-18 PE=3 SV=2	1	3	2	2	3	2	2	2	2	1	2	2	1	1	1	1	3	0	2	1	1	1	0	1	1	3	2	0	2	2	3	2	2	1	1	2	2	1	2	2	1	2	2	2
sp|A0A075B6K0|LV316_HUMAN	sp|A0A075B6K0|LV316_HUMAN	3	1	1	sp|A0A075B6K0|LV316_HUMAN Immunoglobulin lambda variable 3-16 OS=Homo sapiens OX=9606 GN=IGLV3-16 PE=3 SV=2	1	3	1	1	2	2	1	2	3	2	1	1	2	1	2	1	3	1	2	1	2	2	1	1	2	2	2	2	1	3	2	3	2	2	2	2	1	2	1	1	2	1	3	3
sp|A0A075B6K4|LV310_HUMAN;sp|P01715|LV301_HUMAN	sp|A0A075B6K4|LV310_HUMAN	4;1	4;1	2;1	sp|A0A075B6K4|LV310_HUMAN Immunoglobulin lambda variable 3-10 OS=Homo sapiens OX=9606 GN=IGLV3-10 PE=3 SV=2	2	4	4	2	3	2	2	2	3	2	2	2	2	1	2	1	2	2	3	2	2	3	2	1	2	2	4	2	2	3	2	3	3	3	2	3	2	2	2	2	3	2	3	3
sp|A0A075B6K5|LV39_HUMAN;sp|A0A075B6K2|LV312_HUMAN	sp|A0A075B6K5|LV39_HUMAN	5;1	5;1	3;0	sp|A0A075B6K5|LV39_HUMAN Immunoglobulin lambda variable 3-9 OS=Homo sapiens OX=9606 GN=IGLV3-9 PE=3 SV=1	2	5	5	3	4	3	2	4	4	4	3	1	3	2	3	3	3	2	4	3	4	3	3	3	4	4	5	4	4	3	5	4	3	1	3	3	4	5	4	5	5	3	4	4
sp|A0A075B6K6|LV403_HUMAN	sp|A0A075B6K6|LV403_HUMAN	3	3	3	sp|A0A075B6K6|LV403_HUMAN Immunoglobulin lambda variable 4-3 OS=Homo sapiens OX=9606 GN=IGLV4-3 PE=3 SV=1	1	3	3	3	0	0	0	0	0	0	3	0	0	0	0	0	0	0	0	0	0	0	0	0	0	0	0	0	0	0	0	0	0	0	0	0	0	0	0	0	0	0	0	0
sp|A0A075B6Q5|HV364_HUMAN	sp|A0A075B6Q5|HV364_HUMAN	1	1	1	sp|A0A075B6Q5|HV364_HUMAN Immunoglobulin heavy variable 3-64 OS=Homo sapiens OX=9606 GN=IGHV3-64 PE=3 SV=1	1	1	1	1	0	0	0	0	0	0	0	0	0	0	0	0	0	0	0	0	1	0	0	0	0	1	1	0	0	0	0	0	0	0	0	0	1	0	0	0	0	0	0	0
sp|A0A075B6R2|HV404_HUMAN;sp|P0DP07|HV431_HUMAN	sp|A0A075B6R2|HV404_HUMAN;sp|P0DP07|HV431_HUMAN	2;1	1;0	1;0	sp|A0A075B6R2|HV404_HUMAN Immunoglobulin heavy variable 4-4 OS=Homo sapiens OX=9606 GN=IGHV4-4 PE=3 SV=2;sp|P0DP07|HV431_HUMAN Immunoglobulin heavy variable 4-31 OS=Homo sapiens OX=9606 GN=IGHV4-31 PE=3 SV=1	2	2	1	1	2	1	1	1	1	2	1	0	1	1	1	1	2	1	1	1	1	1	2	1	1	1	1	1	1	1	1	1	2	1	1	1	1	1	2	1	1	1	1	1
sp|A0A0C4DH68|KV224_HUMAN;sp|A0A075B6R9|KVD24_HUMAN	sp|A0A0C4DH68|KV224_HUMAN;sp|A0A075B6R9|KVD24_HUMAN	4;4	4;4	3;3	sp|A0A0C4DH68|KV224_HUMAN Immunoglobulin kappa variable 2-24 OS=Homo sapiens OX=9606 GN=IGKV2-24 PE=3 SV=1;sp|A0A075B6R9|KVD24_HUMAN Probable non-functional immunoglobulin kappa variable 2D-24 OS=Homo sapiens OX=9606 GN=IGKV2D-24 PE=1 SV=1	2	4	4	3	3	0	3	1	2	1	2	2	1	1	1	3	3	1	3	1	2	1	2	2	2	3	1	2	1	0	2	3	1	2	1	1	2	2	3	2	2	2	1	3
sp|A0A075B6S2|KVD29_HUMAN;sp|A2NJV5|KV229_HUMAN;sp|A0A0A0MRZ7|KVD26_HUMAN	sp|A0A075B6S2|KVD29_HUMAN;sp|A2NJV5|KV229_HUMAN;sp|A0A0A0MRZ7|KVD26_HUMAN	4;4;2	3;3;1	2;2;0	sp|A0A075B6S2|KVD29_HUMAN Immunoglobulin kappa variable 2D-29 OS=Homo sapiens OX=9606 GN=IGKV2D-29 PE=3 SV=1;sp|A2NJV5|KV229_HUMAN Immunoglobulin kappa variable 2-29 OS=Homo sapiens OX=9606 GN=IGKV2-29 PE=3 SV=2;sp|A0A0A0MRZ7|KVD26_HUMAN Immunoglobulin kap	3	4	3	2	3	1	1	3	1	2	2	3	1	2	2	3	3	1	3	2	1	1	1	1	3	2	1	3	1	3	2	2	2	2	1	2	2	2	2	2	2	1	3	2
sp|A0A075B6S5|KV127_HUMAN	sp|A0A075B6S5|KV127_HUMAN	2	1	1	sp|A0A075B6S5|KV127_HUMAN Immunoglobulin kappa variable 1-27 OS=Homo sapiens OX=9606 GN=IGKV1-27 PE=3 SV=1	1	2	1	1	1	1	1	2	1	1	1	1	1	1	1	1	1	2	1	1	1	1	1	1	1	2	1	1	1	2	1	2	1	2	1	1	2	1	2	1	1	1	1	1
sp|P06310|KV230_HUMAN;sp|A0A075B6S6|KVD30_HUMAN	sp|P06310|KV230_HUMAN;sp|A0A075B6S6|KVD30_HUMAN	2;2	1;1	1;1	sp|P06310|KV230_HUMAN Immunoglobulin kappa variable 2-30 OS=Homo sapiens OX=9606 GN=IGKV2-30 PE=3 SV=2;sp|A0A075B6S6|KVD30_HUMAN Immunoglobulin kappa variable 2D-30 OS=Homo sapiens OX=9606 GN=IGKV2D-30 PE=3 SV=1	2	2	1	1	1	1	1	1	1	1	1	1	1	1	1	1	1	2	1	1	1	1	1	1	1	1	0	1	1	1	1	1	1	2	1	1	1	1	2	1	1	1	1	1
sp|A0A075B6S9|KV137_HUMAN	sp|A0A075B6S9|KV137_HUMAN	1	1	1	sp|A0A075B6S9|KV137_HUMAN Probable non-functional immunoglobulinn kappa variable 1-37 OS=Homo sapiens OX=9606 GN=IGKV1-37 PE=1 SV=7	1	1	1	1	0	0	0	0	0	0	0	0	0	0	0	0	0	1	0	1	0	1	0	0	0	0	0	0	1	0	0	0	0	1	0	0	0	0	0	0	1	0	0	1
sp|A0A087WSY6|KVD15_HUMAN	sp|A0A087WSY6|KVD15_HUMAN	4	1	1	sp|A0A087WSY6|KVD15_HUMAN Immunoglobulin kappa variable 3D-15 OS=Homo sapiens OX=9606 GN=IGKV3D-15 PE=3 SV=6	1	4	1	1	3	3	3	4	4	3	3	2	3	2	3	3	4	4	4	3	4	4	4	1	3	4	3	4	2	4	4	3	3	4	2	3	4	4	4	3	4	4	4	3
sp|A0A087WSZ0|KVD08_HUMAN	sp|A0A087WSZ0|KVD08_HUMAN	1	1	1	sp|A0A087WSZ0|KVD08_HUMAN Immunoglobulin kappa variable 1D-8 OS=Homo sapiens OX=9606 GN=IGKV1D-8 PE=3 SV=6	1	1	1	1	0	0	0	0	0	0	0	0	0	0	0	0	0	0	0	0	0	0	0	0	0	0	0	0	0	0	0	0	0	0	0	0	0	0	0	0	0	0	0	0
sp|A0A0A0MS14|HV145_HUMAN	sp|A0A0A0MS14|HV145_HUMAN	1	1	1	sp|A0A0A0MS14|HV145_HUMAN Immunoglobulin heavy variable 1-45 OS=Homo sapiens OX=9606 GN=IGHV1-45 PE=3 SV=1	1	1	1	1	0	0	0	0	0	0	0	0	0	0	0	0	0	0	0	0	0	0	0	0	0	0	0	0	0	0	0	0	0	0	0	0	0	0	0	0	0	0	0	0
sp|A0A0A0MS15|HV349_HUMAN	sp|A0A0A0MS15|HV349_HUMAN	3	3	2	sp|A0A0A0MS15|HV349_HUMAN Immunoglobulin heavy variable 3-49 OS=Homo sapiens OX=9606 GN=IGHV3-49 PE=3 SV=1	1	3	3	2	1	0	2	2	2	1	0	0	0	0	0	0	2	0	0	2	3	0	1	0	2	1	0	0	1	1	2	3	0	0	0	0	3	2	3	0	0	0	2	1
sp|A0A0A0MT36|KVD21_HUMAN;sp|A0A0C4DH26|KVD41_HUMAN	sp|A0A0A0MT36|KVD21_HUMAN;sp|A0A0C4DH26|KVD41_HUMAN	2;1	1;1	1;1	sp|A0A0A0MT36|KVD21_HUMAN Immunoglobulin kappa variable 6D-21 OS=Homo sapiens OX=9606 GN=IGKV6D-21 PE=3 SV=1;sp|A0A0C4DH26|KVD41_HUMAN Probable non-functional immunoglobulin kappa variable 6D-41 OS=Homo sapiens OX=9606 GN=IGKV6D-41 PE=1 SV=1	2	2	1	1	1	0	0	1	1	0	1	0	0	0	0	1	1	1	0	0	0	1	1	1	0	1	1	0	1	0	1	1	0	1	0	0	0	1	1	0	0	2	1	0
sp|A0A0B4J1U3|LV136_HUMAN	sp|A0A0B4J1U3|LV136_HUMAN	1	1	1	sp|A0A0B4J1U3|LV136_HUMAN Immunoglobulin lambda variable 1-36 OS=Homo sapiens OX=9606 GN=IGLV1-36 PE=1 SV=5	1	1	1	1	1	0	1	0	0	0	0	0	0	0	1	1	1	0	0	1	1	1	0	0	0	1	1	0	1	0	1	1	1	0	1	0	1	0	1	0	1	0	0	1
sp|A0A0B4J1U7|HV601_HUMAN	sp|A0A0B4J1U7|HV601_HUMAN	2	2	2	sp|A0A0B4J1U7|HV601_HUMAN Immunoglobulin heavy variable 6-1 OS=Homo sapiens OX=9606 GN=IGHV6-1 PE=3 SV=1	1	2	2	2	2	2	2	2	2	2	2	2	2	2	1	2	2	0	2	2	2	1	2	2	2	1	1	1	1	1	2	2	1	1	1	1	2	2	2	2	2	2	2	1
sp|A0A0B4J1V0|HV315_HUMAN	sp|A0A0B4J1V0|HV315_HUMAN	3	2	2	sp|A0A0B4J1V0|HV315_HUMAN Immunoglobulin heavy variable 3-15 OS=Homo sapiens OX=9606 GN=IGHV3-15 PE=3 SV=1	1	3	2	2	3	2	2	3	3	2	3	2	1	2	2	3	1	3	3	3	3	3	3	2	3	3	3	2	3	2	3	3	2	3	3	3	3	3	3	2	3	3	3	3
sp|A0A0B4J1V2|HV226_HUMAN	sp|A0A0B4J1V2|HV226_HUMAN	3	3	3	sp|A0A0B4J1V2|HV226_HUMAN Immunoglobulin heavy variable 2-26 OS=Homo sapiens OX=9606 GN=IGHV2-26 PE=3 SV=1	1	3	3	3	1	0	0	0	1	0	1	0	1	1	0	1	0	3	0	1	2	0	0	0	1	0	1	1	1	0	2	0	1	3	1	1	1	0	1	1	2	1	0	1
sp|A0A0B4J1X5|HV374_HUMAN;sp|P01767|HV353_HUMAN;sp|A0A0C4DH42|HV366_HUMAN;sp|P0DP02|HVC33_HUMAN;sp|P01772|HV333_HUMAN;sp|A0A0J9YVY3|HV741_HUMAN	sp|A0A0B4J1X5|HV374_HUMAN;sp|P01767|HV353_HUMAN;sp|A0A0C4DH42|HV366_HUMAN;sp|P0DP02|HVC33_HUMAN;sp|P01772|HV333_HUMAN	4;2;2;2;2;1	3;1;1;1;1;0	2;0;0;0;0;0	sp|A0A0B4J1X5|HV374_HUMAN Immunoglobulin heavy variable 3-74 OS=Homo sapiens OX=9606 GN=IGHV3-74 PE=3 SV=1;sp|P01767|HV353_HUMAN Immunoglobulin heavy variable 3-53 OS=Homo sapiens OX=9606 GN=IGHV3-53 PE=1 SV=2;sp|A0A0C4DH42|HV366_HUMAN Immunoglobulin heavy	6	4	3	2	3	3	3	3	3	3	3	3	3	3	3	3	4	3	3	3	3	3	4	3	3	3	3	3	3	3	3	3	3	3	3	3	4	3	4	3	3	3	3	3
sp|A0A0B4J1X8|HV343_HUMAN	sp|A0A0B4J1X8|HV343_HUMAN	2	1	1	sp|A0A0B4J1X8|HV343_HUMAN Immunoglobulin heavy variable 3-43 OS=Homo sapiens OX=9606 GN=IGHV3-43 PE=3 SV=1	1	2	1	1	2	0	2	2	1	1	2	1	1	1	1	2	2	1	1	2	1	2	2	1	2	2	1	1	2	2	2	2	2	1	2	1	2	2	1	1	1	1	1	2
sp|A0A0B4J1Y8|LV949_HUMAN	sp|A0A0B4J1Y8|LV949_HUMAN	2	2	2	sp|A0A0B4J1Y8|LV949_HUMAN Immunoglobulin lambda variable 9-49 OS=Homo sapiens OX=9606 GN=IGLV9-49 PE=1 SV=1	1	2	2	2	1	0	0	0	0	0	0	1	0	1	1	2	0	1	2	0	0	1	1	0	0	2	0	0	0	0	1	1	0	1	2	0	1	0	2	2	2	2	0	1
sp|A0A0B4J1Y9|HV372_HUMAN	sp|A0A0B4J1Y9|HV372_HUMAN	4	4	3	sp|A0A0B4J1Y9|HV372_HUMAN Immunoglobulin heavy variable 3-72 OS=Homo sapiens OX=9606 GN=IGHV3-72 PE=3 SV=1	1	4	4	3	3	1	2	3	2	2	3	1	2	1	2	2	2	2	2	3	3	2	2	3	2	2	2	2	3	2	2	4	2	3	2	2	2	2	3	3	3	3	2	3
sp|A0A0B4J2D9|KVD13_HUMAN	sp|A0A0B4J2D9|KVD13_HUMAN	2	2	2	sp|A0A0B4J2D9|KVD13_HUMAN Immunoglobulin kappa variable 1D-13 OS=Homo sapiens OX=9606 GN=IGKV1D-13 PE=3 SV=1	1	2	2	2	0	0	0	0	1	0	0	0	1	0	0	1	1	2	0	0	0	0	1	0	0	2	0	1	0	0	0	2	0	2	1	0	1	1	1	0	0	1	0	0
sp|A0A0C4DH24|KV621_HUMAN	sp|A0A0C4DH24|KV621_HUMAN	2	2	1	sp|A0A0C4DH24|KV621_HUMAN Immunoglobulin kappa variable 6-21 OS=Homo sapiens OX=9606 GN=IGKV6-21 PE=3 SV=1	1	2	2	1	1	0	1	0	0	1	0	0	1	1	1	1	0	1	1	0	1	0	0	0	1	1	0	0	0	0	1	1	0	1	0	0	0	1	1	1	0	1	0	1
sp|A0A0C4DH25|KVD20_HUMAN	sp|A0A0C4DH25|KVD20_HUMAN	4	2	2	sp|A0A0C4DH25|KVD20_HUMAN Immunoglobulin kappa variable 3D-20 OS=Homo sapiens OX=9606 GN=IGKV3D-20 PE=3 SV=1	1	4	2	2	3	1	3	3	3	3	3	2	3	3	2	3	3	2	1	3	3	2	1	1	1	3	2	3	2	3	3	3	2	3	1	2	4	3	2	3	2	1	3	2
sp|A0A0C4DH31|HV118_HUMAN	sp|A0A0C4DH31|HV118_HUMAN	2	1	1	sp|A0A0C4DH31|HV118_HUMAN Immunoglobulin heavy variable 1-18 OS=Homo sapiens OX=9606 GN=IGHV1-18 PE=3 SV=1	1	2	1	1	1	1	1	1	2	1	1	1	1	1	1	0	1	1	0	1	2	1	1	1	1	0	1	1	1	1	0	1	2	0	1	1	2	1	2	1	1	2	1	2
sp|A0A0C4DH32|HV320_HUMAN	sp|A0A0C4DH32|HV320_HUMAN	2	1	1	sp|A0A0C4DH32|HV320_HUMAN Immunoglobulin heavy variable 3-20 OS=Homo sapiens OX=9606 GN=IGHV3-20 PE=3 SV=2	1	2	1	1	2	0	1	2	1	1	1	1	1	1	1	2	2	1	1	1	1	1	1	1	2	1	1	2	2	1	1	1	1	1	2	1	2	1	2	1	2	1	2	1
sp|A0A0C4DH34|HV428_HUMAN	sp|A0A0C4DH34|HV428_HUMAN	2	2	2	sp|A0A0C4DH34|HV428_HUMAN Immunoglobulin heavy variable 4-28 OS=Homo sapiens OX=9606 GN=IGHV4-28 PE=3 SV=1	1	2	2	2	1	1	1	1	1	0	1	0	2	0	1	1	1	0	1	1	2	1	1	1	0	1	2	1	1	0	0	2	1	2	1	1	2	1	1	1	1	1	2	1
sp|A0A0C4DH35|HV335_HUMAN	sp|A0A0C4DH35|HV335_HUMAN	1	1	1	sp|A0A0C4DH35|HV335_HUMAN Probable non-functional immunoglobulin heavy variable 3-35 OS=Homo sapiens OX=9606 GN=IGHV3-35 PE=1 SV=1	1	1	1	1	0	0	0	1	0	1	0	0	0	0	0	0	1	0	0	0	0	0	1	0	0	1	0	0	0	0	1	0	0	0	0	0	0	0	0	0	0	0	0	0
sp|A0A0C4DH36|HV338_HUMAN	sp|A0A0C4DH36|HV338_HUMAN	2	2	2	sp|A0A0C4DH36|HV338_HUMAN Probable non-functional immunoglobulin heavy variable 3-38 OS=Homo sapiens OX=9606 GN=IGHV3-38 PE=1 SV=1	1	2	2	2	2	0	1	0	1	0	1	0	1	0	0	1	1	1	1	2	1	0	2	0	1	1	1	0	0	0	1	0	1	2	1	1	2	2	2	1	1	1	2	1
sp|A0A0C4DH38|HV551_HUMAN	sp|A0A0C4DH38|HV551_HUMAN	4	4	2	sp|A0A0C4DH38|HV551_HUMAN Immunoglobulin heavy variable 5-51 OS=Homo sapiens OX=9606 GN=IGHV5-51 PE=3 SV=1	1	4	4	2	3	2	3	2	2	1	2	2	2	1	2	2	2	0	2	1	3	3	3	2	2	3	4	2	2	2	2	3	4	1	3	3	2	3	2	2	3	3	2	3
sp|A0A0C4DH67|KV108_HUMAN;sp|A0A0C4DH69|KV109_HUMAN	sp|A0A0C4DH67|KV108_HUMAN;sp|A0A0C4DH69|KV109_HUMAN	3;3	3;3	2;2	sp|A0A0C4DH67|KV108_HUMAN Immunoglobulin kappa variable 1-8 OS=Homo sapiens OX=9606 GN=IGKV1-8 PE=3 SV=1;sp|A0A0C4DH69|KV109_HUMAN Immunoglobulin kappa variable 1-9 OS=Homo sapiens OX=9606 GN=IGKV1-9 PE=3 SV=1	2	3	3	2	2	1	1	1	1	1	1	1	1	1	1	1	1	2	2	1	1	1	2	1	1	2	1	1	1	2	1	2	1	2	1	1	1	1	2	1	1	1	2	1
sp|A0A0C4DH72|KV106_HUMAN;sp|P01611|KVD12_HUMAN;sp|A0A0C4DH73|KV112_HUMAN	sp|A0A0C4DH72|KV106_HUMAN;sp|P01611|KVD12_HUMAN;sp|A0A0C4DH73|KV112_HUMAN	2;1;1	1;1;1	0;0;0	sp|A0A0C4DH72|KV106_HUMAN Immunoglobulin kappa variable 1-6 OS=Homo sapiens OX=9606 GN=IGKV1-6 PE=3 SV=1;sp|P01611|KVD12_HUMAN Immunoglobulin kappa variable 1D-12 OS=Homo sapiens OX=9606 GN=IGKV1D-12 PE=1 SV=2;sp|A0A0C4DH73|KV112_HUMAN Immunoglobulin kappa	3	2	1	0	2	2	2	2	2	2	2	2	2	2	2	2	2	2	2	2	2	2	2	2	2	2	2	2	2	2	2	2	2	2	2	2	2	2	2	2	2	2	2	2
sp|A0A0J9YX35|HV64D_HUMAN	sp|A0A0J9YX35|HV64D_HUMAN	2	2	2	sp|A0A0J9YX35|HV64D_HUMAN Immunoglobulin heavy variable 3-64D OS=Homo sapiens OX=9606 GN=IGHV3-64D PE=3 SV=1	1	2	2	2	2	0	2	2	1	1	2	0	1	0	1	1	1	1	1	1	1	2	2	2	1	2	2	1	2	1	2	1	1	1	1	2	2	1	2	1	2	2	1	2
sp|A0A0J9YXX1|HV5X1_HUMAN	sp|A0A0J9YXX1|HV5X1_HUMAN	3	1	1	sp|A0A0J9YXX1|HV5X1_HUMAN Immunoglobulin heavy variable 5-10-1 OS=Homo sapiens OX=9606 GN=IGHV5-10-1 PE=3 SV=1	1	3	1	1	3	2	3	1	2	0	2	1	2	0	1	2	1	0	2	0	3	1	3	2	2	3	3	1	1	2	2	3	2	0	2	2	2	3	2	2	3	2	2	2
sp|A0M8Q6|IGLC7_HUMAN	sp|A0M8Q6|IGLC7_HUMAN	3	1	1	sp|A0M8Q6|IGLC7_HUMAN Immunoglobulin lambda constant 7 OS=Homo sapiens OX=9606 GN=IGLC7 PE=1 SV=3	1	3	1	1	3	2	3	3	3	3	3	3	3	3	3	3	3	3	3	3	3	3	3	3	3	3	3	3	3	3	3	3	3	3	3	3	3	3	3	3	3	3	3	3
sp|A1L4H1|SRCRL_HUMAN	sp|A1L4H1|SRCRL_HUMAN	2	2	2	sp|A1L4H1|SRCRL_HUMAN Soluble scavenger receptor cysteine-rich domain-containing protein SSC5D OS=Homo sapiens OX=9606 GN=SSC5D PE=1 SV=3	1	2	2	2	2	2	1	1	1	1	2	1	2	1	0	2	1	0	2	1	2	2	0	2	0	1	2	0	1	1	1	2	1	1	2	2	1	1	2	1	2	1	1	0
sp|A6NGN9|IGLO5_HUMAN	sp|A6NGN9|IGLO5_HUMAN	2	2	2	sp|A6NGN9|IGLO5_HUMAN IgLON family member 5 OS=Homo sapiens OX=9606 GN=IGLON5 PE=1 SV=4	1	2	2	2	0	1	1	2	1	1	1	1	1	1	1	1	2	1	2	0	1	1	2	1	2	0	0	1	0	2	1	2	1	1	1	2	1	2	0	1	0	1	1	1
sp|A6NLU5|VTM2B_HUMAN	sp|A6NLU5|VTM2B_HUMAN	4	4	4	sp|A6NLU5|VTM2B_HUMAN V-set and transmembrane domain-containing protein 2B OS=Homo sapiens OX=9606 GN=VSTM2B PE=3 SV=2	1	4	4	4	4	3	4	4	4	3	4	2	4	3	2	3	4	3	4	4	4	4	4	3	3	3	4	3	4	3	4	4	3	4	4	4	4	3	4	3	4	4	3	3
sp|P07355|ANXA2_HUMAN;sp|A6NMY6|AXA2L_HUMAN	sp|P07355|ANXA2_HUMAN;sp|A6NMY6|AXA2L_HUMAN	1;1	1;1	1;1	sp|P07355|ANXA2_HUMAN Annexin A2 OS=Homo sapiens OX=9606 GN=ANXA2 PE=1 SV=2;sp|A6NMY6|AXA2L_HUMAN Putative annexin A2-like protein OS=Homo sapiens OX=9606 GN=ANXA2P2 PE=5 SV=2	2	1	1	1	0	1	0	1	0	1	0	1	0	0	0	0	0	0	0	1	0	0	0	1	0	0	0	0	0	0	0	1	0	0	0	0	0	1	1	0	0	0	0	0
sp|O00391|QSOX1_HUMAN	sp|O00391|QSOX1_HUMAN	18	18	18	sp|O00391|QSOX1_HUMAN Sulfhydryl oxidase 1 OS=Homo sapiens OX=9606 GN=QSOX1 PE=1 SV=3	1	18	18	18	7	9	9	8	10	6	8	7	8	4	3	3	9	8	6	9	9	6	9	7	8	6	9	4	4	9	9	7	3	8	7	5	8	9	12	6	8	9	7	4
sp|O00451|GFRA2_HUMAN	sp|O00451|GFRA2_HUMAN	8	8	8	sp|O00451|GFRA2_HUMAN GDNF family receptor alpha-2 OS=Homo sapiens OX=9606 GN=GFRA2 PE=1 SV=2	1	8	8	8	3	3	3	5	3	3	7	1	6	3	2	2	6	4	4	4	4	2	2	3	3	1	4	1	3	4	6	4	2	6	3	4	6	2	4	2	1	0	3	1
sp|O00461|GOLI4_HUMAN	sp|O00461|GOLI4_HUMAN	5	5	5	sp|O00461|GOLI4_HUMAN Golgi integral membrane protein 4 OS=Homo sapiens OX=9606 GN=GOLIM4 PE=1 SV=1	1	5	5	5	0	2	0	1	1	0	1	1	2	1	0	0	2	2	2	2	2	0	0	2	1	2	1	0	2	2	1	2	1	2	2	2	2	1	2	2	0	0	0	1
sp|O00462|MANBA_HUMAN	sp|O00462|MANBA_HUMAN	7	7	7	sp|O00462|MANBA_HUMAN Beta-mannosidase OS=Homo sapiens OX=9606 GN=MANBA PE=1 SV=3	1	7	7	7	4	3	4	3	4	3	4	5	5	4	2	2	4	4	3	5	5	4	4	3	4	4	3	2	3	5	4	5	3	3	4	3	4	3	5	3	4	4	4	4
sp|O00468|AGRIN_HUMAN	sp|O00468|AGRIN_HUMAN	11	11	11	sp|O00468|AGRIN_HUMAN Agrin OS=Homo sapiens OX=9606 GN=AGRN PE=1 SV=6	1	11	11	11	7	5	6	3	3	9	8	7	10	8	1	6	6	3	6	8	8	6	6	6	3	5	4	2	4	5	6	5	5	6	5	5	4	4	8	8	5	5	3	6
sp|O00533|NCHL1_HUMAN	sp|O00533|NCHL1_HUMAN	36	36	36	sp|O00533|NCHL1_HUMAN Neural cell adhesion molecule L1-like protein OS=Homo sapiens OX=9606 GN=CHL1 PE=1 SV=4	1	36	36	36	31	30	29	30	24	31	33	33	32	30	29	24	32	32	29	33	31	31	31	30	31	27	29	26	28	30	30	29	30	32	30	31	34	30	32	30	29	28	28	28
sp|O00560|SDCB1_HUMAN	sp|O00560|SDCB1_HUMAN	2	2	2	sp|O00560|SDCB1_HUMAN Syntenin-1 OS=Homo sapiens OX=9606 GN=SDCBP PE=1 SV=1	1	2	2	2	1	0	0	1	1	2	2	1	2	0	1	2	1	1	0	1	2	1	2	1	0	0	0	0	1	1	0	1	0	2	1	0	0	1	0	1	1	0	1	1
sp|O00584|RNT2_HUMAN	sp|O00584|RNT2_HUMAN	11	11	11	sp|O00584|RNT2_HUMAN Ribonuclease T2 OS=Homo sapiens OX=9606 GN=RNASET2 PE=1 SV=2	1	11	11	11	7	8	7	6	6	6	7	5	11	7	2	5	7	3	7	7	8	5	6	5	6	7	3	2	4	7	7	8	6	7	5	6	7	6	8	8	6	6	7	5
sp|O14498|ISLR_HUMAN	sp|O14498|ISLR_HUMAN	10	10	10	sp|O14498|ISLR_HUMAN Immunoglobulin superfamily containing leucine-rich repeat protein OS=Homo sapiens OX=9606 GN=ISLR PE=2 SV=1	1	10	10	10	9	9	7	6	7	8	8	7	9	8	5	5	8	4	8	8	7	5	6	7	4	6	6	6	5	9	9	7	7	7	6	6	9	7	7	7	5	5	5	4
sp|O14514|AGRB1_HUMAN	sp|O14514|AGRB1_HUMAN	3	3	3	sp|O14514|AGRB1_HUMAN Adhesion G protein-coupled receptor B1 OS=Homo sapiens OX=9606 GN=ADGRB1 PE=1 SV=2	1	3	3	3	1	0	1	1	0	0	1	0	1	0	0	0	1	0	1	0	0	0	0	0	1	1	1	0	0	1	1	1	0	0	0	0	1	1	1	0	0	0	0	0
sp|O14594|NCAN_HUMAN	sp|O14594|NCAN_HUMAN	34	34	33	sp|O14594|NCAN_HUMAN Neurocan core protein OS=Homo sapiens OX=9606 GN=NCAN PE=1 SV=3	1	34	34	33	20	20	18	23	19	12	28	13	27	20	6	17	23	14	22	24	24	19	20	16	22	15	16	8	15	20	20	22	21	17	22	18	23	18	24	14	15	14	19	15
sp|O14773|TPP1_HUMAN	sp|O14773|TPP1_HUMAN	12	12	12	sp|O14773|TPP1_HUMAN Tripeptidyl-peptidase 1 OS=Homo sapiens OX=9606 GN=TPP1 PE=1 SV=2	1	12	12	12	11	8	11	7	6	9	10	6	9	7	5	8	11	6	6	9	8	8	9	5	5	7	8	6	8	5	10	7	6	8	9	5	6	6	10	5	6	8	8	6
sp|O14786|NRP1_HUMAN	sp|O14786|NRP1_HUMAN	7	7	7	sp|O14786|NRP1_HUMAN Neuropilin-1 OS=Homo sapiens OX=9606 GN=NRP1 PE=1 SV=3	1	7	7	7	3	1	5	2	1	3	5	2	6	2	0	1	5	2	1	4	4	2	2	1	2	3	2	0	1	2	4	3	2	3	3	2	3	1	5	3	2	1	2	1
sp|O14791|APOL1_HUMAN	sp|O14791|APOL1_HUMAN	7	7	7	sp|O14791|APOL1_HUMAN Apolipoprotein L1 OS=Homo sapiens OX=9606 GN=APOL1 PE=1 SV=5	1	7	7	7	6	6	5	6	5	4	6	4	5	5	3	5	7	3	4	6	6	5	5	4	5	7	4	3	1	4	7	5	6	4	3	5	6	6	7	4	3	3	5	3
sp|O14793|GDF8_HUMAN	sp|O14793|GDF8_HUMAN	2	2	1	sp|O14793|GDF8_HUMAN Growth/differentiation factor 8 OS=Homo sapiens OX=9606 GN=MSTN PE=1 SV=1	1	2	2	1	1	1	0	2	2	1	2	0	2	1	0	0	2	0	2	2	1	0	1	0	0	1	0	0	1	1	2	2	2	1	0	0	2	0	2	1	0	0	2	0
sp|O14917|PCD17_HUMAN	sp|O14917|PCD17_HUMAN	9	9	9	sp|O14917|PCD17_HUMAN Protocadherin-17 OS=Homo sapiens OX=9606 GN=PCDH17 PE=1 SV=2	1	9	9	9	3	5	6	4	3	3	8	5	7	3	0	2	6	2	5	5	6	5	4	2	4	4	5	2	3	5	4	7	7	3	4	7	5	3	5	4	4	4	5	3
sp|O15031|PLXB2_HUMAN	sp|O15031|PLXB2_HUMAN	20	20	20	sp|O15031|PLXB2_HUMAN Plexin-B2 OS=Homo sapiens OX=9606 GN=PLXNB2 PE=1 SV=3	1	20	20	20	12	10	14	12	10	10	12	5	17	11	3	5	14	5	10	9	9	9	11	5	8	13	7	3	7	12	11	11	8	10	8	9	13	9	13	8	4	8	12	7
sp|O15197|EPHB6_HUMAN	sp|O15197|EPHB6_HUMAN	5	5	5	sp|O15197|EPHB6_HUMAN Ephrin type-B receptor 6 OS=Homo sapiens OX=9606 GN=EPHB6 PE=1 SV=4	1	5	5	5	1	0	2	3	2	2	5	1	3	1	0	1	5	0	3	3	3	1	3	1	1	0	2	0	2	5	3	4	2	2	2	2	4	0	3	0	2	2	3	2
sp|O15240|VGF_HUMAN	sp|O15240|VGF_HUMAN	27	27	27	sp|O15240|VGF_HUMAN Neurosecretory protein VGF OS=Homo sapiens OX=9606 GN=VGF PE=1 SV=2	1	27	27	27	20	21	18	20	20	22	25	24	24	19	15	18	23	23	22	21	24	21	21	23	22	18	14	18	19	21	22	22	22	23	22	21	21	22	21	20	21	21	19	23
sp|O15335|CHAD_HUMAN	sp|O15335|CHAD_HUMAN	2	2	2	sp|O15335|CHAD_HUMAN Chondroadherin OS=Homo sapiens OX=9606 GN=CHAD PE=1 SV=2	1	2	2	2	1	0	0	1	0	0	2	0	0	1	0	1	1	1	0	1	1	1	0	0	0	0	1	0	1	1	0	0	0	0	1	1	1	0	1	1	1	1	0	1
sp|O15354|GPR37_HUMAN	sp|O15354|GPR37_HUMAN	3	3	3	sp|O15354|GPR37_HUMAN Prosaposin receptor GPR37 OS=Homo sapiens OX=9606 GN=GPR37 PE=1 SV=2	1	3	3	3	0	0	0	0	0	1	1	1	1	1	0	1	0	1	0	1	1	0	0	0	1	0	0	0	1	1	0	0	0	1	1	1	0	1	1	0	1	0	0	1
sp|Q08ET2|SIG14_HUMAN;sp|O15389|SIGL5_HUMAN	sp|Q08ET2|SIG14_HUMAN;sp|O15389|SIGL5_HUMAN	2;2	2;2	2;2	sp|Q08ET2|SIG14_HUMAN Sialic acid-binding Ig-like lectin 14 OS=Homo sapiens OX=9606 GN=SIGLEC14 PE=1 SV=1;sp|O15389|SIGL5_HUMAN Sialic acid-binding Ig-like lectin 5 OS=Homo sapiens OX=9606 GN=SIGLEC5 PE=1 SV=1	2	2	2	2	0	1	0	0	1	0	0	0	0	0	1	0	0	0	1	0	1	0	0	1	0	0	0	0	0	1	0	0	0	0	1	0	1	0	0	0	0	0	1	0
sp|O15394|NCAM2_HUMAN;sp|Q9BXU1|STK31_HUMAN	sp|O15394|NCAM2_HUMAN	29;1	29;1	29;1	sp|O15394|NCAM2_HUMAN Neural cell adhesion molecule 2 OS=Homo sapiens OX=9606 GN=NCAM2 PE=1 SV=2	2	29	29	29	20	19	20	21	19	20	25	21	27	17	13	15	22	16	16	19	22	22	20	19	21	19	20	15	19	20	22	20	22	23	16	18	24	16	24	18	14	17	17	17
sp|O15466|SIA8E_HUMAN	sp|O15466|SIA8E_HUMAN	3	3	3	sp|O15466|SIA8E_HUMAN Alpha-2,8-sialyltransferase 8E OS=Homo sapiens OX=9606 GN=ST8SIA5 PE=1 SV=2	1	3	3	3	0	0	0	1	0	1	1	1	0	0	0	0	0	0	1	1	0	0	0	1	1	0	0	0	1	0	2	2	0	1	1	1	1	0	0	0	0	1	0	0
sp|O15540|FABP7_HUMAN	sp|O15540|FABP7_HUMAN	4	4	4	sp|O15540|FABP7_HUMAN Fatty acid-binding protein, brain OS=Homo sapiens OX=9606 GN=FABP7 PE=1 SV=3	1	4	4	4	0	0	0	1	0	0	0	0	0	0	0	0	0	0	0	0	0	0	0	0	1	0	0	0	1	0	0	0	0	1	0	0	1	1	0	0	0	0	0	0
sp|O43157|PLXB1_HUMAN	sp|O43157|PLXB1_HUMAN	3	3	3	sp|O43157|PLXB1_HUMAN Plexin-B1 OS=Homo sapiens OX=9606 GN=PLXNB1 PE=1 SV=3	1	3	3	3	2	2	1	2	1	1	3	2	3	1	1	1	1	2	2	3	2	1	2	2	1	1	1	1	2	2	2	2	3	1	2	2	2	0	0	1	2	2	2	2
sp|O43291|SPIT2_HUMAN	sp|O43291|SPIT2_HUMAN	2	2	2	sp|O43291|SPIT2_HUMAN Kunitz-type protease inhibitor 2 OS=Homo sapiens OX=9606 GN=SPINT2 PE=1 SV=2	1	2	2	2	1	1	2	1	2	1	2	1	2	1	1	1	2	1	2	2	2	2	2	2	2	1	2	1	1	2	1	2	1	1	1	1	1	1	2	1	1	0	1	1
sp|O43300|LRRT2_HUMAN	sp|O43300|LRRT2_HUMAN	2	2	2	sp|O43300|LRRT2_HUMAN Leucine-rich repeat transmembrane neuronal protein 2 OS=Homo sapiens OX=9606 GN=LRRTM2 PE=1 SV=3	1	2	2	2	0	1	0	1	0	1	2	0	2	0	0	0	0	0	1	1	1	0	1	0	0	0	1	0	0	1	0	1	1	1	1	0	2	1	1	0	0	0	0	0
sp|O43405|COCH_HUMAN	sp|O43405|COCH_HUMAN	2	2	2	sp|O43405|COCH_HUMAN Cochlin OS=Homo sapiens OX=9606 GN=COCH PE=1 SV=1	1	2	2	2	1	1	1	1	1	1	1	1	1	0	0	1	1	1	0	1	1	2	0	1	1	1	1	1	1	1	1	1	1	1	1	1	1	1	1	1	1	1	1	1
sp|O43493|TGON2_HUMAN	sp|O43493|TGON2_HUMAN	11	11	11	sp|O43493|TGON2_HUMAN Trans-Golgi network integral membrane protein 2 OS=Homo sapiens OX=9606 GN=TGOLN2 PE=1 SV=4	1	11	11	11	4	4	5	5	6	7	7	7	8	7	6	3	7	6	5	5	7	4	5	6	4	2	6	6	7	6	6	6	5	7	6	5	7	4	6	5	5	4	5	6
sp|O43505|B4GA1_HUMAN	sp|O43505|B4GA1_HUMAN	16	16	16	sp|O43505|B4GA1_HUMAN Beta-1,4-glucuronyltransferase 1 OS=Homo sapiens OX=9606 GN=B4GAT1 PE=1 SV=1	1	16	16	16	14	13	13	15	13	15	14	15	14	15	14	12	13	13	14	16	12	13	14	14	14	12	12	13	14	14	15	14	15	15	13	14	14	14	14	15	14	13	14	13
sp|O43529|CHSTA_HUMAN	sp|O43529|CHSTA_HUMAN	4	4	4	sp|O43529|CHSTA_HUMAN Carbohydrate sulfotransferase 10 OS=Homo sapiens OX=9606 GN=CHST10 PE=1 SV=1	1	4	4	4	1	0	0	1	1	3	1	1	3	2	1	1	1	1	1	0	2	1	1	2	2	1	3	1	1	2	1	1	1	3	1	0	2	1	1	1	2	0	1	2
sp|O43556|SGCE_HUMAN	sp|O43556|SGCE_HUMAN	5	5	5	sp|O43556|SGCE_HUMAN Epsilon-sarcoglycan OS=Homo sapiens OX=9606 GN=SGCE PE=1 SV=6	1	5	5	5	4	2	3	3	3	3	4	4	3	4	1	3	4	3	4	3	4	3	3	2	3	2	2	1	0	4	4	4	3	2	3	4	2	2	4	2	2	3	2	2
sp|P12814|ACTN1_HUMAN;sp|O43707|ACTN4_HUMAN;sp|P35609|ACTN2_HUMAN;sp|Q08043|ACTN3_HUMAN	sp|P12814|ACTN1_HUMAN;sp|O43707|ACTN4_HUMAN;sp|P35609|ACTN2_HUMAN;sp|Q08043|ACTN3_HUMAN	4;4;2;2	4;4;2;2	4;4;2;2	sp|P12814|ACTN1_HUMAN Alpha-actinin-1 OS=Homo sapiens OX=9606 GN=ACTN1 PE=1 SV=2;sp|O43707|ACTN4_HUMAN Alpha-actinin-4 OS=Homo sapiens OX=9606 GN=ACTN4 PE=1 SV=2;sp|P35609|ACTN2_HUMAN Alpha-actinin-2 OS=Homo sapiens OX=9606 GN=ACTN2 PE=1 SV=1;sp|Q08043|ACT	4	4	4	4	0	0	0	1	1	0	0	0	0	0	1	0	0	0	0	0	0	0	0	0	0	0	0	0	0	0	0	0	1	1	0	0	1	0	0	0	1	0	1	0
sp|O43827|ANGL7_HUMAN	sp|O43827|ANGL7_HUMAN	2	2	2	sp|O43827|ANGL7_HUMAN Angiopoietin-related protein 7 OS=Homo sapiens OX=9606 GN=ANGPTL7 PE=1 SV=1	1	2	2	2	1	2	1	1	1	1	1	0	2	0	1	1	0	0	1	1	1	1	1	1	1	1	2	1	0	1	1	2	0	1	1	1	1	1	0	0	1	1	2	1
sp|O43866|CD5L_HUMAN	sp|O43866|CD5L_HUMAN	8	8	8	sp|O43866|CD5L_HUMAN CD5 antigen-like OS=Homo sapiens OX=9606 GN=CD5L PE=1 SV=1	1	8	8	8	4	0	4	0	1	0	1	0	0	1	0	1	0	0	1	4	2	2	1	0	1	3	4	0	1	1	0	2	1	0	0	1	1	1	8	0	0	0	1	0
sp|O60241|AGRB2_HUMAN	sp|O60241|AGRB2_HUMAN	4	4	4	sp|O60241|AGRB2_HUMAN Adhesion G protein-coupled receptor B2 OS=Homo sapiens OX=9606 GN=ADGRB2 PE=1 SV=2	1	4	4	4	3	4	3	3	3	4	4	2	4	2	2	2	3	2	4	3	3	3	2	1	3	2	1	2	2	4	3	4	3	3	3	2	3	3	3	2	2	0	4	1
sp|O60245|PCDH7_HUMAN	sp|O60245|PCDH7_HUMAN	5	5	5	sp|O60245|PCDH7_HUMAN Protocadherin-7 OS=Homo sapiens OX=9606 GN=PCDH7 PE=1 SV=2	1	5	5	5	0	0	0	2	0	1	2	2	4	1	0	0	2	1	0	3	3	1	0	0	0	1	2	0	0	2	2	1	0	2	2	1	2	0	2	1	0	0	1	0
sp|O60279|SUSD5_HUMAN	sp|O60279|SUSD5_HUMAN	11	11	11	sp|O60279|SUSD5_HUMAN Sushi domain-containing protein 5 OS=Homo sapiens OX=9606 GN=SUSD5 PE=1 SV=3	1	11	11	11	5	3	5	5	2	2	10	2	9	3	1	2	6	3	6	4	6	1	3	2	3	2	4	0	3	5	6	5	4	1	6	4	7	3	7	5	2	2	3	1
sp|O60462|NRP2_HUMAN	sp|O60462|NRP2_HUMAN	5	5	5	sp|O60462|NRP2_HUMAN Neuropilin-2 OS=Homo sapiens OX=9606 GN=NRP2 PE=1 SV=3	1	5	5	5	2	4	3	3	2	4	3	0	3	1	1	2	4	1	0	1	2	2	1	1	0	0	1	0	0	3	4	2	1	2	1	1	4	0	2	3	1	0	2	1
sp|O60883|G37L1_HUMAN	sp|O60883|G37L1_HUMAN	2	2	2	sp|O60883|G37L1_HUMAN G-protein coupled receptor 37-like 1 OS=Homo sapiens OX=9606 GN=GPR37L1 PE=1 SV=2	1	2	2	2	0	1	1	1	1	1	2	2	2	1	1	1	1	2	2	1	2	1	2	2	2	1	1	1	1	1	1	1	1	2	2	1	1	1	1	1	1	1	1	1
sp|O60888|CUTA_HUMAN	sp|O60888|CUTA_HUMAN	5	5	5	sp|O60888|CUTA_HUMAN Protein CutA OS=Homo sapiens OX=9606 GN=CUTA PE=1 SV=2	1	5	5	5	3	3	4	4	4	3	4	3	4	3	3	1	4	3	3	3	3	3	3	4	3	4	2	3	3	4	4	4	4	3	3	4	3	4	3	3	3	2	4	3
sp|O75071|EFC14_HUMAN	sp|O75071|EFC14_HUMAN	2	2	2	sp|O75071|EFC14_HUMAN EF-hand calcium-binding domain-containing protein 14 OS=Homo sapiens OX=9606 GN=EFCAB14 PE=1 SV=1	1	2	2	2	1	1	1	1	1	2	2	2	1	1	1	1	1	2	1	1	1	1	1	1	2	1	1	1	1	1	1	1	1	2	1	1	2	0	1	2	1	0	2	0
sp|O75078|ADA11_HUMAN	sp|O75078|ADA11_HUMAN	3	3	3	sp|O75078|ADA11_HUMAN Disintegrin and metalloproteinase domain-containing protein 11 OS=Homo sapiens OX=9606 GN=ADAM11 PE=2 SV=3	1	3	3	3	1	1	1	2	1	3	3	2	2	1	0	1	2	2	1	3	3	1	2	1	2	1	1	1	2	2	1	2	2	3	2	2	3	1	2	1	2	2	1	2
sp|O75093|SLIT1_HUMAN	sp|O75093|SLIT1_HUMAN	1	1	1	sp|O75093|SLIT1_HUMAN Slit homolog 1 protein OS=Homo sapiens OX=9606 GN=SLIT1 PE=1 SV=4	1	1	1	1	1	1	1	1	1	1	1	1	1	1	1	1	1	1	1	1	1	1	1	1	1	1	1	1	1	1	1	1	1	1	1	1	1	1	1	1	1	1	1	1
sp|O75144|ICOSL_HUMAN	sp|O75144|ICOSL_HUMAN	4	4	4	sp|O75144|ICOSL_HUMAN ICOS ligand OS=Homo sapiens OX=9606 GN=ICOSLG PE=1 SV=2	1	4	4	4	2	2	2	2	2	1	4	2	2	1	1	1	4	1	2	2	2	2	2	2	2	3	2	1	1	2	3	1	2	2	2	2	2	1	3	1	2	2	2	2
sp|O75173|ATS4_HUMAN	sp|O75173|ATS4_HUMAN	4	4	4	sp|O75173|ATS4_HUMAN A disintegrin and metalloproteinase with thrombospondin motifs 4 OS=Homo sapiens OX=9606 GN=ADAMTS4 PE=1 SV=3	1	4	4	4	1	0	0	2	1	0	3	0	3	0	0	1	2	0	1	2	3	0	1	1	2	1	2	0	0	1	1	1	0	1	1	0	1	1	3	0	2	0	2	1
sp|O75326|SEM7A_HUMAN	sp|O75326|SEM7A_HUMAN	28	28	28	sp|O75326|SEM7A_HUMAN Semaphorin-7A OS=Homo sapiens OX=9606 GN=SEMA7A PE=1 SV=1	1	28	28	28	20	14	17	23	18	15	24	12	24	13	13	8	24	10	18	21	17	20	15	12	15	15	16	9	12	23	16	19	16	15	23	16	18	16	18	14	15	15	18	10
sp|O75368|SH3L1_HUMAN	sp|O75368|SH3L1_HUMAN	2	2	2	sp|O75368|SH3L1_HUMAN SH3 domain-binding glutamic acid-rich-like protein OS=Homo sapiens OX=9606 GN=SH3BGRL PE=1 SV=1	1	2	2	2	0	1	2	2	1	2	2	1	2	2	0	0	2	1	0	0	2	0	1	0	0	1	1	0	1	1	1	0	0	1	1	0	2	0	1	1	1	0	1	1
sp|O75493|CAH11_HUMAN	sp|O75493|CAH11_HUMAN	1	1	1	sp|O75493|CAH11_HUMAN Carbonic anhydrase-related protein 11 OS=Homo sapiens OX=9606 GN=CA11 PE=1 SV=2	1	1	1	1	1	0	1	1	1	0	1	0	1	0	0	0	1	1	1	1	0	0	1	1	1	1	0	0	0	1	0	1	0	1	1	1	1	0	1	0	0	1	1	0
sp|O75503|CLN5_HUMAN	sp|O75503|CLN5_HUMAN	5	5	5	sp|O75503|CLN5_HUMAN Ceroid-lipofuscinosis neuronal protein 5 OS=Homo sapiens OX=9606 GN=CLN5 PE=1 SV=2	1	5	5	5	3	1	4	3	4	2	3	2	3	1	1	2	3	1	2	2	2	2	2	1	1	2	1	1	1	3	3	1	2	2	3	1	3	2	2	3	1	1	3	1
sp|O75509|TNR21_HUMAN	sp|O75509|TNR21_HUMAN	7	7	7	sp|O75509|TNR21_HUMAN Tumor necrosis factor receptor superfamily member 21 OS=Homo sapiens OX=9606 GN=TNFRSF21 PE=1 SV=1	1	7	7	7	3	3	3	5	2	3	6	3	6	2	3	2	7	3	2	4	6	4	3	4	2	3	6	3	3	5	6	3	4	5	4	4	7	3	4	2	2	2	4	2
sp|O75636|FCN3_HUMAN	sp|O75636|FCN3_HUMAN	2	2	2	sp|O75636|FCN3_HUMAN Ficolin-3 OS=Homo sapiens OX=9606 GN=FCN3 PE=1 SV=2	1	2	2	2	0	0	2	1	1	1	1	0	0	0	1	0	0	0	1	0	1	0	0	1	1	1	0	1	1	1	1	0	0	0	0	0	0	1	1	0	1	0	1	0
sp|O75711|SCRG1_HUMAN	sp|O75711|SCRG1_HUMAN	3	3	3	sp|O75711|SCRG1_HUMAN Scrapie-responsive protein 1 OS=Homo sapiens OX=9606 GN=SCRG1 PE=1 SV=1	1	3	3	3	2	2	2	2	2	2	3	2	3	2	1	2	2	2	2	2	3	3	2	2	2	2	1	2	2	2	2	2	2	2	2	0	2	2	2	2	3	2	3	2
sp|O75752|B3GL1_HUMAN	sp|O75752|B3GL1_HUMAN	3	3	3	sp|O75752|B3GL1_HUMAN UDP-GalNAc:beta-1,3-N-acetylgalactosaminyltransferase 1 OS=Homo sapiens OX=9606 GN=B3GALNT1 PE=1 SV=1	1	3	3	3	2	1	1	1	0	2	3	2	2	1	1	0	1	1	3	2	3	3	2	2	2	1	1	0	1	2	1	1	0	3	2	2	2	2	1	1	2	2	2	1
sp|O75787|RENR_HUMAN	sp|O75787|RENR_HUMAN	11	11	11	sp|O75787|RENR_HUMAN Renin receptor OS=Homo sapiens OX=9606 GN=ATP6AP2 PE=1 SV=2	1	11	11	11	7	5	7	8	6	4	8	6	8	5	5	4	7	5	7	7	4	8	7	4	6	4	5	4	5	6	5	7	4	5	7	7	8	4	8	4	5	4	6	4
sp|O75882|ATRN_HUMAN	sp|O75882|ATRN_HUMAN	16	16	16	sp|O75882|ATRN_HUMAN Attractin OS=Homo sapiens OX=9606 GN=ATRN PE=1 SV=2	1	16	16	16	8	10	12	12	8	4	12	3	11	4	3	6	15	1	9	10	10	6	12	6	8	10	9	6	5	12	13	12	9	7	7	6	11	12	12	7	7	7	11	7
sp|O76061|STC2_HUMAN	sp|O76061|STC2_HUMAN	2	2	2	sp|O76061|STC2_HUMAN Stanniocalcin-2 OS=Homo sapiens OX=9606 GN=STC2 PE=1 SV=1	1	2	2	2	0	1	0	0	0	0	0	1	1	0	1	0	0	1	0	0	1	0	0	1	0	0	0	1	0	1	1	0	0	1	0	0	1	0	0	1	1	0	0	1
sp|O94760|DDAH1_HUMAN;sp|O95865|DDAH2_HUMAN	sp|O94760|DDAH1_HUMAN	7;1	7;1	7;1	sp|O94760|DDAH1_HUMAN N(G),N(G)-dimethylarginine dimethylaminohydrolase 1 OS=Homo sapiens OX=9606 GN=DDAH1 PE=1 SV=3	2	7	7	7	1	0	0	1	0	2	5	2	6	0	0	0	2	2	0	3	6	2	2	1	2	0	2	0	3	1	1	2	2	3	3	3	4	1	2	0	2	1	0	2
sp|O94769|ECM2_HUMAN	sp|O94769|ECM2_HUMAN	16	16	16	sp|O94769|ECM2_HUMAN Extracellular matrix protein 2 OS=Homo sapiens OX=9606 GN=ECM2 PE=2 SV=1	1	16	16	16	10	8	11	7	10	8	13	9	10	7	4	9	10	9	7	11	9	8	6	12	10	8	8	7	11	9	9	7	7	10	8	6	11	10	11	9	9	6	6	8
sp|O94772|LY6H_HUMAN	sp|O94772|LY6H_HUMAN	7	7	7	sp|O94772|LY6H_HUMAN Lymphocyte antigen 6H OS=Homo sapiens OX=9606 GN=LY6H PE=1 SV=1	1	7	7	7	4	6	6	6	5	5	7	4	7	5	4	5	7	4	4	7	6	4	5	4	6	7	6	3	4	5	7	5	4	5	5	5	6	4	7	6	4	5	4	5
sp|O94856|NFASC_HUMAN	sp|O94856|NFASC_HUMAN	31	31	31	sp|O94856|NFASC_HUMAN Neurofascin OS=Homo sapiens OX=9606 GN=NFASC PE=1 SV=4	1	31	31	31	18	19	20	18	18	15	27	15	27	16	13	11	23	13	19	18	19	18	16	15	20	15	18	10	15	23	22	20	16	19	20	17	23	16	21	16	16	16	20	14
sp|O94910|AGRL1_HUMAN	sp|O94910|AGRL1_HUMAN	6	6	6	sp|O94910|AGRL1_HUMAN Adhesion G protein-coupled receptor L1 OS=Homo sapiens OX=9606 GN=ADGRL1 PE=1 SV=1	1	6	6	6	1	0	1	3	2	1	5	1	5	1	0	0	4	0	2	2	2	1	1	1	2	1	2	0	1	3	2	3	2	2	2	3	2	1	2	1	0	1	2	0
sp|O94919|ENDD1_HUMAN	sp|O94919|ENDD1_HUMAN	11	11	11	sp|O94919|ENDD1_HUMAN Endonuclease domain-containing 1 protein OS=Homo sapiens OX=9606 GN=ENDOD1 PE=1 SV=2	1	11	11	11	4	6	6	8	4	6	8	5	8	5	4	4	7	4	5	5	9	4	6	5	5	4	6	3	5	7	7	8	4	6	3	4	10	4	7	7	2	3	5	2
sp|O94933|SLIK3_HUMAN	sp|O94933|SLIK3_HUMAN	2	2	2	sp|O94933|SLIK3_HUMAN SLIT and NTRK-like protein 3 OS=Homo sapiens OX=9606 GN=SLITRK3 PE=1 SV=2	1	2	2	2	2	0	0	1	0	1	1	1	1	1	0	0	1	1	0	0	0	0	0	0	0	0	1	0	0	1	1	1	1	1	1	0	1	0	0	0	0	0	1	0
sp|O94964|SOGA1_HUMAN	sp|O94964|SOGA1_HUMAN	2	2	2	sp|O94964|SOGA1_HUMAN Protein SOGA1 OS=Homo sapiens OX=9606 GN=SOGA1 PE=1 SV=2	1	2	2	2	0	0	0	0	0	0	0	0	0	0	0	0	0	1	0	0	0	0	0	0	0	0	0	0	0	0	0	0	0	0	0	0	0	0	0	0	0	0	0	0
sp|O94985|CSTN1_HUMAN	sp|O94985|CSTN1_HUMAN	33	33	33	sp|O94985|CSTN1_HUMAN Calsyntenin-1 OS=Homo sapiens OX=9606 GN=CLSTN1 PE=1 SV=1	1	33	33	33	28	25	29	29	29	21	30	19	30	26	19	22	32	20	28	28	30	24	29	25	27	29	27	18	23	29	29	30	27	26	26	27	30	29	33	27	24	26	29	21
sp|O94991|SLIK5_HUMAN;sp|Q9H5Y7|SLIK6_HUMAN	sp|O94991|SLIK5_HUMAN;sp|Q9H5Y7|SLIK6_HUMAN	2;1	2;1	2;1	sp|O94991|SLIK5_HUMAN SLIT and NTRK-like protein 5 OS=Homo sapiens OX=9606 GN=SLITRK5 PE=1 SV=2;sp|Q9H5Y7|SLIK6_HUMAN SLIT and NTRK-like protein 6 OS=Homo sapiens OX=9606 GN=SLITRK6 PE=2 SV=3	2	2	2	2	0	0	0	1	1	0	2	1	2	0	0	0	1	1	0	0	1	1	0	0	0	1	0	0	0	1	0	0	1	1	1	0	0	0	1	1	0	1	0	0
sp|O95185|UNC5C_HUMAN	sp|O95185|UNC5C_HUMAN	4	4	4	sp|O95185|UNC5C_HUMAN Netrin receptor UNC5C OS=Homo sapiens OX=9606 GN=UNC5C PE=1 SV=2	1	4	4	4	2	0	2	1	0	0	3	1	2	2	0	0	2	1	1	1	2	1	2	0	1	1	2	0	1	1	1	1	0	1	2	1	2	0	3	2	1	2	0	1
sp|O95196|CSPG5_HUMAN	sp|O95196|CSPG5_HUMAN	1	1	1	sp|O95196|CSPG5_HUMAN Chondroitin sulfate proteoglycan 5 OS=Homo sapiens OX=9606 GN=CSPG5 PE=1 SV=3	1	1	1	1	1	1	1	1	1	1	1	1	1	1	0	0	1	1	1	1	1	1	1	1	1	1	1	0	0	1	1	1	1	1	1	1	1	1	1	1	1	0	1	0
sp|O95206|PCDH8_HUMAN	sp|O95206|PCDH8_HUMAN	5	5	5	sp|O95206|PCDH8_HUMAN Protocadherin-8 OS=Homo sapiens OX=9606 GN=PCDH8 PE=1 SV=2	1	5	5	5	0	0	0	1	1	2	2	2	3	1	0	1	1	3	2	1	2	2	1	0	1	0	2	1	1	2	1	1	2	2	2	1	3	1	1	0	1	1	1	2
sp|O95390|GDF11_HUMAN	sp|O95390|GDF11_HUMAN	2	1	1	sp|O95390|GDF11_HUMAN Growth/differentiation factor 11 OS=Homo sapiens OX=9606 GN=GDF11 PE=1 SV=1	1	2	1	1	1	1	1	2	2	1	2	0	2	1	0	1	2	0	2	2	1	1	1	1	1	1	0	0	1	2	2	2	2	2	1	1	2	1	2	1	0	1	2	0
sp|O95428|PPN_HUMAN	sp|O95428|PPN_HUMAN	10	10	10	sp|O95428|PPN_HUMAN Papilin OS=Homo sapiens OX=9606 GN=PAPLN PE=2 SV=4	1	10	10	10	4	5	6	6	5	5	9	4	9	4	2	3	5	1	6	4	6	4	5	5	5	5	4	2	5	8	6	6	5	3	5	4	8	4	7	4	6	5	6	2
sp|O95445|APOM_HUMAN	sp|O95445|APOM_HUMAN	5	5	5	sp|O95445|APOM_HUMAN Apolipoprotein M OS=Homo sapiens OX=9606 GN=APOM PE=1 SV=2	1	5	5	5	4	2	2	3	3	0	3	0	2	0	3	2	2	0	3	3	3	0	2	3	4	2	2	1	2	2	2	2	3	1	1	1	5	2	5	3	1	2	3	2
sp|O95450|ATS2_HUMAN	sp|O95450|ATS2_HUMAN	1	1	1	sp|O95450|ATS2_HUMAN A disintegrin and metalloproteinase with thrombospondin motifs 2 OS=Homo sapiens OX=9606 GN=ADAMTS2 PE=2 SV=2	1	1	1	1	0	0	0	0	0	0	1	0	1	0	0	0	0	0	0	1	1	0	0	0	0	0	1	0	0	0	0	0	0	0	1	0	0	0	0	0	1	0	0	0
sp|O95502|NPTXR_HUMAN	sp|O95502|NPTXR_HUMAN	17	17	17	sp|O95502|NPTXR_HUMAN Neuronal pentraxin receptor OS=Homo sapiens OX=9606 GN=NPTXR PE=3 SV=2	1	17	17	17	10	12	11	13	14	7	12	8	15	8	8	7	11	9	13	14	13	11	10	7	12	8	8	9	9	15	10	14	10	11	12	10	15	10	12	8	8	9	11	8
sp|O95711|LY86_HUMAN	sp|O95711|LY86_HUMAN	1	1	1	sp|O95711|LY86_HUMAN Lymphocyte antigen 86 OS=Homo sapiens OX=9606 GN=LY86 PE=1 SV=1	1	1	1	1	0	0	0	0	0	0	0	0	0	1	0	0	0	0	0	1	0	0	0	0	0	0	0	0	0	0	0	0	1	1	0	0	0	0	0	0	0	0	0	0
sp|O95967|FBLN4_HUMAN	sp|O95967|FBLN4_HUMAN	9	9	9	sp|O95967|FBLN4_HUMAN EGF-containing fibulin-like extracellular matrix protein 2 OS=Homo sapiens OX=9606 GN=EFEMP2 PE=1 SV=3	1	9	9	9	4	3	5	4	3	1	6	1	6	1	1	2	3	1	4	1	4	3	4	4	3	4	4	1	3	3	3	3	2	1	3	2	6	3	4	1	2	2	4	2
sp|O95998|I18BP_HUMAN	sp|O95998|I18BP_HUMAN	1	1	1	sp|O95998|I18BP_HUMAN Interleukin-18-binding protein OS=Homo sapiens OX=9606 GN=IL18BP PE=1 SV=2	1	1	1	1	0	0	1	1	0	0	1	0	0	0	0	0	1	0	0	0	0	0	0	0	0	0	0	0	0	0	1	0	0	1	0	0	0	0	1	1	0	0	0	0
sp|P00338|LDHA_HUMAN	sp|P00338|LDHA_HUMAN	9	8	8	sp|P00338|LDHA_HUMAN L-lactate dehydrogenase A chain OS=Homo sapiens OX=9606 GN=LDHA PE=1 SV=2	1	9	8	8	4	3	3	3	1	4	7	7	4	6	1	3	4	3	3	2	2	5	5	4	5	6	4	2	3	2	4	1	4	3	5	5	2	3	6	5	5	6	3	4
sp|P00352|AL1A1_HUMAN	sp|P00352|AL1A1_HUMAN	12	12	12	sp|P00352|AL1A1_HUMAN Retinal dehydrogenase 1 OS=Homo sapiens OX=9606 GN=ALDH1A1 PE=1 SV=2	1	12	12	12	0	0	0	0	0	1	3	0	0	0	0	0	0	1	0	0	0	1	0	0	0	0	0	0	1	0	0	0	0	0	1	0	1	0	0	1	0	0	0	2
sp|P00390|GSHR_HUMAN	sp|P00390|GSHR_HUMAN	1	1	1	sp|P00390|GSHR_HUMAN Glutathione reductase, mitochondrial OS=Homo sapiens OX=9606 GN=GSR PE=1 SV=2	1	1	1	1	0	0	0	0	0	0	0	0	0	0	0	0	0	0	0	0	0	0	1	0	0	0	0	0	0	0	0	0	0	0	0	0	0	0	0	0	0	0	0	0
sp|P00441|SODC_HUMAN	sp|P00441|SODC_HUMAN	6	6	6	sp|P00441|SODC_HUMAN Superoxide dismutase [Cu-Zn] OS=Homo sapiens OX=9606 GN=SOD1 PE=1 SV=2	1	6	6	6	4	6	6	6	6	5	6	2	6	3	2	5	6	2	5	6	6	5	6	6	6	6	5	4	5	6	6	6	6	4	6	4	6	4	6	5	6	5	6	4
sp|P00450|CERU_HUMAN;CON__ENSEMBL:ENSBTAP00000031900	sp|P00450|CERU_HUMAN	54;9	54;9	54;9	sp|P00450|CERU_HUMAN Ceruloplasmin OS=Homo sapiens OX=9606 GN=CP PE=1 SV=1	2	54	54	54	51	47	44	45	44	44	49	38	43	45	42	43	46	38	44	50	46	42	46	45	46	47	43	43	45	44	43	43	52	43	40	47	48	46	48	47	41	43	45	41
sp|P00488|F13A_HUMAN	sp|P00488|F13A_HUMAN	4	4	4	sp|P00488|F13A_HUMAN Coagulation factor XIII A chain OS=Homo sapiens OX=9606 GN=F13A1 PE=1 SV=4	1	4	4	4	2	0	3	2	0	1	2	0	1	1	0	1	1	1	2	2	1	1	1	2	2	1	0	1	0	0	0	2	1	0	0	1	1	2	3	1	1	0	1	0
sp|P00505|AATM_HUMAN	sp|P00505|AATM_HUMAN	4	4	4	sp|P00505|AATM_HUMAN Aspartate aminotransferase, mitochondrial OS=Homo sapiens OX=9606 GN=GOT2 PE=1 SV=3	1	4	4	4	0	0	0	1	0	0	3	1	1	0	0	0	0	1	1	0	2	1	0	0	0	0	2	0	0	1	0	1	0	0	1	2	2	0	0	0	1	1	0	1
sp|P00558|PGK1_HUMAN;sp|P07205|PGK2_HUMAN	sp|P00558|PGK1_HUMAN	11;1	11;1	11;1	sp|P00558|PGK1_HUMAN Phosphoglycerate kinase 1 OS=Homo sapiens OX=9606 GN=PGK1 PE=1 SV=3	2	11	11	11	1	6	1	3	1	2	7	3	6	1	1	1	5	1	2	2	3	3	2	2	3	2	2	1	1	4	3	5	0	4	2	1	5	3	5	5	1	1	3	1
sp|P00734|THRB_HUMAN;CON__P00735	sp|P00734|THRB_HUMAN	29;8	29;8	29;8	sp|P00734|THRB_HUMAN Prothrombin OS=Homo sapiens OX=9606 GN=F2 PE=1 SV=2	2	29	29	29	29	28	28	27	28	24	28	18	27	22	22	27	27	15	28	28	29	24	27	26	25	29	26	20	28	26	28	28	28	22	29	27	27	25	27	26	27	27	28	28
sp|P00736|C1R_HUMAN	sp|P00736|C1R_HUMAN	31	31	30	sp|P00736|C1R_HUMAN Complement C1r subcomponent OS=Homo sapiens OX=9606 GN=C1R PE=1 SV=2	1	31	31	30	25	25	26	26	22	24	29	18	29	18	18	23	27	18	23	23	28	25	26	24	23	26	26	16	26	23	28	23	25	23	25	27	26	23	29	22	26	25	24	21
sp|P00738|HPT_HUMAN	sp|P00738|HPT_HUMAN	27	27	12	sp|P00738|HPT_HUMAN Haptoglobin OS=Homo sapiens OX=9606 GN=HP PE=1 SV=1	1	27	27	12	25	24	26	23	23	26	25	21	23	26	25	24	24	23	25	24	25	22	23	25	24	26	23	24	23	24	24	25	24	22	23	24	23	23	12	23	26	21	24	20
sp|P00739|HPTR_HUMAN	sp|P00739|HPTR_HUMAN	20	5	5	sp|P00739|HPTR_HUMAN Haptoglobin-related protein OS=Homo sapiens OX=9606 GN=HPR PE=2 SV=2	1	20	5	5	19	16	20	17	13	14	18	13	14	15	16	19	19	14	19	15	18	12	16	16	19	19	14	15	15	15	18	15	16	12	14	14	15	17	10	16	18	14	17	14
sp|P00740|FA9_HUMAN	sp|P00740|FA9_HUMAN	8	8	8	sp|P00740|FA9_HUMAN Coagulation factor IX OS=Homo sapiens OX=9606 GN=F9 PE=1 SV=2	1	8	8	8	4	6	5	4	5	3	5	1	4	5	4	5	5	1	6	3	4	4	3	4	4	5	4	5	5	6	5	5	4	1	3	6	3	6	5	4	5	3	6	5
sp|P00742|FA10_HUMAN	sp|P00742|FA10_HUMAN	11	11	11	sp|P00742|FA10_HUMAN Coagulation factor X OS=Homo sapiens OX=9606 GN=F10 PE=1 SV=2	1	11	11	11	9	5	6	5	5	4	7	3	8	4	3	4	5	2	5	5	8	5	3	4	4	5	4	4	4	5	5	5	5	4	4	6	6	4	6	4	4	2	5	3
sp|P00746|CFAD_HUMAN	sp|P00746|CFAD_HUMAN	11	11	11	sp|P00746|CFAD_HUMAN Complement factor D OS=Homo sapiens OX=9606 GN=CFD PE=1 SV=5	1	11	11	11	9	6	9	8	7	9	11	9	10	9	7	9	8	7	8	9	9	8	8	8	8	9	9	8	8	8	10	7	7	7	8	7	8	7	10	10	9	8	6	8
sp|P00747|PLMN_HUMAN;CON__P06868;sp|Q02325|PLGB_HUMAN;sp|Q15195|PLGA_HUMAN	sp|P00747|PLMN_HUMAN	47;4;2;1	47;4;2;1	46;3;2;1	sp|P00747|PLMN_HUMAN Plasminogen OS=Homo sapiens OX=9606 GN=PLG PE=1 SV=2	4	47	47	46	43	41	45	43	43	34	43	24	40	34	35	39	42	19	44	41	41	34	40	38	40	43	38	36	37	42	42	42	40	33	37	39	40	41	43	35	34	36	41	39
sp|P00748|FA12_HUMAN	sp|P00748|FA12_HUMAN	17	17	17	sp|P00748|FA12_HUMAN Coagulation factor XII OS=Homo sapiens OX=9606 GN=F12 PE=1 SV=3	1	17	17	17	14	13	14	14	14	11	12	3	13	13	11	9	12	5	15	14	12	9	12	10	12	15	8	9	9	12	13	13	11	12	8	10	16	12	13	12	7	5	15	11
sp|P00751|CFAB_HUMAN;CON__Q3KUS7	sp|P00751|CFAB_HUMAN	38;1	38;1	38;1	sp|P00751|CFAB_HUMAN Complement factor B OS=Homo sapiens OX=9606 GN=CFB PE=1 SV=2	2	38	38	38	29	29	31	33	31	28	32	27	29	31	29	26	32	23	28	28	28	29	29	27	29	32	26	29	28	27	32	30	30	28	28	31	30	31	28	29	32	28	31	27
sp|P00915|CAH1_HUMAN	sp|P00915|CAH1_HUMAN	5	5	5	sp|P00915|CAH1_HUMAN Carbonic anhydrase 1 OS=Homo sapiens OX=9606 GN=CA1 PE=1 SV=2	1	5	5	5	0	0	0	0	0	0	0	0	0	0	0	0	0	0	0	0	0	0	0	0	0	0	0	1	0	0	0	0	0	0	0	0	0	0	1	0	0	0	0	0
sp|P01008|ANT3_HUMAN;CON__P41361	sp|P01008|ANT3_HUMAN	27;6	27;6	27;6	sp|P01008|ANT3_HUMAN Antithrombin-III OS=Homo sapiens OX=9606 GN=SERPINC1 PE=1 SV=1	2	27	27	27	25	24	24	24	24	21	23	23	23	22	24	24	25	19	23	24	24	25	21	23	24	26	24	21	24	23	26	22	24	24	20	22	24	21	25	24	24	23	23	21
sp|P01009|A1AT_HUMAN;sp|P20848|A1ATR_HUMAN	sp|P01009|A1AT_HUMAN	32;1	32;1	32;1	sp|P01009|A1AT_HUMAN Alpha-1-antitrypsin OS=Homo sapiens OX=9606 GN=SERPINA1 PE=1 SV=3	2	32	32	32	28	28	27	24	25	27	26	28	27	26	24	27	29	26	26	27	28	24	25	26	25	27	25	26	23	26	29	26	27	26	26	25	27	26	29	27	27	23	24	27
sp|P01011|AACT_HUMAN	sp|P01011|AACT_HUMAN	23	23	23	sp|P01011|AACT_HUMAN Alpha-1-antichymotrypsin OS=Homo sapiens OX=9606 GN=SERPINA3 PE=1 SV=2	1	23	23	23	18	19	20	18	17	17	20	20	18	18	17	17	17	16	19	18	16	16	18	19	17	19	17	16	17	16	15	17	20	17	16	18	20	17	19	18	18	17	18	16
sp|P01019|ANGT_HUMAN	sp|P01019|ANGT_HUMAN	19	19	19	sp|P01019|ANGT_HUMAN Angiotensinogen OS=Homo sapiens OX=9606 GN=AGT PE=1 SV=1	1	19	19	19	17	16	17	17	17	16	18	18	16	18	18	15	17	18	15	16	15	13	17	15	16	17	11	16	15	17	17	16	16	18	14	16	15	17	18	18	15	15	16	15
sp|P01023|A2MG_HUMAN;CON__ENSEMBL:ENSBTAP00000024146	sp|P01023|A2MG_HUMAN	76;9	76;9	67;7	sp|P01023|A2MG_HUMAN Alpha-2-macroglobulin OS=Homo sapiens OX=9606 GN=A2M PE=1 SV=3	2	76	76	67	65	69	67	68	66	68	70	69	69	67	64	64	67	62	67	64	66	61	68	64	67	69	67	63	67	68	69	70	67	70	61	69	68	66	70	68	66	66	68	65
sp|P01024|CO3_HUMAN;sp|O95568|MET18_HUMAN	sp|P01024|CO3_HUMAN	124;1	124;1	113;1	sp|P01024|CO3_HUMAN Complement C3 OS=Homo sapiens OX=9606 GN=C3 PE=1 SV=2	2	124	124	113	112	104	111	106	108	102	110	95	107	106	99	102	112	92	103	109	106	102	100	96	101	109	94	99	104	105	114	108	113	103	103	108	108	103	110	106	106	103	104	100
sp|P01031|CO5_HUMAN;CON__Q1A7A4	sp|P01031|CO5_HUMAN	53;4	53;4	53;4	sp|P01031|CO5_HUMAN Complement C5 OS=Homo sapiens OX=9606 GN=C5 PE=1 SV=4	2	53	53	53	45	41	44	32	35	23	41	22	23	30	26	37	40	13	35	33	32	25	32	30	38	38	30	26	31	31	40	29	36	19	25	36	28	33	40	41	33	30	37	31
sp|P01033|TIMP1_HUMAN	sp|P01033|TIMP1_HUMAN	8	8	8	sp|P01033|TIMP1_HUMAN Metalloproteinase inhibitor 1 OS=Homo sapiens OX=9606 GN=TIMP1 PE=1 SV=1	1	8	8	8	7	7	7	7	7	6	7	2	7	6	6	6	7	4	7	7	7	7	6	5	5	7	7	6	7	7	7	7	7	6	7	6	7	6	8	6	7	7	7	7
sp|P01034|CYTC_HUMAN	sp|P01034|CYTC_HUMAN	11	11	11	sp|P01034|CYTC_HUMAN Cystatin-C OS=Homo sapiens OX=9606 GN=CST3 PE=1 SV=1	1	11	11	11	10	11	10	10	11	10	11	9	11	9	8	7	10	9	11	10	9	9	11	11	11	9	9	8	8	10	9	11	10	10	10	10	10	9	11	9	9	10	10	10
sp|P01042|KNG1_HUMAN;CON__P01045-1;CON__Q2KJ62;CON__P01044-1	sp|P01042|KNG1_HUMAN	25;1;1;1	25;1;1;1	25;1;1;1	sp|P01042|KNG1_HUMAN Kininogen-1 OS=Homo sapiens OX=9606 GN=KNG1 PE=1 SV=2	4	25	25	25	21	22	20	21	19	18	20	19	20	21	19	20	21	21	19	21	20	20	21	21	19	21	18	19	20	20	20	20	20	21	19	19	21	19	21	20	20	20	19	18
sp|P01127|PDGFB_HUMAN	sp|P01127|PDGFB_HUMAN	1	1	1	sp|P01127|PDGFB_HUMAN Platelet-derived growth factor subunit B OS=Homo sapiens OX=9606 GN=PDGFB PE=1 SV=1	1	1	1	1	1	1	1	1	1	1	1	1	1	1	1	1	1	1	1	1	1	1	1	1	1	1	1	1	1	1	1	1	1	1	1	1	1	1	1	1	1	1	1	1
sp|P01210|PENK_HUMAN	sp|P01210|PENK_HUMAN	7	7	7	sp|P01210|PENK_HUMAN Proenkephalin-A OS=Homo sapiens OX=9606 GN=PENK PE=1 SV=1	1	7	7	7	5	4	5	6	4	4	6	5	7	4	2	4	6	5	4	6	6	3	5	3	5	3	5	3	5	5	6	6	6	6	4	4	7	3	6	5	5	5	4	6
sp|P01213|PDYN_HUMAN	sp|P01213|PDYN_HUMAN	3	3	3	sp|P01213|PDYN_HUMAN Proenkephalin-B OS=Homo sapiens OX=9606 GN=PDYN PE=1 SV=1	1	3	3	3	1	2	1	1	1	0	2	2	1	0	0	1	1	2	1	1	2	1	1	1	2	1	0	0	2	1	1	1	1	1	1	1	1	1	2	0	1	1	1	2
sp|P01344|IGF2_HUMAN	sp|P01344|IGF2_HUMAN	3	3	3	sp|P01344|IGF2_HUMAN Insulin-like growth factor II OS=Homo sapiens OX=9606 GN=IGF2 PE=1 SV=1	1	3	3	3	2	3	2	2	3	3	2	0	2	2	2	2	2	0	2	3	3	2	2	2	2	2	1	2	1	3	2	2	2	2	2	2	3	2	2	2	2	2	2	2
sp|P01591|IGJ_HUMAN	sp|P01591|IGJ_HUMAN	5	5	5	sp|P01591|IGJ_HUMAN Immunoglobulin J chain OS=Homo sapiens OX=9606 GN=JCHAIN PE=1 SV=4	1	5	5	5	5	0	2	4	3	3	4	2	3	4	3	4	2	3	2	2	4	3	3	2	3	5	4	2	2	2	4	4	4	3	4	3	3	3	5	4	3	2	2	3
sp|P01593|KVD33_HUMAN	sp|P01593|KVD33_HUMAN	2	2	2	sp|P01593|KVD33_HUMAN Immunoglobulin kappa variable 1D-33 OS=Homo sapiens OX=9606 GN=IGKV1D-33 PE=1 SV=2	1	2	2	2	1	1	1	1	1	1	1	1	1	1	1	1	2	2	1	1	1	1	0	1	1	2	1	1	1	1	1	1	1	2	1	1	2	1	2	2	1	1	1	1
sp|P01597|KV139_HUMAN	sp|P01597|KV139_HUMAN	2	1	1	sp|P01597|KV139_HUMAN Immunoglobulin kappa variable 1-39 OS=Homo sapiens OX=9606 GN=IGKV1-39 PE=1 SV=2	1	2	1	1	2	1	2	2	2	2	1	1	1	1	1	1	2	1	2	1	1	1	1	2	2	2	1	1	1	2	2	2	1	1	1	1	2	2	2	2	1	1	2	1
sp|P01599|KV117_HUMAN	sp|P01599|KV117_HUMAN	3	3	2	sp|P01599|KV117_HUMAN Immunoglobulin kappa variable 1-17 OS=Homo sapiens OX=9606 GN=IGKV1-17 PE=1 SV=2	1	3	3	2	3	1	2	2	1	1	2	1	1	2	2	1	2	3	2	1	1	1	2	1	1	3	1	1	1	1	2	2	1	3	1	2	2	1	3	2	1	1	1	2
sp|P01601|KVD16_HUMAN	sp|P01601|KVD16_HUMAN	1	1	1	sp|P01601|KVD16_HUMAN Immunoglobulin kappa variable 1D-16 OS=Homo sapiens OX=9606 GN=IGKV1D-16 PE=3 SV=2	1	1	1	1	0	0	0	1	0	0	0	0	0	0	0	0	0	0	1	1	0	1	0	1	1	1	1	0	0	0	0	1	0	0	1	1	1	1	1	0	1	0	0	0
sp|P01602|KV105_HUMAN	sp|P01602|KV105_HUMAN	2	1	1	sp|P01602|KV105_HUMAN Immunoglobulin kappa variable 1-5 OS=Homo sapiens OX=9606 GN=IGKV1-5 PE=1 SV=2	1	2	1	1	1	2	2	2	2	2	2	2	2	1	1	1	2	2	2	1	2	1	2	2	2	2	1	1	1	2	2	2	1	2	1	1	2	2	2	1	2	1	2	1
sp|P01619|KV320_HUMAN	sp|P01619|KV320_HUMAN	5	5	3	sp|P01619|KV320_HUMAN Immunoglobulin kappa variable 3-20 OS=Homo sapiens OX=9606 GN=IGKV3-20 PE=1 SV=2	1	5	5	3	5	2	4	4	5	3	3	2	3	3	3	3	4	5	3	3	4	3	4	4	3	5	3	3	3	4	4	4	5	5	2	4	5	4	4	3	4	3	4	4
sp|P01624|KV315_HUMAN;sp|A0A0C4DH55|KVD07_HUMAN;sp|A0A075B6H7|KV37_HUMAN	sp|P01624|KV315_HUMAN;sp|A0A0C4DH55|KVD07_HUMAN	4;2;1	4;2;1	1;1;1	sp|P01624|KV315_HUMAN Immunoglobulin kappa variable 3-15 OS=Homo sapiens OX=9606 GN=IGKV3-15 PE=1 SV=2;sp|A0A0C4DH55|KVD07_HUMAN Immunoglobulin kappa variable 3D-7 OS=Homo sapiens OX=9606 GN=IGKV3D-7 PE=3 SV=5	3	4	4	1	3	3	3	4	4	3	3	3	3	2	3	3	4	4	4	3	4	4	4	2	3	4	3	4	3	4	4	3	3	4	3	3	4	4	4	3	4	4	4	3
sp|P01699|LV144_HUMAN	sp|P01699|LV144_HUMAN	4	1	1	sp|P01699|LV144_HUMAN Immunoglobulin lambda variable 1-44 OS=Homo sapiens OX=9606 GN=IGLV1-44 PE=1 SV=2	1	4	1	1	3	2	2	2	4	2	2	2	2	2	1	1	4	1	3	2	0	1	1	2	1	3	2	1	2	2	3	3	2	3	1	2	4	2	3	3	2	2	3	2
sp|P01700|LV147_HUMAN	sp|P01700|LV147_HUMAN	5	4	2	sp|P01700|LV147_HUMAN Immunoglobulin lambda variable 1-47 OS=Homo sapiens OX=9606 GN=IGLV1-47 PE=1 SV=2	1	5	4	2	3	4	2	2	4	3	3	3	3	3	2	2	5	2	4	2	1	2	2	3	2	3	3	2	3	3	3	3	3	3	2	3	5	3	3	3	3	3	4	3
sp|P01701|LV151_HUMAN	sp|P01701|LV151_HUMAN	2	2	2	sp|P01701|LV151_HUMAN Immunoglobulin lambda variable 1-51 OS=Homo sapiens OX=9606 GN=IGLV1-51 PE=1 SV=2	1	2	2	2	1	0	0	0	0	2	1	1	0	2	1	2	1	1	0	2	1	0	0	1	0	0	1	2	1	0	1	1	2	1	1	1	0	0	1	2	1	1	0	1
sp|P01703|LV140_HUMAN	sp|P01703|LV140_HUMAN	2	1	1	sp|P01703|LV140_HUMAN Immunoglobulin lambda variable 1-40 OS=Homo sapiens OX=9606 GN=IGLV1-40 PE=1 SV=2	1	2	1	1	2	1	2	2	1	1	2	1	1	1	0	1	1	0	2	1	0	0	1	2	0	2	1	0	1	1	2	1	1	1	1	1	2	0	2	2	1	1	1	1
sp|P01706|LV211_HUMAN	sp|P01706|LV211_HUMAN	3	1	1	sp|P01706|LV211_HUMAN Immunoglobulin lambda variable 2-11 OS=Homo sapiens OX=9606 GN=IGLV2-11 PE=1 SV=2	1	3	1	1	1	1	1	1	1	1	1	1	1	1	0	1	2	1	1	1	1	1	0	2	1	2	2	0	1	1	2	1	1	1	0	1	1	1	2	1	0	2	1	1
sp|P01714|LV319_HUMAN	sp|P01714|LV319_HUMAN	3	3	3	sp|P01714|LV319_HUMAN Immunoglobulin lambda variable 3-19 OS=Homo sapiens OX=9606 GN=IGLV3-19 PE=1 SV=2	1	3	3	3	3	2	3	2	2	2	2	1	2	2	3	3	3	2	2	3	3	3	2	2	2	3	2	1	2	2	3	3	3	2	3	2	3	3	3	3	3	2	2	2
sp|P01717|LV325_HUMAN	sp|P01717|LV325_HUMAN	4	3	1	sp|P01717|LV325_HUMAN Immunoglobulin lambda variable 3-25 OS=Homo sapiens OX=9606 GN=IGLV3-25 PE=1 SV=2	1	4	3	1	3	2	4	3	3	3	3	3	3	3	3	3	3	3	3	3	3	3	3	3	3	2	3	3	3	3	3	3	3	3	3	3	3	3	3	3	3	3	3	3
sp|P01718|LV327_HUMAN	sp|P01718|LV327_HUMAN	4	2	2	sp|P01718|LV327_HUMAN Immunoglobulin lambda variable 3-27 OS=Homo sapiens OX=9606 GN=IGLV3-27 PE=1 SV=2	1	4	2	2	4	1	2	3	3	2	2	2	3	2	2	4	3	2	3	4	3	3	2	3	2	3	3	3	3	3	4	4	3	3	3	2	3	2	3	4	3	3	3	3
sp|P01721|LV657_HUMAN	sp|P01721|LV657_HUMAN	3	2	2	sp|P01721|LV657_HUMAN Immunoglobulin lambda variable 6-57 OS=Homo sapiens OX=9606 GN=IGLV6-57 PE=1 SV=2	1	3	2	2	2	1	1	1	1	3	2	2	2	2	0	3	3	1	1	1	2	1	0	2	1	1	2	0	1	1	3	2	2	2	0	2	2	1	2	3	0	2	1	1
sp|P01742|HV169_HUMAN;sp|A0A0B4J2H0|HV69D_HUMAN;sp|A0A0C4DH29|HV103_HUMAN	sp|P01742|HV169_HUMAN;sp|A0A0B4J2H0|HV69D_HUMAN	3;2;1	3;2;1	2;1;0	sp|P01742|HV169_HUMAN Immunoglobulin heavy variable 1-69 OS=Homo sapiens OX=9606 GN=IGHV1-69 PE=1 SV=2;sp|A0A0B4J2H0|HV69D_HUMAN Immunoglobulin heavy variable 1-69D OS=Homo sapiens OX=9606 GN=IGHV1-69D PE=1 SV=1	3	3	3	2	1	2	2	1	1	1	1	1	1	1	1	1	2	1	2	1	2	1	1	2	1	2	1	1	1	2	1	1	2	2	1	1	1	1	3	1	1	2	2	1
sp|P01743|HV146_HUMAN	sp|P01743|HV146_HUMAN	2	1	1	sp|P01743|HV146_HUMAN Immunoglobulin heavy variable 1-46 OS=Homo sapiens OX=9606 GN=IGHV1-46 PE=1 SV=2	1	2	1	1	2	1	1	1	1	1	2	1	1	1	1	1	2	1	1	1	2	2	1	1	1	2	2	1	1	1	2	1	1	1	1	1	2	1	2	1	2	2	1	1
sp|P0DP03|HVC05_HUMAN;sp|P01764|HV323_HUMAN	sp|P0DP03|HVC05_HUMAN;sp|P01764|HV323_HUMAN	2;2	1;1	1;1	sp|P0DP03|HVC05_HUMAN Immunoglobulin heavy variable 3-30-5 OS=Homo sapiens OX=9606 GN=IGHV3-30-5 PE=3 SV=1;sp|P01764|HV323_HUMAN Immunoglobulin heavy variable 3-23 OS=Homo sapiens OX=9606 GN=IGHV3-23 PE=1 SV=2	2	2	1	1	2	2	2	2	2	2	2	2	2	2	1	2	2	1	2	2	2	1	2	2	2	2	1	1	2	2	2	2	1	2	2	2	2	2	2	2	2	2	2	2
sp|P01766|HV313_HUMAN	sp|P01766|HV313_HUMAN	2	1	1	sp|P01766|HV313_HUMAN Immunoglobulin heavy variable 3-13 OS=Homo sapiens OX=9606 GN=IGHV3-13 PE=1 SV=2	1	2	1	1	2	1	2	2	1	1	1	1	1	1	1	2	2	1	2	2	2	2	2	2	2	2	2	1	1	2	2	2	2	1	1	2	2	2	2	1	2	1	2	2
sp|P01780|HV307_HUMAN;sp|P01763|HV348_HUMAN;sp|P01762|HV311_HUMAN;sp|A0A0B4J1V1|HV321_HUMAN	sp|P01780|HV307_HUMAN;sp|P01763|HV348_HUMAN;sp|P01762|HV311_HUMAN;sp|A0A0B4J1V1|HV321_HUMAN	4;2;2;2	3;1;1;1	2;0;0;0	sp|P01780|HV307_HUMAN Immunoglobulin heavy variable 3-7 OS=Homo sapiens OX=9606 GN=IGHV3-7 PE=1 SV=2;sp|P01763|HV348_HUMAN Immunoglobulin heavy variable 3-48 OS=Homo sapiens OX=9606 GN=IGHV3-48 PE=1 SV=2;sp|P01762|HV311_HUMAN Immunoglobulin heavy variable	4	4	3	2	4	3	4	4	4	4	4	4	4	4	4	4	4	4	4	4	4	4	4	3	4	4	4	4	4	4	4	4	4	4	4	4	4	3	4	4	4	4	4	4
sp|P0DP04|HV43D_HUMAN;sp|P01782|HV309_HUMAN	sp|P0DP04|HV43D_HUMAN;sp|P01782|HV309_HUMAN	3;3	2;2	2;2	sp|P0DP04|HV43D_HUMAN Immunoglobulin heavy variable 3-43D OS=Homo sapiens OX=9606 GN=IGHV3-43D PE=3 SV=1;sp|P01782|HV309_HUMAN Immunoglobulin heavy variable 3-9 OS=Homo sapiens OX=9606 GN=IGHV3-9 PE=1 SV=2	2	3	2	2	2	0	2	2	2	2	2	1	1	1	2	2	2	2	2	2	2	2	2	2	2	2	2	1	2	2	2	2	3	2	2	2	2	2	3	2	2	2	2	2
sp|P01834|IGKC_HUMAN	sp|P01834|IGKC_HUMAN	8	2	2	sp|P01834|IGKC_HUMAN Immunoglobulin kappa constant OS=Homo sapiens OX=9606 GN=IGKC PE=1 SV=2	1	8	2	2	7	7	8	8	8	8	7	8	8	8	7	8	7	7	8	8	8	7	8	7	8	7	8	8	8	8	7	8	7	8	8	8	8	6	7	7	8	8	7	8
sp|P01859|IGHG2_HUMAN	sp|P01859|IGHG2_HUMAN	16	8	8	sp|P01859|IGHG2_HUMAN Immunoglobulin heavy constant gamma 2 OS=Homo sapiens OX=9606 GN=IGHG2 PE=1 SV=2	1	16	8	8	13	11	14	13	13	13	13	13	13	13	12	14	13	15	12	12	14	12	13	10	13	12	12	12	13	13	13	14	13	14	13	13	14	14	13	12	15	15	12	12
sp|P01860|IGHG3_HUMAN	sp|P01860|IGHG3_HUMAN	16	7	6	sp|P01860|IGHG3_HUMAN Immunoglobulin heavy constant gamma 3 OS=Homo sapiens OX=9606 GN=IGHG3 PE=1 SV=2	1	16	7	6	16	13	15	15	15	14	15	13	15	15	15	15	15	15	15	15	15	15	15	15	15	15	15	15	14	15	15	15	15	16	15	15	15	15	15	15	16	16	15	15
sp|P01861|IGHG4_HUMAN;CON__ENSEMBL:ENSBTAP00000024466;CON__ENSEMBL:ENSBTAP00000024462	sp|P01861|IGHG4_HUMAN	17;1;1	12;1;1	10;1;1	sp|P01861|IGHG4_HUMAN Immunoglobulin heavy constant gamma 4 OS=Homo sapiens OX=9606 GN=IGHG4 PE=1 SV=1	3	17	12	10	14	8	12	13	14	14	13	12	12	11	14	14	13	10	12	13	14	12	11	14	13	14	13	12	13	13	13	15	12	12	13	14	15	15	15	14	12	12	14	12
sp|P01871|IGHM_HUMAN	sp|P01871|IGHM_HUMAN	20	20	6	sp|P01871|IGHM_HUMAN Immunoglobulin heavy constant mu OS=Homo sapiens OX=9606 GN=IGHM PE=1 SV=4	1	20	20	6	16	7	14	15	13	14	14	8	10	13	15	13	14	9	14	16	14	14	9	9	13	16	13	11	16	12	13	15	16	15	12	16	14	10	17	13	13	10	12	11
sp|P01876|IGHA1_HUMAN	sp|P01876|IGHA1_HUMAN	14	14	8	sp|P01876|IGHA1_HUMAN Immunoglobulin heavy constant alpha 1 OS=Homo sapiens OX=9606 GN=IGHA1 PE=1 SV=2	1	14	14	8	14	12	13	12	12	13	13	12	12	12	13	13	13	12	13	13	11	13	13	13	12	13	12	12	13	12	13	11	11	12	12	13	13	13	14	13	13	13	11	13
sp|P01893|HLAH_HUMAN;sp|P10321|HLAC_HUMAN;sp|P13747|HLAE_HUMAN;sp|P01889|HLAB_HUMAN;sp|P04439|HLAA_HUMAN	sp|P01893|HLAH_HUMAN;sp|P10321|HLAC_HUMAN	3;2;1;1;1	3;2;1;1;1	3;2;1;1;1	sp|P01893|HLAH_HUMAN Putative HLA class I histocompatibility antigen, alpha chain H OS=Homo sapiens OX=9606 GN=HLA-H PE=5 SV=3;sp|P10321|HLAC_HUMAN HLA class I histocompatibility antigen, C alpha chain OS=Homo sapiens OX=9606 GN=HLA-C PE=1 SV=3	5	3	3	3	1	0	0	0	0	0	2	0	0	0	0	0	0	0	1	0	0	0	0	1	0	0	2	0	0	0	0	0	0	1	0	0	1	1	1	0	0	0	0	0
sp|P02042|HBD_HUMAN;CON__Q3SX09;CON__P02070;sp|P69892|HBG2_HUMAN;sp|P69891|HBG1_HUMAN;sp|P02100|HBE_HUMAN	sp|P02042|HBD_HUMAN	11;2;1;1;1;1	4;0;0;0;0;0	4;0;0;0;0;0	sp|P02042|HBD_HUMAN Hemoglobin subunit delta OS=Homo sapiens OX=9606 GN=HBD PE=1 SV=2	6	11	4	4	4	6	0	0	0	3	0	0	0	4	0	0	0	0	0	5	1	4	0	0	2	2	0	5	0	0	2	2	1	2	0	0	0	0	5	3	0	0	5	1
sp|P02144|MYG_HUMAN	sp|P02144|MYG_HUMAN	3	3	3	sp|P02144|MYG_HUMAN Myoglobin OS=Homo sapiens OX=9606 GN=MB PE=1 SV=2	1	3	3	3	0	0	1	0	1	0	0	0	0	0	0	1	0	0	0	0	0	0	0	0	2	0	0	0	0	0	0	0	0	0	0	0	1	1	2	1	0	0	0	0
sp|P02452|CO1A1_HUMAN;CON__Q862S4	sp|P02452|CO1A1_HUMAN	14;2	14;2	14;2	sp|P02452|CO1A1_HUMAN Collagen alpha-1(I) chain OS=Homo sapiens OX=9606 GN=COL1A1 PE=1 SV=5	2	14	14	14	7	9	8	9	7	6	9	6	10	5	5	7	8	7	8	8	10	8	6	7	6	7	10	5	7	9	8	10	8	7	11	9	10	7	9	6	9	5	8	8
sp|P02461|CO3A1_HUMAN;CON__P04258	sp|P02461|CO3A1_HUMAN	5;2	5;2	5;2	sp|P02461|CO3A1_HUMAN Collagen alpha-1(III) chain OS=Homo sapiens OX=9606 GN=COL3A1 PE=1 SV=4	2	5	5	5	3	0	1	1	0	0	3	0	3	0	0	1	2	0	0	1	3	1	1	0	0	2	1	0	1	1	2	1	1	0	1	2	1	0	3	0	1	1	1	0
sp|P02511|CRYAB_HUMAN	sp|P02511|CRYAB_HUMAN	1	1	1	sp|P02511|CRYAB_HUMAN Alpha-crystallin B chain OS=Homo sapiens OX=9606 GN=CRYAB PE=1 SV=2	1	1	1	1	0	0	0	0	0	0	0	0	0	0	0	0	0	0	0	0	0	0	0	0	0	0	0	0	0	0	1	0	0	0	0	0	0	0	0	0	0	0	0	0
sp|P02647|APOA1_HUMAN;CON__P15497	sp|P02647|APOA1_HUMAN	28;1	28;1	28;1	sp|P02647|APOA1_HUMAN Apolipoprotein A-I OS=Homo sapiens OX=9606 GN=APOA1 PE=1 SV=1	2	28	28	28	27	27	27	27	27	26	27	23	28	27	26	27	28	23	27	27	28	26	26	25	26	27	26	26	27	26	27	26	26	26	27	25	27	26	26	27	24	27	27	25
sp|P02649|APOE_HUMAN;CON__Q03247	sp|P02649|APOE_HUMAN	26;4	26;4	26;4	sp|P02649|APOE_HUMAN Apolipoprotein E OS=Homo sapiens OX=9606 GN=APOE PE=1 SV=1	2	26	26	26	24	23	25	24	24	23	23	24	24	24	23	22	25	23	23	23	24	23	23	24	24	25	23	21	24	24	24	25	23	24	22	22	25	24	24	24	22	23	23	23
sp|P02652|APOA2_HUMAN	sp|P02652|APOA2_HUMAN	9	9	9	sp|P02652|APOA2_HUMAN Apolipoprotein A-II OS=Homo sapiens OX=9606 GN=APOA2 PE=1 SV=1	1	9	9	9	9	9	9	8	7	9	7	8	6	8	9	5	9	7	7	8	5	5	6	7	8	7	4	7	6	8	7	9	7	9	5	6	7	7	9	9	5	5	9	5
sp|P02654|APOC1_HUMAN	sp|P02654|APOC1_HUMAN	2	2	2	sp|P02654|APOC1_HUMAN Apolipoprotein C-I OS=Homo sapiens OX=9606 GN=APOC1 PE=1 SV=1	1	2	2	2	1	0	1	0	0	0	1	0	1	0	2	1	1	0	0	0	0	1	1	1	1	0	0	0	1	0	0	0	1	1	1	1	1	1	1	1	1	1	0	1
sp|P02655|APOC2_HUMAN	sp|P02655|APOC2_HUMAN	5	5	5	sp|P02655|APOC2_HUMAN Apolipoprotein C-II OS=Homo sapiens OX=9606 GN=APOC2 PE=1 SV=1	1	5	5	5	3	3	4	2	3	3	3	4	4	2	4	4	2	1	2	3	3	2	2	2	2	2	2	3	2	2	3	3	2	3	1	2	3	2	3	4	1	2	3	1
sp|P02656|APOC3_HUMAN	sp|P02656|APOC3_HUMAN	3	3	3	sp|P02656|APOC3_HUMAN Apolipoprotein C-III OS=Homo sapiens OX=9606 GN=APOC3 PE=1 SV=1	1	3	3	3	1	3	2	3	1	1	1	1	1	2	1	2	3	1	1	1	1	1	1	1	1	3	2	2	1	2	2	1	1	2	2	1	2	1	2	1	1	1	3	2
sp|P02671|FIBA_HUMAN;CON__P02672	sp|P02671|FIBA_HUMAN	31;1	31;1	31;1	sp|P02671|FIBA_HUMAN Fibrinogen alpha chain OS=Homo sapiens OX=9606 GN=FGA PE=1 SV=2	2	31	31	31	27	25	28	26	24	25	28	19	25	24	24	26	26	19	26	26	26	25	27	24	22	28	28	22	26	24	27	23	27	23	24	25	24	23	30	24	28	27	24	23
sp|P02675|FIBB_HUMAN;CON__P02676	sp|P02675|FIBB_HUMAN	30;5	30;5	30;5	sp|P02675|FIBB_HUMAN Fibrinogen beta chain OS=Homo sapiens OX=9606 GN=FGB PE=1 SV=2	2	30	30	30	27	24	26	25	25	18	29	13	22	20	16	26	26	8	26	25	29	20	26	21	22	26	25	15	22	22	24	21	25	12	21	25	24	22	27	21	24	23	26	21
sp|P02679|FIBG_HUMAN	sp|P02679|FIBG_HUMAN	25	25	25	sp|P02679|FIBG_HUMAN Fibrinogen gamma chain OS=Homo sapiens OX=9606 GN=FGG PE=1 SV=3	1	25	25	25	21	20	21	21	19	15	19	10	17	16	13	19	22	12	20	18	19	16	22	18	19	20	19	13	18	15	16	15	19	15	16	21	20	18	22	18	21	17	17	16
sp|P02741|CRP_HUMAN	sp|P02741|CRP_HUMAN	2	2	2	sp|P02741|CRP_HUMAN C-reactive protein OS=Homo sapiens OX=9606 GN=CRP PE=1 SV=1	1	2	2	2	0	0	0	0	0	0	1	0	0	0	0	0	0	0	0	0	0	0	0	0	1	0	2	0	1	0	0	0	0	0	0	0	0	0	2	0	0	0	0	0
sp|P02743|SAMP_HUMAN	sp|P02743|SAMP_HUMAN	1	1	1	sp|P02743|SAMP_HUMAN Serum amyloid P-component OS=Homo sapiens OX=9606 GN=APCS PE=1 SV=2	1	1	1	1	0	0	0	1	1	0	0	0	0	0	0	0	0	0	1	0	1	0	0	0	0	0	1	0	1	0	0	0	1	0	0	0	0	1	0	0	0	1	1	0
sp|P02745|C1QA_HUMAN	sp|P02745|C1QA_HUMAN	7	7	7	sp|P02745|C1QA_HUMAN Complement C1q subcomponent subunit A OS=Homo sapiens OX=9606 GN=C1QA PE=1 SV=2	1	7	7	7	5	5	6	6	5	5	7	4	6	6	4	4	6	4	4	5	6	4	4	3	4	6	4	3	3	4	5	4	4	3	4	4	6	3	7	5	4	4	5	4
sp|P02746|C1QB_HUMAN	sp|P02746|C1QB_HUMAN	8	8	8	sp|P02746|C1QB_HUMAN Complement C1q subcomponent subunit B OS=Homo sapiens OX=9606 GN=C1QB PE=1 SV=3	1	8	8	8	8	8	7	7	8	5	8	5	8	6	5	6	8	5	8	7	7	7	8	8	8	6	7	5	7	8	8	8	8	5	8	7	7	8	8	6	7	8	8	7
sp|P02747|C1QC_HUMAN	sp|P02747|C1QC_HUMAN	6	6	6	sp|P02747|C1QC_HUMAN Complement C1q subcomponent subunit C OS=Homo sapiens OX=9606 GN=C1QC PE=1 SV=3	1	6	6	6	4	6	6	5	6	5	5	3	5	4	4	5	5	4	6	5	5	4	4	5	5	5	4	4	3	6	5	6	5	5	5	4	6	5	5	4	5	4	6	5
sp|P02748|CO9_HUMAN;CON__Q3MHN2;REV__sp|Q4AC99|1A1L2_HUMAN;sp|Q96BY6|DOC10_HUMAN	sp|P02748|CO9_HUMAN	21;2;1;1	21;2;1;1	21;2;1;1	sp|P02748|CO9_HUMAN Complement component C9 OS=Homo sapiens OX=9606 GN=C9 PE=1 SV=2	4	21	21	21	18	16	17	14	18	18	19	13	18	17	15	14	16	12	16	17	17	16	15	14	13	18	14	14	16	13	17	16	18	15	15	18	18	13	19	17	17	15	18	16
sp|P02749|APOH_HUMAN;CON__P17690	sp|P02749|APOH_HUMAN	15;2	15;2	15;2	sp|P02749|APOH_HUMAN Beta-2-glycoprotein 1 OS=Homo sapiens OX=9606 GN=APOH PE=1 SV=3	2	15	15	15	15	14	14	13	13	13	15	13	12	15	14	13	14	11	14	15	14	13	12	14	12	13	14	13	14	14	14	14	14	14	13	14	14	14	14	15	15	13	14	13
sp|P02750|A2GL_HUMAN	sp|P02750|A2GL_HUMAN	12	12	12	sp|P02750|A2GL_HUMAN Leucine-rich alpha-2-glycoprotein OS=Homo sapiens OX=9606 GN=LRG1 PE=1 SV=2	1	12	12	12	12	9	9	9	8	10	11	10	9	10	9	8	10	9	8	9	11	11	8	9	10	9	10	10	9	8	9	9	10	10	10	10	11	9	10	12	12	10	8	10
sp|P02751|FINC_HUMAN	sp|P02751|FINC_HUMAN	91	91	91	sp|P02751|FINC_HUMAN Fibronectin OS=Homo sapiens OX=9606 GN=FN1 PE=1 SV=5	1	91	91	91	82	79	79	77	70	74	87	60	79	70	59	64	84	53	68	72	67	67	68	62	63	78	65	62	71	77	77	72	72	66	68	76	72	68	89	81	68	62	72	59
sp|P02753|RET4_HUMAN	sp|P02753|RET4_HUMAN	10	10	10	sp|P02753|RET4_HUMAN Retinol-binding protein 4 OS=Homo sapiens OX=9606 GN=RBP4 PE=1 SV=3	1	10	10	10	7	9	7	9	8	6	8	3	8	7	5	7	8	2	6	9	7	7	9	9	7	8	6	5	7	8	8	9	10	7	7	9	9	9	10	7	9	6	8	7
sp|P02760|AMBP_HUMAN;CON__P00978	sp|P02760|AMBP_HUMAN	12;1	12;1	12;1	sp|P02760|AMBP_HUMAN Protein AMBP OS=Homo sapiens OX=9606 GN=AMBP PE=1 SV=1	2	12	12	12	11	10	10	11	11	9	10	7	10	9	9	10	11	6	9	11	11	10	12	12	9	11	11	10	11	9	11	9	12	7	10	11	11	9	10	12	10	11	11	11
sp|P02763|A1AG1_HUMAN	sp|P02763|A1AG1_HUMAN	8	6	6	sp|P02763|A1AG1_HUMAN Alpha-1-acid glycoprotein 1 OS=Homo sapiens OX=9606 GN=ORM1 PE=1 SV=1	1	8	6	6	8	8	8	8	8	6	8	5	8	7	8	8	6	4	8	8	8	8	8	8	8	8	8	8	8	8	8	8	8	7	8	8	8	8	8	8	7	7	8	7
sp|P02765|FETUA_HUMAN;CON__P12763	sp|P02765|FETUA_HUMAN	11;3	11;3	11;3	sp|P02765|FETUA_HUMAN Alpha-2-HS-glycoprotein OS=Homo sapiens OX=9606 GN=AHSG PE=1 SV=2	2	11	11	11	10	10	11	11	10	10	10	9	10	10	9	9	11	10	10	10	9	11	11	10	11	10	8	10	10	10	11	10	10	10	11	10	10	10	9	10	10	11	10	11
sp|P02766|TTHY_HUMAN	sp|P02766|TTHY_HUMAN	11	11	11	sp|P02766|TTHY_HUMAN Transthyretin OS=Homo sapiens OX=9606 GN=TTR PE=1 SV=1	1	11	11	11	10	10	10	10	10	10	10	10	11	10	9	10	11	10	10	10	9	9	10	10	10	10	9	8	9	10	9	10	8	10	9	8	10	10	10	9	9	9	10	9
sp|P02774|VTDB_HUMAN;CON__Q3MHN5;CON__ENSEMBL:ENSBTAP00000018229	sp|P02774|VTDB_HUMAN	35;7;7	35;7;7	35;7;7	sp|P02774|VTDB_HUMAN Vitamin D-binding protein OS=Homo sapiens OX=9606 GN=GC PE=1 SV=2	3	35	35	35	32	29	29	28	32	26	31	26	32	32	29	29	29	24	29	31	27	29	29	29	31	31	28	28	30	29	29	32	32	27	29	32	30	29	32	29	33	31	32	31
sp|P02775|CXCL7_HUMAN	sp|P02775|CXCL7_HUMAN	2	2	2	sp|P02775|CXCL7_HUMAN Platelet basic protein OS=Homo sapiens OX=9606 GN=PPBP PE=1 SV=3	1	2	2	2	0	1	0	0	0	0	0	0	0	0	0	0	0	0	0	0	0	0	0	0	1	0	0	0	0	0	0	0	0	0	0	0	0	0	0	0	0	0	1	0
sp|P02776|PLF4_HUMAN;sp|P10720|PF4V_HUMAN	sp|P02776|PLF4_HUMAN;sp|P10720|PF4V_HUMAN	1;1	1;1	1;1	sp|P02776|PLF4_HUMAN Platelet factor 4 OS=Homo sapiens OX=9606 GN=PF4 PE=1 SV=2;sp|P10720|PF4V_HUMAN Platelet factor 4 variant OS=Homo sapiens OX=9606 GN=PF4V1 PE=1 SV=1	2	1	1	1	0	0	0	0	0	0	0	1	0	0	0	0	0	0	0	0	0	0	0	1	0	0	0	0	0	0	0	0	1	0	0	0	0	0	0	0	0	0	1	0
sp|P02787|TRFE_HUMAN;CON__Q2HJF0;CON__Q29443;CON__Q0IIK2	sp|P02787|TRFE_HUMAN	58;3;2;2	58;3;2;2	58;3;2;2	sp|P02787|TRFE_HUMAN Serotransferrin OS=Homo sapiens OX=9606 GN=TF PE=1 SV=3	4	58	58	58	48	52	50	51	50	47	51	44	52	50	44	51	51	45	52	53	51	52	51	52	51	54	47	42	47	52	49	53	48	47	50	49	53	53	51	49	50	47	52	47
sp|P02790|HEMO_HUMAN	sp|P02790|HEMO_HUMAN	29	29	29	sp|P02790|HEMO_HUMAN Hemopexin OS=Homo sapiens OX=9606 GN=HPX PE=1 SV=2	1	29	29	29	26	26	25	26	25	25	26	22	26	26	23	24	26	20	26	27	24	23	27	24	28	26	24	23	24	26	25	28	25	26	24	25	27	26	27	27	26	23	26	23
sp|P03950|ANGI_HUMAN	sp|P03950|ANGI_HUMAN	4	4	4	sp|P03950|ANGI_HUMAN Angiogenin OS=Homo sapiens OX=9606 GN=ANG PE=1 SV=1	1	4	4	4	3	3	4	3	2	3	2	1	2	2	1	3	3	0	2	2	2	1	1	2	2	3	2	1	2	3	2	2	2	2	1	2	3	3	3	3	1	2	2	2
sp|P03952|KLKB1_HUMAN;sp|P20718|GRAH_HUMAN;sp|P03951|FA11_HUMAN	sp|P03952|KLKB1_HUMAN	20;1;1	20;1;1	20;1;1	sp|P03952|KLKB1_HUMAN Plasma kallikrein OS=Homo sapiens OX=9606 GN=KLKB1 PE=1 SV=1	3	20	20	20	14	12	12	13	13	9	13	3	11	11	12	12	12	4	13	12	15	10	7	10	11	13	9	11	9	9	12	11	13	10	8	12	11	11	10	9	6	8	13	7
sp|P03973|SLPI_HUMAN	sp|P03973|SLPI_HUMAN	2	2	2	sp|P03973|SLPI_HUMAN Antileukoproteinase OS=Homo sapiens OX=9606 GN=SLPI PE=1 SV=2	1	2	2	2	1	1	2	2	1	1	1	1	2	1	1	1	1	0	1	1	1	1	1	0	0	1	1	1	2	1	1	1	1	0	1	1	1	1	1	1	2	1	1	1
sp|P04003|C4BPA_HUMAN	sp|P04003|C4BPA_HUMAN	14	14	14	sp|P04003|C4BPA_HUMAN C4b-binding protein alpha chain OS=Homo sapiens OX=9606 GN=C4BPA PE=1 SV=2	1	14	14	14	9	12	7	9	6	7	8	0	6	6	7	9	5	0	10	8	7	2	6	5	4	9	12	6	4	5	7	5	8	3	2	7	1	3	14	4	3	2	11	2
sp|P04004|VTNC_HUMAN;CON__Q3ZBS7	sp|P04004|VTNC_HUMAN	18;3	18;3	18;3	sp|P04004|VTNC_HUMAN Vitronectin OS=Homo sapiens OX=9606 GN=VTN PE=1 SV=1	2	18	18	18	15	13	16	13	14	10	15	9	15	11	10	15	12	10	12	17	14	14	14	15	14	14	14	11	13	13	14	15	13	10	13	14	15	12	13	11	14	15	15	13
sp|P04066|FUCO_HUMAN	sp|P04066|FUCO_HUMAN	4	4	4	sp|P04066|FUCO_HUMAN Tissue alpha-L-fucosidase OS=Homo sapiens OX=9606 GN=FUCA1 PE=1 SV=4	1	4	4	4	2	0	3	2	0	2	2	1	3	1	2	1	3	2	0	1	3	2	1	2	0	3	1	1	1	1	2	1	1	3	1	0	1	0	3	0	2	2	2	2
sp|P04070|PROC_HUMAN	sp|P04070|PROC_HUMAN	6	6	6	sp|P04070|PROC_HUMAN Vitamin K-dependent protein C OS=Homo sapiens OX=9606 GN=PROC PE=1 SV=1	1	6	6	6	6	4	4	5	5	4	5	2	5	5	2	4	4	3	5	6	5	2	4	4	3	6	3	1	3	5	6	5	4	5	3	4	5	4	6	5	1	3	5	3
sp|P04075|ALDOA_HUMAN	sp|P04075|ALDOA_HUMAN	16	13	13	sp|P04075|ALDOA_HUMAN Fructose-bisphosphate aldolase A OS=Homo sapiens OX=9606 GN=ALDOA PE=1 SV=2	1	16	13	13	9	10	14	9	9	12	15	13	14	10	6	7	13	11	9	11	12	10	10	10	11	9	8	6	5	10	13	11	8	13	9	12	13	7	14	14	10	7	8	6
sp|P04080|CYTB_HUMAN	sp|P04080|CYTB_HUMAN	2	2	2	sp|P04080|CYTB_HUMAN Cystatin-B OS=Homo sapiens OX=9606 GN=CSTB PE=1 SV=2	1	2	2	2	1	1	1	2	1	2	2	0	1	2	0	2	2	0	1	1	2	0	0	0	0	2	0	0	0	1	2	1	2	1	2	0	2	0	2	2	1	0	1	1
sp|P04085|PDGFA_HUMAN	sp|P04085|PDGFA_HUMAN	1	1	1	sp|P04085|PDGFA_HUMAN Platelet-derived growth factor subunit A OS=Homo sapiens OX=9606 GN=PDGFA PE=1 SV=1	1	1	1	1	0	1	0	0	0	0	1	1	1	0	0	1	0	1	1	1	1	1	1	1	1	1	0	0	0	1	0	1	1	1	1	0	1	0	0	1	1	1	1	1
sp|P04114|APOB_HUMAN	sp|P04114|APOB_HUMAN	71	71	69	sp|P04114|APOB_HUMAN Apolipoprotein B-100 OS=Homo sapiens OX=9606 GN=APOB PE=1 SV=2	1	71	71	69	10	43	34	53	15	45	24	15	13	9	15	8	14	10	32	24	34	8	22	23	4	46	29	14	5	8	19	13	27	7	7	23	5	19	60	15	19	22	36	9
sp|P04156|PRIO_HUMAN	sp|P04156|PRIO_HUMAN	12	12	12	sp|P04156|PRIO_HUMAN Major prion protein OS=Homo sapiens OX=9606 GN=PRNP PE=1 SV=1	1	12	12	12	10	8	11	10	10	9	11	8	12	9	7	8	8	9	8	10	10	9	10	10	9	10	9	6	8	10	9	10	9	9	10	9	11	9	10	9	10	10	9	10
sp|P04179|SODM_HUMAN	sp|P04179|SODM_HUMAN	7	7	7	sp|P04179|SODM_HUMAN Superoxide dismutase [Mn], mitochondrial OS=Homo sapiens OX=9606 GN=SOD2 PE=1 SV=3	1	7	7	7	2	4	3	5	4	3	5	3	6	4	3	3	5	4	3	3	5	2	3	1	3	2	3	3	3	5	4	4	3	6	4	4	6	3	4	3	2	2	2	2
sp|P04180|LCAT_HUMAN	sp|P04180|LCAT_HUMAN	11	11	11	sp|P04180|LCAT_HUMAN Phosphatidylcholine-sterol acyltransferase OS=Homo sapiens OX=9606 GN=LCAT PE=1 SV=1	1	11	11	11	7	6	11	9	8	6	10	6	9	7	5	4	10	6	6	8	8	7	7	3	6	6	5	3	6	8	8	9	5	7	6	6	6	8	7	6	5	4	7	6
sp|P04196|HRG_HUMAN	sp|P04196|HRG_HUMAN	23	23	23	sp|P04196|HRG_HUMAN Histidine-rich glycoprotein OS=Homo sapiens OX=9606 GN=HRG PE=1 SV=1	1	23	23	23	18	16	19	20	17	15	18	14	18	18	17	19	17	12	18	17	15	16	18	16	17	16	15	16	15	19	19	17	16	17	17	16	17	17	19	16	16	16	17	17
sp|P04216|THY1_HUMAN	sp|P04216|THY1_HUMAN	4	4	4	sp|P04216|THY1_HUMAN Thy-1 membrane glycoprotein OS=Homo sapiens OX=9606 GN=THY1 PE=1 SV=2	1	4	4	4	4	4	4	4	4	4	4	4	4	4	4	4	4	4	4	4	4	4	4	4	4	4	4	4	4	4	4	4	4	4	4	4	4	4	3	3	4	4	4	3
sp|P04217|A1BG_HUMAN;CON__Q2KJF1	sp|P04217|A1BG_HUMAN	17;1	17;1	17;1	sp|P04217|A1BG_HUMAN Alpha-1B-glycoprotein OS=Homo sapiens OX=9606 GN=A1BG PE=1 SV=4	2	17	17	17	15	14	15	15	15	14	14	14	14	14	15	15	15	14	15	14	14	13	15	15	15	16	15	15	14	14	16	15	16	14	12	15	15	15	15	13	12	13	15	12
sp|P04264|K2C1_HUMAN;CON__P04264	sp|P04264|K2C1_HUMAN;CON__P04264	32;30	28;26	20;18	sp|P04264|K2C1_HUMAN Keratin, type II cytoskeletal 1 OS=Homo sapiens OX=9606 GN=KRT1 PE=1 SV=6;	2	32	28	20	20	28	10	17	11	10	11	19	11	26	13	7	21	5	10	11	9	7	14	8	4	10	16	16	7	11	12	26	7	12	9	10	7	23	9	12	8	10	12	7
sp|P04271|S100B_HUMAN	sp|P04271|S100B_HUMAN	3	3	3	sp|P04271|S100B_HUMAN Protein S100-B OS=Homo sapiens OX=9606 GN=S100B PE=1 SV=2	1	3	3	3	1	1	1	2	1	1	2	2	2	1	0	0	1	1	2	1	1	1	2	2	1	1	0	2	1	2	1	1	1	1	2	1	2	1	1	1	2	1	2	1
sp|P04275|VWF_HUMAN	sp|P04275|VWF_HUMAN	4	4	4	sp|P04275|VWF_HUMAN von Willebrand factor OS=Homo sapiens OX=9606 GN=VWF PE=1 SV=4	1	4	4	4	1	3	2	3	2	2	0	1	3	1	2	0	1	0	2	1	2	3	3	3	2	1	3	0	2	3	2	3	1	0	2	1	2	3	2	1	2	1	2	1
sp|P04278|SHBG_HUMAN;CON__Q6T181	sp|P04278|SHBG_HUMAN	13;1	13;1	13;1	sp|P04278|SHBG_HUMAN Sex hormone-binding globulin OS=Homo sapiens OX=9606 GN=SHBG PE=1 SV=2	2	13	13	13	4	8	3	3	5	7	4	8	6	5	6	6	3	6	4	9	3	5	7	1	4	9	8	1	7	8	3	5	4	6	3	2	7	5	6	6	7	3	6	6
sp|P04406|G3P_HUMAN	sp|P04406|G3P_HUMAN	10	10	10	sp|P04406|G3P_HUMAN Glyceraldehyde-3-phosphate dehydrogenase OS=Homo sapiens OX=9606 GN=GAPDH PE=1 SV=3	1	10	10	10	9	6	7	8	7	6	10	6	10	7	3	5	10	6	7	8	8	5	5	5	5	5	4	3	5	7	7	7	7	7	8	5	8	7	10	7	10	6	7	6
sp|P04430|KV116_HUMAN	sp|P04430|KV116_HUMAN	2	2	2	sp|P04430|KV116_HUMAN Immunoglobulin kappa variable 1-16 OS=Homo sapiens OX=9606 GN=IGKV1-16 PE=1 SV=2	1	2	2	2	2	0	1	2	2	0	1	1	0	0	1	1	2	2	1	1	1	0	1	0	1	2	1	0	1	0	2	1	1	2	1	1	2	1	2	2	1	1	2	1
sp|P04433|KV311_HUMAN;sp|A0A0A0MRZ8|KVD11_HUMAN	sp|P04433|KV311_HUMAN;sp|A0A0A0MRZ8|KVD11_HUMAN	4;3	3;2	3;2	sp|P04433|KV311_HUMAN Immunoglobulin kappa variable 3-11 OS=Homo sapiens OX=9606 GN=IGKV3-11 PE=1 SV=1;sp|A0A0A0MRZ8|KVD11_HUMAN Immunoglobulin kappa variable 3D-11 OS=Homo sapiens OX=9606 GN=IGKV3D-11 PE=3 SV=6	2	4	3	3	2	2	3	1	2	2	2	2	2	2	2	2	3	4	2	2	3	1	3	1	3	3	1	3	3	2	3	3	3	3	2	2	3	3	3	2	2	2	2	2
sp|Q99878|H2A1J_HUMAN;sp|Q96KK5|H2A1H_HUMAN;sp|Q9BTM1|H2AJ_HUMAN;sp|Q16777|H2A2C_HUMAN;sp|Q93077|H2A1C_HUMAN;sp|Q7L7L0|H2A3_HUMAN;sp|Q6FI13|H2A2A_HUMAN;sp|P20671|H2A1D_HUMAN;sp|P0C0S8|H2A1_HUMAN;sp|P04908|H2A1B_HUMAN	sp|Q99878|H2A1J_HUMAN;sp|Q96KK5|H2A1H_HUMAN;sp|Q9BTM1|H2AJ_HUMAN;sp|Q16777|H2A2C_HUMAN;sp|Q93077|H2A1C_HUMAN;sp|Q7L7L0|H2A3_HUMAN;sp|Q6FI13|H2A2A_HUMAN;sp|P20671|H2A1D_HUMAN;sp|P0C0S8|H2A1_HUMAN;sp|P04908|H2A1B_HUMAN	1;1;1;1;1;1;1;1;1;1	1;1;1;1;1;1;1;1;1;1	1;1;1;1;1;1;1;1;1;1	sp|Q99878|H2A1J_HUMAN Histone H2A type 1-J OS=Homo sapiens OX=9606 GN=H2AC14 PE=1 SV=3;sp|Q96KK5|H2A1H_HUMAN Histone H2A type 1-H OS=Homo sapiens OX=9606 GN=H2AC12 PE=1 SV=3;sp|Q9BTM1|H2AJ_HUMAN Histone H2A.J OS=Homo sapiens OX=9606 GN=H2AJ PE=1 SV=1;sp|Q1	10	1	1	1	0	0	1	0	1	0	1	0	0	0	0	1	1	0	0	0	0	1	0	1	0	0	0	0	0	0	1	0	0	0	0	0	0	0	0	0	0	1	0	0
sp|P05060|SCG1_HUMAN	sp|P05060|SCG1_HUMAN	34	34	34	sp|P05060|SCG1_HUMAN Secretogranin-1 OS=Homo sapiens OX=9606 GN=CHGB PE=1 SV=2	1	34	34	34	27	30	30	30	29	29	31	30	28	30	24	22	30	28	30	30	31	30	27	28	29	25	29	25	30	31	28	27	28	31	29	31	30	27	30	29	26	29	28	28
sp|P05067|A4_HUMAN	sp|P05067|A4_HUMAN	28	28	27	sp|P05067|A4_HUMAN Amyloid-beta precursor protein OS=Homo sapiens OX=9606 GN=APP PE=1 SV=3	1	28	28	27	26	24	25	26	23	22	27	22	27	24	20	21	28	20	25	25	23	26	26	24	28	25	24	19	25	26	27	28	25	23	26	25	27	25	27	22	23	24	27	22
sp|P05090|APOD_HUMAN	sp|P05090|APOD_HUMAN	9	9	9	sp|P05090|APOD_HUMAN Apolipoprotein D OS=Homo sapiens OX=9606 GN=APOD PE=1 SV=1	1	9	9	9	7	8	8	8	9	7	8	8	8	7	8	8	8	8	8	8	8	8	8	8	8	8	8	8	8	8	8	9	7	8	9	7	8	8	8	8	8	8	8	8
sp|P05109|S10A8_HUMAN	sp|P05109|S10A8_HUMAN	3	3	3	sp|P05109|S10A8_HUMAN Protein S100-A8 OS=Homo sapiens OX=9606 GN=S100A8 PE=1 SV=1	1	3	3	3	1	0	0	0	0	0	1	0	1	0	0	0	0	0	0	0	0	0	0	0	0	0	0	0	0	0	0	0	0	0	0	0	0	0	0	0	0	0	0	0
sp|P05154|IPSP_HUMAN	sp|P05154|IPSP_HUMAN	11	11	11	sp|P05154|IPSP_HUMAN Plasma serine protease inhibitor OS=Homo sapiens OX=9606 GN=SERPINA5 PE=1 SV=3	1	11	11	11	9	7	10	9	11	10	10	5	11	10	6	10	10	4	7	8	11	6	10	4	9	8	5	5	6	9	9	9	9	9	10	9	10	6	11	8	5	8	9	8
sp|P05155|IC1_HUMAN;CON__P50448	sp|P05155|IC1_HUMAN	19;2	19;2	19;2	sp|P05155|IC1_HUMAN Plasma protease C1 inhibitor OS=Homo sapiens OX=9606 GN=SERPING1 PE=1 SV=2	2	19	19	19	16	14	17	16	14	14	17	17	16	15	16	14	16	14	14	16	16	16	16	15	15	14	16	13	15	16	17	16	15	15	15	14	15	15	18	16	16	15	16	15
sp|P05156|CFAI_HUMAN;CON__Q32PI4	sp|P05156|CFAI_HUMAN	21;2	21;2	21;2	sp|P05156|CFAI_HUMAN Complement factor I OS=Homo sapiens OX=9606 GN=CFI PE=1 SV=2	2	21	21	21	19	15	20	17	18	13	18	7	17	15	14	17	18	8	17	17	17	14	18	15	15	19	18	12	16	14	20	19	18	13	14	16	17	16	17	16	13	12	19	12
sp|P05160|F13B_HUMAN	sp|P05160|F13B_HUMAN	3	3	3	sp|P05160|F13B_HUMAN Coagulation factor XIII B chain OS=Homo sapiens OX=9606 GN=F13B PE=1 SV=3	1	3	3	3	2	0	2	1	1	0	1	1	1	0	0	1	2	0	0	1	1	0	1	0	2	2	0	0	0	0	1	0	0	0	0	0	0	0	3	1	1	2	0	0
sp|P05408|7B2_HUMAN	sp|P05408|7B2_HUMAN	9	9	9	sp|P05408|7B2_HUMAN Neuroendocrine protein 7B2 OS=Homo sapiens OX=9606 GN=SCG5 PE=1 SV=2	1	9	9	9	9	9	9	9	9	8	9	9	9	8	7	8	9	8	9	9	9	9	9	9	9	9	8	6	8	9	9	9	9	9	9	9	9	9	9	9	9	8	9	9
sp|P05452|TETN_HUMAN;CON__Q2KIS7	sp|P05452|TETN_HUMAN	11;4	11;4	11;4	sp|P05452|TETN_HUMAN Tetranectin OS=Homo sapiens OX=9606 GN=CLEC3B PE=1 SV=3	2	11	11	11	9	10	8	9	9	9	9	8	9	8	8	11	9	8	9	10	10	10	11	10	11	9	9	9	10	10	8	10	10	10	10	9	10	11	11	8	9	10	9	10
sp|P05543|THBG_HUMAN;CON__Q9TT36	sp|P05543|THBG_HUMAN	13;3	13;3	13;3	sp|P05543|THBG_HUMAN Thyroxine-binding globulin OS=Homo sapiens OX=9606 GN=SERPINA7 PE=1 SV=2	2	13	13	13	10	11	11	10	10	9	11	8	9	9	7	9	12	6	8	9	8	7	9	6	9	11	8	5	8	11	12	10	11	8	7	10	11	9	11	8	8	8	10	7
sp|P05546|HEP2_HUMAN;CON__ENSEMBL:ENSBTAP00000018574	sp|P05546|HEP2_HUMAN	23;4	23;4	23;4	sp|P05546|HEP2_HUMAN Heparin cofactor 2 OS=Homo sapiens OX=9606 GN=SERPIND1 PE=1 SV=3	2	23	23	23	21	16	17	16	15	16	19	12	20	16	14	16	18	14	17	20	20	18	16	15	16	17	19	14	17	17	16	16	21	18	17	21	15	18	15	15	16	17	17	17
sp|P05937|CALB1_HUMAN	sp|P05937|CALB1_HUMAN	3	3	2	sp|P05937|CALB1_HUMAN Calbindin OS=Homo sapiens OX=9606 GN=CALB1 PE=1 SV=2	1	3	3	2	1	2	1	1	2	2	2	1	2	2	0	1	2	3	2	2	2	3	1	2	2	1	2	1	1	1	2	2	2	3	3	2	2	3	2	2	1	0	1	1
sp|P06276|CHLE_HUMAN	sp|P06276|CHLE_HUMAN	2	2	2	sp|P06276|CHLE_HUMAN Cholinesterase OS=Homo sapiens OX=9606 GN=BCHE PE=1 SV=1	1	2	2	2	1	1	1	1	0	0	1	0	1	0	0	0	2	0	2	0	0	0	0	0	1	1	0	0	0	1	2	0	0	1	0	0	1	0	1	1	0	0	1	0
sp|P06307|CCKN_HUMAN	sp|P06307|CCKN_HUMAN	2	2	2	sp|P06307|CCKN_HUMAN Cholecystokinin OS=Homo sapiens OX=9606 GN=CCK PE=1 SV=1	1	2	2	2	2	2	2	2	2	2	2	1	2	2	1	1	2	1	2	2	2	1	2	1	2	2	1	1	0	2	2	2	1	2	1	1	2	1	2	2	1	1	2	1
sp|P06312|KV401_HUMAN	sp|P06312|KV401_HUMAN	4	4	4	sp|P06312|KV401_HUMAN Immunoglobulin kappa variable 4-1 OS=Homo sapiens OX=9606 GN=IGKV4-1 PE=1 SV=1	1	4	4	4	4	3	4	4	4	4	4	3	4	4	4	4	4	4	3	4	4	4	4	4	4	4	4	3	4	3	4	4	4	4	3	4	4	4	4	4	4	4	4	4
sp|P06331|HV434_HUMAN	sp|P06331|HV434_HUMAN	3	3	1	sp|P06331|HV434_HUMAN Immunoglobulin heavy variable 4-34 OS=Homo sapiens OX=9606 GN=IGHV4-34 PE=1 SV=2	1	3	3	1	3	2	2	3	2	2	2	1	2	2	2	3	3	2	3	3	3	2	2	2	2	3	2	2	2	2	2	2	3	2	2	2	3	2	3	2	2	2	3	2
sp|P06396|GELS_HUMAN;CON__Q3SX14;REV__sp|Q6TDU7|DNAI7_HUMAN	sp|P06396|GELS_HUMAN;CON__Q3SX14	37;19;1	37;19;1	37;19;1	sp|P06396|GELS_HUMAN Gelsolin OS=Homo sapiens OX=9606 GN=GSN PE=1 SV=1;	3	37	37	37	32	33	32	31	34	34	33	31	33	33	33	31	34	32	33	34	32	33	32	32	31	33	32	32	34	32	33	35	35	34	31	35	35	31	35	33	34	32	31	30
sp|P06576|ATPB_HUMAN	sp|P06576|ATPB_HUMAN	1	1	1	sp|P06576|ATPB_HUMAN ATP synthase subunit beta, mitochondrial OS=Homo sapiens OX=9606 GN=ATP5F1B PE=1 SV=3	1	1	1	1	0	0	0	0	0	0	0	0	0	0	0	0	0	0	0	0	0	0	0	0	0	0	0	0	0	0	0	0	0	0	0	0	0	0	0	0	0	0	0	0
sp|P06681|CO2_HUMAN	sp|P06681|CO2_HUMAN	28	28	28	sp|P06681|CO2_HUMAN Complement C2 OS=Homo sapiens OX=9606 GN=C2 PE=1 SV=2	1	28	28	28	24	21	23	23	21	17	25	17	25	20	18	23	25	11	22	24	25	22	22	19	17	24	22	18	20	20	24	17	23	19	24	24	23	22	25	23	20	22	22	20
sp|P06727|APOA4_HUMAN	sp|P06727|APOA4_HUMAN	31	31	29	sp|P06727|APOA4_HUMAN Apolipoprotein A-IV OS=Homo sapiens OX=9606 GN=APOA4 PE=1 SV=4	1	31	31	29	28	25	28	26	27	25	27	25	27	28	26	30	28	24	28	27	27	27	28	28	25	26	27	24	27	25	27	26	28	27	24	26	27	28	31	26	26	27	27	27
sp|P06732|KCRM_HUMAN	sp|P06732|KCRM_HUMAN	3	3	3	sp|P06732|KCRM_HUMAN Creatine kinase M-type OS=Homo sapiens OX=9606 GN=CKM PE=1 SV=2	1	3	3	3	0	0	0	0	0	0	0	0	0	0	0	0	0	0	0	1	1	0	0	0	0	1	0	0	0	1	1	0	0	0	0	0	0	0	1	0	0	0	1	0
sp|P06733|ENOA_HUMAN	sp|P06733|ENOA_HUMAN	13	13	11	sp|P06733|ENOA_HUMAN Alpha-enolase OS=Homo sapiens OX=9606 GN=ENO1 PE=1 SV=2	1	13	13	11	6	6	7	7	5	7	10	5	11	5	5	4	10	5	7	7	7	8	6	7	8	4	8	5	9	10	7	8	7	7	7	4	11	7	10	7	7	6	10	5
sp|P06737|PYGL_HUMAN	sp|P06737|PYGL_HUMAN	1	1	1	sp|P06737|PYGL_HUMAN Glycogen phosphorylase, liver form OS=Homo sapiens OX=9606 GN=PYGL PE=1 SV=4	1	1	1	1	0	0	0	0	0	0	0	0	0	0	0	0	0	0	0	0	0	0	0	0	0	0	0	0	0	0	0	0	0	0	0	0	0	0	0	0	0	0	0	0
sp|P06744|G6PI_HUMAN;sp|Q8N196|SIX5_HUMAN	sp|P06744|G6PI_HUMAN	4;1	4;1	4;1	sp|P06744|G6PI_HUMAN Glucose-6-phosphate isomerase OS=Homo sapiens OX=9606 GN=GPI PE=1 SV=4	2	4	4	4	2	1	1	1	0	1	1	0	0	0	0	0	1	0	0	2	0	0	0	0	2	1	0	0	0	0	1	0	0	0	0	0	2	2	1	0	0	0	1	0
sp|P06865|HEXA_HUMAN	sp|P06865|HEXA_HUMAN	10	10	10	sp|P06865|HEXA_HUMAN Beta-hexosaminidase subunit alpha OS=Homo sapiens OX=9606 GN=HEXA PE=1 SV=2	1	10	10	10	6	4	7	5	5	5	8	4	7	4	2	3	6	2	4	4	4	1	5	4	4	5	1	1	3	5	5	6	2	4	5	2	4	5	6	3	4	3	6	2
sp|P07093|GDN_HUMAN	sp|P07093|GDN_HUMAN	8	8	8	sp|P07093|GDN_HUMAN Glia-derived nexin OS=Homo sapiens OX=9606 GN=SERPINE2 PE=1 SV=1	1	8	8	8	5	2	2	3	0	3	6	5	6	3	0	2	4	2	2	1	2	2	3	3	2	1	4	0	1	4	2	3	3	1	3	0	4	2	6	4	3	1	3	0
sp|P07108|ACBP_HUMAN	sp|P07108|ACBP_HUMAN	3	3	3	sp|P07108|ACBP_HUMAN Acyl-CoA-binding protein OS=Homo sapiens OX=9606 GN=DBI PE=1 SV=2	1	3	3	3	1	1	1	1	2	2	3	2	3	1	1	2	1	0	1	1	2	1	2	1	2	2	1	0	1	2	1	2	2	2	2	0	2	2	3	3	2	1	1	0
sp|P07195|LDHB_HUMAN;sp|Q6ZMR3|LDH6A_HUMAN;sp|P07864|LDHC_HUMAN	sp|P07195|LDHB_HUMAN	16;1;1	16;1;1	15;0;0	sp|P07195|LDHB_HUMAN L-lactate dehydrogenase B chain OS=Homo sapiens OX=9606 GN=LDHB PE=1 SV=2	3	16	16	15	12	10	11	10	10	13	15	13	15	12	8	9	14	10	10	13	14	10	11	11	10	12	11	7	13	11	11	11	14	10	13	11	12	11	12	12	14	10	10	11
sp|P07225|PROS_HUMAN;CON__P07224	sp|P07225|PROS_HUMAN	17;2	17;2	17;2	sp|P07225|PROS_HUMAN Vitamin K-dependent protein S OS=Homo sapiens OX=9606 GN=PROS1 PE=1 SV=1	2	17	17	17	15	14	15	15	13	11	16	9	15	12	8	13	15	9	13	14	15	14	13	12	11	14	16	11	14	13	16	14	14	11	14	14	15	12	15	12	13	11	14	13
sp|P07333|CSF1R_HUMAN	sp|P07333|CSF1R_HUMAN	9	9	9	sp|P07333|CSF1R_HUMAN Macrophage colony-stimulating factor 1 receptor OS=Homo sapiens OX=9606 GN=CSF1R PE=1 SV=2	1	9	9	9	8	7	7	7	6	4	9	4	8	4	3	4	7	4	5	8	8	8	6	7	6	6	6	3	5	8	7	6	8	8	8	8	9	6	9	6	7	7	6	7
sp|P07339|CATD_HUMAN	sp|P07339|CATD_HUMAN	18	18	18	sp|P07339|CATD_HUMAN Cathepsin D OS=Homo sapiens OX=9606 GN=CTSD PE=1 SV=1	1	18	18	18	17	15	17	15	15	16	18	15	17	14	11	14	18	14	16	16	15	13	18	14	15	17	15	9	13	16	17	17	14	14	15	14	16	15	17	15	14	15	17	14
sp|P07357|CO8A_HUMAN	sp|P07357|CO8A_HUMAN	12	12	12	sp|P07357|CO8A_HUMAN Complement component C8 alpha chain OS=Homo sapiens OX=9606 GN=C8A PE=1 SV=2	1	12	12	12	8	5	9	10	8	6	8	3	8	7	5	8	9	4	7	10	8	7	7	7	8	9	8	4	6	7	8	5	10	5	7	8	10	7	10	4	7	7	8	7
sp|P07358|CO8B_HUMAN	sp|P07358|CO8B_HUMAN	20	20	20	sp|P07358|CO8B_HUMAN Complement component C8 beta chain OS=Homo sapiens OX=9606 GN=C8B PE=1 SV=3	1	20	20	20	16	10	16	11	13	12	15	7	14	10	11	13	13	6	10	15	15	7	10	9	10	13	12	8	11	10	13	9	12	6	9	15	12	7	16	14	13	11	11	13
sp|P07360|CO8G_HUMAN	sp|P07360|CO8G_HUMAN	9	9	9	sp|P07360|CO8G_HUMAN Complement component C8 gamma chain OS=Homo sapiens OX=9606 GN=C8G PE=1 SV=3	1	9	9	9	9	7	9	9	9	8	7	5	8	8	7	8	8	3	8	9	9	6	8	7	7	9	8	6	7	9	8	8	8	8	5	7	9	8	9	9	5	5	8	7
sp|P07585|PGS2_HUMAN	sp|P07585|PGS2_HUMAN	8	8	8	sp|P07585|PGS2_HUMAN Decorin OS=Homo sapiens OX=9606 GN=DCN PE=1 SV=1	1	8	8	8	8	6	5	5	5	5	7	3	7	4	2	4	5	4	4	6	5	5	4	5	5	4	2	4	4	4	5	6	5	6	6	4	6	4	6	4	4	3	6	4
sp|P07602|SAP_HUMAN	sp|P07602|SAP_HUMAN	16	16	16	sp|P07602|SAP_HUMAN Prosaposin OS=Homo sapiens OX=9606 GN=PSAP PE=1 SV=2	1	16	16	16	11	13	15	13	11	5	12	3	11	7	5	12	13	3	13	12	10	13	13	8	13	12	11	2	11	13	10	13	10	5	12	10	12	15	10	7	9	13	15	11
sp|P07686|HEXB_HUMAN	sp|P07686|HEXB_HUMAN	7	7	7	sp|P07686|HEXB_HUMAN Beta-hexosaminidase subunit beta OS=Homo sapiens OX=9606 GN=HEXB PE=1 SV=3	1	7	7	7	6	5	5	5	5	6	6	2	6	4	1	4	7	2	3	6	6	2	3	3	3	4	0	1	0	5	6	5	5	6	2	4	5	3	5	5	3	1	6	2
sp|P07711|CATL1_HUMAN;sp|Q5NE16|CATL3_HUMAN;sp|P43235|CATK_HUMAN;sp|O60911|CATL2_HUMAN	sp|P07711|CATL1_HUMAN	6;1;1;1	6;1;1;1	6;1;1;1	sp|P07711|CATL1_HUMAN Procathepsin L OS=Homo sapiens OX=9606 GN=CTSL PE=1 SV=2	4	6	6	6	3	1	2	1	1	3	4	3	5	3	2	2	3	1	1	3	2	1	1	2	2	4	2	2	2	2	2	3	2	4	4	2	2	2	2	4	3	2	2	3
sp|P07737|PROF1_HUMAN	sp|P07737|PROF1_HUMAN	3	3	3	sp|P07737|PROF1_HUMAN Profilin-1 OS=Homo sapiens OX=9606 GN=PFN1 PE=1 SV=2	1	3	3	3	2	2	2	3	2	2	3	2	2	2	1	2	3	3	1	2	2	2	3	2	3	2	2	1	1	2	3	3	2	2	2	2	2	2	3	2	2	2	1	2
sp|P07858|CATB_HUMAN	sp|P07858|CATB_HUMAN	8	8	8	sp|P07858|CATB_HUMAN Cathepsin B OS=Homo sapiens OX=9606 GN=CTSB PE=1 SV=3	1	8	8	8	4	6	3	5	4	5	5	1	7	4	1	2	5	2	2	5	3	4	3	4	4	4	5	0	4	3	4	4	5	4	4	3	4	3	4	5	3	4	3	3
sp|P07900|HS90A_HUMAN;sp|Q14568|HS902_HUMAN;sp|P08238|HS90B_HUMAN;sp|Q58FG0|HS905_HUMAN;sp|Q58FF8|H90B2_HUMAN	sp|P07900|HS90A_HUMAN	8;3;3;2;2	8;3;3;2;2	8;3;3;2;2	sp|P07900|HS90A_HUMAN Heat shock protein HSP 90-alpha OS=Homo sapiens OX=9606 GN=HSP90AA1 PE=1 SV=5	5	8	8	8	0	2	0	0	0	1	1	1	3	0	1	0	0	1	0	1	0	1	0	0	1	0	1	0	0	0	0	1	2	0	1	3	1	0	2	1	1	2	0	0
sp|P07942|LAMB1_HUMAN	sp|P07942|LAMB1_HUMAN	6	6	6	sp|P07942|LAMB1_HUMAN Laminin subunit beta-1 OS=Homo sapiens OX=9606 GN=LAMB1 PE=1 SV=2	1	6	6	6	2	3	4	2	1	1	5	2	4	1	1	2	3	2	0	2	4	2	0	0	1	3	1	1	1	1	4	1	1	2	0	0	1	1	3	0	0	1	0	0
sp|P07996|TSP1_HUMAN;CON__Q28194	sp|P07996|TSP1_HUMAN;CON__Q28194	7;5	7;5	6;5	sp|P07996|TSP1_HUMAN Thrombospondin-1 OS=Homo sapiens OX=9606 GN=THBS1 PE=1 SV=2;	2	7	7	6	0	4	0	0	0	4	4	1	5	0	1	2	0	0	1	1	1	0	2	1	1	1	2	1	1	0	2	1	1	2	0	1	2	0	6	4	1	0	0	2
sp|P07998|RNAS1_HUMAN	sp|P07998|RNAS1_HUMAN	7	7	7	sp|P07998|RNAS1_HUMAN Ribonuclease pancreatic OS=Homo sapiens OX=9606 GN=RNASE1 PE=1 SV=4	1	7	7	7	5	5	5	5	5	5	5	4	6	5	4	5	6	5	6	5	5	5	6	5	5	5	5	4	5	5	5	5	5	5	5	5	6	5	6	5	5	5	5	5
sp|P08123|CO1A2_HUMAN	sp|P08123|CO1A2_HUMAN	16	16	16	sp|P08123|CO1A2_HUMAN Collagen alpha-2(I) chain OS=Homo sapiens OX=9606 GN=COL1A2 PE=1 SV=7	1	16	16	16	9	7	7	7	9	7	12	8	12	4	3	8	9	8	10	10	11	6	7	7	5	7	9	4	7	8	8	10	10	7	6	5	10	7	10	9	8	6	8	4
sp|P08138|TNR16_HUMAN	sp|P08138|TNR16_HUMAN	1	1	1	sp|P08138|TNR16_HUMAN Tumor necrosis factor receptor superfamily member 16 OS=Homo sapiens OX=9606 GN=NGFR PE=1 SV=1	1	1	1	1	0	0	1	1	1	0	1	0	0	0	0	0	1	0	1	0	0	0	0	0	0	0	0	0	0	1	1	1	0	0	0	0	0	0	0	0	0	0	0	0
sp|P08174|DAF_HUMAN	sp|P08174|DAF_HUMAN	11	11	11	sp|P08174|DAF_HUMAN Complement decay-accelerating factor OS=Homo sapiens OX=9606 GN=CD55 PE=1 SV=4	1	11	11	11	7	5	5	7	5	2	8	3	9	2	3	4	6	4	5	4	7	5	7	4	5	6	5	5	7	7	5	6	5	3	8	4	8	4	8	4	2	4	5	5
sp|P08185|CBG_HUMAN	sp|P08185|CBG_HUMAN	11	11	11	sp|P08185|CBG_HUMAN Corticosteroid-binding globulin OS=Homo sapiens OX=9606 GN=SERPINA6 PE=1 SV=1	1	11	11	11	11	10	9	9	9	9	9	8	10	8	9	6	11	8	5	9	6	5	10	8	9	11	5	5	8	9	8	4	10	8	6	6	8	9	10	8	9	4	8	7
sp|P08195|4F2_HUMAN	sp|P08195|4F2_HUMAN	6	6	6	sp|P08195|4F2_HUMAN 4F2 cell-surface antigen heavy chain OS=Homo sapiens OX=9606 GN=SLC3A2 PE=1 SV=3	1	6	6	6	1	3	2	2	1	3	4	2	4	2	1	3	2	3	3	3	5	4	3	2	2	1	4	1	4	3	2	2	2	3	4	3	2	3	1	1	3	3	2	2
sp|P08253|MMP2_HUMAN;sp|P09237|MMP7_HUMAN	sp|P08253|MMP2_HUMAN	23;1	23;1	23;1	sp|P08253|MMP2_HUMAN 72 kDa type IV collagenase OS=Homo sapiens OX=9606 GN=MMP2 PE=1 SV=2	2	23	23	23	17	14	17	11	13	12	18	10	18	9	6	10	15	7	12	16	13	8	14	11	7	16	13	8	13	16	15	16	16	11	12	15	19	11	21	11	13	11	13	8
sp|P08294|SODE_HUMAN	sp|P08294|SODE_HUMAN	9	9	9	sp|P08294|SODE_HUMAN Extracellular superoxide dismutase [Cu-Zn] OS=Homo sapiens OX=9606 GN=SOD3 PE=1 SV=2	1	9	9	9	8	7	8	8	8	6	6	6	9	7	3	9	7	6	8	9	7	6	7	9	8	6	7	5	7	8	7	9	6	9	7	8	7	7	7	7	7	6	7	6
sp|P08493|MGP_HUMAN	sp|P08493|MGP_HUMAN	1	1	1	sp|P08493|MGP_HUMAN Matrix Gla protein OS=Homo sapiens OX=9606 GN=MGP PE=1 SV=2	1	1	1	1	1	1	1	0	0	0	1	0	1	0	0	0	1	0	0	0	0	1	1	1	0	1	1	0	0	0	1	1	0	1	0	1	0	0	1	0	0	1	0	0
sp|P08519|APOA_HUMAN	sp|P08519|APOA_HUMAN	3	2	2	sp|P08519|APOA_HUMAN Apolipoprotein(a) OS=Homo sapiens OX=9606 GN=LPA PE=1 SV=1	1	3	2	2	0	1	1	0	1	0	0	0	1	0	0	0	0	0	1	0	0	0	1	1	1	0	0	0	0	1	0	1	0	0	0	0	0	1	3	0	0	0	1	0
sp|P08571|CD14_HUMAN	sp|P08571|CD14_HUMAN	17	17	17	sp|P08571|CD14_HUMAN Monocyte differentiation antigen CD14 OS=Homo sapiens OX=9606 GN=CD14 PE=1 SV=2	1	17	17	17	13	14	15	14	14	13	15	12	17	13	11	13	15	12	14	13	14	13	15	14	14	14	13	11	12	16	15	15	14	12	14	14	15	14	15	13	16	13	15	14
sp|P08572|CO4A2_HUMAN	sp|P08572|CO4A2_HUMAN	2	2	2	sp|P08572|CO4A2_HUMAN Collagen alpha-2(IV) chain OS=Homo sapiens OX=9606 GN=COL4A2 PE=1 SV=4	1	2	2	2	1	2	1	2	0	2	2	1	2	2	1	0	1	1	1	2	2	1	1	0	0	1	0	1	1	1	1	1	1	1	1	1	1	1	1	1	1	1	0	1
sp|P08603|CFAH_HUMAN	sp|P08603|CFAH_HUMAN	64	64	57	sp|P08603|CFAH_HUMAN Complement factor H OS=Homo sapiens OX=9606 GN=CFH PE=1 SV=4	1	64	64	57	62	55	60	53	55	52	61	35	61	49	39	55	60	31	53	54	59	51	54	48	53	62	55	40	49	53	58	53	56	45	52	55	56	51	59	53	53	47	53	49
sp|P08637|FCG3A_HUMAN;sp|O75015|FCG3B_HUMAN	sp|P08637|FCG3A_HUMAN;sp|O75015|FCG3B_HUMAN	4;2	4;2	4;2	sp|P08637|FCG3A_HUMAN Low affinity immunoglobulin gamma Fc region receptor III-A OS=Homo sapiens OX=9606 GN=FCGR3A PE=1 SV=2;sp|O75015|FCG3B_HUMAN Low affinity immunoglobulin gamma Fc region receptor III-B OS=Homo sapiens OX=9606 GN=FCGR3B PE=1 SV=2	2	4	4	4	2	3	4	4	3	4	4	1	4	3	2	4	3	2	3	3	4	2	3	2	2	2	2	1	1	4	4	3	4	2	3	2	4	4	4	3	2	1	3	1
sp|P08670|VIME_HUMAN;sp|P17661|DESM_HUMAN;sp|P41219|PERI_HUMAN	sp|P08670|VIME_HUMAN	12;2;1	11;2;1	10;1;1	sp|P08670|VIME_HUMAN Vimentin OS=Homo sapiens OX=9606 GN=VIM PE=1 SV=4	3	12	11	10	1	2	0	1	0	3	0	1	1	6	0	0	0	0	0	2	0	4	1	1	1	0	1	7	0	0	0	6	2	0	1	0	0	0	3	3	1	3	2	0
sp|P08697|A2AP_HUMAN;CON__P28800	sp|P08697|A2AP_HUMAN	18;3	18;3	18;3	sp|P08697|A2AP_HUMAN Alpha-2-antiplasmin OS=Homo sapiens OX=9606 GN=SERPINF2 PE=1 SV=3	2	18	18	18	15	13	17	15	14	13	18	15	14	13	12	15	14	13	14	15	15	11	14	13	17	15	14	13	14	13	13	12	16	12	15	16	14	14	14	15	11	14	14	15
sp|P09104|ENOG_HUMAN	sp|P09104|ENOG_HUMAN	13	11	10	sp|P09104|ENOG_HUMAN Gamma-enolase OS=Homo sapiens OX=9606 GN=ENO2 PE=1 SV=3	1	13	11	10	6	5	6	6	3	8	11	8	8	7	5	4	7	7	5	7	11	7	7	5	6	4	10	4	5	9	7	9	7	7	9	5	7	5	8	4	6	6	5	8
sp|P09211|GSTP1_HUMAN	sp|P09211|GSTP1_HUMAN	4	4	4	sp|P09211|GSTP1_HUMAN Glutathione S-transferase P OS=Homo sapiens OX=9606 GN=GSTP1 PE=1 SV=2	1	4	4	4	1	2	3	2	1	1	3	1	4	1	0	1	4	0	1	1	3	0	1	0	1	1	2	0	0	1	3	1	0	0	1	0	3	0	3	2	0	0	1	0
sp|P09382|LEG1_HUMAN	sp|P09382|LEG1_HUMAN	6	6	6	sp|P09382|LEG1_HUMAN Galectin-1 OS=Homo sapiens OX=9606 GN=LGALS1 PE=1 SV=2	1	6	6	6	4	4	6	4	5	5	5	3	6	5	5	6	5	4	4	5	6	5	5	4	4	5	5	5	5	4	4	5	6	5	6	5	5	3	5	4	6	5	5	5
sp|P09417|DHPR_HUMAN	sp|P09417|DHPR_HUMAN	8	8	8	sp|P09417|DHPR_HUMAN Dihydropteridine reductase OS=Homo sapiens OX=9606 GN=QDPR PE=1 SV=2	1	8	8	8	2	0	2	4	1	3	3	2	5	4	0	2	4	2	1	4	5	1	2	4	2	2	2	3	4	3	2	4	4	3	3	2	3	3	5	3	3	3	3	1
sp|P09486|SPRC_HUMAN	sp|P09486|SPRC_HUMAN	13	13	13	sp|P09486|SPRC_HUMAN SPARC OS=Homo sapiens OX=9606 GN=SPARC PE=1 SV=1	1	13	13	13	12	10	12	12	11	8	13	5	13	7	6	11	13	7	10	13	12	10	10	10	9	13	7	6	10	11	13	13	12	8	11	11	12	11	13	11	11	9	12	9
sp|P09603|CSF1_HUMAN	sp|P09603|CSF1_HUMAN	8	8	8	sp|P09603|CSF1_HUMAN Macrophage colony-stimulating factor 1 OS=Homo sapiens OX=9606 GN=CSF1 PE=1 SV=2	1	8	8	8	3	5	3	4	5	6	8	5	6	3	3	2	6	4	3	3	5	3	3	2	3	2	2	1	2	5	5	6	4	5	4	5	4	3	6	6	4	2	4	2
sp|P09668|CATH_HUMAN	sp|P09668|CATH_HUMAN	11	11	11	sp|P09668|CATH_HUMAN Pro-cathepsin H OS=Homo sapiens OX=9606 GN=CTSH PE=1 SV=4	1	11	11	11	6	5	7	7	5	7	8	6	9	4	4	4	7	2	3	5	6	4	8	3	0	5	4	2	5	6	7	8	6	6	6	4	5	4	8	6	6	4	4	4
sp|P09871|C1S_HUMAN	sp|P09871|C1S_HUMAN	27	27	26	sp|P09871|C1S_HUMAN Complement C1s subcomponent OS=Homo sapiens OX=9606 GN=C1S PE=1 SV=1	1	27	27	26	22	22	20	21	19	21	23	16	23	19	17	15	22	15	19	21	20	23	21	20	18	20	20	17	21	22	21	21	22	20	21	23	23	18	25	19	23	19	21	18
sp|P09972|ALDOC_HUMAN;sp|P05062|ALDOB_HUMAN	sp|P09972|ALDOC_HUMAN	18;1	18;1	15;1	sp|P09972|ALDOC_HUMAN Fructose-bisphosphate aldolase C OS=Homo sapiens OX=9606 GN=ALDOC PE=1 SV=2	2	18	18	15	8	7	11	11	7	13	10	12	12	13	3	9	12	8	7	11	13	8	8	6	7	8	8	7	7	11	14	11	10	13	10	7	11	8	11	8	5	5	7	6
sp|P0C0L4|CO4A_HUMAN;CON__ENSEMBL:ENSBTAP00000007350	sp|P0C0L4|CO4A_HUMAN	85;11	5;1	4;0	sp|P0C0L4|CO4A_HUMAN Complement C4-A OS=Homo sapiens OX=9606 GN=C4A PE=1 SV=2	2	85	5	4	75	75	78	76	70	73	77	71	78	72	69	72	79	67	74	74	76	73	75	73	77	77	73	73	74	74	75	74	77	70	73	78	76	74	79	75	78	76	73	71
sp|P0C0L5|CO4B_HUMAN	sp|P0C0L5|CO4B_HUMAN	86	86	6	sp|P0C0L5|CO4B_HUMAN Complement C4-B OS=Homo sapiens OX=9606 GN=C4B PE=1 SV=2	1	86	86	6	75	75	78	75	68	73	77	72	77	72	69	70	79	66	74	74	77	72	76	74	78	76	73	73	75	75	75	76	77	71	74	78	76	74	79	75	77	76	73	71
sp|P62987|RL40_HUMAN;sp|P62979|RS27A_HUMAN;sp|P0CG47|UBB_HUMAN;sp|P0CG48|UBC_HUMAN	sp|P62987|RL40_HUMAN;sp|P62979|RS27A_HUMAN;sp|P0CG47|UBB_HUMAN;sp|P0CG48|UBC_HUMAN	3;3;3;3	3;3;3;3	3;3;3;3	sp|P62987|RL40_HUMAN Ubiquitin-60S ribosomal protein L40 OS=Homo sapiens OX=9606 GN=UBA52 PE=1 SV=2;sp|P62979|RS27A_HUMAN Ubiquitin-40S ribosomal protein S27a OS=Homo sapiens OX=9606 GN=RPS27A PE=1 SV=2;sp|P0CG47|UBB_HUMAN Polyubiquitin-B OS=Homo sapiens O	4	3	3	3	0	2	2	2	2	2	2	2	2	2	0	1	2	2	2	2	2	2	2	2	2	2	2	1	1	2	2	2	2	1	2	1	2	2	1	2	2	0	2	1
sp|P0DJI8|SAA1_HUMAN	sp|P0DJI8|SAA1_HUMAN	5	5	3	sp|P0DJI8|SAA1_HUMAN Serum amyloid A-1 protein OS=Homo sapiens OX=9606 GN=SAA1 PE=1 SV=1	1	5	5	3	0	2	1	1	0	0	3	4	1	2	0	1	0	1	1	0	2	0	0	1	0	0	3	0	0	0	0	0	2	3	0	0	0	2	3	2	3	1	1	0
sp|P0DJI9|SAA2_HUMAN	sp|P0DJI9|SAA2_HUMAN	3	1	1	sp|P0DJI9|SAA2_HUMAN Serum amyloid A-2 protein OS=Homo sapiens OX=9606 GN=SAA2 PE=1 SV=1	1	3	1	1	0	1	1	0	0	0	2	2	0	0	0	1	0	1	0	0	0	0	0	1	0	0	2	0	0	0	0	0	0	1	0	0	0	1	2	1	1	1	0	0
sp|P0DMQ5|INAM2_HUMAN	sp|P0DMQ5|INAM2_HUMAN	2	2	2	sp|P0DMQ5|INAM2_HUMAN Putative transmembrane protein INAFM2 OS=Homo sapiens OX=9606 GN=INAFM2 PE=2 SV=1	1	2	2	2	1	2	1	2	0	1	0	1	2	1	2	1	1	2	2	1	1	2	2	2	2	1	2	2	2	2	1	2	2	1	1	2	1	2	1	1	2	2	2	2
sp|P0DOX2|IGA2_HUMAN	sp|P0DOX2|IGA2_HUMAN	14	9	4	sp|P0DOX2|IGA2_HUMAN Immunoglobulin alpha-2 heavy chain OS=Homo sapiens OX=9606 PE=1 SV=2	1	14	9	4	11	7	11	9	11	11	11	7	9	8	12	13	11	9	11	11	9	12	12	10	11	12	8	11	11	10	12	9	11	11	8	12	11	12	11	10	13	11	10	13
sp|P0DOX3|IGD_HUMAN	sp|P0DOX3|IGD_HUMAN	10	10	3	sp|P0DOX3|IGD_HUMAN Immunoglobulin delta heavy chain OS=Homo sapiens OX=9606 PE=1 SV=1	1	10	10	3	6	1	4	8	4	2	1	2	6	2	2	6	6	6	1	8	3	1	1	2	5	3	1	2	3	4	1	4	2	8	2	2	3	6	3	3	2	5	8	5
sp|P0DOX4|IGE_HUMAN;sp|P01854|IGHE_HUMAN	sp|P0DOX4|IGE_HUMAN;sp|P01854|IGHE_HUMAN	3;2	3;2	3;2	sp|P0DOX4|IGE_HUMAN Immunoglobulin epsilon heavy chain OS=Homo sapiens OX=9606 PE=1 SV=1;sp|P01854|IGHE_HUMAN Immunoglobulin heavy constant epsilon OS=Homo sapiens OX=9606 GN=IGHE PE=1 SV=1	2	3	3	3	1	0	1	1	1	0	1	1	0	0	1	0	1	1	0	1	0	1	1	1	1	1	1	1	1	0	1	0	0	1	0	1	3	1	1	1	1	1	1	1
sp|P0DOX5|IGG1_HUMAN;sp|P01857|IGHG1_HUMAN	sp|P0DOX5|IGG1_HUMAN;sp|P01857|IGHG1_HUMAN	20;19	20;19	10;9	sp|P0DOX5|IGG1_HUMAN Immunoglobulin gamma-1 heavy chain OS=Homo sapiens OX=9606 PE=1 SV=2;sp|P01857|IGHG1_HUMAN Immunoglobulin heavy constant gamma 1 OS=Homo sapiens OX=9606 GN=IGHG1 PE=1 SV=1	2	20	20	10	20	18	17	16	17	16	17	15	16	16	17	17	19	19	16	18	18	17	17	18	19	18	19	15	16	17	17	18	17	20	18	17	17	18	19	18	18	17	19	17
sp|P0DOX6|IGM_HUMAN	sp|P0DOX6|IGM_HUMAN	15	1	0	sp|P0DOX6|IGM_HUMAN Immunoglobulin mu heavy chain OS=Homo sapiens OX=9606 PE=1 SV=2	1	15	1	0	13	6	12	13	12	12	12	6	9	11	12	11	12	9	13	13	12	11	8	8	12	13	10	8	13	9	11	11	12	13	10	12	12	8	14	11	9	9	11	9
sp|P0DOX7|IGK_HUMAN	sp|P0DOX7|IGK_HUMAN	9	9	2	sp|P0DOX7|IGK_HUMAN Immunoglobulin kappa light chain OS=Homo sapiens OX=9606 PE=1 SV=1	1	9	9	2	8	8	9	9	9	9	8	9	9	9	8	9	8	8	9	9	9	8	9	8	9	8	9	9	9	9	8	9	8	9	9	9	9	7	8	8	9	9	8	9
sp|P0DOX8|IGL1_HUMAN;sp|B9A064|IGLL5_HUMAN;sp|P0CG04|IGLC1_HUMAN;sp|P01709|LV208_HUMAN;CON__ENSEMBL:ENSBTAP00000014147	sp|P0DOX8|IGL1_HUMAN;sp|B9A064|IGLL5_HUMAN;sp|P0CG04|IGLC1_HUMAN	8;6;5;2;1	8;6;5;2;1	2;2;1;0;0	sp|P0DOX8|IGL1_HUMAN Immunoglobulin lambda-1 light chain OS=Homo sapiens OX=9606 PE=1 SV=1;sp|B9A064|IGLL5_HUMAN Immunoglobulin lambda-like polypeptide 5 OS=Homo sapiens OX=9606 GN=IGLL5 PE=2 SV=2;sp|P0CG04|IGLC1_HUMAN Immunoglobulin lambda constant 1 OS=H	5	8	8	2	7	7	7	6	7	7	7	7	7	7	6	7	7	7	7	6	6	7	6	7	7	7	7	6	7	7	7	7	7	7	6	7	7	7	7	7	6	8	7	7
sp|P0DOY2|IGLC2_HUMAN;sp|P0DOY3|IGLC3_HUMAN;sp|P0CF74|IGLC6_HUMAN	sp|P0DOY2|IGLC2_HUMAN;sp|P0DOY3|IGLC3_HUMAN;sp|P0CF74|IGLC6_HUMAN	6;6;3	2;2;1	1;1;0	sp|P0DOY2|IGLC2_HUMAN Immunoglobulin lambda constant 2 OS=Homo sapiens OX=9606 GN=IGLC2 PE=1 SV=1;sp|P0DOY3|IGLC3_HUMAN Immunoglobulin lambda constant 3 OS=Homo sapiens OX=9606 GN=IGLC3 PE=1 SV=1;sp|P0CF74|IGLC6_HUMAN Immunoglobulin lambda constant 6 OS=Ho	3	6	2	1	6	6	6	5	6	6	6	6	6	6	6	6	6	6	6	6	6	6	6	6	6	6	5	6	6	6	6	6	6	6	6	6	6	6	6	6	6	6	6	6
sp|P0DP01|HV108_HUMAN	sp|P0DP01|HV108_HUMAN	2	1	1	sp|P0DP01|HV108_HUMAN Immunoglobulin heavy variable 1-8 OS=Homo sapiens OX=9606 GN=IGHV1-8 PE=3 SV=1	1	2	1	1	1	1	1	1	1	1	1	1	1	1	1	1	1	1	1	1	1	1	1	1	1	1	1	1	1	1	1	1	1	1	1	1	1	1	1	1	1	1	1	1
sp|P0DP24|CALM2_HUMAN;sp|P27482|CALL3_HUMAN	sp|P0DP24|CALM2_HUMAN	3;1	3;1	3;1	sp|P0DP24|CALM2_HUMAN Calmodulin-2 OS=Homo sapiens OX=9606 GN=CALM2 PE=1 SV=1	2	3	3	3	2	2	1	2	1	2	2	1	3	2	0	0	2	2	2	1	2	2	1	1	2	1	2	0	2	1	2	3	2	2	2	1	3	1	1	2	1	1	0	0
sp|P0DP58|LYNX1_HUMAN	sp|P0DP58|LYNX1_HUMAN	1	1	1	sp|P0DP58|LYNX1_HUMAN Ly-6/neurotoxin-like protein 1 OS=Homo sapiens OX=9606 GN=LYNX1 PE=1 SV=1	1	1	1	1	1	0	1	1	1	1	1	0	1	1	0	1	1	0	1	1	1	1	0	1	0	1	1	0	1	1	1	1	1	1	1	1	1	1	1	1	1	0	1	1
sp|P0DTE1|HV383_HUMAN	sp|P0DTE1|HV383_HUMAN	1	1	1	sp|P0DTE1|HV383_HUMAN Probable non-functional immunoglobulin heavy variable 3-38-3 OS=Homo sapiens OX=9606 GN=IGHV3-38-3 PE=1 SV=1	1	1	1	1	1	0	1	0	0	0	1	0	1	0	0	0	0	0	0	1	1	1	1	1	1	1	1	0	0	0	0	1	1	0	1	1	0	0	1	0	1	1	0	1
sp|P10153|RNAS2_HUMAN	sp|P10153|RNAS2_HUMAN	1	1	1	sp|P10153|RNAS2_HUMAN Non-secretory ribonuclease OS=Homo sapiens OX=9606 GN=RNASE2 PE=1 SV=2	1	1	1	1	1	1	1	1	1	1	1	1	1	0	1	1	1	1	1	0	0	0	1	1	0	1	0	0	0	1	1	1	1	1	1	1	1	1	1	1	1	1	1	0
sp|P10253|LYAG_HUMAN	sp|P10253|LYAG_HUMAN	3	3	3	sp|P10253|LYAG_HUMAN Lysosomal alpha-glucosidase OS=Homo sapiens OX=9606 GN=GAA PE=1 SV=4	1	3	3	3	1	2	1	0	0	2	1	1	1	1	1	1	1	1	1	1	1	1	2	2	0	1	2	0	1	1	1	1	1	2	2	2	0	0	2	0	3	1	2	2
sp|P10451|OSTP_HUMAN;CON__P31096	sp|P10451|OSTP_HUMAN	12;1	12;1	12;1	sp|P10451|OSTP_HUMAN Osteopontin OS=Homo sapiens OX=9606 GN=SPP1 PE=1 SV=1	2	12	12	12	11	10	11	11	11	12	12	12	12	10	10	11	10	9	11	11	12	8	10	8	9	10	8	8	9	11	11	12	12	11	11	10	11	9	12	12	11	10	10	10
sp|P10586|PTPRF_HUMAN	sp|P10586|PTPRF_HUMAN	13	11	11	sp|P10586|PTPRF_HUMAN Receptor-type tyrosine-protein phosphatase F OS=Homo sapiens OX=9606 GN=PTPRF PE=1 SV=2	1	13	11	11	3	4	3	6	4	5	9	5	9	5	3	4	8	6	6	4	8	4	5	4	5	4	4	3	3	5	6	7	5	6	4	5	8	3	6	5	3	3	5	3
sp|P10599|THIO_HUMAN	sp|P10599|THIO_HUMAN	4	4	4	sp|P10599|THIO_HUMAN Thioredoxin OS=Homo sapiens OX=9606 GN=TXN PE=1 SV=3	1	4	4	4	4	4	4	3	1	1	4	3	3	2	2	2	4	2	2	2	4	2	2	2	3	3	2	0	2	4	4	3	3	2	2	3	4	2	4	3	3	1	1	3
sp|P10619|PPGB_HUMAN	sp|P10619|PPGB_HUMAN	1	1	1	sp|P10619|PPGB_HUMAN Lysosomal protective protein OS=Homo sapiens OX=9606 GN=CTSA PE=1 SV=2	1	1	1	1	0	0	0	0	0	0	0	0	0	0	0	0	0	1	0	0	0	1	0	0	1	0	1	0	0	0	0	0	0	0	1	0	0	0	0	0	0	0	0	0
sp|P10643|CO7_HUMAN;sp|Q12884|SEPR_HUMAN	sp|P10643|CO7_HUMAN	34;1	34;1	29;1	sp|P10643|CO7_HUMAN Complement component C7 OS=Homo sapiens OX=9606 GN=C7 PE=1 SV=2	2	34	34	29	28	29	28	29	26	23	30	18	28	21	20	26	30	15	31	28	29	26	25	24	27	28	29	22	26	24	26	29	26	23	27	26	30	25	31	27	30	26	23	27
sp|P10645|CMGA_HUMAN	sp|P10645|CMGA_HUMAN	23	23	23	sp|P10645|CMGA_HUMAN Chromogranin-A OS=Homo sapiens OX=9606 GN=CHGA PE=1 SV=7	1	23	23	23	20	18	18	20	19	17	20	20	20	19	14	18	21	17	20	19	21	19	18	17	18	17	17	14	17	21	19	19	20	21	17	20	20	17	19	18	16	19	18	17
sp|P10721|KIT_HUMAN	sp|P10721|KIT_HUMAN	3	3	3	sp|P10721|KIT_HUMAN Mast/stem cell growth factor receptor Kit OS=Homo sapiens OX=9606 GN=KIT PE=1 SV=1	1	3	3	3	3	1	2	3	3	3	3	2	3	3	3	2	3	3	3	3	3	2	2	2	2	1	3	1	2	3	2	3	3	3	3	3	3	2	3	3	3	3	3	3
sp|P10909|CLUS_HUMAN	sp|P10909|CLUS_HUMAN	25	25	25	sp|P10909|CLUS_HUMAN Clusterin OS=Homo sapiens OX=9606 GN=CLU PE=1 SV=1	1	25	25	25	21	19	23	23	23	19	21	19	24	19	18	21	22	20	20	21	23	22	22	20	19	22	21	18	20	21	21	23	22	20	21	22	23	22	24	19	22	20	23	22
sp|P11021|BIP_HUMAN	sp|P11021|BIP_HUMAN	16	16	15	sp|P11021|BIP_HUMAN Endoplasmic reticulum chaperone BiP OS=Homo sapiens OX=9606 GN=HSPA5 PE=1 SV=2	1	16	16	15	10	5	10	11	9	3	12	10	13	6	3	5	14	6	9	8	11	9	9	7	8	8	9	3	9	12	11	11	7	11	11	9	14	9	10	4	4	6	10	7
sp|P11047|LAMC1_HUMAN	sp|P11047|LAMC1_HUMAN	8	8	8	sp|P11047|LAMC1_HUMAN Laminin subunit gamma-1 OS=Homo sapiens OX=9606 GN=LAMC1 PE=1 SV=3	1	8	8	8	2	1	4	2	2	1	5	1	6	1	2	2	4	1	1	2	4	2	3	2	2	3	4	2	3	1	4	5	3	1	3	3	3	1	5	2	2	1	1	1
sp|P11142|HSP7C_HUMAN;sp|P54652|HSP72_HUMAN;sp|P34931|HS71L_HUMAN	sp|P11142|HSP7C_HUMAN;sp|P54652|HSP72_HUMAN	5;3;2	4;2;1	3;1;0	sp|P11142|HSP7C_HUMAN Heat shock cognate 71 kDa protein OS=Homo sapiens OX=9606 GN=HSPA8 PE=1 SV=1;sp|P54652|HSP72_HUMAN Heat shock-related 70 kDa protein 2 OS=Homo sapiens OX=9606 GN=HSPA2 PE=1 SV=1	3	5	4	3	1	1	0	2	1	1	2	2	1	1	0	0	1	1	2	1	1	0	1	0	3	1	1	1	2	2	1	2	1	2	0	2	1	2	1	1	0	0	2	1
sp|P11279|LAMP1_HUMAN	sp|P11279|LAMP1_HUMAN	4	4	4	sp|P11279|LAMP1_HUMAN Lysosome-associated membrane glycoprotein 1 OS=Homo sapiens OX=9606 GN=LAMP1 PE=1 SV=3	1	4	4	4	2	2	1	3	1	3	4	1	4	2	1	2	3	0	3	3	3	3	2	1	2	1	3	1	2	1	1	3	3	2	3	4	2	1	3	3	2	3	2	2
sp|P11362|FGFR1_HUMAN	sp|P11362|FGFR1_HUMAN	9	9	9	sp|P11362|FGFR1_HUMAN Fibroblast growth factor receptor 1 OS=Homo sapiens OX=9606 GN=FGFR1 PE=1 SV=3	1	9	9	9	6	5	5	4	3	5	7	3	7	5	2	4	5	3	4	7	7	5	4	4	4	5	4	2	3	6	5	6	4	4	4	6	6	5	5	5	6	5	4	3
sp|P11597|CETP_HUMAN	sp|P11597|CETP_HUMAN	2	2	2	sp|P11597|CETP_HUMAN Cholesteryl ester transfer protein OS=Homo sapiens OX=9606 GN=CETP PE=1 SV=2	1	2	2	2	0	0	2	1	2	0	1	0	1	0	0	0	1	0	1	0	0	0	0	1	0	1	0	0	0	1	1	1	0	0	0	0	1	0	1	1	0	0	2	0
sp|P12109|CO6A1_HUMAN	sp|P12109|CO6A1_HUMAN	28	28	28	sp|P12109|CO6A1_HUMAN Collagen alpha-1(VI) chain OS=Homo sapiens OX=9606 GN=COL6A1 PE=1 SV=3	1	28	28	28	19	19	20	20	18	19	22	16	22	19	15	12	21	13	19	21	23	18	19	11	17	18	19	14	18	22	20	19	21	18	18	18	20	19	19	18	16	16	19	13
sp|P12110|CO6A2_HUMAN	sp|P12110|CO6A2_HUMAN	4	4	4	sp|P12110|CO6A2_HUMAN Collagen alpha-2(VI) chain OS=Homo sapiens OX=9606 GN=COL6A2 PE=1 SV=4	1	4	4	4	2	2	1	2	1	3	3	2	3	3	1	1	2	0	0	1	2	1	1	2	1	1	3	1	2	3	2	2	3	0	3	1	3	3	2	3	1	1	1	2
sp|P12111|CO6A3_HUMAN	sp|P12111|CO6A3_HUMAN	27	27	27	sp|P12111|CO6A3_HUMAN Collagen alpha-3(VI) chain OS=Homo sapiens OX=9606 GN=COL6A3 PE=1 SV=5	1	27	27	27	11	9	13	10	10	16	18	9	15	13	10	11	15	11	11	10	12	13	11	12	8	14	15	11	12	10	15	12	10	9	13	11	14	10	15	13	14	9	8	10
sp|P12236|ADT3_HUMAN;sp|P12235|ADT1_HUMAN;sp|P05141|ADT2_HUMAN	sp|P12236|ADT3_HUMAN;sp|P12235|ADT1_HUMAN;sp|P05141|ADT2_HUMAN	2;1;1	2;1;1	2;1;1	sp|P12236|ADT3_HUMAN ADP/ATP translocase 3 OS=Homo sapiens OX=9606 GN=SLC25A6 PE=1 SV=4;sp|P12235|ADT1_HUMAN ADP/ATP translocase 1 OS=Homo sapiens OX=9606 GN=SLC25A4 PE=1 SV=4;sp|P05141|ADT2_HUMAN ADP/ATP translocase 2 OS=Homo sapiens OX=9606 GN=SLC25A5 PE	3	2	2	2	0	0	0	0	0	0	0	0	0	0	0	0	0	0	0	0	0	0	0	0	0	0	0	0	0	0	0	0	0	0	0	0	0	0	0	0	0	0	0	0
sp|P12259|FA5_HUMAN	sp|P12259|FA5_HUMAN	39	39	34	sp|P12259|FA5_HUMAN Coagulation factor V OS=Homo sapiens OX=9606 GN=F5 PE=1 SV=4	1	39	39	34	30	16	21	15	20	20	30	15	30	13	14	18	20	13	13	28	21	16	20	14	15	18	8	7	13	21	17	24	18	20	16	10	23	17	31	22	26	12	16	13
sp|P12277|KCRB_HUMAN	sp|P12277|KCRB_HUMAN	10	10	10	sp|P12277|KCRB_HUMAN Creatine kinase B-type OS=Homo sapiens OX=9606 GN=CKB PE=1 SV=1	1	10	10	10	0	0	0	0	0	0	1	1	2	0	0	0	0	1	0	0	0	2	0	1	0	1	1	1	0	0	1	0	1	0	1	1	1	0	0	0	0	2	0	1
sp|P12318|FCG2A_HUMAN;sp|P31995|FCG2C_HUMAN;sp|P31994|FCG2B_HUMAN	sp|P12318|FCG2A_HUMAN;sp|P31995|FCG2C_HUMAN	4;2;1	4;2;1	4;2;1	sp|P12318|FCG2A_HUMAN Low affinity immunoglobulin gamma Fc region receptor II-a OS=Homo sapiens OX=9606 GN=FCGR2A PE=1 SV=4;sp|P31995|FCG2C_HUMAN Low affinity immunoglobulin gamma Fc region receptor II-c OS=Homo sapiens OX=9606 GN=FCGR2C PE=1 SV=1	3	4	4	4	1	0	1	1	1	2	1	1	2	1	0	3	0	1	1	1	1	0	1	0	0	0	2	0	1	2	2	0	1	1	3	2	3	0	0	2	1	2	0	0
sp|P13535|MYH8_HUMAN;sp|P12882|MYH1_HUMAN;sp|Q9Y623|MYH4_HUMAN;sp|Q9UKX2|MYH2_HUMAN;sp|P11055|MYH3_HUMAN	sp|P13535|MYH8_HUMAN;sp|P12882|MYH1_HUMAN;sp|Q9Y623|MYH4_HUMAN;sp|Q9UKX2|MYH2_HUMAN	5;5;4;3;1	5;5;4;3;1	4;4;3;3;1	sp|P13535|MYH8_HUMAN Myosin-8 OS=Homo sapiens OX=9606 GN=MYH8 PE=2 SV=3;sp|P12882|MYH1_HUMAN Myosin-1 OS=Homo sapiens OX=9606 GN=MYH1 PE=1 SV=3;sp|Q9Y623|MYH4_HUMAN Myosin-4 OS=Homo sapiens OX=9606 GN=MYH4 PE=2 SV=2;sp|Q9UKX2|MYH2_HUMAN Myosin-2 OS=Homo sa	5	5	5	4	0	0	0	0	0	0	0	0	0	0	0	0	0	0	0	1	1	0	0	0	0	0	0	0	0	1	0	0	0	0	0	0	0	0	0	0	0	0	0	2
sp|P12883|MYH7_HUMAN	sp|P12883|MYH7_HUMAN	2	2	2	sp|P12883|MYH7_HUMAN Myosin-7 OS=Homo sapiens OX=9606 GN=MYH7 PE=1 SV=5	1	2	2	2	0	0	0	0	0	0	0	0	0	0	0	0	0	0	0	0	0	0	0	0	0	0	0	0	0	0	0	0	0	0	0	0	0	0	0	0	0	0	0	1
sp|P13473|LAMP2_HUMAN	sp|P13473|LAMP2_HUMAN	4	4	4	sp|P13473|LAMP2_HUMAN Lysosome-associated membrane glycoprotein 2 OS=Homo sapiens OX=9606 GN=LAMP2 PE=1 SV=2	1	4	4	4	4	3	3	3	3	3	4	3	4	4	3	4	4	3	3	3	3	4	3	3	4	3	3	3	3	3	4	3	3	3	3	3	4	4	4	4	3	4	3	3
sp|P13521|SCG2_HUMAN	sp|P13521|SCG2_HUMAN	25	25	25	sp|P13521|SCG2_HUMAN Secretogranin-2 OS=Homo sapiens OX=9606 GN=SCG2 PE=1 SV=2	1	25	25	25	14	14	14	20	20	16	21	18	22	15	13	15	19	19	16	17	19	22	15	18	17	14	16	12	17	20	16	16	17	18	20	20	22	14	18	15	15	15	18	15
sp|P13591|NCAM1_HUMAN	sp|P13591|NCAM1_HUMAN	29	29	29	sp|P13591|NCAM1_HUMAN Neural cell adhesion molecule 1 OS=Homo sapiens OX=9606 GN=NCAM1 PE=1 SV=3	1	29	29	29	22	22	21	23	19	25	24	25	22	23	16	20	26	19	22	24	25	22	21	19	18	22	21	18	23	24	21	21	23	24	24	25	25	22	23	23	21	20	22	20
sp|P13598|ICAM2_HUMAN	sp|P13598|ICAM2_HUMAN	2	2	2	sp|P13598|ICAM2_HUMAN Intercellular adhesion molecule 2 OS=Homo sapiens OX=9606 GN=ICAM2 PE=1 SV=2	1	2	2	2	1	2	2	2	1	1	1	2	2	2	1	1	2	2	2	2	2	2	2	1	1	2	1	1	1	2	2	2	2	2	2	2	2	1	2	1	2	2	2	2
sp|P13611|CSPG2_HUMAN	sp|P13611|CSPG2_HUMAN	18	18	18	sp|P13611|CSPG2_HUMAN Versican core protein OS=Homo sapiens OX=9606 GN=VCAN PE=1 SV=3	1	18	18	18	9	10	10	14	6	7	15	4	17	5	2	5	9	4	7	9	11	5	8	4	8	7	6	2	5	12	9	9	7	7	7	5	13	4	15	10	6	2	5	2
sp|P13671|CO6_HUMAN	sp|P13671|CO6_HUMAN	24	24	24	sp|P13671|CO6_HUMAN Complement component C6 OS=Homo sapiens OX=9606 GN=C6 PE=1 SV=3	1	24	24	24	15	16	18	14	17	13	17	6	16	13	10	15	15	6	14	18	17	12	13	14	15	18	14	11	12	12	20	15	15	8	8	13	12	14	16	9	13	13	17	11
sp|P13796|PLSL_HUMAN;sp|P13797|PLST_HUMAN	sp|P13796|PLSL_HUMAN	6;1	6;1	6;1	sp|P13796|PLSL_HUMAN Plastin-2 OS=Homo sapiens OX=9606 GN=LCP1 PE=1 SV=6	2	6	6	6	2	3	3	1	1	2	4	0	2	4	0	3	2	0	3	2	2	2	1	1	2	1	2	1	2	3	3	2	1	1	2	1	2	0	2	2	2	3	1	3
sp|P13987|CD59_HUMAN	sp|P13987|CD59_HUMAN	4	4	4	sp|P13987|CD59_HUMAN CD59 glycoprotein OS=Homo sapiens OX=9606 GN=CD59 PE=1 SV=1	1	4	4	4	4	4	4	4	4	3	4	3	4	3	3	4	4	3	4	4	4	4	4	4	4	4	3	3	3	4	4	4	4	4	4	4	4	4	4	3	4	3	4	4
sp|P14136|GFAP_HUMAN	sp|P14136|GFAP_HUMAN	11	10	10	sp|P14136|GFAP_HUMAN Glial fibrillary acidic protein OS=Homo sapiens OX=9606 GN=GFAP PE=1 SV=1	1	11	10	10	0	3	1	0	0	0	0	0	0	0	1	0	0	0	1	0	0	0	1	1	1	0	0	1	1	1	0	2	0	0	0	0	0	1	0	0	2	0	0	0
sp|P14151|LYAM1_HUMAN	sp|P14151|LYAM1_HUMAN	2	2	2	sp|P14151|LYAM1_HUMAN L-selectin OS=Homo sapiens OX=9606 GN=SELL PE=1 SV=2	1	2	2	2	2	2	2	0	0	2	2	1	2	2	0	2	2	2	1	2	2	2	2	2	2	2	1	2	2	2	1	2	0	1	2	2	1	2	1	1	2	2	2	2
sp|P14207|FOLR2_HUMAN;sp|P41439|FOLR3_HUMAN	sp|P14207|FOLR2_HUMAN	6;2	6;2	6;2	sp|P14207|FOLR2_HUMAN Folate receptor beta OS=Homo sapiens OX=9606 GN=FOLR2 PE=1 SV=4	2	6	6	6	2	1	5	2	1	1	4	0	4	1	1	3	4	0	2	3	5	2	3	2	2	2	2	1	3	4	4	1	1	1	2	2	3	3	6	4	2	3	2	2
sp|P14209|CD99_HUMAN	sp|P14209|CD99_HUMAN	1	1	1	sp|P14209|CD99_HUMAN CD99 antigen OS=Homo sapiens OX=9606 GN=CD99 PE=1 SV=1	1	1	1	1	1	0	1	1	0	1	1	0	1	0	0	0	1	0	0	1	1	0	0	0	0	1	0	0	0	0	1	1	0	0	0	0	0	0	1	1	1	0	1	0
sp|P14314|GLU2B_HUMAN	sp|P14314|GLU2B_HUMAN	10	10	10	sp|P14314|GLU2B_HUMAN Glucosidase 2 subunit beta OS=Homo sapiens OX=9606 GN=PRKCSH PE=1 SV=2	1	10	10	10	5	5	4	6	5	5	7	6	7	5	4	4	6	6	6	4	6	5	6	4	5	7	5	4	5	6	5	6	4	7	5	4	7	5	5	6	6	5	5	5
sp|P14543|NID1_HUMAN	sp|P14543|NID1_HUMAN	19	19	19	sp|P14543|NID1_HUMAN Nidogen-1 OS=Homo sapiens OX=9606 GN=NID1 PE=1 SV=3	1	19	19	19	10	8	7	4	3	5	12	6	12	7	6	4	8	2	6	11	7	6	5	6	6	10	8	6	6	8	8	10	6	8	10	6	9	7	10	9	7	4	5	5
sp|P14618|KPYM_HUMAN;sp|P30613|KPYR_HUMAN	sp|P14618|KPYM_HUMAN	24;1	24;1	24;1	sp|P14618|KPYM_HUMAN Pyruvate kinase PKM OS=Homo sapiens OX=9606 GN=PKM PE=1 SV=4	2	24	24	24	16	18	14	12	13	18	20	15	20	15	6	10	17	12	16	19	19	17	16	14	12	13	18	10	16	16	16	18	19	19	14	16	17	16	16	18	15	14	12	12
sp|P14621|ACYP2_HUMAN	sp|P14621|ACYP2_HUMAN	2	2	2	sp|P14621|ACYP2_HUMAN Acylphosphatase-2 OS=Homo sapiens OX=9606 GN=ACYP2 PE=1 SV=2	1	2	2	2	2	1	1	1	0	0	2	2	2	2	0	1	1	1	0	2	2	0	1	1	1	2	0	1	1	1	1	1	1	1	1	2	1	0	1	2	0	1	0	1
sp|P14625|ENPL_HUMAN	sp|P14625|ENPL_HUMAN	4	4	4	sp|P14625|ENPL_HUMAN Endoplasmin OS=Homo sapiens OX=9606 GN=HSP90B1 PE=1 SV=1	1	4	4	4	1	1	1	3	0	1	4	2	2	1	0	0	2	1	1	1	1	1	0	1	0	1	0	0	0	1	2	1	1	1	1	1	1	1	3	0	1	0	1	1
sp|P15104|GLNA_HUMAN	sp|P15104|GLNA_HUMAN	5	5	5	sp|P15104|GLNA_HUMAN Glutamine synthetase OS=Homo sapiens OX=9606 GN=GLUL PE=1 SV=4	1	5	5	5	0	0	0	0	0	0	0	0	0	0	0	0	0	0	0	0	0	0	0	0	0	0	0	0	0	0	0	0	0	0	0	0	0	0	0	0	1	0	0	0
sp|P15151|PVR_HUMAN	sp|P15151|PVR_HUMAN	2	2	2	sp|P15151|PVR_HUMAN Poliovirus receptor OS=Homo sapiens OX=9606 GN=PVR PE=1 SV=2	1	2	2	2	2	1	2	1	1	0	2	0	2	0	0	0	2	0	1	1	1	1	1	1	1	1	1	0	1	1	1	1	1	0	1	1	1	1	2	0	1	1	1	1
sp|P15169|CBPN_HUMAN;CON__Q2KJ83	sp|P15169|CBPN_HUMAN;CON__Q2KJ83	2;1	2;1	2;1	sp|P15169|CBPN_HUMAN Carboxypeptidase N catalytic chain OS=Homo sapiens OX=9606 GN=CPN1 PE=1 SV=1;	2	2	2	2	2	2	2	2	2	2	2	1	0	2	1	0	2	0	2	2	2	1	1	1	1	2	1	1	0	1	2	1	2	0	2	2	0	2	2	2	1	2	2	1
sp|P15289|ARSA_HUMAN	sp|P15289|ARSA_HUMAN	1	1	1	sp|P15289|ARSA_HUMAN Arylsulfatase A OS=Homo sapiens OX=9606 GN=ARSA PE=1 SV=3	1	1	1	1	0	0	0	0	0	1	0	0	1	0	0	0	0	0	0	0	0	0	0	0	0	0	0	0	0	0	0	0	0	0	0	0	0	0	0	0	0	0	0	0
sp|P15291|B4GT1_HUMAN	sp|P15291|B4GT1_HUMAN	3	3	3	sp|P15291|B4GT1_HUMAN Beta-1,4-galactosyltransferase 1 OS=Homo sapiens OX=9606 GN=B4GALT1 PE=1 SV=5	1	3	3	3	0	1	1	1	1	0	2	1	2	1	0	1	2	2	2	1	2	1	3	3	2	1	1	1	1	2	0	3	1	1	2	2	2	1	3	1	2	1	2	1
sp|P15586|GNS_HUMAN	sp|P15586|GNS_HUMAN	3	3	3	sp|P15586|GNS_HUMAN N-acetylglucosamine-6-sulfatase OS=Homo sapiens OX=9606 GN=GNS PE=1 SV=3	1	3	3	3	1	1	2	1	1	1	1	2	2	1	0	1	2	1	1	1	1	1	1	1	1	1	1	1	1	1	1	1	1	2	1	1	1	2	1	2	1	1	1	1
sp|P15814|IGLL1_HUMAN	sp|P15814|IGLL1_HUMAN	2	2	2	sp|P15814|IGLL1_HUMAN Immunoglobulin lambda-like polypeptide 1 OS=Homo sapiens OX=9606 GN=IGLL1 PE=1 SV=1	1	2	2	2	0	0	0	0	0	0	0	0	0	0	0	0	0	0	0	0	0	0	0	0	0	1	0	0	0	0	0	0	0	0	0	0	0	0	0	0	1	0	0	0
sp|P15924|DESP_HUMAN	sp|P15924|DESP_HUMAN	1	1	1	sp|P15924|DESP_HUMAN Desmoplakin OS=Homo sapiens OX=9606 GN=DSP PE=1 SV=3	1	1	1	1	0	1	0	0	0	0	0	0	0	0	0	0	0	0	0	0	0	0	0	0	0	0	0	0	0	0	0	0	0	0	0	0	0	0	0	0	0	0	0	0
sp|P16035|TIMP2_HUMAN	sp|P16035|TIMP2_HUMAN	9	9	9	sp|P16035|TIMP2_HUMAN Metalloproteinase inhibitor 2 OS=Homo sapiens OX=9606 GN=TIMP2 PE=1 SV=2	1	9	9	9	6	5	4	3	6	5	5	5	8	4	5	7	4	5	6	6	7	6	5	8	4	5	8	6	7	5	3	4	5	5	7	6	5	6	7	4	7	6	4	5
sp|P16070|CD44_HUMAN	sp|P16070|CD44_HUMAN	4	4	4	sp|P16070|CD44_HUMAN CD44 antigen OS=Homo sapiens OX=9606 GN=CD44 PE=1 SV=3	1	4	4	4	4	4	4	4	4	4	4	4	4	4	4	4	4	4	4	4	4	4	4	2	4	4	4	4	3	4	3	4	4	4	3	4	4	4	4	4	3	4	4	4
sp|P16112|PGCA_HUMAN	sp|P16112|PGCA_HUMAN	1	1	1	sp|P16112|PGCA_HUMAN Aggrecan core protein OS=Homo sapiens OX=9606 GN=ACAN PE=1 SV=3	1	1	1	1	0	0	0	0	0	0	0	0	0	0	0	0	0	0	0	0	0	0	0	0	0	0	0	0	0	0	0	0	0	0	1	0	0	0	1	0	0	0	0	0
sp|P16152|CBR1_HUMAN;sp|O75828|CBR3_HUMAN	sp|P16152|CBR1_HUMAN	4;1	4;1	4;1	sp|P16152|CBR1_HUMAN Carbonyl reductase [NADPH] 1 OS=Homo sapiens OX=9606 GN=CBR1 PE=1 SV=3	2	4	4	4	0	0	1	1	0	0	2	2	2	0	0	0	0	1	0	0	2	1	0	1	1	1	2	1	1	0	0	1	2	1	2	1	2	1	2	0	1	1	1	1
sp|P16519|NEC2_HUMAN	sp|P16519|NEC2_HUMAN	2	2	2	sp|P16519|NEC2_HUMAN Neuroendocrine convertase 2 OS=Homo sapiens OX=9606 GN=PCSK2 PE=1 SV=2	1	2	2	2	0	0	0	1	0	0	2	0	1	0	0	0	1	0	1	1	1	0	0	0	0	0	0	0	0	1	0	1	1	1	1	1	0	0	0	0	0	0	0	0
sp|P16870|CBPE_HUMAN	sp|P16870|CBPE_HUMAN	20	20	20	sp|P16870|CBPE_HUMAN Carboxypeptidase E OS=Homo sapiens OX=9606 GN=CPE PE=1 SV=1	1	20	20	20	15	16	16	16	15	14	17	11	17	16	15	11	17	13	16	16	16	14	15	13	15	14	13	10	15	19	17	17	18	14	15	15	15	14	16	14	15	15	17	13
sp|P17174|AATC_HUMAN	sp|P17174|AATC_HUMAN	18	18	18	sp|P17174|AATC_HUMAN Aspartate aminotransferase, cytoplasmic OS=Homo sapiens OX=9606 GN=GOT1 PE=1 SV=3	1	18	18	18	9	5	9	11	6	8	14	14	13	11	4	8	10	12	8	11	12	8	7	8	8	7	8	7	9	12	10	8	6	10	11	12	11	7	12	7	7	8	6	6
sp|P17540|KCRS_HUMAN	sp|P17540|KCRS_HUMAN	1	1	1	sp|P17540|KCRS_HUMAN Creatine kinase S-type, mitochondrial OS=Homo sapiens OX=9606 GN=CKMT2 PE=1 SV=2	1	1	1	1	0	0	0	0	0	0	0	0	0	0	0	0	0	0	0	0	0	0	0	0	0	0	0	0	0	0	0	1	0	0	0	0	0	0	0	0	0	0	0	0
sp|P17677|NEUM_HUMAN	sp|P17677|NEUM_HUMAN	3	3	3	sp|P17677|NEUM_HUMAN Neuromodulin OS=Homo sapiens OX=9606 GN=GAP43 PE=1 SV=1	1	3	3	3	0	0	1	1	1	1	2	1	2	1	1	1	1	1	1	2	2	1	0	1	2	1	1	1	1	1	2	0	1	2	2	2	2	0	2	2	0	0	0	0
sp|P17900|SAP3_HUMAN	sp|P17900|SAP3_HUMAN	7	7	7	sp|P17900|SAP3_HUMAN Ganglioside GM2 activator OS=Homo sapiens OX=9606 GN=GM2A PE=1 SV=4	1	7	7	7	6	6	5	5	5	5	6	5	7	5	5	5	5	5	5	7	5	5	5	5	6	4	5	5	5	6	5	5	7	5	6	6	6	6	6	5	6	5	5	5
sp|P17936|IBP3_HUMAN	sp|P17936|IBP3_HUMAN	3	3	3	sp|P17936|IBP3_HUMAN Insulin-like growth factor-binding protein 3 OS=Homo sapiens OX=9606 GN=IGFBP3 PE=1 SV=2	1	3	3	3	1	2	3	2	3	1	3	1	3	2	1	2	2	0	3	3	2	3	2	3	1	2	3	1	3	3	3	2	2	2	3	3	3	1	3	2	3	2	2	2
sp|P18065|IBP2_HUMAN	sp|P18065|IBP2_HUMAN	14	14	14	sp|P18065|IBP2_HUMAN Insulin-like growth factor-binding protein 2 OS=Homo sapiens OX=9606 GN=IGFBP2 PE=1 SV=2	1	14	14	14	12	11	11	12	10	12	12	9	12	11	8	10	12	8	11	12	12	11	11	11	11	13	10	8	9	11	12	10	11	12	11	11	12	11	13	12	11	11	10	10
sp|P18206|VINC_HUMAN	sp|P18206|VINC_HUMAN	2	2	2	sp|P18206|VINC_HUMAN Vinculin OS=Homo sapiens OX=9606 GN=VCL PE=1 SV=4	1	2	2	2	0	0	1	0	0	0	1	0	1	0	0	0	1	0	0	0	0	0	0	0	0	1	0	0	0	0	0	0	0	0	0	0	0	0	2	0	0	0	0	0
sp|P18428|LBP_HUMAN	sp|P18428|LBP_HUMAN	8	8	8	sp|P18428|LBP_HUMAN Lipopolysaccharide-binding protein OS=Homo sapiens OX=9606 GN=LBP PE=1 SV=3	1	8	8	8	8	7	7	4	6	4	8	2	6	6	3	7	7	1	6	7	7	3	5	4	5	7	5	4	4	6	7	4	6	5	2	5	7	2	8	6	3	1	6	2
sp|P18669|PGAM1_HUMAN;sp|P15259|PGAM2_HUMAN;sp|Q8N0Y7|PGAM4_HUMAN	sp|P18669|PGAM1_HUMAN	7;3;3	7;3;3	7;3;3	sp|P18669|PGAM1_HUMAN Phosphoglycerate mutase 1 OS=Homo sapiens OX=9606 GN=PGAM1 PE=1 SV=2	3	7	7	7	3	3	5	2	3	5	6	3	5	4	0	2	3	0	1	3	3	1	3	4	1	2	2	1	2	4	4	3	5	5	3	3	6	3	6	4	2	1	1	0
sp|P19021|AMD_HUMAN	sp|P19021|AMD_HUMAN	29	29	29	sp|P19021|AMD_HUMAN Peptidyl-glycine alpha-amidating monooxygenase OS=Homo sapiens OX=9606 GN=PAM PE=1 SV=2	1	29	29	29	21	19	22	21	17	20	25	19	25	23	13	17	23	19	21	23	25	22	16	19	23	16	17	18	21	23	22	20	22	25	22	22	25	16	25	20	23	17	18	21
sp|P19022|CADH2_HUMAN	sp|P19022|CADH2_HUMAN	14	14	14	sp|P19022|CADH2_HUMAN Cadherin-2 OS=Homo sapiens OX=9606 GN=CDH2 PE=1 SV=4	1	14	14	14	12	9	10	11	9	11	10	11	14	10	9	9	12	12	12	10	12	11	14	12	12	11	11	7	8	12	11	12	10	10	12	9	11	11	11	12	12	11	10	11
sp|P19320|VCAM1_HUMAN;sp|P49454|CENPF_HUMAN	sp|P19320|VCAM1_HUMAN	16;1	16;1	16;1	sp|P19320|VCAM1_HUMAN Vascular cell adhesion protein 1 OS=Homo sapiens OX=9606 GN=VCAM1 PE=1 SV=1	2	16	16	16	9	9	8	6	3	9	11	8	13	7	0	7	9	8	6	7	14	5	6	6	3	8	7	7	6	7	6	8	6	8	6	6	12	4	12	11	7	7	8	5
sp|P19652|A1AG2_HUMAN	sp|P19652|A1AG2_HUMAN	8	8	6	sp|P19652|A1AG2_HUMAN Alpha-1-acid glycoprotein 2 OS=Homo sapiens OX=9606 GN=ORM2 PE=1 SV=2	1	8	8	6	8	7	8	7	8	8	8	4	8	7	5	7	8	4	8	8	8	4	8	6	7	8	4	6	6	7	8	8	6	7	5	5	8	7	8	8	4	4	7	6
sp|P19823|ITIH2_HUMAN;CON__Q9TRI1	sp|P19823|ITIH2_HUMAN	32;8	32;8	32;8	sp|P19823|ITIH2_HUMAN Inter-alpha-trypsin inhibitor heavy chain H2 OS=Homo sapiens OX=9606 GN=ITIH2 PE=1 SV=2	2	32	32	32	30	24	26	24	24	17	24	19	24	26	22	26	24	19	22	24	24	24	22	22	22	28	21	20	25	23	27	20	29	17	20	27	18	25	28	26	22	23	23	22
sp|P19827|ITIH1_HUMAN;CON__Q0VCM5	sp|P19827|ITIH1_HUMAN	26;4	26;4	26;4	sp|P19827|ITIH1_HUMAN Inter-alpha-trypsin inhibitor heavy chain H1 OS=Homo sapiens OX=9606 GN=ITIH1 PE=1 SV=3	2	26	26	26	18	16	22	22	17	11	21	8	18	18	18	17	19	11	17	22	17	16	16	11	18	18	14	12	18	19	21	15	22	12	11	17	11	20	22	20	11	12	20	14
sp|P19835|CEL_HUMAN	sp|P19835|CEL_HUMAN	9	9	9	sp|P19835|CEL_HUMAN Bile salt-activated lipase OS=Homo sapiens OX=9606 GN=CEL PE=1 SV=3	1	9	9	9	0	0	2	2	1	1	0	2	1	2	1	3	1	0	0	1	2	1	2	2	0	0	0	0	1	1	0	7	1	0	0	0	1	1	4	0	2	1	0	1
sp|P20062|TCO2_HUMAN	sp|P20062|TCO2_HUMAN	15	15	15	sp|P20062|TCO2_HUMAN Transcobalamin-2 OS=Homo sapiens OX=9606 GN=TCN2 PE=1 SV=3	1	15	15	15	8	10	9	7	7	9	11	8	11	8	4	4	10	5	9	8	10	8	8	5	7	11	5	5	5	9	8	8	10	6	7	6	12	11	11	10	6	7	11	8
sp|P20472|PRVA_HUMAN	sp|P20472|PRVA_HUMAN	4	4	4	sp|P20472|PRVA_HUMAN Parvalbumin alpha OS=Homo sapiens OX=9606 GN=PVALB PE=1 SV=2	1	4	4	4	0	2	1	3	3	3	3	1	4	0	0	0	2	0	1	2	1	1	2	0	0	1	0	0	0	3	1	2	0	0	1	0	4	1	3	2	0	0	3	0
sp|P20742|PZP_HUMAN	sp|P20742|PZP_HUMAN	21	12	12	sp|P20742|PZP_HUMAN Pregnancy zone protein OS=Homo sapiens OX=9606 GN=PZP PE=1 SV=4	1	21	12	12	7	10	7	8	7	7	7	7	7	9	7	6	7	6	7	10	7	7	14	8	15	10	9	7	7	10	8	8	11	7	6	7	8	7	7	6	7	7	7	7
sp|P20774|MIME_HUMAN	sp|P20774|MIME_HUMAN	16	16	16	sp|P20774|MIME_HUMAN Mimecan OS=Homo sapiens OX=9606 GN=OGN PE=1 SV=1	1	16	16	16	16	15	16	16	16	16	14	15	16	16	14	16	16	13	16	16	16	16	15	15	16	16	14	14	13	16	16	16	16	16	15	15	16	15	16	15	14	15	16	16
sp|P20827|EFNA1_HUMAN	sp|P20827|EFNA1_HUMAN	3	3	3	sp|P20827|EFNA1_HUMAN Ephrin-A1 OS=Homo sapiens OX=9606 GN=EFNA1 PE=1 SV=2	1	3	3	3	2	3	3	2	2	2	2	1	3	2	2	3	2	1	1	3	3	1	2	1	1	1	1	1	2	3	2	3	2	3	1	3	3	1	3	2	1	2	2	1
sp|P20916|MAG_HUMAN	sp|P20916|MAG_HUMAN	3	3	3	sp|P20916|MAG_HUMAN Myelin-associated glycoprotein OS=Homo sapiens OX=9606 GN=MAG PE=1 SV=1	1	3	3	3	1	2	1	3	1	2	3	3	3	2	2	1	1	1	2	1	3	3	2	1	2	1	2	1	3	2	1	3	2	2	3	2	3	1	2	1	2	3	2	1
sp|P21246|PTN_HUMAN	sp|P21246|PTN_HUMAN	2	2	2	sp|P21246|PTN_HUMAN Pleiotrophin OS=Homo sapiens OX=9606 GN=PTN PE=1 SV=1	1	2	2	2	1	1	1	2	1	1	2	0	2	1	1	1	1	0	1	2	1	1	2	1	2	1	1	2	1	2	1	2	1	1	1	1	1	2	2	2	0	0	2	0
sp|P21333|FLNA_HUMAN;sp|O75369|FLNB_HUMAN;sp|Q14315|FLNC_HUMAN	sp|P21333|FLNA_HUMAN	4;1;1	4;1;1	4;1;1	sp|P21333|FLNA_HUMAN Filamin-A OS=Homo sapiens OX=9606 GN=FLNA PE=1 SV=4	3	4	4	4	1	2	2	1	1	1	1	0	2	1	1	1	1	1	1	1	1	0	1	0	1	1	0	0	0	2	1	2	1	1	0	0	2	1	3	1	1	1	1	0
sp|P21802|FGFR2_HUMAN	sp|P21802|FGFR2_HUMAN	4	4	4	sp|P21802|FGFR2_HUMAN Fibroblast growth factor receptor 2 OS=Homo sapiens OX=9606 GN=FGFR2 PE=1 SV=1	1	4	4	4	4	3	4	4	2	3	4	3	4	4	2	3	4	3	3	2	4	2	3	3	3	3	2	2	2	3	4	2	2	2	3	2	3	2	4	3	3	2	4	2
sp|P21810|PGS1_HUMAN	sp|P21810|PGS1_HUMAN	2	2	2	sp|P21810|PGS1_HUMAN Biglycan OS=Homo sapiens OX=9606 GN=BGN PE=1 SV=2	1	2	2	2	0	0	0	0	0	1	1	0	1	0	0	0	0	0	0	0	0	0	1	0	0	0	0	0	0	1	0	1	0	0	0	0	0	0	0	0	0	0	0	0
sp|P21926|CD9_HUMAN	sp|P21926|CD9_HUMAN	1	1	1	sp|P21926|CD9_HUMAN CD9 antigen OS=Homo sapiens OX=9606 GN=CD9 PE=1 SV=4	1	1	1	1	0	0	0	0	0	0	0	1	0	0	0	1	0	1	0	0	0	1	1	1	0	0	0	0	0	0	0	0	0	0	1	0	0	0	0	0	1	1	0	1
sp|P22061|PIMT_HUMAN	sp|P22061|PIMT_HUMAN	7	7	7	sp|P22061|PIMT_HUMAN Protein-L-isoaspartate(D-aspartate) O-methyltransferase OS=Homo sapiens OX=9606 GN=PCMT1 PE=1 SV=4	1	7	7	7	4	1	2	4	3	4	5	3	5	4	1	2	5	3	3	3	5	3	1	1	1	1	4	0	3	2	1	2	3	3	3	3	4	2	3	4	2	3	1	2
sp|P22105|TENX_HUMAN;sp|Q16473|TENXA_HUMAN	sp|P22105|TENX_HUMAN	16;5	16;5	16;5	sp|P22105|TENX_HUMAN Tenascin-X OS=Homo sapiens OX=9606 GN=TNXB PE=1 SV=5	2	16	16	16	7	9	6	7	5	4	10	7	13	4	3	4	7	8	3	9	9	5	6	7	4	8	5	3	5	8	5	9	7	8	7	4	9	6	9	5	6	6	7	6
sp|P22303|ACES_HUMAN	sp|P22303|ACES_HUMAN	1	1	1	sp|P22303|ACES_HUMAN Acetylcholinesterase OS=Homo sapiens OX=9606 GN=ACHE PE=1 SV=1	1	1	1	1	0	0	0	1	1	0	0	1	1	0	0	0	0	0	0	0	1	0	1	0	1	0	0	0	0	1	0	1	0	0	0	0	1	1	0	0	0	0	1	0
sp|P22304|IDS_HUMAN	sp|P22304|IDS_HUMAN	9	9	9	sp|P22304|IDS_HUMAN Iduronate 2-sulfatase OS=Homo sapiens OX=9606 GN=IDS PE=1 SV=1	1	9	9	9	6	6	7	8	5	6	8	6	9	4	4	3	8	3	6	7	7	5	5	4	4	5	7	2	5	7	6	7	5	5	6	5	6	3	8	6	3	5	7	4
sp|P22352|GPX3_HUMAN	sp|P22352|GPX3_HUMAN	7	7	7	sp|P22352|GPX3_HUMAN Glutathione peroxidase 3 OS=Homo sapiens OX=9606 GN=GPX3 PE=1 SV=2	1	7	7	7	5	5	7	6	5	3	5	4	6	4	3	5	7	3	7	5	6	4	5	5	5	5	4	3	5	7	7	7	4	3	5	4	7	7	6	4	4	4	7	5
sp|P22607|FGFR3_HUMAN;sp|P22455|FGFR4_HUMAN	sp|P22607|FGFR3_HUMAN	5;1	5;1	5;1	sp|P22607|FGFR3_HUMAN Fibroblast growth factor receptor 3 OS=Homo sapiens OX=9606 GN=FGFR3 PE=1 SV=1	2	5	5	5	1	3	3	3	2	3	3	3	3	3	1	2	3	3	4	3	3	2	2	2	2	2	2	2	2	2	3	3	2	3	3	3	4	2	3	2	2	2	2	2
sp|P22676|CALB2_HUMAN	sp|P22676|CALB2_HUMAN	2	1	1	sp|P22676|CALB2_HUMAN Calretinin OS=Homo sapiens OX=9606 GN=CALB2 PE=2 SV=2	1	2	1	1	1	1	1	1	1	1	1	1	1	1	0	1	1	1	1	1	1	1	0	0	1	2	0	0	0	1	1	1	1	1	1	1	1	1	1	1	1	0	1	1
sp|P22692|IBP4_HUMAN	sp|P22692|IBP4_HUMAN	7	7	7	sp|P22692|IBP4_HUMAN Insulin-like growth factor-binding protein 4 OS=Homo sapiens OX=9606 GN=IGFBP4 PE=1 SV=2	1	7	7	7	4	6	7	7	7	4	7	2	7	3	4	7	6	3	6	6	6	5	6	6	6	6	5	3	3	7	6	7	5	6	5	5	7	6	7	5	5	7	6	5
sp|P22748|CAH4_HUMAN	sp|P22748|CAH4_HUMAN	1	1	1	sp|P22748|CAH4_HUMAN Carbonic anhydrase 4 OS=Homo sapiens OX=9606 GN=CA4 PE=1 SV=2	1	1	1	1	0	0	0	1	0	0	1	0	1	0	0	0	0	0	1	1	1	0	1	1	1	1	0	0	0	1	0	0	0	0	1	1	1	1	0	0	1	1	0	0
sp|P22792|CPN2_HUMAN	sp|P22792|CPN2_HUMAN	6	6	6	sp|P22792|CPN2_HUMAN Carboxypeptidase N subunit 2 OS=Homo sapiens OX=9606 GN=CPN2 PE=1 SV=3	1	6	6	6	5	2	4	2	3	1	3	2	1	2	3	2	4	1	3	2	2	3	1	2	3	3	5	2	4	1	2	2	5	2	2	3	1	2	3	1	2	3	4	3
sp|P22891|PROZ_HUMAN	sp|P22891|PROZ_HUMAN	2	2	2	sp|P22891|PROZ_HUMAN Vitamin K-dependent protein Z OS=Homo sapiens OX=9606 GN=PROZ PE=1 SV=2	1	2	2	2	2	1	2	1	0	1	2	1	0	1	1	2	1	0	2	2	2	0	1	0	2	0	1	1	1	2	1	1	2	1	2	1	2	1	2	1	1	2	1	2
sp|P22897|MRC1_HUMAN	sp|P22897|MRC1_HUMAN	12	12	12	sp|P22897|MRC1_HUMAN Macrophage mannose receptor 1 OS=Homo sapiens OX=9606 GN=MRC1 PE=1 SV=1	1	12	12	12	2	5	4	4	5	5	6	4	7	2	2	3	5	2	4	0	8	4	7	6	6	3	7	2	4	5	6	5	6	4	2	7	8	4	6	6	4	5	4	4
sp|P23083|HV102_HUMAN	sp|P23083|HV102_HUMAN	3	3	2	sp|P23083|HV102_HUMAN Immunoglobulin heavy variable 1-2 OS=Homo sapiens OX=9606 GN=IGHV1-2 PE=1 SV=2	1	3	3	2	1	1	2	2	1	1	1	2	1	2	1	1	3	1	1	0	2	2	1	2	1	0	1	1	1	1	0	1	1	0	1	2	2	1	3	1	1	2	1	2
sp|P23142|FBLN1_HUMAN;CON__ENSEMBL:ENSBTAP00000016046	sp|P23142|FBLN1_HUMAN;CON__ENSEMBL:ENSBTAP00000016046	30;15	30;15	30;15	sp|P23142|FBLN1_HUMAN Fibulin-1 OS=Homo sapiens OX=9606 GN=FBLN1 PE=1 SV=4;	2	30	30	30	26	25	25	25	26	23	28	13	29	22	18	26	26	11	26	26	29	24	25	22	25	26	23	21	24	26	27	25	28	25	25	23	26	24	27	27	26	23	23	24
sp|P23284|PPIB_HUMAN	sp|P23284|PPIB_HUMAN	7	7	7	sp|P23284|PPIB_HUMAN Peptidyl-prolyl cis-trans isomerase B OS=Homo sapiens OX=9606 GN=PPIB PE=1 SV=2	1	7	7	7	4	3	4	5	3	5	6	4	6	5	3	4	4	3	3	5	4	4	3	4	3	3	4	4	2	5	3	4	4	6	4	2	4	3	6	4	3	3	5	1
sp|P23435|CBLN1_HUMAN	sp|P23435|CBLN1_HUMAN	5	5	4	sp|P23435|CBLN1_HUMAN Cerebellin-1 OS=Homo sapiens OX=9606 GN=CBLN1 PE=1 SV=1	1	5	5	4	3	0	2	1	0	3	5	3	4	2	2	0	4	2	3	3	2	2	3	2	2	1	1	1	2	3	2	2	3	3	4	2	3	2	3	1	2	2	1	3
sp|P23468|PTPRD_HUMAN	sp|P23468|PTPRD_HUMAN	22	22	19	sp|P23468|PTPRD_HUMAN Receptor-type tyrosine-protein phosphatase delta OS=Homo sapiens OX=9606 GN=PTPRD PE=1 SV=2	1	22	22	19	8	8	10	11	6	12	21	16	19	12	4	9	17	10	9	13	16	11	13	11	11	8	10	4	9	12	8	12	9	14	14	10	14	10	15	13	9	8	5	10
sp|P23470|PTPRG_HUMAN	sp|P23470|PTPRG_HUMAN	7	7	7	sp|P23470|PTPRG_HUMAN Receptor-type tyrosine-protein phosphatase gamma OS=Homo sapiens OX=9606 GN=PTPRG PE=1 SV=4	1	7	7	7	4	4	4	6	5	3	6	4	7	3	3	3	5	3	4	3	4	3	3	4	5	5	3	3	3	5	5	5	3	4	4	3	6	5	6	4	3	3	4	3
sp|P23471|PTPRZ_HUMAN	sp|P23471|PTPRZ_HUMAN	20	20	20	sp|P23471|PTPRZ_HUMAN Receptor-type tyrosine-protein phosphatase zeta OS=Homo sapiens OX=9606 GN=PTPRZ1 PE=1 SV=4	1	20	20	20	16	16	15	14	13	14	18	18	19	13	8	12	19	10	16	15	19	15	15	12	15	12	14	8	15	14	14	17	13	14	16	15	17	13	17	13	15	13	14	14
sp|P23515|OMGP_HUMAN	sp|P23515|OMGP_HUMAN	7	7	7	sp|P23515|OMGP_HUMAN Oligodendrocyte-myelin glycoprotein OS=Homo sapiens OX=9606 GN=OMG PE=1 SV=2	1	7	7	7	5	5	4	4	3	5	6	4	5	4	2	3	4	3	3	5	4	5	4	4	4	4	5	3	5	3	3	5	4	5	6	4	4	4	4	4	5	4	3	4
sp|P23528|COF1_HUMAN;sp|Q9Y281|COF2_HUMAN	sp|P23528|COF1_HUMAN	6;2	6;2	6;2	sp|P23528|COF1_HUMAN Cofilin-1 OS=Homo sapiens OX=9606 GN=CFL1 PE=1 SV=3	2	6	6	6	0	1	1	1	1	1	1	1	1	1	1	0	1	0	2	1	0	0	1	3	2	2	1	0	2	2	1	2	1	0	0	0	2	0	2	1	0	1	1	0
sp|P23582|ANFC_HUMAN	sp|P23582|ANFC_HUMAN	2	2	2	sp|P23582|ANFC_HUMAN C-type natriuretic peptide OS=Homo sapiens OX=9606 GN=NPPC PE=1 SV=1	1	2	2	2	0	0	1	2	1	2	1	1	1	1	1	1	1	2	1	1	1	0	1	0	1	1	0	2	1	1	1	2	0	2	0	0	2	1	1	2	0	0	1	0
sp|P24043|LAMA2_HUMAN	sp|P24043|LAMA2_HUMAN	8	8	8	sp|P24043|LAMA2_HUMAN Laminin subunit alpha-2 OS=Homo sapiens OX=9606 GN=LAMA2 PE=1 SV=4	1	8	8	8	3	4	4	5	5	5	6	4	8	3	2	2	4	2	6	2	7	2	3	2	2	3	2	1	3	4	4	6	2	4	5	3	5	2	7	3	3	1	4	2
sp|P24592|IBP6_HUMAN	sp|P24592|IBP6_HUMAN	13	13	13	sp|P24592|IBP6_HUMAN Insulin-like growth factor-binding protein 6 OS=Homo sapiens OX=9606 GN=IGFBP6 PE=1 SV=1	1	13	13	13	10	12	10	11	12	9	11	5	12	7	5	10	11	6	12	10	13	11	9	9	10	12	12	9	10	10	12	11	10	10	13	11	11	11	11	8	10	12	11	10
sp|P24593|IBP5_HUMAN	sp|P24593|IBP5_HUMAN	4	4	4	sp|P24593|IBP5_HUMAN Insulin-like growth factor-binding protein 5 OS=Homo sapiens OX=9606 GN=IGFBP5 PE=1 SV=1	1	4	4	4	3	2	3	2	2	1	4	1	3	2	1	3	3	1	2	3	3	3	3	3	2	3	3	1	3	2	3	2	2	2	3	3	3	2	3	3	3	3	2	3
sp|P25311|ZA2G_HUMAN	sp|P25311|ZA2G_HUMAN	15	15	15	sp|P25311|ZA2G_HUMAN Zinc-alpha-2-glycoprotein OS=Homo sapiens OX=9606 GN=AZGP1 PE=1 SV=2	1	15	15	15	11	12	13	9	11	9	13	11	12	10	8	8	10	8	10	10	10	7	9	11	9	14	9	8	10	10	11	11	9	7	9	6	11	8	14	13	10	6	10	8
sp|P25713|MT3_HUMAN	sp|P25713|MT3_HUMAN	2	2	2	sp|P25713|MT3_HUMAN Metallothionein-3 OS=Homo sapiens OX=9606 GN=MT3 PE=1 SV=1	1	2	2	2	0	0	0	1	0	1	1	1	1	0	1	0	1	1	0	1	1	1	1	1	0	0	1	1	1	1	0	0	0	1	1	0	1	0	1	0	1	1	0	1
sp|P25774|CATS_HUMAN	sp|P25774|CATS_HUMAN	4	4	4	sp|P25774|CATS_HUMAN Cathepsin S OS=Homo sapiens OX=9606 GN=CTSS PE=1 SV=3	1	4	4	4	1	2	1	1	1	0	2	1	3	0	0	0	0	0	1	1	2	0	1	0	0	1	0	0	0	0	2	2	0	0	0	1	1	0	2	1	2	0	0	1
sp|P26038|MOES_HUMAN;sp|P35241|RADI_HUMAN;sp|P15311|EZRI_HUMAN	sp|P26038|MOES_HUMAN;sp|P35241|RADI_HUMAN;sp|P15311|EZRI_HUMAN	4;2;2	4;2;2	4;2;2	sp|P26038|MOES_HUMAN Moesin OS=Homo sapiens OX=9606 GN=MSN PE=1 SV=3;sp|P35241|RADI_HUMAN Radixin OS=Homo sapiens OX=9606 GN=RDX PE=1 SV=1;sp|P15311|EZRI_HUMAN Ezrin OS=Homo sapiens OX=9606 GN=EZR PE=1 SV=4	3	4	4	4	2	2	3	2	3	2	3	2	4	2	0	1	3	0	1	2	1	3	1	2	2	2	1	2	2	2	3	2	2	2	3	2	4	2	4	2	3	2	2	3
sp|P26572|MGAT1_HUMAN	sp|P26572|MGAT1_HUMAN	2	2	2	sp|P26572|MGAT1_HUMAN Alpha-1,3-mannosyl-glycoprotein 2-beta-N-acetylglucosaminyltransferase OS=Homo sapiens OX=9606 GN=MGAT1 PE=1 SV=2	1	2	2	2	1	2	2	2	1	1	2	2	2	1	0	2	2	1	2	2	2	1	2	2	2	2	2	0	0	2	2	2	2	2	2	2	2	2	2	2	2	1	2	1
sp|P26927|HGFL_HUMAN;sp|Q2TV78|MST1L_HUMAN	sp|P26927|HGFL_HUMAN;sp|Q2TV78|MST1L_HUMAN	3;2	3;2	3;2	sp|P26927|HGFL_HUMAN Hepatocyte growth factor-like protein OS=Homo sapiens OX=9606 GN=MST1 PE=1 SV=2;sp|Q2TV78|MST1L_HUMAN Putative macrophage stimulating 1-like protein OS=Homo sapiens OX=9606 GN=MST1L PE=2 SV=2	2	3	3	3	3	2	3	3	2	0	3	0	1	0	0	2	1	0	2	0	3	2	2	0	1	2	1	0	0	1	1	2	2	0	0	1	1	1	3	0	0	0	2	0
sp|P26992|CNTFR_HUMAN	sp|P26992|CNTFR_HUMAN	9	9	9	sp|P26992|CNTFR_HUMAN Ciliary neurotrophic factor receptor subunit alpha OS=Homo sapiens OX=9606 GN=CNTFR PE=1 SV=2	1	9	9	9	7	6	8	6	5	7	9	6	9	7	1	5	7	3	6	6	6	2	4	2	3	5	2	2	5	7	5	6	4	6	7	5	7	3	6	7	7	5	6	6
sp|P27169|PON1_HUMAN	sp|P27169|PON1_HUMAN	11	11	11	sp|P27169|PON1_HUMAN Serum paraoxonase/arylesterase 1 OS=Homo sapiens OX=9606 GN=PON1 PE=1 SV=3	1	11	11	11	10	7	9	9	8	8	10	4	9	9	7	7	10	7	10	10	8	8	8	7	9	9	8	6	10	10	9	9	11	8	10	8	7	10	9	10	9	11	9	10
sp|P27348|1433T_HUMAN	sp|P27348|1433T_HUMAN	3	1	1	sp|P27348|1433T_HUMAN 14-3-3 protein theta OS=Homo sapiens OX=9606 GN=YWHAQ PE=1 SV=1	1	3	1	1	1	1	1	1	1	2	3	1	2	2	1	1	1	0	1	1	2	1	1	0	1	1	1	1	1	1	2	1	2	1	1	1	2	1	1	2	1	1	1	1
sp|P27797|CALR_HUMAN	sp|P27797|CALR_HUMAN	12	12	12	sp|P27797|CALR_HUMAN Calreticulin OS=Homo sapiens OX=9606 GN=CALR PE=1 SV=1	1	12	12	12	8	6	9	9	6	8	11	7	11	7	5	6	11	5	8	7	10	6	6	7	8	8	9	6	7	8	9	6	9	8	7	8	7	8	8	7	10	6	7	7
sp|P27824|CALX_HUMAN	sp|P27824|CALX_HUMAN	2	2	2	sp|P27824|CALX_HUMAN Calnexin OS=Homo sapiens OX=9606 GN=CANX PE=1 SV=2	1	2	2	2	1	1	0	2	0	1	1	2	2	1	0	0	2	1	1	0	1	1	1	1	1	1	1	0	1	1	2	1	0	1	2	1	1	0	1	0	1	1	1	2
sp|P29120|NEC1_HUMAN	sp|P29120|NEC1_HUMAN	2	2	2	sp|P29120|NEC1_HUMAN Neuroendocrine convertase 1 OS=Homo sapiens OX=9606 GN=PCSK1 PE=1 SV=2	1	2	2	2	1	2	1	1	2	1	1	0	1	0	0	1	1	1	2	1	1	1	1	0	1	1	1	0	1	1	1	2	2	1	1	1	2	2	0	0	1	1	2	1
sp|P29218|IMPA1_HUMAN	sp|P29218|IMPA1_HUMAN	3	3	3	sp|P29218|IMPA1_HUMAN Inositol monophosphatase 1 OS=Homo sapiens OX=9606 GN=IMPA1 PE=1 SV=1	1	3	3	3	0	0	0	0	0	0	2	1	1	1	0	0	1	2	0	0	1	1	0	0	0	0	0	0	1	0	0	0	0	0	1	1	0	0	1	0	1	0	0	0
sp|P29401|TKT_HUMAN	sp|P29401|TKT_HUMAN	7	7	7	sp|P29401|TKT_HUMAN Transketolase OS=Homo sapiens OX=9606 GN=TKT PE=1 SV=3	1	7	7	7	0	0	1	1	0	1	2	0	1	2	0	0	1	0	0	0	1	0	0	0	0	1	0	0	0	0	1	0	0	0	0	0	1	0	2	1	0	0	0	0
sp|P29622|KAIN_HUMAN	sp|P29622|KAIN_HUMAN	20	20	20	sp|P29622|KAIN_HUMAN Kallistatin OS=Homo sapiens OX=9606 GN=SERPINA4 PE=1 SV=3	1	20	20	20	15	13	15	11	13	14	13	9	12	12	14	17	13	10	12	14	12	13	13	13	12	15	14	13	13	10	19	11	17	11	14	14	10	13	13	11	12	14	14	14
sp|P29966|MARCS_HUMAN	sp|P29966|MARCS_HUMAN	4	4	4	sp|P29966|MARCS_HUMAN Myristoylated alanine-rich C-kinase substrate OS=Homo sapiens OX=9606 GN=MARCKS PE=1 SV=4	1	4	4	4	2	2	2	2	3	3	3	3	3	3	2	2	2	2	2	2	3	2	2	1	1	3	1	2	1	2	2	2	1	2	2	2	2	0	4	2	0	1	2	1
sp|P30086|PEBP1_HUMAN	sp|P30086|PEBP1_HUMAN	11	11	11	sp|P30086|PEBP1_HUMAN Phosphatidylethanolamine-binding protein 1 OS=Homo sapiens OX=9606 GN=PEBP1 PE=1 SV=3	1	11	11	11	8	6	6	6	6	7	9	8	7	6	8	7	8	4	6	8	8	5	7	6	8	6	8	5	8	7	6	7	8	8	6	8	6	8	7	7	6	6	6	7
sp|P30101|PDIA3_HUMAN	sp|P30101|PDIA3_HUMAN	3	3	3	sp|P30101|PDIA3_HUMAN Protein disulfide-isomerase A3 OS=Homo sapiens OX=9606 GN=PDIA3 PE=1 SV=4	1	3	3	3	1	1	1	2	0	2	2	2	2	3	0	0	2	1	1	0	1	0	1	0	0	1	0	0	1	1	1	1	1	2	1	0	2	0	1	0	0	1	0	0
sp|P30530|UFO_HUMAN	sp|P30530|UFO_HUMAN	5	5	5	sp|P30530|UFO_HUMAN Tyrosine-protein kinase receptor UFO OS=Homo sapiens OX=9606 GN=AXL PE=1 SV=4	1	5	5	5	3	2	4	2	2	2	4	2	4	2	1	3	4	0	3	3	4	5	2	3	3	2	4	1	4	3	4	4	3	1	4	4	3	2	3	2	1	3	3	5
sp|P31150|GDIA_HUMAN;sp|P50395|GDIB_HUMAN	sp|P31150|GDIA_HUMAN	9;4	9;4	9;4	sp|P31150|GDIA_HUMAN Rab GDP dissociation inhibitor alpha OS=Homo sapiens OX=9606 GN=GDI1 PE=1 SV=2	2	9	9	9	1	2	1	4	1	2	4	3	3	3	0	1	2	1	4	2	2	2	1	1	4	1	4	0	2	2	3	3	2	3	4	3	4	2	3	2	4	2	1	4
sp|P31151|S10A7_HUMAN;sp|Q86SG5|S1A7A_HUMAN	sp|P31151|S10A7_HUMAN;sp|Q86SG5|S1A7A_HUMAN	3;2	3;2	3;2	sp|P31151|S10A7_HUMAN Protein S100-A7 OS=Homo sapiens OX=9606 GN=S100A7 PE=1 SV=4;sp|Q86SG5|S1A7A_HUMAN Protein S100-A7A OS=Homo sapiens OX=9606 GN=S100A7A PE=1 SV=3	2	3	3	3	0	0	0	0	0	0	0	0	1	0	0	0	0	0	0	0	0	0	0	0	0	0	0	0	0	0	0	0	0	0	0	0	0	0	0	1	0	0	0	0
sp|P32004|L1CAM_HUMAN	sp|P32004|L1CAM_HUMAN	14	14	14	sp|P32004|L1CAM_HUMAN Neural cell adhesion molecule L1 OS=Homo sapiens OX=9606 GN=L1CAM PE=1 SV=2	1	14	14	14	7	5	3	6	7	9	14	7	11	6	3	5	11	5	9	10	10	4	2	3	3	3	7	3	4	8	6	8	6	12	5	5	11	4	8	8	2	6	6	4
sp|P32119|PRDX2_HUMAN	sp|P32119|PRDX2_HUMAN	9	9	8	sp|P32119|PRDX2_HUMAN Peroxiredoxin-2 OS=Homo sapiens OX=9606 GN=PRDX2 PE=1 SV=5	1	9	9	8	7	5	6	4	6	5	7	4	8	7	4	3	7	2	7	6	6	4	3	4	5	5	5	5	4	5	6	6	4	5	6	4	7	4	6	6	6	5	5	5
sp|P33908|MA1A1_HUMAN	sp|P33908|MA1A1_HUMAN	10	10	10	sp|P33908|MA1A1_HUMAN Mannosyl-oligosaccharide 1,2-alpha-mannosidase IA OS=Homo sapiens OX=9606 GN=MAN1A1 PE=1 SV=3	1	10	10	10	6	5	6	8	6	5	8	5	6	4	5	4	8	6	5	5	6	4	4	4	5	8	3	3	3	5	7	7	5	6	3	6	8	6	9	7	3	3	4	3
sp|P34059|GALNS_HUMAN	sp|P34059|GALNS_HUMAN	3	3	3	sp|P34059|GALNS_HUMAN N-acetylgalactosamine-6-sulfatase OS=Homo sapiens OX=9606 GN=GALNS PE=1 SV=1	1	3	3	3	1	0	2	1	0	1	1	0	1	0	0	1	2	0	0	0	0	0	0	0	0	0	0	0	0	2	0	2	1	0	1	0	0	0	2	0	0	0	0	0
sp|P34096|RNAS4_HUMAN	sp|P34096|RNAS4_HUMAN	7	7	7	sp|P34096|RNAS4_HUMAN Ribonuclease 4 OS=Homo sapiens OX=9606 GN=RNASE4 PE=1 SV=3	1	7	7	7	5	5	5	5	5	4	7	3	5	4	3	4	7	2	4	5	6	3	5	4	4	6	4	3	2	5	6	5	6	3	5	4	6	5	6	4	5	5	5	4
sp|P35030|TRY3_HUMAN	sp|P35030|TRY3_HUMAN	1	1	1	sp|P35030|TRY3_HUMAN Trypsin-3 OS=Homo sapiens OX=9606 GN=PRSS3 PE=1 SV=2	1	1	1	1	0	0	0	0	0	0	0	1	0	0	0	0	0	1	0	0	0	1	1	1	0	0	1	0	1	0	0	0	0	0	1	1	0	0	0	0	1	1	0	1
sp|P35052|GPC1_HUMAN	sp|P35052|GPC1_HUMAN	7	7	7	sp|P35052|GPC1_HUMAN Glypican-1 OS=Homo sapiens OX=9606 GN=GPC1 PE=1 SV=2	1	7	7	7	5	5	4	4	2	5	7	4	7	4	3	3	4	4	5	5	4	4	4	2	4	3	3	3	3	5	3	5	4	4	4	4	3	3	4	4	4	4	5	4
sp|P35442|TSP2_HUMAN	sp|P35442|TSP2_HUMAN	4	3	3	sp|P35442|TSP2_HUMAN Thrombospondin-2 OS=Homo sapiens OX=9606 GN=THBS2 PE=1 SV=2	1	4	3	3	1	2	1	1	1	2	4	0	4	2	3	2	1	0	1	3	3	1	3	0	1	3	2	2	2	1	0	2	1	2	1	1	3	1	3	3	0	0	1	2
sp|P35443|TSP4_HUMAN;sp|P49746|TSP3_HUMAN	sp|P35443|TSP4_HUMAN	11;1	11;1	9;1	sp|P35443|TSP4_HUMAN Thrombospondin-4 OS=Homo sapiens OX=9606 GN=THBS4 PE=1 SV=2	2	11	11	9	5	3	4	7	4	5	7	6	7	3	2	4	6	4	4	5	7	4	5	4	3	5	5	2	4	5	6	4	6	5	4	6	7	3	8	3	5	5	2	4
sp|P35542|SAA4_HUMAN	sp|P35542|SAA4_HUMAN	5	5	5	sp|P35542|SAA4_HUMAN Serum amyloid A-4 protein OS=Homo sapiens OX=9606 GN=SAA4 PE=1 SV=2	1	5	5	5	3	2	3	4	3	2	3	2	3	2	2	2	5	1	4	3	2	2	3	1	4	4	3	2	3	4	3	2	4	4	2	3	3	4	3	3	2	2	4	2
sp|P35555|FBN1_HUMAN;sp|P35556|FBN2_HUMAN	sp|P35555|FBN1_HUMAN	7;1	7;1	7;1	sp|P35555|FBN1_HUMAN Fibrillin-1 OS=Homo sapiens OX=9606 GN=FBN1 PE=1 SV=4	2	7	7	7	1	3	3	2	2	1	6	0	4	0	0	2	1	1	3	2	2	3	4	2	1	2	2	2	4	2	3	4	2	1	4	2	5	3	5	3	2	2	4	2
sp|P35579|MYH9_HUMAN	sp|P35579|MYH9_HUMAN	2	2	2	sp|P35579|MYH9_HUMAN Myosin-9 OS=Homo sapiens OX=9606 GN=MYH9 PE=1 SV=4	1	2	2	2	0	0	0	0	0	0	0	0	0	0	0	0	0	0	0	0	0	0	0	0	0	0	0	0	0	0	0	0	0	0	0	0	0	0	0	0	0	0	0	0
sp|P35858|ALS_HUMAN	sp|P35858|ALS_HUMAN	21	21	21	sp|P35858|ALS_HUMAN Insulin-like growth factor-binding protein complex acid labile subunit OS=Homo sapiens OX=9606 GN=IGFALS PE=1 SV=1	1	21	21	21	19	11	17	14	12	14	17	10	13	16	14	14	13	8	12	13	14	14	12	13	13	18	7	12	9	9	17	11	13	10	11	14	10	13	19	12	10	13	11	13
sp|P36222|CH3L1_HUMAN	sp|P36222|CH3L1_HUMAN	18	18	18	sp|P36222|CH3L1_HUMAN Chitinase-3-like protein 1 OS=Homo sapiens OX=9606 GN=CHI3L1 PE=1 SV=2	1	18	18	18	13	15	17	14	14	13	14	11	14	10	12	13	16	11	11	10	13	12	13	11	12	14	13	12	10	16	16	12	11	13	13	11	16	13	16	13	14	11	12	11
sp|P36955|PEDF_HUMAN;CON__Q95121	sp|P36955|PEDF_HUMAN	19;4	19;4	19;4	sp|P36955|PEDF_HUMAN Pigment epithelium-derived factor OS=Homo sapiens OX=9606 GN=SERPINF1 PE=1 SV=4	2	19	19	19	18	17	18	18	17	19	18	17	17	19	18	18	17	16	18	19	17	17	19	18	19	18	16	17	17	18	17	18	17	19	17	19	19	19	18	19	18	17	17	18
sp|P36980|FHR2_HUMAN	sp|P36980|FHR2_HUMAN	8	3	3	sp|P36980|FHR2_HUMAN Complement factor H-related protein 2 OS=Homo sapiens OX=9606 GN=CFHR2 PE=1 SV=1	1	8	3	3	8	6	7	8	7	7	7	4	7	6	5	4	7	2	5	5	6	4	6	7	6	6	3	4	5	6	8	4	3	5	5	4	5	5	7	6	4	4	5	4
sp|P37173|TGFR2_HUMAN	sp|P37173|TGFR2_HUMAN	1	1	1	sp|P37173|TGFR2_HUMAN TGF-beta receptor type-2 OS=Homo sapiens OX=9606 GN=TGFBR2 PE=1 SV=2	1	1	1	1	0	0	0	0	0	1	1	0	1	0	0	0	0	0	0	0	0	0	0	0	0	0	0	0	0	1	0	0	0	0	0	0	0	0	1	1	0	0	0	0
sp|P39059|COFA1_HUMAN	sp|P39059|COFA1_HUMAN	3	3	3	sp|P39059|COFA1_HUMAN Collagen alpha-1(XV) chain OS=Homo sapiens OX=9606 GN=COL15A1 PE=1 SV=2	1	3	3	3	2	2	1	1	0	3	3	3	2	1	2	0	2	1	1	0	2	2	3	1	2	2	2	1	2	3	2	3	2	2	1	3	2	3	2	2	1	3	1	1
sp|P39060|COIA1_HUMAN	sp|P39060|COIA1_HUMAN	16	16	16	sp|P39060|COIA1_HUMAN Collagen alpha-1(XVIII) chain OS=Homo sapiens OX=9606 GN=COL18A1 PE=1 SV=5	1	16	16	16	10	8	10	7	9	9	9	10	13	9	5	11	10	9	8	13	11	12	12	10	5	10	11	6	9	7	9	10	11	7	10	7	8	9	10	10	8	11	11	9
sp|P40189|IL6RB_HUMAN	sp|P40189|IL6RB_HUMAN	13	13	13	sp|P40189|IL6RB_HUMAN Interleukin-6 receptor subunit beta OS=Homo sapiens OX=9606 GN=IL6ST PE=1 SV=2	1	13	13	13	8	10	10	13	10	8	11	7	12	9	7	5	11	6	10	12	11	8	11	7	11	9	7	5	7	11	9	11	7	10	9	10	11	11	12	6	7	7	10	8
sp|P40925|MDHC_HUMAN	sp|P40925|MDHC_HUMAN	8	8	8	sp|P40925|MDHC_HUMAN Malate dehydrogenase, cytoplasmic OS=Homo sapiens OX=9606 GN=MDH1 PE=1 SV=4	1	8	8	8	5	3	5	5	1	6	8	7	8	5	3	3	6	5	3	6	7	4	6	5	7	4	4	4	2	5	6	6	4	7	5	5	7	5	6	5	6	3	3	5
sp|P41217|OX2G_HUMAN	sp|P41217|OX2G_HUMAN	3	3	3	sp|P41217|OX2G_HUMAN OX-2 membrane glycoprotein OS=Homo sapiens OX=9606 GN=CD200 PE=1 SV=4	1	3	3	3	1	2	3	1	1	1	2	0	2	2	0	2	3	0	2	2	1	0	2	0	0	1	0	0	0	2	3	3	2	0	2	2	3	1	2	1	1	1	2	0
sp|P41222|PTGDS_HUMAN	sp|P41222|PTGDS_HUMAN	10	10	10	sp|P41222|PTGDS_HUMAN Prostaglandin-H2 D-isomerase OS=Homo sapiens OX=9606 GN=PTGDS PE=1 SV=1	1	10	10	10	9	9	9	8	9	9	9	9	9	9	8	8	9	9	9	9	7	8	9	9	8	9	8	9	8	8	8	9	9	8	9	9	9	8	9	9	9	9	9	9
sp|P41271|NBL1_HUMAN	sp|P41271|NBL1_HUMAN	3	3	3	sp|P41271|NBL1_HUMAN Neuroblastoma suppressor of tumorigenicity 1 OS=Homo sapiens OX=9606 GN=NBL1 PE=1 SV=2	1	3	3	3	2	3	3	2	3	2	3	1	3	2	3	2	2	1	3	3	2	2	1	2	3	2	1	2	2	2	2	3	3	2	1	2	3	2	3	2	1	3	3	2
sp|P42785|PCP_HUMAN	sp|P42785|PCP_HUMAN	9	9	9	sp|P42785|PCP_HUMAN Lysosomal Pro-X carboxypeptidase OS=Homo sapiens OX=9606 GN=PRCP PE=1 SV=1	1	9	9	9	6	6	5	5	5	4	5	5	7	5	5	4	4	2	4	7	4	5	5	5	5	3	4	1	2	6	5	5	4	6	5	4	5	6	5	5	4	6	4	5
sp|P42857|NSG1_HUMAN	sp|P42857|NSG1_HUMAN	1	1	1	sp|P42857|NSG1_HUMAN Neuronal vesicle trafficking-associated protein 1 OS=Homo sapiens OX=9606 GN=NSG1 PE=1 SV=1	1	1	1	1	0	0	0	0	0	1	1	1	1	1	0	0	1	1	0	1	1	0	0	0	1	0	1	0	0	1	0	0	1	1	1	0	1	0	1	1	1	0	0	0
sp|P43121|MUC18_HUMAN	sp|P43121|MUC18_HUMAN	21	21	21	sp|P43121|MUC18_HUMAN Cell surface glycoprotein MUC18 OS=Homo sapiens OX=9606 GN=MCAM PE=1 SV=2	1	21	21	21	17	14	12	19	14	15	20	16	20	14	10	11	17	14	16	18	18	17	20	16	19	14	18	14	17	19	15	21	17	18	19	16	20	17	18	14	18	16	20	16
sp|P43146|DCC_HUMAN	sp|P43146|DCC_HUMAN	11	11	11	sp|P43146|DCC_HUMAN Netrin receptor DCC OS=Homo sapiens OX=9606 GN=DCC PE=1 SV=2	1	11	11	11	0	1	1	3	2	2	7	5	7	1	1	1	5	3	3	2	3	2	2	0	4	0	4	1	0	4	0	5	1	5	6	1	4	4	2	0	3	3	2	3
sp|P43251|BTD_HUMAN	sp|P43251|BTD_HUMAN	13	13	13	sp|P43251|BTD_HUMAN Biotinidase OS=Homo sapiens OX=9606 GN=BTD PE=1 SV=2	1	13	13	13	10	7	9	9	11	9	10	8	11	8	4	2	9	7	7	9	8	7	8	8	8	9	6	4	6	10	11	7	9	8	9	8	8	8	9	7	10	10	8	8
sp|P43652|AFAM_HUMAN;CON__REFSEQ:XP_585019	sp|P43652|AFAM_HUMAN	26;1	26;1	26;1	sp|P43652|AFAM_HUMAN Afamin OS=Homo sapiens OX=9606 GN=AFM PE=1 SV=1	2	26	26	26	21	21	21	22	22	16	22	14	22	21	19	19	19	13	20	22	22	19	18	18	22	21	19	18	19	21	21	19	19	18	15	20	20	19	20	19	16	17	21	17
sp|P45877|PPIC_HUMAN	sp|P45877|PPIC_HUMAN	3	3	3	sp|P45877|PPIC_HUMAN Peptidyl-prolyl cis-trans isomerase C OS=Homo sapiens OX=9606 GN=PPIC PE=1 SV=1	1	3	3	3	2	1	2	1	3	1	3	1	1	1	1	1	2	1	2	1	1	1	1	1	1	2	2	1	2	1	3	1	1	1	1	1	3	1	3	1	1	1	2	1
sp|P46013|KI67_HUMAN	sp|P46013|KI67_HUMAN	3	3	3	sp|P46013|KI67_HUMAN Proliferation marker protein Ki-67 OS=Homo sapiens OX=9606 GN=MKI67 PE=1 SV=2	1	3	3	3	0	1	1	0	0	1	0	1	0	1	1	1	0	2	1	0	0	2	2	2	3	1	2	1	1	1	0	1	2	0	3	3	0	2	0	0	2	2	0	2
sp|P47972|NPTX2_HUMAN	sp|P47972|NPTX2_HUMAN	8	8	8	sp|P47972|NPTX2_HUMAN Neuronal pentraxin-2 OS=Homo sapiens OX=9606 GN=NPTX2 PE=1 SV=2	1	8	8	8	4	4	4	5	2	5	6	4	7	4	2	3	7	5	3	7	5	5	2	4	3	2	3	1	3	6	4	4	2	6	5	6	4	4	5	4	2	3	1	3
sp|P48058|GRIA4_HUMAN	sp|P48058|GRIA4_HUMAN	13	13	13	sp|P48058|GRIA4_HUMAN Glutamate receptor 4 OS=Homo sapiens OX=9606 GN=GRIA4 PE=1 SV=2	1	13	13	13	8	6	5	7	8	8	10	8	11	7	6	5	9	4	8	8	7	5	6	6	7	2	9	4	4	8	6	11	6	10	10	8	9	6	6	3	6	8	9	6
sp|P48061|SDF1_HUMAN	sp|P48061|SDF1_HUMAN	2	2	2	sp|P48061|SDF1_HUMAN Stromal cell-derived factor 1 OS=Homo sapiens OX=9606 GN=CXCL12 PE=1 SV=1	1	2	2	2	1	1	2	1	1	0	2	1	2	2	1	1	1	0	1	1	1	2	1	2	2	1	1	1	1	2	1	1	1	1	2	1	2	2	2	2	1	1	2	1
sp|P48539|PCP4_HUMAN	sp|P48539|PCP4_HUMAN	2	2	2	sp|P48539|PCP4_HUMAN Calmodulin regulator protein PCP4 OS=Homo sapiens OX=9606 GN=PCP4 PE=1 SV=3	1	2	2	2	0	0	0	0	0	0	0	1	0	1	0	0	0	1	0	0	0	0	1	0	0	0	1	1	0	0	0	0	0	0	0	0	0	0	0	0	0	0	0	0
sp|P48740|MASP1_HUMAN	sp|P48740|MASP1_HUMAN	7	6	6	sp|P48740|MASP1_HUMAN Mannan-binding lectin serine protease 1 OS=Homo sapiens OX=9606 GN=MASP1 PE=1 SV=3	1	7	6	6	5	3	5	4	1	3	4	3	5	4	1	5	4	1	3	2	4	3	4	6	2	4	1	2	1	3	3	3	3	2	5	2	3	3	7	4	2	3	4	2
sp|P48745|CCN3_HUMAN	sp|P48745|CCN3_HUMAN	10	10	10	sp|P48745|CCN3_HUMAN CCN family member 3 OS=Homo sapiens OX=9606 GN=CCN3 PE=1 SV=1	1	10	10	10	4	4	7	6	6	7	7	2	9	3	3	3	7	2	6	5	6	2	6	4	6	5	4	2	3	7	7	5	3	5	7	3	7	6	7	7	4	4	5	4
sp|P49257|LMAN1_HUMAN	sp|P49257|LMAN1_HUMAN	3	3	3	sp|P49257|LMAN1_HUMAN Protein ERGIC-53 OS=Homo sapiens OX=9606 GN=LMAN1 PE=1 SV=2	1	3	3	3	1	1	3	3	2	1	3	1	3	2	0	2	2	0	1	2	2	2	1	0	0	2	1	0	1	2	2	2	1	2	1	2	3	0	2	2	1	1	2	0
sp|P49641|MA2A2_HUMAN	sp|P49641|MA2A2_HUMAN	24	24	23	sp|P49641|MA2A2_HUMAN Alpha-mannosidase 2x OS=Homo sapiens OX=9606 GN=MAN2A2 PE=2 SV=3	1	24	24	23	13	10	12	12	12	14	22	15	20	19	10	10	14	13	14	13	15	12	10	14	9	6	13	6	9	17	14	14	12	17	14	14	14	11	17	10	11	12	12	15
sp|P49747|COMP_HUMAN;CON__ENSEMBL:ENSBTAP00000006074	sp|P49747|COMP_HUMAN;CON__ENSEMBL:ENSBTAP00000006074	6;3	4;1	4;1	sp|P49747|COMP_HUMAN Cartilage oligomeric matrix protein OS=Homo sapiens OX=9606 GN=COMP PE=1 SV=2;	2	6	4	4	3	3	3	3	3	3	5	3	3	3	3	3	2	1	3	2	3	3	4	3	2	3	3	2	2	3	3	3	3	2	3	3	3	1	6	2	2	2	3	1
sp|P49908|SEPP1_HUMAN	sp|P49908|SEPP1_HUMAN	7	7	7	sp|P49908|SEPP1_HUMAN Selenoprotein P OS=Homo sapiens OX=9606 GN=SELENOP PE=1 SV=3	1	7	7	7	4	5	6	6	4	6	7	4	7	4	2	5	6	2	5	6	7	5	6	5	6	5	4	4	2	5	6	5	5	4	5	5	5	6	5	3	4	5	6	4
sp|P50895|BCAM_HUMAN	sp|P50895|BCAM_HUMAN	4	4	4	sp|P50895|BCAM_HUMAN Basal cell adhesion molecule OS=Homo sapiens OX=9606 GN=BCAM PE=1 SV=2	1	4	4	4	0	2	0	1	0	0	1	2	0	1	2	0	2	1	1	0	0	1	1	2	3	1	2	1	1	1	1	1	1	1	1	2	0	0	1	0	1	1	0	1
sp|P51693|APLP1_HUMAN	sp|P51693|APLP1_HUMAN	28	28	28	sp|P51693|APLP1_HUMAN Amyloid-like protein 1 OS=Homo sapiens OX=9606 GN=APLP1 PE=1 SV=3	1	28	28	28	25	23	26	25	23	22	26	22	27	21	16	21	26	22	23	24	26	24	24	26	23	25	24	17	21	22	25	25	22	24	26	24	26	19	25	24	25	21	23	24
sp|P51884|LUM_HUMAN;CON__Q05443	sp|P51884|LUM_HUMAN	13;4	13;4	13;4	sp|P51884|LUM_HUMAN Lumican OS=Homo sapiens OX=9606 GN=LUM PE=1 SV=2	2	13	13	13	12	11	12	12	11	8	12	9	12	10	10	12	12	9	9	10	11	10	10	9	9	12	11	10	10	13	12	11	10	11	11	11	11	10	13	10	10	11	11	11
sp|P51888|PRELP_HUMAN	sp|P51888|PRELP_HUMAN	12	12	12	sp|P51888|PRELP_HUMAN Prolargin OS=Homo sapiens OX=9606 GN=PRELP PE=1 SV=1	1	12	12	12	5	6	9	8	8	7	9	5	10	6	2	5	11	6	8	6	10	7	6	7	4	11	5	4	5	8	8	9	3	7	7	4	11	6	12	5	6	5	8	5
sp|P52758|RIDA_HUMAN	sp|P52758|RIDA_HUMAN	1	1	1	sp|P52758|RIDA_HUMAN 2-iminobutanoate/2-iminopropanoate deaminase OS=Homo sapiens OX=9606 GN=RIDA PE=1 SV=1	1	1	1	1	0	0	0	0	0	0	0	0	0	0	0	0	1	0	0	0	0	0	0	0	0	0	0	0	0	0	0	0	0	0	0	0	0	0	0	0	0	0	0	0
sp|P52797|EFNA3_HUMAN	sp|P52797|EFNA3_HUMAN	2	2	2	sp|P52797|EFNA3_HUMAN Ephrin-A3 OS=Homo sapiens OX=9606 GN=EFNA3 PE=1 SV=1	1	2	2	2	1	2	1	2	0	1	2	2	2	1	0	0	1	0	2	0	2	1	2	1	1	1	0	0	1	2	1	2	2	1	1	2	2	1	1	0	2	1	2	0
sp|P52799|EFNB2_HUMAN	sp|P52799|EFNB2_HUMAN	3	3	3	sp|P52799|EFNB2_HUMAN Ephrin-B2 OS=Homo sapiens OX=9606 GN=EFNB2 PE=1 SV=1	1	3	3	3	2	0	3	1	1	2	3	2	2	1	1	1	3	2	0	2	2	2	2	0	2	2	2	1	2	2	2	2	2	1	2	2	2	1	3	2	2	2	2	1
sp|P53634|CATC_HUMAN	sp|P53634|CATC_HUMAN	4	4	4	sp|P53634|CATC_HUMAN Dipeptidyl peptidase 1 OS=Homo sapiens OX=9606 GN=CTSC PE=1 SV=2	1	4	4	4	3	1	2	0	1	1	2	1	1	1	1	1	2	1	1	2	1	1	1	1	1	3	1	1	1	1	1	1	2	2	1	1	1	1	2	0	1	1	1	1
sp|P54289|CA2D1_HUMAN	sp|P54289|CA2D1_HUMAN	37	37	35	sp|P54289|CA2D1_HUMAN Voltage-dependent calcium channel subunit alpha-2/delta-1 OS=Homo sapiens OX=9606 GN=CACNA2D1 PE=1 SV=3	1	37	37	35	16	20	16	26	20	22	33	24	28	20	12	16	24	20	24	26	31	25	19	17	22	13	24	12	18	25	21	28	20	24	27	26	28	17	26	18	19	22	21	19
sp|P54756|EPHA5_HUMAN	sp|P54756|EPHA5_HUMAN	6	5	4	sp|P54756|EPHA5_HUMAN Ephrin type-A receptor 5 OS=Homo sapiens OX=9606 GN=EPHA5 PE=1 SV=3	1	6	5	4	0	0	1	2	1	0	5	1	6	0	0	0	4	1	1	3	2	0	0	1	2	0	2	0	1	3	1	2	1	1	3	1	2	1	0	0	1	0	1	2
sp|P54764|EPHA4_HUMAN	sp|P54764|EPHA4_HUMAN	14	14	13	sp|P54764|EPHA4_HUMAN Ephrin type-A receptor 4 OS=Homo sapiens OX=9606 GN=EPHA4 PE=1 SV=1	1	14	14	13	9	7	9	12	10	6	13	3	12	8	5	7	11	6	9	11	10	6	7	8	10	6	7	4	6	10	10	10	10	8	8	8	11	9	10	8	9	7	9	6
sp|P54802|ANAG_HUMAN	sp|P54802|ANAG_HUMAN	5	5	5	sp|P54802|ANAG_HUMAN Alpha-N-acetylglucosaminidase OS=Homo sapiens OX=9606 GN=NAGLU PE=1 SV=2	1	5	5	5	1	2	3	3	2	3	2	1	1	1	1	1	3	1	1	1	2	1	4	2	2	1	2	0	1	2	1	3	0	1	2	1	2	4	3	0	4	1	4	0
sp|P55058|PLTP_HUMAN	sp|P55058|PLTP_HUMAN	17	17	17	sp|P55058|PLTP_HUMAN Phospholipid transfer protein OS=Homo sapiens OX=9606 GN=PLTP PE=1 SV=1	1	17	17	17	16	11	12	10	9	11	13	11	13	15	8	14	14	10	11	13	13	11	11	12	12	12	12	12	12	13	15	11	14	12	13	13	12	13	16	16	12	14	10	12
sp|P55083|MFAP4_HUMAN	sp|P55083|MFAP4_HUMAN	3	3	3	sp|P55083|MFAP4_HUMAN Microfibril-associated glycoprotein 4 OS=Homo sapiens OX=9606 GN=MFAP4 PE=1 SV=2	1	3	3	3	2	2	2	1	2	1	2	2	2	1	1	1	2	1	1	2	1	1	1	3	1	1	1	2	1	3	1	3	2	2	2	2	2	3	3	2	2	1	1	1
sp|P55268|LAMB2_HUMAN	sp|P55268|LAMB2_HUMAN	6	6	6	sp|P55268|LAMB2_HUMAN Laminin subunit beta-2 OS=Homo sapiens OX=9606 GN=LAMB2 PE=1 SV=2	1	6	6	6	0	1	0	2	0	1	2	1	3	0	0	0	0	2	1	0	2	2	2	0	1	0	3	0	2	2	1	1	2	3	4	3	3	2	2	1	2	1	3	2
sp|P55283|CADH4_HUMAN	sp|P55283|CADH4_HUMAN	5	5	5	sp|P55283|CADH4_HUMAN Cadherin-4 OS=Homo sapiens OX=9606 GN=CDH4 PE=2 SV=2	1	5	5	5	2	3	3	3	3	3	3	5	4	2	1	2	4	3	3	4	4	3	2	2	3	2	3	0	2	3	3	3	3	4	3	4	3	2	3	4	2	3	2	2
sp|P55285|CADH6_HUMAN;sp|Q9ULB4|CADH9_HUMAN	sp|P55285|CADH6_HUMAN	8;1	8;1	7;0	sp|P55285|CADH6_HUMAN Cadherin-6 OS=Homo sapiens OX=9606 GN=CDH6 PE=1 SV=1	2	8	8	7	3	3	3	5	3	5	5	4	7	4	0	2	3	2	4	6	5	3	3	2	3	1	1	1	0	6	3	5	4	5	4	4	5	3	5	4	2	2	4	2
sp|P55286|CADH8_HUMAN	sp|P55286|CADH8_HUMAN	4	4	4	sp|P55286|CADH8_HUMAN Cadherin-8 OS=Homo sapiens OX=9606 GN=CDH8 PE=2 SV=2	1	4	4	4	1	1	1	2	1	1	2	2	3	1	0	1	1	3	2	2	3	2	2	2	2	0	2	0	2	2	1	2	1	1	2	2	2	0	1	1	1	1	1	2
sp|P55287|CAD11_HUMAN	sp|P55287|CAD11_HUMAN	4	4	4	sp|P55287|CAD11_HUMAN Cadherin-11 OS=Homo sapiens OX=9606 GN=CDH11 PE=2 SV=2	1	4	4	4	0	1	1	1	2	0	2	1	4	0	0	1	1	1	1	1	1	1	2	0	0	1	2	0	0	1	3	1	1	0	1	1	1	0	3	0	0	0	0	0
sp|P55290|CAD13_HUMAN	sp|P55290|CAD13_HUMAN	10	10	10	sp|P55290|CAD13_HUMAN Cadherin-13 OS=Homo sapiens OX=9606 GN=CDH13 PE=1 SV=1	1	10	10	10	8	9	7	9	9	9	10	9	10	9	8	7	10	8	10	8	10	9	8	9	9	8	8	8	8	9	9	10	6	9	9	8	10	8	9	9	8	6	8	7
sp|P55291|CAD15_HUMAN	sp|P55291|CAD15_HUMAN	10	10	10	sp|P55291|CAD15_HUMAN Cadherin-15 OS=Homo sapiens OX=9606 GN=CDH15 PE=1 SV=1	1	10	10	10	9	1	5	7	3	8	9	6	7	6	1	2	10	5	4	7	5	5	8	4	4	3	4	0	3	7	4	6	3	8	4	4	5	7	4	3	2	3	6	3
sp|P55786|PSA_HUMAN;sp|A6NEC2|PSAL_HUMAN	sp|P55786|PSA_HUMAN	3;1	3;1	3;1	sp|P55786|PSA_HUMAN Puromycin-sensitive aminopeptidase OS=Homo sapiens OX=9606 GN=NPEPPS PE=1 SV=2	2	3	3	3	1	1	1	2	2	2	3	3	3	2	1	1	1	1	1	2	3	1	1	1	1	1	1	1	1	1	1	2	2	3	2	1	2	1	2	1	2	1	2	1
sp|P56182|RRP1_HUMAN	sp|P56182|RRP1_HUMAN	1	1	1	sp|P56182|RRP1_HUMAN Ribosomal RNA processing protein 1 homolog A OS=Homo sapiens OX=9606 GN=RRP1 PE=1 SV=1	1	1	1	1	1	1	1	1	1	1	1	1	1	1	1	1	1	1	1	1	1	1	1	1	0	1	1	1	1	1	1	1	1	1	1	1	1	0	1	1	1	1	1	1
sp|P57087|JAM2_HUMAN	sp|P57087|JAM2_HUMAN	2	2	2	sp|P57087|JAM2_HUMAN Junctional adhesion molecule B OS=Homo sapiens OX=9606 GN=JAM2 PE=1 SV=1	1	2	2	2	0	0	0	1	0	1	0	1	1	0	0	0	0	1	0	1	0	0	0	0	0	0	0	0	0	0	0	0	0	2	0	0	0	0	0	0	0	0	0	0
sp|P58417|NXPH1_HUMAN;sp|O95156|NXPH2_HUMAN	sp|P58417|NXPH1_HUMAN	4;1	4;1	4;1	sp|P58417|NXPH1_HUMAN Neurexophilin-1 OS=Homo sapiens OX=9606 GN=NXPH1 PE=2 SV=1	2	4	4	4	1	0	0	3	0	1	4	3	4	1	0	0	4	2	1	2	3	0	1	0	0	1	1	0	0	3	2	2	1	1	1	1	3	1	3	0	1	0	0	0
sp|P60033|CD81_HUMAN	sp|P60033|CD81_HUMAN	2	2	2	sp|P60033|CD81_HUMAN CD81 antigen OS=Homo sapiens OX=9606 GN=CD81 PE=1 SV=1	1	2	2	2	0	1	1	1	1	0	0	0	1	0	0	0	1	0	0	1	1	0	2	2	1	0	0	0	0	1	1	2	0	0	0	0	1	1	1	0	1	0	1	0
sp|P60174|TPIS_HUMAN	sp|P60174|TPIS_HUMAN	14	14	14	sp|P60174|TPIS_HUMAN Triosephosphate isomerase OS=Homo sapiens OX=9606 GN=TPI1 PE=1 SV=4	1	14	14	14	7	5	6	9	6	7	11	9	9	5	2	5	8	8	6	6	11	6	9	6	8	6	7	4	6	7	6	9	7	7	8	7	9	3	7	7	6	9	8	7
sp|P63261|ACTG_HUMAN;sp|P60709|ACTB_HUMAN;sp|Q6S8J3|POTEE_HUMAN;sp|A5A3E0|POTEF_HUMAN;sp|P0CG38|POTEI_HUMAN;sp|Q562R1|ACTBL_HUMAN;sp|Q9BYX7|ACTBM_HUMAN;sp|P0CG39|POTEJ_HUMAN	sp|P63261|ACTG_HUMAN;sp|P60709|ACTB_HUMAN	15;15;7;6;5;4;3;3	15;15;7;6;5;4;3;3	5;5;2;1;1;0;1;1	sp|P63261|ACTG_HUMAN Actin, cytoplasmic 2 OS=Homo sapiens OX=9606 GN=ACTG1 PE=1 SV=1;sp|P60709|ACTB_HUMAN Actin, cytoplasmic 1 OS=Homo sapiens OX=9606 GN=ACTB PE=1 SV=1	8	15	15	5	11	10	12	11	9	11	12	8	10	10	7	9	11	8	8	9	11	10	9	8	8	12	10	7	10	8	12	8	10	7	9	11	11	8	14	9	9	10	8	10
sp|P60983|GMFB_HUMAN	sp|P60983|GMFB_HUMAN	1	1	1	sp|P60983|GMFB_HUMAN Glia maturation factor beta OS=Homo sapiens OX=9606 GN=GMFB PE=1 SV=2	1	1	1	1	0	0	0	0	0	0	0	0	1	0	0	0	0	1	0	0	1	0	0	0	0	0	0	0	0	0	0	0	0	0	0	0	0	0	1	0	0	0	0	0
sp|P61278|SMS_HUMAN	sp|P61278|SMS_HUMAN	2	2	2	sp|P61278|SMS_HUMAN Somatostatin OS=Homo sapiens OX=9606 GN=SST PE=1 SV=1	1	2	2	2	1	1	1	2	1	1	2	1	2	1	0	1	1	2	1	1	2	1	2	1	1	1	1	1	2	2	1	2	1	1	2	2	2	1	1	1	1	1	1	2
sp|P61626|LYSC_HUMAN	sp|P61626|LYSC_HUMAN	6	6	6	sp|P61626|LYSC_HUMAN Lysozyme C OS=Homo sapiens OX=9606 GN=LYZ PE=1 SV=1	1	6	6	6	2	4	5	3	3	3	3	2	5	2	2	3	3	2	3	1	2	2	2	2	3	2	2	1	2	5	3	4	2	3	2	3	4	2	2	3	4	2	2	2
sp|P61769|B2MG_HUMAN	sp|P61769|B2MG_HUMAN	5	5	5	sp|P61769|B2MG_HUMAN Beta-2-microglobulin OS=Homo sapiens OX=9606 GN=B2M PE=1 SV=1	1	5	5	5	3	3	4	3	4	3	3	4	3	3	3	3	4	3	4	3	3	3	3	3	3	4	3	3	3	4	4	4	3	3	3	3	3	3	4	3	3	3	3	3
sp|P61916|NPC2_HUMAN	sp|P61916|NPC2_HUMAN	9	9	9	sp|P61916|NPC2_HUMAN NPC intracellular cholesterol transporter 2 OS=Homo sapiens OX=9606 GN=NPC2 PE=1 SV=1	1	9	9	9	8	7	9	7	7	9	9	8	8	8	6	7	9	8	8	8	8	8	8	7	7	8	8	7	7	7	9	7	8	8	8	7	8	8	9	9	8	7	7	8
sp|P61970|NTF2_HUMAN	sp|P61970|NTF2_HUMAN	2	2	2	sp|P61970|NTF2_HUMAN Nuclear transport factor 2 OS=Homo sapiens OX=9606 GN=NUTF2 PE=1 SV=1	1	2	2	2	1	1	1	1	1	2	2	1	2	1	1	2	1	1	2	2	2	1	1	0	2	1	1	1	1	2	1	2	1	1	0	0	1	1	1	1	0	0	1	0
sp|P61981|1433G_HUMAN	sp|P61981|1433G_HUMAN	4	2	2	sp|P61981|1433G_HUMAN 14-3-3 protein gamma OS=Homo sapiens OX=9606 GN=YWHAG PE=1 SV=2	1	4	2	2	1	2	1	2	1	2	4	2	3	2	1	1	2	1	2	1	3	2	1	0	2	1	1	1	2	3	4	2	2	1	2	2	4	2	2	2	1	1	1	1
sp|P62258|1433E_HUMAN;sp|Q04917|1433F_HUMAN	sp|P62258|1433E_HUMAN	8;2	8;2	6;0	sp|P62258|1433E_HUMAN 14-3-3 protein epsilon OS=Homo sapiens OX=9606 GN=YWHAE PE=1 SV=1	2	8	8	6	1	3	2	2	1	3	5	2	6	3	1	2	1	0	3	1	3	2	1	2	2	1	1	1	1	4	4	3	4	1	3	2	4	1	2	2	2	3	1	2
sp|P62328|TYB4_HUMAN	sp|P62328|TYB4_HUMAN	2	2	2	sp|P62328|TYB4_HUMAN Thymosin beta-4 OS=Homo sapiens OX=9606 GN=TMSB4X PE=1 SV=2	1	2	2	2	1	2	2	2	2	2	2	2	2	2	2	2	2	2	1	2	2	2	2	2	2	2	2	2	2	2	2	2	2	2	2	2	2	2	2	2	2	2	1	2
sp|P62805|H4_HUMAN	sp|P62805|H4_HUMAN	5	5	5	sp|P62805|H4_HUMAN Histone H4 OS=Homo sapiens OX=9606 GN=H4C1 PE=1 SV=2	1	5	5	5	1	0	0	0	1	0	0	0	0	0	0	1	0	0	0	0	0	0	0	0	1	0	0	0	0	0	0	1	0	0	0	0	0	0	0	0	0	0	0	0
sp|P62937|PPIA_HUMAN;sp|Q9Y536|PAL4A_HUMAN;sp|F5H284|PAL4D_HUMAN;sp|A0A0B4J2A2|PAL4C_HUMAN;sp|A0A075B767|PAL4H_HUMAN;sp|A0A075B759|PAL4E_HUMAN;sp|P0DN37|PAL4G_HUMAN	sp|P62937|PPIA_HUMAN	5;2;2;2;2;2;1	5;2;2;2;2;2;1	5;2;2;2;2;2;1	sp|P62937|PPIA_HUMAN Peptidyl-prolyl cis-trans isomerase A OS=Homo sapiens OX=9606 GN=PPIA PE=1 SV=2	7	5	5	5	2	2	1	2	1	3	4	2	4	3	2	1	2	2	1	2	2	1	2	1	3	2	1	1	1	3	1	3	2	3	2	3	2	3	3	2	2	1	2	2
sp|P63010|AP2B1_HUMAN;sp|Q10567|AP1B1_HUMAN	sp|P63010|AP2B1_HUMAN	6;1	6;1	6;1	sp|P63010|AP2B1_HUMAN AP-2 complex subunit beta OS=Homo sapiens OX=9606 GN=AP2B1 PE=1 SV=1	2	6	6	6	1	1	2	3	1	1	5	2	4	2	1	0	4	1	2	1	3	1	2	1	2	0	1	1	2	3	2	2	2	2	3	3	4	2	3	0	1	2	1	1
sp|P63104|1433Z_HUMAN	sp|P63104|1433Z_HUMAN	7	5	5	sp|P63104|1433Z_HUMAN 14-3-3 protein zeta/delta OS=Homo sapiens OX=9606 GN=YWHAZ PE=1 SV=1	1	7	5	5	2	3	2	2	2	4	7	5	5	4	1	1	5	3	2	1	4	3	2	1	2	2	2	2	5	3	6	2	3	2	3	2	4	1	4	4	4	1	2	1
sp|Q96FJ2|DYL2_HUMAN;sp|P63167|DYL1_HUMAN	sp|Q96FJ2|DYL2_HUMAN;sp|P63167|DYL1_HUMAN	2;2	2;2	2;2	sp|Q96FJ2|DYL2_HUMAN Dynein light chain 2, cytoplasmic OS=Homo sapiens OX=9606 GN=DYNLL2 PE=1 SV=1;sp|P63167|DYL1_HUMAN Dynein light chain 1, cytoplasmic OS=Homo sapiens OX=9606 GN=DYNLL1 PE=1 SV=1	2	2	2	2	1	1	1	1	0	0	2	1	1	0	0	0	1	1	1	0	1	1	1	1	1	1	1	0	1	1	1	1	0	0	1	0	2	1	2	1	1	0	1	1
sp|P63313|TYB10_HUMAN	sp|P63313|TYB10_HUMAN	1	1	1	sp|P63313|TYB10_HUMAN Thymosin beta-10 OS=Homo sapiens OX=9606 GN=TMSB10 PE=1 SV=2	1	1	1	1	0	1	1	1	1	0	1	0	1	0	0	1	1	0	1	1	1	0	1	0	0	0	1	0	0	1	1	1	1	0	1	0	1	0	1	1	1	1	0	1
sp|P68133|ACTS_HUMAN;sp|P68032|ACTC_HUMAN;sp|P63267|ACTH_HUMAN;sp|P62736|ACTA_HUMAN	sp|P68133|ACTS_HUMAN;sp|P68032|ACTC_HUMAN;sp|P63267|ACTH_HUMAN;sp|P62736|ACTA_HUMAN	13;13;12;12	3;3;3;3	3;3;3;3	sp|P68133|ACTS_HUMAN Actin, alpha skeletal muscle OS=Homo sapiens OX=9606 GN=ACTA1 PE=1 SV=1;sp|P68032|ACTC_HUMAN Actin, alpha cardiac muscle 1 OS=Homo sapiens OX=9606 GN=ACTC1 PE=1 SV=1;sp|P63267|ACTH_HUMAN Actin, gamma-enteric smooth muscle OS=Homo sapie	4	13	3	3	9	10	11	9	8	9	10	7	8	9	6	8	11	7	7	9	10	7	8	7	7	12	8	6	8	9	12	9	9	7	9	10	10	7	11	9	7	9	7	7
sp|P68366|TBA4A_HUMAN;sp|P68363|TBA1B_HUMAN;sp|Q9NY65|TBA8_HUMAN;sp|Q9BQE3|TBA1C_HUMAN;sp|Q6PEY2|TBA3E_HUMAN;sp|P0DPH7|TBA3C_HUMAN;sp|Q71U36|TBA1A_HUMAN	sp|P68366|TBA4A_HUMAN;sp|P68363|TBA1B_HUMAN;sp|Q9NY65|TBA8_HUMAN;sp|Q9BQE3|TBA1C_HUMAN;sp|Q6PEY2|TBA3E_HUMAN;sp|P0DPH7|TBA3C_HUMAN;sp|Q71U36|TBA1A_HUMAN	2;2;1;1;1;1;1	2;2;1;1;1;1;1	2;2;1;1;1;1;1	sp|P68366|TBA4A_HUMAN Tubulin alpha-4A chain OS=Homo sapiens OX=9606 GN=TUBA4A PE=1 SV=1;sp|P68363|TBA1B_HUMAN Tubulin alpha-1B chain OS=Homo sapiens OX=9606 GN=TUBA1B PE=1 SV=1;sp|Q9NY65|TBA8_HUMAN Tubulin alpha-8 chain OS=Homo sapiens OX=9606 GN=TUBA8 PE	7	2	2	2	0	0	0	0	0	0	0	0	0	0	0	1	0	0	0	0	0	0	0	0	0	0	0	0	0	0	0	0	0	0	0	0	0	0	0	0	0	0	0	0
sp|P68871|HBB_HUMAN	sp|P68871|HBB_HUMAN	15	15	8	sp|P68871|HBB_HUMAN Hemoglobin subunit beta OS=Homo sapiens OX=9606 GN=HBB PE=1 SV=2	1	15	15	8	6	10	0	0	0	4	0	1	0	7	0	0	0	1	0	10	1	7	0	0	4	4	0	10	0	0	4	3	1	2	0	0	0	0	8	4	0	1	9	2
sp|P69905|HBA_HUMAN	sp|P69905|HBA_HUMAN	7	7	3	sp|P69905|HBA_HUMAN Hemoglobin subunit alpha OS=Homo sapiens OX=9606 GN=HBA1 PE=1 SV=2	1	7	7	3	5	7	1	0	0	4	0	0	0	6	0	0	1	0	1	6	2	4	0	1	2	2	0	5	0	0	4	3	0	2	0	0	0	0	6	3	0	0	7	0
sp|P78324|SHPS1_HUMAN;sp|Q5TFQ8|SIRBL_HUMAN;sp|Q9P1W8|SIRPG_HUMAN;sp|O00241|SIRB1_HUMAN	sp|P78324|SHPS1_HUMAN;sp|Q5TFQ8|SIRBL_HUMAN	19;11;4;4	19;11;4;4	19;11;4;4	sp|P78324|SHPS1_HUMAN Tyrosine-protein phosphatase non-receptor type substrate 1 OS=Homo sapiens OX=9606 GN=SIRPA PE=1 SV=2;sp|Q5TFQ8|SIRBL_HUMAN Signal-regulatory protein beta-1 isoform 3 OS=Homo sapiens OX=9606 GN=SIRPB1 PE=1 SV=1	4	19	19	19	14	12	15	14	12	13	11	14	11	11	8	7	17	8	14	12	11	16	16	16	16	11	15	6	15	16	10	9	12	9	18	12	16	14	14	13	8	14	11	13
sp|P78509|RELN_HUMAN	sp|P78509|RELN_HUMAN	54	54	54	sp|P78509|RELN_HUMAN Reelin OS=Homo sapiens OX=9606 GN=RELN PE=1 SV=3	1	54	54	54	43	23	32	34	34	25	46	15	44	28	15	25	42	14	31	44	31	29	34	22	28	25	23	12	20	41	31	41	21	29	39	29	32	36	28	22	24	25	40	20
sp|P80108|PHLD_HUMAN	sp|P80108|PHLD_HUMAN	5	5	5	sp|P80108|PHLD_HUMAN Phosphatidylinositol-glycan-specific phospholipase D OS=Homo sapiens OX=9606 GN=GPLD1 PE=1 SV=3	1	5	5	5	4	3	1	2	3	0	4	2	2	3	2	2	2	0	3	1	3	1	0	0	2	3	2	2	4	2	2	2	2	0	2	2	1	3	1	0	0	2	3	3
sp|P80188|NGAL_HUMAN	sp|P80188|NGAL_HUMAN	1	1	1	sp|P80188|NGAL_HUMAN Neutrophil gelatinase-associated lipocalin OS=Homo sapiens OX=9606 GN=LCN2 PE=1 SV=2	1	1	1	1	0	0	1	0	0	0	0	0	0	0	0	0	0	0	0	0	0	0	0	0	0	0	1	0	0	0	1	0	0	0	0	0	0	0	0	0	0	0	0	0
sp|P80511|S10AC_HUMAN	sp|P80511|S10AC_HUMAN	1	1	1	sp|P80511|S10AC_HUMAN Protein S100-A12 OS=Homo sapiens OX=9606 GN=S100A12 PE=1 SV=2	1	1	1	1	0	0	0	0	0	0	0	0	0	0	0	0	0	0	0	0	0	0	0	0	0	0	0	0	0	0	0	0	0	0	0	0	0	0	0	0	0	0	0	0
sp|P80723|BASP1_HUMAN	sp|P80723|BASP1_HUMAN	9	9	9	sp|P80723|BASP1_HUMAN Brain acid soluble protein 1 OS=Homo sapiens OX=9606 GN=BASP1 PE=1 SV=2	1	9	9	9	3	5	6	4	6	5	7	8	6	5	5	3	6	6	6	4	5	5	4	5	4	5	4	4	3	6	7	5	5	7	4	4	7	5	5	6	2	2	3	3
sp|P80748|LV321_HUMAN	sp|P80748|LV321_HUMAN	4	2	2	sp|P80748|LV321_HUMAN Immunoglobulin lambda variable 3-21 OS=Homo sapiens OX=9606 GN=IGLV3-21 PE=1 SV=2	1	4	2	2	3	3	2	4	4	1	3	1	3	2	2	2	4	1	4	3	3	3	2	2	3	4	3	3	3	3	3	4	3	0	2	3	4	4	4	3	3	2	3	3
sp|P84090|ERH_HUMAN	sp|P84090|ERH_HUMAN	1	1	1	sp|P84090|ERH_HUMAN Enhancer of rudimentary homolog OS=Homo sapiens OX=9606 GN=ERH PE=1 SV=1	1	1	1	1	0	0	0	0	0	0	0	0	0	0	0	0	0	0	0	0	0	0	0	0	0	0	0	0	0	0	0	0	0	0	0	0	0	0	0	0	0	0	0	0
sp|P98095|FBLN2_HUMAN	sp|P98095|FBLN2_HUMAN	10	10	10	sp|P98095|FBLN2_HUMAN Fibulin-2 OS=Homo sapiens OX=9606 GN=FBLN2 PE=1 SV=2	1	10	10	10	5	7	8	6	4	4	8	3	8	4	2	2	8	3	6	4	4	5	8	4	4	5	4	1	5	6	7	5	4	4	8	4	8	6	7	4	5	5	6	4
sp|P98153|IDD_HUMAN	sp|P98153|IDD_HUMAN	2	2	2	sp|P98153|IDD_HUMAN Integral membrane protein DGCR2/IDD OS=Homo sapiens OX=9606 GN=DGCR2 PE=1 SV=1	1	2	2	2	0	0	0	0	0	1	0	1	0	1	1	1	0	0	0	1	0	0	1	0	0	0	0	0	0	0	0	0	0	1	0	0	0	1	0	1	0	0	0	0
sp|P98160|PGBM_HUMAN	sp|P98160|PGBM_HUMAN	67	67	67	sp|P98160|PGBM_HUMAN Basement membrane-specific heparan sulfate proteoglycan core protein OS=Homo sapiens OX=9606 GN=HSPG2 PE=1 SV=4	1	67	67	67	33	38	43	28	31	38	52	28	50	25	25	26	38	22	37	32	40	32	37	29	27	39	29	19	29	40	42	47	36	29	36	33	43	29	55	38	36	29	34	27
sp|P99999|CYC_HUMAN;CON__P62894	sp|P99999|CYC_HUMAN	3;1	3;1	3;1	sp|P99999|CYC_HUMAN Cytochrome c OS=Homo sapiens OX=9606 GN=CYCS PE=1 SV=2	2	3	3	3	1	2	3	2	2	1	2	1	3	1	1	1	3	1	1	1	2	1	1	0	1	3	1	0	1	2	2	2	2	1	2	1	3	1	3	1	2	2	2	1
sp|Q01459|DIAC_HUMAN	sp|Q01459|DIAC_HUMAN	6	6	6	sp|Q01459|DIAC_HUMAN Di-N-acetylchitobiase OS=Homo sapiens OX=9606 GN=CTBS PE=1 SV=1	1	6	6	6	3	4	3	4	3	4	3	5	4	3	3	3	4	4	4	4	4	4	3	3	3	3	4	3	4	4	5	4	4	5	4	4	4	3	5	3	4	3	5	5
sp|Q01469|FABP5_HUMAN	sp|Q01469|FABP5_HUMAN	2	2	2	sp|Q01469|FABP5_HUMAN Fatty acid-binding protein 5 OS=Homo sapiens OX=9606 GN=FABP5 PE=1 SV=3	1	2	2	2	1	1	1	2	1	1	1	1	1	1	1	1	1	2	1	1	1	1	0	1	0	1	2	1	2	1	1	1	1	1	1	1	2	0	2	1	2	0	1	1
sp|Q01995|TAGL_HUMAN	sp|Q01995|TAGL_HUMAN	9	9	9	sp|Q01995|TAGL_HUMAN Transgelin OS=Homo sapiens OX=9606 GN=TAGLN PE=1 SV=4	1	9	9	9	1	4	5	1	3	4	6	2	4	4	2	1	4	0	4	1	3	3	1	1	1	5	5	1	2	2	4	3	3	0	6	4	3	0	7	5	7	3	2	5
sp|Q02246|CNTN2_HUMAN	sp|Q02246|CNTN2_HUMAN	31	31	31	sp|Q02246|CNTN2_HUMAN Contactin-2 OS=Homo sapiens OX=9606 GN=CNTN2 PE=1 SV=1	1	31	31	31	28	21	25	25	23	24	30	21	31	21	21	23	24	17	26	28	28	24	26	20	23	23	23	17	22	28	24	26	24	26	27	27	29	26	29	25	27	26	24	17
sp|Q02487|DSC2_HUMAN	sp|Q02487|DSC2_HUMAN	3	3	3	sp|Q02487|DSC2_HUMAN Desmocollin-2 OS=Homo sapiens OX=9606 GN=DSC2 PE=1 SV=1	1	3	3	3	3	2	3	3	3	2	2	2	2	1	1	0	3	1	2	1	2	0	2	1	2	3	2	0	2	2	3	3	1	3	2	2	3	2	3	2	2	0	3	1
sp|Q02809|PLOD1_HUMAN	sp|Q02809|PLOD1_HUMAN	2	2	2	sp|Q02809|PLOD1_HUMAN Procollagen-lysine,2-oxoglutarate 5-dioxygenase 1 OS=Homo sapiens OX=9606 GN=PLOD1 PE=1 SV=2	1	2	2	2	1	1	1	1	0	0	1	0	1	0	0	0	1	1	1	0	1	1	0	0	1	0	1	0	1	1	1	1	0	1	1	0	0	0	1	0	1	0	0	1
sp|Q02818|NUCB1_HUMAN	sp|Q02818|NUCB1_HUMAN	19	19	19	sp|Q02818|NUCB1_HUMAN Nucleobindin-1 OS=Homo sapiens OX=9606 GN=NUCB1 PE=1 SV=4	1	19	19	19	12	8	14	9	13	13	15	9	15	8	6	8	14	8	9	13	14	11	14	10	10	11	10	2	11	11	8	12	10	12	13	9	15	14	14	11	11	7	12	8
sp|Q02985|FHR3_HUMAN;sp|Q92496|FHR4_HUMAN	sp|Q02985|FHR3_HUMAN;sp|Q92496|FHR4_HUMAN	5;3	3;3	3;3	sp|Q02985|FHR3_HUMAN Complement factor H-related protein 3 OS=Homo sapiens OX=9606 GN=CFHR3 PE=1 SV=2;sp|Q92496|FHR4_HUMAN Complement factor H-related protein 4 OS=Homo sapiens OX=9606 GN=CFHR4 PE=1 SV=3	2	5	3	3	1	1	2	1	1	1	3	1	2	1	1	1	2	1	1	1	1	1	1	2	1	1	1	1	1	1	1	1	1	1	2	1	2	1	5	1	1	1	1	1
sp|Q03167|TGBR3_HUMAN	sp|Q03167|TGBR3_HUMAN	8	8	8	sp|Q03167|TGBR3_HUMAN Transforming growth factor beta receptor type 3 OS=Homo sapiens OX=9606 GN=TGFBR3 PE=1 SV=3	1	8	8	8	5	5	6	7	5	6	7	7	7	7	3	5	6	7	7	5	7	7	7	7	5	5	7	6	6	6	7	7	7	7	7	6	7	5	7	5	7	6	7	7
sp|Q03591|FHR1_HUMAN;sp|Q9BXR6|FHR5_HUMAN	sp|Q03591|FHR1_HUMAN	11;1	6;1	2;1	sp|Q03591|FHR1_HUMAN Complement factor H-related protein 1 OS=Homo sapiens OX=9606 GN=CFHR1 PE=1 SV=2	2	11	6	2	11	10	10	10	9	8	10	4	10	9	7	7	10	3	10	9	9	9	10	11	10	9	7	6	8	9	11	7	7	7	9	7	10	10	10	10	7	7	10	7
sp|Q04756|HGFA_HUMAN;CON__ENSEMBL:ENSBTAP00000023055	sp|Q04756|HGFA_HUMAN	4;1	4;1	4;1	sp|Q04756|HGFA_HUMAN Hepatocyte growth factor activator OS=Homo sapiens OX=9606 GN=HGFAC PE=1 SV=1	2	4	4	4	2	2	3	3	3	2	3	0	3	2	2	3	3	0	3	3	3	2	3	2	2	2	2	1	2	2	3	2	3	1	0	2	2	1	1	0	0	2	2	3
sp|Q05996|ZP2_HUMAN	sp|Q05996|ZP2_HUMAN	3	3	3	sp|Q05996|ZP2_HUMAN Zona pellucida sperm-binding protein 2 OS=Homo sapiens OX=9606 GN=ZP2 PE=1 SV=1	1	3	3	3	1	1	1	1	1	1	2	0	2	1	1	1	1	0	1	2	2	1	1	0	2	1	1	0	2	1	0	2	1	1	1	2	2	1	0	0	0	0	1	0
sp|Q06033|ITIH3_HUMAN;CON__Q0V8M9	sp|Q06033|ITIH3_HUMAN	9;2	9;2	9;2	sp|Q06033|ITIH3_HUMAN Inter-alpha-trypsin inhibitor heavy chain H3 OS=Homo sapiens OX=9606 GN=ITIH3 PE=1 SV=2	2	9	9	9	6	5	6	2	7	3	6	4	7	5	2	6	4	2	8	7	6	2	7	6	4	5	6	3	5	3	4	3	8	3	2	6	4	4	7	7	6	4	4	2
sp|Q06418|TYRO3_HUMAN	sp|Q06418|TYRO3_HUMAN	3	3	3	sp|Q06418|TYRO3_HUMAN Tyrosine-protein kinase receptor TYRO3 OS=Homo sapiens OX=9606 GN=TYRO3 PE=1 SV=1	1	3	3	3	2	1	0	0	1	1	2	2	2	1	1	0	2	1	1	1	2	1	1	0	2	1	1	1	1	1	1	2	0	0	1	1	1	1	2	1	1	1	0	0
sp|Q06481|APLP2_HUMAN	sp|Q06481|APLP2_HUMAN	23	22	22	sp|Q06481|APLP2_HUMAN Amyloid-like protein 2 OS=Homo sapiens OX=9606 GN=APLP2 PE=1 SV=2	1	23	22	22	20	16	18	15	15	12	20	8	21	15	7	12	19	6	17	18	16	12	13	8	17	13	9	6	5	19	16	18	15	15	17	11	17	14	20	13	13	10	15	7
sp|Q06828|FMOD_HUMAN	sp|Q06828|FMOD_HUMAN	7	7	7	sp|Q06828|FMOD_HUMAN Fibromodulin OS=Homo sapiens OX=9606 GN=FMOD PE=1 SV=2	1	7	7	7	6	5	4	4	4	5	5	4	4	5	5	4	6	2	4	4	3	3	3	2	4	5	3	3	3	4	5	4	3	3	4	5	6	4	5	5	4	4	5	5
sp|Q06830|PRDX1_HUMAN;sp|Q13162|PRDX4_HUMAN	sp|Q06830|PRDX1_HUMAN	8;1	7;1	7;1	sp|Q06830|PRDX1_HUMAN Peroxiredoxin-1 OS=Homo sapiens OX=9606 GN=PRDX1 PE=1 SV=1	2	8	7	7	3	6	5	4	3	5	7	5	6	5	3	2	5	6	3	5	5	4	3	4	3	3	4	4	4	4	4	4	3	5	4	1	5	4	7	5	4	4	4	4
sp|Q07954|LRP1_HUMAN	sp|Q07954|LRP1_HUMAN	30	30	30	sp|Q07954|LRP1_HUMAN Prolow-density lipoprotein receptor-related protein 1 OS=Homo sapiens OX=9606 GN=LRP1 PE=1 SV=2	1	30	30	30	12	7	12	15	11	7	18	8	23	7	3	7	15	6	11	16	17	11	14	6	11	9	10	2	5	10	10	12	12	11	13	10	16	11	16	10	9	10	9	11
sp|Q08174|PCDH1_HUMAN	sp|Q08174|PCDH1_HUMAN	7	7	7	sp|Q08174|PCDH1_HUMAN Protocadherin-1 OS=Homo sapiens OX=9606 GN=PCDH1 PE=1 SV=2	1	7	7	7	3	2	3	5	4	3	5	3	5	1	2	1	5	3	3	4	5	1	4	0	3	2	2	1	1	3	5	4	3	4	4	2	5	3	3	3	1	1	2	1
sp|Q08345|DDR1_HUMAN	sp|Q08345|DDR1_HUMAN	4	4	4	sp|Q08345|DDR1_HUMAN Epithelial discoidin domain-containing receptor 1 OS=Homo sapiens OX=9606 GN=DDR1 PE=1 SV=1	1	4	4	4	1	1	1	3	2	0	3	0	2	1	0	0	4	0	1	0	1	1	3	1	0	1	0	0	0	3	1	0	0	0	0	0	0	2	2	1	0	0	3	0
sp|Q08380|LG3BP_HUMAN	sp|Q08380|LG3BP_HUMAN	17	17	17	sp|Q08380|LG3BP_HUMAN Galectin-3-binding protein OS=Homo sapiens OX=9606 GN=LGALS3BP PE=1 SV=1	1	17	17	17	13	14	15	14	14	13	14	13	15	12	12	12	14	13	14	14	13	13	11	12	12	14	14	13	14	14	14	16	13	14	13	16	15	13	14	13	14	14	14	12
sp|Q08431|MFGM_HUMAN	sp|Q08431|MFGM_HUMAN	6	6	6	sp|Q08431|MFGM_HUMAN Lactadherin OS=Homo sapiens OX=9606 GN=MFGE8 PE=1 SV=3	1	6	6	6	1	1	2	5	4	3	5	4	5	3	2	2	3	1	4	4	6	3	4	3	2	2	3	2	3	5	3	4	4	4	2	1	4	1	4	3	1	4	2	3
sp|Q08629|TICN1_HUMAN	sp|Q08629|TICN1_HUMAN	11	11	10	sp|Q08629|TICN1_HUMAN Testican-1 OS=Homo sapiens OX=9606 GN=SPOCK1 PE=1 SV=1	1	11	11	10	6	5	6	6	7	5	9	4	7	4	3	3	6	4	6	5	7	5	6	7	6	3	4	3	1	7	5	8	7	5	8	5	7	5	9	4	5	4	6	3
sp|Q10469|MGAT2_HUMAN	sp|Q10469|MGAT2_HUMAN	1	1	1	sp|Q10469|MGAT2_HUMAN Alpha-1,6-mannosyl-glycoprotein 2-beta-N-acetylglucosaminyltransferase OS=Homo sapiens OX=9606 GN=MGAT2 PE=1 SV=1	1	1	1	1	0	0	0	0	0	0	1	0	1	0	0	1	0	1	0	1	1	0	1	0	0	0	1	0	0	0	0	0	0	1	0	0	0	0	0	0	0	0	0	0
sp|Q10471|GALT2_HUMAN	sp|Q10471|GALT2_HUMAN	11	11	11	sp|Q10471|GALT2_HUMAN Polypeptide N-acetylgalactosaminyltransferase 2 OS=Homo sapiens OX=9606 GN=GALNT2 PE=1 SV=1	1	11	11	11	6	3	7	5	7	5	9	4	7	4	2	2	8	1	7	6	8	3	4	4	5	6	3	2	2	5	6	5	4	5	3	3	7	4	9	7	4	3	6	3
sp|Q12797|ASPH_HUMAN	sp|Q12797|ASPH_HUMAN	1	1	1	sp|Q12797|ASPH_HUMAN Aspartyl/asparaginyl beta-hydroxylase OS=Homo sapiens OX=9606 GN=ASPH PE=1 SV=3	1	1	1	1	0	0	0	0	0	0	0	0	1	0	0	0	0	0	0	0	1	0	0	0	0	0	0	0	0	0	0	0	1	0	0	0	0	0	0	0	0	0	0	0
sp|Q12805|FBLN3_HUMAN	sp|Q12805|FBLN3_HUMAN	22	22	22	sp|Q12805|FBLN3_HUMAN EGF-containing fibulin-like extracellular matrix protein 1 OS=Homo sapiens OX=9606 GN=EFEMP1 PE=1 SV=2	1	22	22	22	19	19	19	19	19	16	20	10	21	18	14	18	19	10	19	21	20	20	20	19	18	19	19	14	19	18	19	19	19	15	20	19	20	17	19	18	22	21	18	21
sp|Q12841|FSTL1_HUMAN	sp|Q12841|FSTL1_HUMAN	8	8	8	sp|Q12841|FSTL1_HUMAN Follistatin-related protein 1 OS=Homo sapiens OX=9606 GN=FSTL1 PE=1 SV=1	1	8	8	8	5	4	6	5	5	4	7	3	6	3	4	4	6	3	3	4	6	4	5	3	4	5	5	3	4	7	6	6	6	3	5	7	6	6	8	5	4	5	5	4
sp|Q12860|CNTN1_HUMAN	sp|Q12860|CNTN1_HUMAN	47	47	47	sp|Q12860|CNTN1_HUMAN Contactin-1 OS=Homo sapiens OX=9606 GN=CNTN1 PE=1 SV=1	1	47	47	47	38	38	38	38	38	36	43	35	45	34	26	30	40	32	38	39	39	35	39	33	37	36	35	26	37	39	37	40	39	36	41	41	38	38	38	37	38	37	35	37
sp|Q12907|LMAN2_HUMAN	sp|Q12907|LMAN2_HUMAN	12	12	12	sp|Q12907|LMAN2_HUMAN Vesicular integral-membrane protein VIP36 OS=Homo sapiens OX=9606 GN=LMAN2 PE=1 SV=1	1	12	12	12	8	8	8	10	10	6	11	5	9	7	3	5	11	8	8	11	11	8	7	9	6	10	5	3	8	9	10	11	9	8	11	7	10	6	12	5	9	4	9	7
sp|Q12913|PTPRJ_HUMAN	sp|Q12913|PTPRJ_HUMAN	2	2	2	sp|Q12913|PTPRJ_HUMAN Receptor-type tyrosine-protein phosphatase eta OS=Homo sapiens OX=9606 GN=PTPRJ PE=1 SV=3	1	2	2	2	1	0	0	0	0	0	2	0	2	0	0	0	2	0	1	1	1	0	0	0	1	1	0	0	0	1	1	0	0	0	0	0	1	0	2	0	0	1	0	0
sp|Q13145|BAMBI_HUMAN	sp|Q13145|BAMBI_HUMAN	1	1	1	sp|Q13145|BAMBI_HUMAN BMP and activin membrane-bound inhibitor homolog OS=Homo sapiens OX=9606 GN=BAMBI PE=1 SV=1	1	1	1	1	0	0	0	0	1	0	0	0	1	0	0	1	0	0	0	1	1	0	1	1	1	0	0	0	0	1	0	1	1	0	0	0	1	0	1	0	0	0	0	0
sp|Q13214|SEM3B_HUMAN	sp|Q13214|SEM3B_HUMAN	4	4	4	sp|Q13214|SEM3B_HUMAN Semaphorin-3B OS=Homo sapiens OX=9606 GN=SEMA3B PE=1 SV=1	1	4	4	4	3	1	4	3	1	1	2	1	2	1	0	1	2	1	1	1	1	2	2	1	2	3	0	0	1	2	0	2	0	0	2	0	1	2	3	0	1	1	3	2
sp|Q13228|SBP1_HUMAN	sp|Q13228|SBP1_HUMAN	15	15	15	sp|Q13228|SBP1_HUMAN Methanethiol oxidase OS=Homo sapiens OX=9606 GN=SELENBP1 PE=1 SV=2	1	15	15	15	2	6	7	8	10	10	6	6	9	8	5	7	9	6	10	9	10	8	10	9	9	5	6	4	4	13	7	8	6	9	10	8	10	10	9	8	9	7	9	7
sp|Q13231|CHIT1_HUMAN	sp|Q13231|CHIT1_HUMAN	17	17	17	sp|Q13231|CHIT1_HUMAN Chitotriosidase-1 OS=Homo sapiens OX=9606 GN=CHIT1 PE=1 SV=1	1	17	17	17	0	0	10	1	16	4	0	6	9	1	0	5	0	0	0	0	0	0	0	1	0	4	0	0	2	0	0	0	2	0	0	6	8	0	9	3	0	0	0	0
sp|Q13275|SEM3F_HUMAN	sp|Q13275|SEM3F_HUMAN	1	1	1	sp|Q13275|SEM3F_HUMAN Semaphorin-3F OS=Homo sapiens OX=9606 GN=SEMA3F PE=2 SV=2	1	1	1	1	0	1	1	0	0	0	0	1	1	0	0	0	1	0	1	1	1	1	1	1	0	0	1	0	0	1	0	0	0	0	1	0	0	1	0	0	0	0	1	0
sp|Q13332|PTPRS_HUMAN	sp|Q13332|PTPRS_HUMAN	17	16	16	sp|Q13332|PTPRS_HUMAN Receptor-type tyrosine-protein phosphatase S OS=Homo sapiens OX=9606 GN=PTPRS PE=1 SV=3	1	17	16	16	5	5	6	4	3	6	16	6	15	3	2	3	7	6	6	9	10	5	6	5	3	5	7	3	3	8	5	7	4	7	5	4	14	5	9	4	5	5	4	7
sp|Q13421|MSLN_HUMAN	sp|Q13421|MSLN_HUMAN	3	3	3	sp|Q13421|MSLN_HUMAN Mesothelin OS=Homo sapiens OX=9606 GN=MSLN PE=1 SV=2	1	3	3	3	1	1	1	2	2	2	3	2	3	2	1	0	3	2	0	2	3	1	1	1	0	1	1	0	1	1	3	3	0	3	1	1	2	0	3	1	0	1	0	1
sp|Q13449|LSAMP_HUMAN	sp|Q13449|LSAMP_HUMAN	12	12	12	sp|Q13449|LSAMP_HUMAN Limbic system-associated membrane protein OS=Homo sapiens OX=9606 GN=LSAMP PE=1 SV=2	1	12	12	12	11	11	12	12	10	9	12	9	12	10	8	11	12	9	11	11	11	11	11	10	10	10	8	9	9	12	12	12	12	11	10	10	12	10	11	11	10	10	12	9
sp|Q13508|NAR3_HUMAN	sp|Q13508|NAR3_HUMAN	7	7	7	sp|Q13508|NAR3_HUMAN Ecto-ADP-ribosyltransferase 3 OS=Homo sapiens OX=9606 GN=ART3 PE=1 SV=2	1	7	7	7	3	2	3	4	3	2	4	4	5	2	2	5	4	3	3	5	4	2	3	5	5	3	4	3	3	4	2	4	5	3	4	5	3	4	2	3	4	3	3	4
sp|Q13510|ASAH1_HUMAN	sp|Q13510|ASAH1_HUMAN	5	5	5	sp|Q13510|ASAH1_HUMAN Acid ceramidase OS=Homo sapiens OX=9606 GN=ASAH1 PE=1 SV=5	1	5	5	5	4	4	3	2	1	3	3	1	4	2	2	3	4	2	1	5	2	4	2	0	1	3	4	1	3	3	4	4	2	2	2	1	2	1	3	1	1	3	2	2
sp|Q13554|KCC2B_HUMAN;sp|Q13555|KCC2G_HUMAN	sp|Q13554|KCC2B_HUMAN	4;1	4;1	4;1	sp|Q13554|KCC2B_HUMAN Calcium/calmodulin-dependent protein kinase type II subunit beta OS=Homo sapiens OX=9606 GN=CAMK2B PE=1 SV=3	2	4	4	4	3	1	3	2	3	3	4	1	4	3	0	1	4	0	3	3	4	2	1	0	2	2	1	1	2	3	3	2	3	2	2	3	3	2	2	2	2	2	3	0
sp|Q13634|CAD18_HUMAN	sp|Q13634|CAD18_HUMAN	1	1	1	sp|Q13634|CAD18_HUMAN Cadherin-18 OS=Homo sapiens OX=9606 GN=CDH18 PE=2 SV=1	1	1	1	1	1	0	0	0	0	0	0	1	0	0	1	0	1	1	0	0	0	0	1	0	1	1	0	1	1	1	1	1	0	0	1	0	0	0	1	1	1	1	0	1
sp|Q13740|CD166_HUMAN	sp|Q13740|CD166_HUMAN	16	16	16	sp|Q13740|CD166_HUMAN CD166 antigen OS=Homo sapiens OX=9606 GN=ALCAM PE=1 SV=2	1	16	16	16	10	12	12	12	9	7	13	6	12	9	5	7	11	6	13	10	11	8	11	8	11	12	8	4	8	10	11	13	11	13	7	8	13	10	12	7	6	6	9	8
sp|Q13822|ENPP2_HUMAN	sp|Q13822|ENPP2_HUMAN	37	37	37	sp|Q13822|ENPP2_HUMAN Ectonucleotide pyrophosphatase/phosphodiesterase family member 2 OS=Homo sapiens OX=9606 GN=ENPP2 PE=1 SV=3	1	37	37	37	29	24	25	27	28	26	29	19	27	26	23	28	29	22	26	31	30	25	25	26	25	31	26	19	27	26	28	28	30	28	26	27	26	27	27	28	25	24	27	25
sp|Q14019|COTL1_HUMAN	sp|Q14019|COTL1_HUMAN	4	4	4	sp|Q14019|COTL1_HUMAN Coactosin-like protein OS=Homo sapiens OX=9606 GN=COTL1 PE=1 SV=3	1	4	4	4	1	2	2	2	1	1	2	2	2	2	1	2	2	1	1	1	1	2	2	2	1	2	2	2	2	3	2	2	2	2	2	2	2	1	2	2	2	1	1	2
sp|Q14112|NID2_HUMAN	sp|Q14112|NID2_HUMAN	12	12	12	sp|Q14112|NID2_HUMAN Nidogen-2 OS=Homo sapiens OX=9606 GN=NID2 PE=1 SV=3	1	12	12	12	7	9	10	7	5	5	8	2	9	3	3	5	8	3	6	4	4	6	5	7	8	7	5	6	5	8	5	8	4	5	6	6	5	6	7	3	3	5	7	5
sp|Q14118|DAG1_HUMAN	sp|Q14118|DAG1_HUMAN	12	12	12	sp|Q14118|DAG1_HUMAN Dystroglycan OS=Homo sapiens OX=9606 GN=DAG1 PE=1 SV=2	1	12	12	12	9	9	9	10	9	8	12	9	11	9	7	8	11	9	9	11	11	9	8	8	8	9	10	8	8	9	9	10	10	10	10	9	9	8	10	9	9	8	9	8
sp|Q14165|MLEC_HUMAN	sp|Q14165|MLEC_HUMAN	2	2	2	sp|Q14165|MLEC_HUMAN Malectin OS=Homo sapiens OX=9606 GN=MLEC PE=1 SV=1	1	2	2	2	2	1	2	1	1	0	2	2	2	0	0	1	1	0	1	1	2	1	1	2	2	1	1	0	2	1	0	1	2	0	2	2	0	1	2	1	2	2	1	0
sp|Q14314|FGL2_HUMAN	sp|Q14314|FGL2_HUMAN	3	3	3	sp|Q14314|FGL2_HUMAN Fibroleukin OS=Homo sapiens OX=9606 GN=FGL2 PE=1 SV=1	1	3	3	3	2	1	2	1	2	1	2	2	2	1	0	1	2	1	1	2	2	3	1	2	2	2	3	1	1	1	1	0	1	2	2	1	1	1	2	2	2	1	2	1
sp|Q14393|GAS6_HUMAN	sp|Q14393|GAS6_HUMAN	8	8	8	sp|Q14393|GAS6_HUMAN Growth arrest-specific protein 6 OS=Homo sapiens OX=9606 GN=GAS6 PE=1 SV=3	1	8	8	8	1	6	4	5	4	3	4	3	5	6	0	2	3	4	4	2	3	3	5	2	3	4	1	1	2	4	2	4	2	4	3	1	5	2	4	4	2	1	2	3
sp|Q14508|WFDC2_HUMAN	sp|Q14508|WFDC2_HUMAN	1	1	1	sp|Q14508|WFDC2_HUMAN WAP four-disulfide core domain protein 2 OS=Homo sapiens OX=9606 GN=WFDC2 PE=1 SV=2	1	1	1	1	0	0	0	0	0	0	0	0	0	0	0	0	0	0	0	0	1	0	0	0	0	0	0	0	0	0	0	0	0	0	0	0	0	0	0	0	0	0	0	0
sp|Q14515|SPRL1_HUMAN	sp|Q14515|SPRL1_HUMAN	37	37	37	sp|Q14515|SPRL1_HUMAN SPARC-like protein 1 OS=Homo sapiens OX=9606 GN=SPARCL1 PE=1 SV=2	1	37	37	37	27	29	30	30	30	27	29	26	33	25	23	23	30	21	32	31	33	28	32	30	29	29	30	24	24	34	29	33	33	29	31	26	34	30	31	27	28	31	32	32
sp|Q14520|HABP2_HUMAN	sp|Q14520|HABP2_HUMAN	10	10	10	sp|Q14520|HABP2_HUMAN Hyaluronan-binding protein 2 OS=Homo sapiens OX=9606 GN=HABP2 PE=1 SV=1	1	10	10	10	9	9	6	7	8	5	8	3	6	6	7	7	6	2	8	8	8	5	6	6	8	8	7	5	7	7	6	6	9	6	4	7	7	8	6	6	3	5	7	6
sp|Q14574|DSC3_HUMAN	sp|Q14574|DSC3_HUMAN	3	3	3	sp|Q14574|DSC3_HUMAN Desmocollin-3 OS=Homo sapiens OX=9606 GN=DSC3 PE=1 SV=3	1	3	3	3	0	1	1	0	1	0	2	1	2	0	1	2	1	1	1	0	2	1	1	1	1	0	2	1	1	1	1	1	1	1	0	2	1	1	1	1	0	1	1	1
sp|Q14624|ITIH4_HUMAN;CON__Q3T052	sp|Q14624|ITIH4_HUMAN	37;2	37;2	37;2	sp|Q14624|ITIH4_HUMAN Inter-alpha-trypsin inhibitor heavy chain H4 OS=Homo sapiens OX=9606 GN=ITIH4 PE=1 SV=4	2	37	37	37	33	32	33	29	30	29	33	28	29	33	24	29	28	20	34	32	30	29	31	29	33	33	25	26	30	32	28	29	35	28	30	35	30	31	34	30	31	30	30	32
sp|Q14697|GANAB_HUMAN	sp|Q14697|GANAB_HUMAN	7	7	7	sp|Q14697|GANAB_HUMAN Neutral alpha-glucosidase AB OS=Homo sapiens OX=9606 GN=GANAB PE=1 SV=3	1	7	7	7	5	2	2	3	5	3	6	4	7	1	0	0	3	3	2	6	7	3	3	3	3	1	3	3	3	5	3	6	3	5	4	1	4	3	1	1	1	2	3	3
sp|Q14766|LTBP1_HUMAN	sp|Q14766|LTBP1_HUMAN	4	4	4	sp|Q14766|LTBP1_HUMAN Latent-transforming growth factor beta-binding protein 1 OS=Homo sapiens OX=9606 GN=LTBP1 PE=1 SV=4	1	4	4	4	0	1	0	0	0	1	2	0	3	1	0	0	1	0	1	0	0	0	0	0	0	0	0	0	0	1	0	1	0	0	1	0	1	0	3	1	1	0	0	0
sp|Q14767|LTBP2_HUMAN	sp|Q14767|LTBP2_HUMAN	11	11	11	sp|Q14767|LTBP2_HUMAN Latent-transforming growth factor beta-binding protein 2 OS=Homo sapiens OX=9606 GN=LTBP2 PE=1 SV=3	1	11	11	11	1	4	5	3	3	3	8	4	7	1	0	2	4	3	3	2	6	1	6	4	4	5	3	2	3	7	4	5	3	1	5	4	7	4	8	4	7	5	2	3
sp|Q14956|GPNMB_HUMAN	sp|Q14956|GPNMB_HUMAN	3	3	3	sp|Q14956|GPNMB_HUMAN Transmembrane glycoprotein NMB OS=Homo sapiens OX=9606 GN=GPNMB PE=1 SV=2	1	3	3	3	0	0	2	2	1	0	0	1	2	1	0	0	2	0	0	0	0	0	1	1	0	1	0	0	0	1	1	1	1	0	1	1	1	0	0	0	2	1	0	0
sp|Q14982|OPCM_HUMAN	sp|Q14982|OPCM_HUMAN	12	8	8	sp|Q14982|OPCM_HUMAN Opioid-binding protein/cell adhesion molecule OS=Homo sapiens OX=9606 GN=OPCML PE=1 SV=1	1	12	8	8	8	5	9	9	8	8	11	8	12	9	5	9	12	4	10	6	11	8	10	7	9	9	9	4	8	8	10	10	10	8	10	11	10	10	9	10	9	6	5	7
sp|Q14C87|T132D_HUMAN	sp|Q14C87|T132D_HUMAN	6	6	5	sp|Q14C87|T132D_HUMAN Transmembrane protein 132D OS=Homo sapiens OX=9606 GN=TMEM132D PE=1 SV=1	1	6	6	5	2	1	2	3	1	1	5	4	5	2	1	1	4	4	4	1	4	2	1	1	1	1	2	1	1	4	2	2	1	4	2	2	4	1	3	1	1	1	1	2
sp|Q15063|POSTN_HUMAN;CON__Q2KJC7	sp|Q15063|POSTN_HUMAN	5;2	5;2	5;2	sp|Q15063|POSTN_HUMAN Periostin OS=Homo sapiens OX=9606 GN=POSTN PE=1 SV=2	2	5	5	5	0	1	1	1	0	4	3	0	1	0	0	0	0	0	0	0	1	0	0	0	0	3	1	1	0	1	1	1	1	0	0	2	1	0	4	0	1	0	0	0
sp|Q15084|PDIA6_HUMAN	sp|Q15084|PDIA6_HUMAN	2	2	2	sp|Q15084|PDIA6_HUMAN Protein disulfide-isomerase A6 OS=Homo sapiens OX=9606 GN=PDIA6 PE=1 SV=1	1	2	2	2	0	1	1	1	0	0	2	0	1	0	0	1	2	0	0	0	1	0	0	1	1	0	0	0	0	0	1	0	0	0	0	0	1	0	2	0	0	0	1	0
sp|Q15113|PCOC1_HUMAN	sp|Q15113|PCOC1_HUMAN	19	19	19	sp|Q15113|PCOC1_HUMAN Procollagen C-endopeptidase enhancer 1 OS=Homo sapiens OX=9606 GN=PCOLCE PE=1 SV=2	1	19	19	19	17	14	15	13	13	14	16	11	15	15	12	14	16	10	13	15	15	12	14	13	15	16	14	13	15	16	16	13	15	14	12	14	14	14	18	18	15	12	14	13
sp|Q15223|NECT1_HUMAN	sp|Q15223|NECT1_HUMAN	5	5	5	sp|Q15223|NECT1_HUMAN Nectin-1 OS=Homo sapiens OX=9606 GN=NECTIN1 PE=1 SV=3	1	5	5	5	1	3	3	3	3	2	4	1	4	2	1	2	3	1	1	2	3	1	1	2	3	2	1	1	1	2	3	2	1	2	1	2	2	2	3	3	1	1	2	1
sp|Q15256|PTPRR_HUMAN	sp|Q15256|PTPRR_HUMAN	3	3	3	sp|Q15256|PTPRR_HUMAN Receptor-type tyrosine-protein phosphatase R OS=Homo sapiens OX=9606 GN=PTPRR PE=1 SV=2	1	3	3	3	0	0	0	0	0	0	2	3	1	2	1	1	0	3	1	1	1	1	1	1	0	0	2	1	1	0	0	0	0	1	2	2	0	0	0	0	1	1	0	1
sp|Q15262|PTPRK_HUMAN	sp|Q15262|PTPRK_HUMAN	4	4	4	sp|Q15262|PTPRK_HUMAN Receptor-type tyrosine-protein phosphatase kappa OS=Homo sapiens OX=9606 GN=PTPRK PE=1 SV=2	1	4	4	4	2	1	2	2	1	0	2	1	2	1	0	0	2	1	1	2	2	2	1	1	1	1	2	0	0	2	1	2	1	1	1	1	2	1	2	0	0	1	2	0
sp|Q15375|EPHA7_HUMAN;sp|Q5JZY3|EPHAA_HUMAN	sp|Q15375|EPHA7_HUMAN	3;1	2;1	2;1	sp|Q15375|EPHA7_HUMAN Ephrin type-A receptor 7 OS=Homo sapiens OX=9606 GN=EPHA7 PE=1 SV=3	2	3	2	2	0	0	0	0	1	0	3	0	3	0	0	0	2	0	1	1	1	1	1	2	1	0	3	0	1	1	1	1	0	0	2	2	1	0	1	1	1	0	0	2
sp|Q15582|BGH3_HUMAN	sp|Q15582|BGH3_HUMAN	23	23	23	sp|Q15582|BGH3_HUMAN Transforming growth factor-beta-induced protein ig-h3 OS=Homo sapiens OX=9606 GN=TGFBI PE=1 SV=1	1	23	23	23	17	19	18	17	16	18	19	13	18	17	13	14	19	16	15	19	17	15	14	14	14	18	11	14	14	13	20	17	15	19	13	15	17	15	16	16	15	12	15	13
sp|Q15782|CH3L2_HUMAN	sp|Q15782|CH3L2_HUMAN	7	7	7	sp|Q15782|CH3L2_HUMAN Chitinase-3-like protein 2 OS=Homo sapiens OX=9606 GN=CHI3L2 PE=1 SV=1	1	7	7	7	0	6	6	6	4	0	5	1	7	0	0	1	0	2	0	0	0	0	4	2	0	0	0	0	1	3	0	1	4	1	0	3	2	1	0	0	0	1	1	1
sp|Q15818|NPTX1_HUMAN	sp|Q15818|NPTX1_HUMAN	17	17	17	sp|Q15818|NPTX1_HUMAN Neuronal pentraxin-1 OS=Homo sapiens OX=9606 GN=NPTX1 PE=1 SV=2	1	17	17	17	14	13	12	13	15	14	15	12	14	11	11	12	15	12	14	16	15	14	14	12	14	13	11	11	13	15	13	15	15	14	14	15	16	13	13	13	13	14	13	15
sp|Q15828|CYTM_HUMAN	sp|Q15828|CYTM_HUMAN	3	3	3	sp|Q15828|CYTM_HUMAN Cystatin-M OS=Homo sapiens OX=9606 GN=CST6 PE=1 SV=1	1	3	3	3	1	1	2	2	1	1	1	0	1	1	0	0	0	0	0	2	2	2	1	2	0	0	2	0	2	1	1	2	1	1	1	1	2	1	3	3	1	1	0	0
sp|Q15847|ADIRF_HUMAN	sp|Q15847|ADIRF_HUMAN	1	1	1	sp|Q15847|ADIRF_HUMAN Adipogenesis regulatory factor OS=Homo sapiens OX=9606 GN=ADIRF PE=1 SV=1	1	1	1	1	0	0	0	0	0	0	0	0	0	0	0	0	0	0	0	0	0	0	0	0	0	0	0	0	0	0	0	0	0	0	0	0	0	0	0	0	0	0	0	0
sp|Q15904|VAS1_HUMAN	sp|Q15904|VAS1_HUMAN	8	8	8	sp|Q15904|VAS1_HUMAN V-type proton ATPase subunit S1 OS=Homo sapiens OX=9606 GN=ATP6AP1 PE=1 SV=2	1	8	8	8	8	5	6	6	7	6	8	8	6	8	4	7	8	7	6	6	5	5	6	4	7	5	6	5	4	7	6	7	6	7	4	7	5	5	8	7	4	6	4	4
sp|Q16270|IBP7_HUMAN	sp|Q16270|IBP7_HUMAN	14	14	14	sp|Q16270|IBP7_HUMAN Insulin-like growth factor-binding protein 7 OS=Homo sapiens OX=9606 GN=IGFBP7 PE=1 SV=1	1	14	14	14	12	10	13	14	12	10	13	9	13	11	10	12	13	9	10	11	12	13	12	13	13	13	12	9	12	13	12	13	12	11	11	11	11	12	13	11	13	12	13	10
sp|Q16288|NTRK3_HUMAN	sp|Q16288|NTRK3_HUMAN	2	2	2	sp|Q16288|NTRK3_HUMAN NT-3 growth factor receptor OS=Homo sapiens OX=9606 GN=NTRK3 PE=1 SV=2	1	2	2	2	1	1	1	2	1	1	2	1	2	1	0	0	2	1	1	1	2	2	2	2	2	1	2	0	2	2	2	2	2	1	2	1	2	2	2	0	1	0	2	1
sp|Q16555|DPYL2_HUMAN	sp|Q16555|DPYL2_HUMAN	2	2	2	sp|Q16555|DPYL2_HUMAN Dihydropyrimidinase-related protein 2 OS=Homo sapiens OX=9606 GN=DPYSL2 PE=1 SV=1	1	2	2	2	0	0	0	0	0	0	0	0	0	0	0	0	0	0	0	0	0	0	0	0	0	0	0	0	0	0	0	0	0	0	0	0	0	0	0	0	0	0	0	0
sp|Q16568|CART_HUMAN	sp|Q16568|CART_HUMAN	1	1	1	sp|Q16568|CART_HUMAN Cocaine- and amphetamine-regulated transcript protein OS=Homo sapiens OX=9606 GN=CARTPT PE=1 SV=1	1	1	1	1	0	0	0	0	0	0	1	1	0	0	0	0	0	1	0	0	0	0	1	1	1	0	0	0	0	0	0	1	0	0	0	0	1	0	0	0	0	0	0	0
sp|Q16581|C3AR_HUMAN	sp|Q16581|C3AR_HUMAN	1	1	1	sp|Q16581|C3AR_HUMAN C3a anaphylatoxin chemotactic receptor OS=Homo sapiens OX=9606 GN=C3AR1 PE=1 SV=2	1	1	1	1	1	1	1	1	0	0	1	1	1	1	0	0	0	1	1	1	1	0	1	0	1	1	0	1	0	1	0	0	0	0	0	0	0	0	1	1	1	0	0	0
sp|Q16610|ECM1_HUMAN	sp|Q16610|ECM1_HUMAN	25	25	25	sp|Q16610|ECM1_HUMAN Extracellular matrix protein 1 OS=Homo sapiens OX=9606 GN=ECM1 PE=1 SV=2	1	25	25	25	18	21	22	19	21	16	23	11	21	15	14	20	25	10	20	20	22	17	20	16	21	18	17	12	16	22	24	21	14	15	18	19	22	20	20	17	17	16	19	15
sp|Q16620|NTRK2_HUMAN	sp|Q16620|NTRK2_HUMAN	4	4	4	sp|Q16620|NTRK2_HUMAN BDNF/NT-3 growth factors receptor OS=Homo sapiens OX=9606 GN=NTRK2 PE=1 SV=1	1	4	4	4	3	3	2	3	1	2	4	3	4	0	1	0	3	1	3	2	2	1	1	0	3	2	1	0	0	3	3	3	1	3	2	1	4	2	3	2	0	0	2	1
sp|Q16627|CCL14_HUMAN	sp|Q16627|CCL14_HUMAN	2	2	2	sp|Q16627|CCL14_HUMAN C-C motif chemokine 14 OS=Homo sapiens OX=9606 GN=CCL14 PE=1 SV=1	1	2	2	2	1	1	1	1	1	1	1	0	1	1	1	1	1	0	2	1	1	2	1	2	0	0	2	0	1	2	1	0	1	0	0	1	2	1	2	1	1	0	2	0
sp|Q16653|MOG_HUMAN	sp|Q16653|MOG_HUMAN	3	3	3	sp|Q16653|MOG_HUMAN Myelin-oligodendrocyte glycoprotein OS=Homo sapiens OX=9606 GN=MOG PE=1 SV=2	1	3	3	3	0	1	2	1	0	2	3	1	3	0	2	1	1	2	1	2	3	2	2	3	3	1	1	1	2	1	2	2	3	1	3	2	3	1	3	1	3	2	1	2
sp|Q16706|MA2A1_HUMAN	sp|Q16706|MA2A1_HUMAN	10	9	9	sp|Q16706|MA2A1_HUMAN Alpha-mannosidase 2 OS=Homo sapiens OX=9606 GN=MAN2A1 PE=1 SV=2	1	10	9	9	6	4	4	4	4	5	9	4	9	5	1	4	5	5	5	3	6	3	8	4	8	5	4	2	5	6	5	5	5	5	6	6	6	3	4	3	5	4	3	5
sp|Q16769|QPCT_HUMAN	sp|Q16769|QPCT_HUMAN	10	10	10	sp|Q16769|QPCT_HUMAN Glutaminyl-peptide cyclotransferase OS=Homo sapiens OX=9606 GN=QPCT PE=1 SV=1	1	10	10	10	4	4	5	7	5	5	8	4	8	3	1	3	5	3	6	6	5	3	5	3	5	2	5	3	3	8	6	4	3	7	5	3	7	5	9	5	4	5	7	4
sp|Q16849|PTPRN_HUMAN	sp|Q16849|PTPRN_HUMAN	9	9	9	sp|Q16849|PTPRN_HUMAN Receptor-type tyrosine-protein phosphatase-like N OS=Homo sapiens OX=9606 GN=PTPRN PE=1 SV=1	1	9	9	9	2	2	1	4	1	5	4	7	4	2	1	2	4	7	4	4	5	4	3	3	4	1	3	1	1	4	3	4	2	6	3	2	4	3	3	4	3	3	3	3
sp|Q24JP5|T132A_HUMAN	sp|Q24JP5|T132A_HUMAN	19	19	19	sp|Q24JP5|T132A_HUMAN Transmembrane protein 132A OS=Homo sapiens OX=9606 GN=TMEM132A PE=1 SV=1	1	19	19	19	13	5	11	12	10	11	17	10	18	10	3	7	13	10	9	8	14	8	11	9	9	8	10	4	11	12	14	8	10	11	11	8	13	10	14	7	8	10	9	8
sp|Q3SYC2|MOGT2_HUMAN	sp|Q3SYC2|MOGT2_HUMAN	2	2	2	sp|Q3SYC2|MOGT2_HUMAN 2-acylglycerol O-acyltransferase 2 OS=Homo sapiens OX=9606 GN=MOGAT2 PE=1 SV=2	1	2	2	2	1	1	1	1	1	1	1	0	1	1	1	1	1	0	1	1	1	1	2	1	1	1	1	0	0	2	2	1	1	1	0	0	1	0	2	2	0	0	1	0
sp|Q53EL9|SEZ6_HUMAN	sp|Q53EL9|SEZ6_HUMAN	17	17	17	sp|Q53EL9|SEZ6_HUMAN Seizure protein 6 homolog OS=Homo sapiens OX=9606 GN=SEZ6 PE=1 SV=2	1	17	17	17	11	8	13	12	12	12	16	10	14	12	5	8	12	5	11	11	12	10	10	8	13	7	12	7	10	14	13	12	7	12	11	11	13	9	13	11	8	7	12	9
sp|Q53RD9|FBLN7_HUMAN	sp|Q53RD9|FBLN7_HUMAN	2	2	2	sp|Q53RD9|FBLN7_HUMAN Fibulin-7 OS=Homo sapiens OX=9606 GN=FBLN7 PE=2 SV=1	1	2	2	2	2	1	1	1	1	1	2	1	2	0	1	0	2	0	1	1	2	2	1	0	1	1	2	0	1	1	2	2	1	1	2	1	1	1	2	1	1	1	1	1
sp|Q5BLP8|CD048_HUMAN	sp|Q5BLP8|CD048_HUMAN	4	4	4	sp|Q5BLP8|CD048_HUMAN Neuropeptide-like protein C4orf48 OS=Homo sapiens OX=9606 GN=C4orf48 PE=1 SV=3	1	4	4	4	2	1	1	2	3	1	3	1	2	1	1	1	4	1	3	3	2	1	1	1	2	1	1	1	1	2	3	2	2	1	2	2	2	2	2	1	1	2	2	2
sp|Q5FWE3|PRRT3_HUMAN	sp|Q5FWE3|PRRT3_HUMAN	4	4	4	sp|Q5FWE3|PRRT3_HUMAN Proline-rich transmembrane protein 3 OS=Homo sapiens OX=9606 GN=PRRT3 PE=1 SV=3	1	4	4	4	2	2	2	3	3	2	3	1	4	2	2	2	3	2	4	4	4	2	1	1	1	1	3	2	2	3	3	3	2	3	3	1	4	1	2	1	1	2	1	1
sp|Q5KU26|COL12_HUMAN	sp|Q5KU26|COL12_HUMAN	5	5	5	sp|Q5KU26|COL12_HUMAN Collectin-12 OS=Homo sapiens OX=9606 GN=COLEC12 PE=1 SV=3	1	5	5	5	2	3	5	5	3	3	5	4	5	2	2	3	4	2	4	2	5	4	4	3	4	3	4	3	4	4	5	5	3	3	4	4	4	4	4	3	4	3	5	4
sp|Q5S007|LRRK2_HUMAN	sp|Q5S007|LRRK2_HUMAN	1	1	1	sp|Q5S007|LRRK2_HUMAN Leucine-rich repeat serine/threonine-protein kinase 2 OS=Homo sapiens OX=9606 GN=LRRK2 PE=1 SV=2	1	1	1	1	1	1	1	1	0	0	1	1	1	1	0	1	1	1	1	1	1	1	1	1	1	1	0	1	1	1	1	0	1	1	1	1	0	1	1	1	1	1	1	1
sp|Q5T848|GP158_HUMAN	sp|Q5T848|GP158_HUMAN	1	1	1	sp|Q5T848|GP158_HUMAN Probable G-protein coupled receptor 158 OS=Homo sapiens OX=9606 GN=GPR158 PE=1 SV=1	1	1	1	1	0	1	1	1	1	1	0	0	1	0	0	0	1	0	1	1	1	1	1	0	1	0	0	0	1	1	0	1	1	1	0	0	1	1	1	1	0	0	1	0
sp|Q5VU97|CAHD1_HUMAN	sp|Q5VU97|CAHD1_HUMAN	5	5	5	sp|Q5VU97|CAHD1_HUMAN VWFA and cache domain-containing protein 1 OS=Homo sapiens OX=9606 GN=CACHD1 PE=2 SV=2	1	5	5	5	3	2	2	2	2	1	3	2	2	2	0	1	4	0	2	3	1	1	3	1	3	2	0	0	0	2	2	3	3	1	4	3	2	1	3	1	2	2	2	1
sp|Q641Q3|METRL_HUMAN	sp|Q641Q3|METRL_HUMAN	2	2	2	sp|Q641Q3|METRL_HUMAN Meteorin-like protein OS=Homo sapiens OX=9606 GN=METRNL PE=2 SV=1	1	2	2	2	0	0	1	0	0	1	1	0	0	0	1	0	1	1	0	0	0	1	0	0	0	1	1	1	1	0	0	0	0	1	1	0	1	0	0	0	0	1	1	1
sp|Q66K66|TM198_HUMAN	sp|Q66K66|TM198_HUMAN	1	1	1	sp|Q66K66|TM198_HUMAN Transmembrane protein 198 OS=Homo sapiens OX=9606 GN=TMEM198 PE=1 SV=1	1	1	1	1	1	1	1	1	1	1	1	0	1	1	1	1	1	0	1	1	1	1	1	1	1	1	1	1	1	1	1	1	1	1	1	1	1	1	1	1	1	1	1	1
sp|Q6EMK4|VASN_HUMAN	sp|Q6EMK4|VASN_HUMAN	8	8	8	sp|Q6EMK4|VASN_HUMAN Vasorin OS=Homo sapiens OX=9606 GN=VASN PE=1 SV=1	1	8	8	8	3	5	5	6	5	5	6	5	6	4	4	2	6	3	6	6	6	4	6	4	5	6	3	3	3	4	6	7	6	5	4	4	6	3	5	5	4	4	3	5
sp|Q6FHJ7|SFRP4_HUMAN	sp|Q6FHJ7|SFRP4_HUMAN	1	1	1	sp|Q6FHJ7|SFRP4_HUMAN Secreted frizzled-related protein 4 OS=Homo sapiens OX=9606 GN=SFRP4 PE=1 SV=2	1	1	1	1	1	1	1	1	1	0	1	0	1	0	0	1	1	1	1	1	1	1	1	1	1	1	1	0	1	1	1	1	0	1	1	0	1	1	1	0	1	1	1	1
sp|Q6ISS4|LAIR2_HUMAN;sp|Q6GTX8|LAIR1_HUMAN	sp|Q6ISS4|LAIR2_HUMAN;sp|Q6GTX8|LAIR1_HUMAN	1;1	1;1	1;1	sp|Q6ISS4|LAIR2_HUMAN Leukocyte-associated immunoglobulin-like receptor 2 OS=Homo sapiens OX=9606 GN=LAIR2 PE=1 SV=1;sp|Q6GTX8|LAIR1_HUMAN Leukocyte-associated immunoglobulin-like receptor 1 OS=Homo sapiens OX=9606 GN=LAIR1 PE=1 SV=1	2	1	1	1	1	1	0	1	0	1	1	1	1	1	0	1	1	1	0	0	1	1	1	1	0	1	1	1	1	1	1	0	1	1	1	1	1	0	1	1	1	1	0	1
sp|Q6MZW2|FSTL4_HUMAN	sp|Q6MZW2|FSTL4_HUMAN	21	21	19	sp|Q6MZW2|FSTL4_HUMAN Follistatin-related protein 4 OS=Homo sapiens OX=9606 GN=FSTL4 PE=2 SV=3	1	21	21	19	13	6	8	12	11	9	17	7	18	8	7	1	13	9	13	12	5	10	10	4	13	5	4	3	6	12	9	14	6	8	10	4	14	10	10	5	5	5	10	5
sp|Q6NW40|RGMB_HUMAN	sp|Q6NW40|RGMB_HUMAN	9	9	9	sp|Q6NW40|RGMB_HUMAN Repulsive guidance molecule B OS=Homo sapiens OX=9606 GN=RGMB PE=1 SV=3	1	9	9	9	5	5	6	7	6	5	8	5	7	5	3	4	7	5	5	5	6	4	6	3	5	5	6	2	5	8	7	6	3	5	5	5	7	5	7	5	6	4	7	3
sp|Q6P387|CP046_HUMAN	sp|Q6P387|CP046_HUMAN	1	1	1	sp|Q6P387|CP046_HUMAN Uncharacterized protein C16orf46 OS=Homo sapiens OX=9606 GN=C16orf46 PE=2 SV=2	1	1	1	1	1	1	1	1	1	1	1	1	1	1	1	1	1	1	1	1	1	1	1	1	1	1	1	1	1	1	1	1	1	1	1	1	1	1	1	1	1	1	1	1
sp|Q6PL18|ATAD2_HUMAN	sp|Q6PL18|ATAD2_HUMAN	1	1	1	sp|Q6PL18|ATAD2_HUMAN ATPase family AAA domain-containing protein 2 OS=Homo sapiens OX=9606 GN=ATAD2 PE=1 SV=1	1	1	1	1	1	0	1	1	1	1	1	0	1	1	1	1	0	1	1	1	1	1	1	0	1	1	1	0	1	1	1	1	1	1	1	1	1	1	1	1	1	1	1	1
sp|Q6UVK1|CSPG4_HUMAN	sp|Q6UVK1|CSPG4_HUMAN	5	5	5	sp|Q6UVK1|CSPG4_HUMAN Chondroitin sulfate proteoglycan 4 OS=Homo sapiens OX=9606 GN=CSPG4 PE=1 SV=2	1	5	5	5	2	5	3	3	2	3	4	1	5	0	1	0	1	1	3	2	3	3	2	1	2	3	1	0	2	3	2	3	3	2	4	4	4	1	2	2	2	1	3	1
sp|Q6UW01|CBLN3_HUMAN	sp|Q6UW01|CBLN3_HUMAN	4	4	4	sp|Q6UW01|CBLN3_HUMAN Cerebellin-3 OS=Homo sapiens OX=9606 GN=CBLN3 PE=1 SV=1	1	4	4	4	3	3	4	4	4	4	4	3	3	4	4	3	3	3	4	3	4	4	3	3	4	2	3	2	3	4	3	3	3	3	4	2	4	3	3	4	3	3	4	3
sp|Q6UWH4|GAK1B_HUMAN	sp|Q6UWH4|GAK1B_HUMAN	1	1	1	sp|Q6UWH4|GAK1B_HUMAN Golgi-associated kinase 1B OS=Homo sapiens OX=9606 GN=GASK1B PE=2 SV=1	1	1	1	1	1	1	1	1	1	1	1	0	1	1	0	1	1	0	0	1	1	0	0	0	0	0	0	0	0	1	1	1	0	1	1	1	1	0	1	1	0	0	1	0
sp|Q6UX71|PXDC2_HUMAN	sp|Q6UX71|PXDC2_HUMAN	14	14	14	sp|Q6UX71|PXDC2_HUMAN Plexin domain-containing protein 2 OS=Homo sapiens OX=9606 GN=PLXDC2 PE=1 SV=1	1	14	14	14	11	8	13	8	9	10	13	10	10	8	7	8	10	9	10	8	9	8	8	9	9	10	9	7	10	9	11	10	11	11	10	10	12	8	12	11	10	11	9	10
sp|Q6UX73|CP089_HUMAN;sp|Q6NSJ2|PHLB3_HUMAN	sp|Q6UX73|CP089_HUMAN	13;1	13;1	13;1	sp|Q6UX73|CP089_HUMAN UPF0764 protein C16orf89 OS=Homo sapiens OX=9606 GN=C16orf89 PE=1 SV=2	2	13	13	13	9	8	11	10	10	9	8	6	11	9	6	9	12	5	11	8	9	10	9	7	7	8	6	6	3	10	11	10	9	6	7	6	9	9	10	10	7	7	10	6
sp|Q6UXB8|PI16_HUMAN	sp|Q6UXB8|PI16_HUMAN	8	8	8	sp|Q6UXB8|PI16_HUMAN Peptidase inhibitor 16 OS=Homo sapiens OX=9606 GN=PI16 PE=1 SV=1	1	8	8	8	6	5	5	5	6	3	6	3	5	5	3	4	7	2	5	6	7	5	6	4	5	7	3	2	5	5	7	5	5	4	6	5	5	6	7	7	5	5	6	5
sp|Q6UXD5|SE6L2_HUMAN	sp|Q6UXD5|SE6L2_HUMAN	11	10	10	sp|Q6UXD5|SE6L2_HUMAN Seizure 6-like protein 2 OS=Homo sapiens OX=9606 GN=SEZ6L2 PE=1 SV=2	1	11	10	10	9	5	7	8	7	9	10	10	11	7	5	4	10	8	8	9	9	7	7	5	8	5	8	8	7	7	10	8	7	8	9	10	10	6	9	8	7	6	5	7
sp|Q6UXK2|ISLR2_HUMAN	sp|Q6UXK2|ISLR2_HUMAN	2	2	2	sp|Q6UXK2|ISLR2_HUMAN Immunoglobulin superfamily containing leucine-rich repeat protein 2 OS=Homo sapiens OX=9606 GN=ISLR2 PE=1 SV=1	1	2	2	2	0	0	0	0	0	0	1	1	1	0	1	1	1	0	0	0	0	1	0	0	0	0	1	0	1	0	1	0	1	0	0	1	0	0	0	0	0	1	0	0
sp|Q6YHK3|CD109_HUMAN	sp|Q6YHK3|CD109_HUMAN	7	7	7	sp|Q6YHK3|CD109_HUMAN CD109 antigen OS=Homo sapiens OX=9606 GN=CD109 PE=1 SV=2	1	7	7	7	4	4	4	5	5	5	6	5	7	4	2	5	5	1	5	5	4	4	4	2	3	5	5	3	2	7	4	7	5	6	5	4	6	2	6	5	4	2	5	2
sp|Q6ZMI3|GLDN_HUMAN	sp|Q6ZMI3|GLDN_HUMAN	4	4	4	sp|Q6ZMI3|GLDN_HUMAN Gliomedin OS=Homo sapiens OX=9606 GN=GLDN PE=1 SV=1	1	4	4	4	3	2	1	1	1	2	2	1	2	3	1	1	2	2	2	1	1	0	2	1	1	2	1	0	1	2	0	2	1	2	0	0	1	1	1	3	0	0	2	0
sp|Q6ZRP7|QSOX2_HUMAN	sp|Q6ZRP7|QSOX2_HUMAN	5	5	5	sp|Q6ZRP7|QSOX2_HUMAN Sulfhydryl oxidase 2 OS=Homo sapiens OX=9606 GN=QSOX2 PE=1 SV=3	1	5	5	5	1	0	2	2	2	4	4	1	2	3	1	0	3	2	1	1	4	3	4	2	4	1	2	2	4	5	2	4	2	3	4	3	5	3	3	2	2	3	3	4
sp|Q6ZSJ9|SHSA6_HUMAN	sp|Q6ZSJ9|SHSA6_HUMAN	2	2	2	sp|Q6ZSJ9|SHSA6_HUMAN Protein shisa-6 OS=Homo sapiens OX=9606 GN=SHISA6 PE=1 SV=2	1	2	2	2	2	2	2	1	1	2	2	2	2	2	1	1	2	2	2	2	2	2	2	2	2	2	2	1	2	2	2	2	1	2	2	2	2	1	2	2	2	0	2	1
sp|Q7LFX5|CHSTF_HUMAN	sp|Q7LFX5|CHSTF_HUMAN	4	4	4	sp|Q7LFX5|CHSTF_HUMAN Carbohydrate sulfotransferase 15 OS=Homo sapiens OX=9606 GN=CHST15 PE=1 SV=1	1	4	4	4	2	1	3	1	0	1	4	4	4	2	0	1	3	2	0	2	4	2	2	1	0	2	1	0	0	3	2	2	2	4	3	1	4	1	3	2	0	1	1	1
sp|Q7Z3B1|NEGR1_HUMAN	sp|Q7Z3B1|NEGR1_HUMAN	12	12	12	sp|Q7Z3B1|NEGR1_HUMAN Neuronal growth regulator 1 OS=Homo sapiens OX=9606 GN=NEGR1 PE=1 SV=3	1	12	12	12	8	8	8	11	9	8	10	8	11	8	5	7	10	5	9	9	10	11	10	8	8	8	11	4	6	9	8	10	9	8	11	10	11	9	9	7	7	10	11	7
sp|Q7Z553|MDGA2_HUMAN	sp|Q7Z553|MDGA2_HUMAN	3	3	3	sp|Q7Z553|MDGA2_HUMAN MAM domain-containing glycosylphosphatidylinositol anchor protein 2 OS=Homo sapiens OX=9606 GN=MDGA2 PE=1 SV=2	1	3	3	3	1	0	2	2	1	0	2	0	2	0	0	0	1	0	0	1	2	1	1	1	0	0	1	1	2	2	1	2	0	0	2	1	1	0	2	0	1	0	1	2
sp|Q7Z6L0|PRRT2_HUMAN	sp|Q7Z6L0|PRRT2_HUMAN	1	1	1	sp|Q7Z6L0|PRRT2_HUMAN Proline-rich transmembrane protein 2 OS=Homo sapiens OX=9606 GN=PRRT2 PE=1 SV=1	1	1	1	1	0	0	0	1	0	1	1	0	1	0	0	0	1	1	0	0	0	0	0	0	1	0	0	0	0	1	0	1	1	1	0	0	1	0	1	1	0	0	0	1
sp|Q7Z7M0|MEGF8_HUMAN	sp|Q7Z7M0|MEGF8_HUMAN	45	45	45	sp|Q7Z7M0|MEGF8_HUMAN Multiple epidermal growth factor-like domains protein 8 OS=Homo sapiens OX=9606 GN=MEGF8 PE=1 SV=2	1	45	45	45	25	20	23	27	22	17	41	12	37	15	11	9	33	13	21	23	29	18	17	12	24	18	20	9	16	30	24	30	21	18	30	22	31	22	28	18	22	19	23	18
sp|Q86SF2|GALT7_HUMAN	sp|Q86SF2|GALT7_HUMAN	9	9	9	sp|Q86SF2|GALT7_HUMAN N-acetylgalactosaminyltransferase 7 OS=Homo sapiens OX=9606 GN=GALNT7 PE=1 SV=1	1	9	9	9	1	2	2	3	2	3	5	3	5	2	1	2	4	3	2	2	3	3	3	2	1	3	1	2	1	4	4	1	1	3	3	3	2	1	3	3	2	2	1	1
sp|Q86SR1|GLT10_HUMAN	sp|Q86SR1|GLT10_HUMAN	2	2	2	sp|Q86SR1|GLT10_HUMAN Polypeptide N-acetylgalactosaminyltransferase 10 OS=Homo sapiens OX=9606 GN=GALNT10 PE=1 SV=2	1	2	2	2	2	1	1	2	2	1	1	1	2	1	0	1	2	0	0	1	1	1	1	1	1	0	0	0	0	1	1	1	1	0	1	1	2	0	2	1	1	1	1	1
sp|Q86TY3|ARMD4_HUMAN	sp|Q86TY3|ARMD4_HUMAN	1	1	1	sp|Q86TY3|ARMD4_HUMAN Armadillo-like helical domain-containing protein 4 OS=Homo sapiens OX=9606 GN=ARMH4 PE=1 SV=1	1	1	1	1	1	0	0	1	0	0	1	0	1	0	0	0	1	0	1	0	0	1	1	1	1	0	0	0	0	1	1	0	0	0	0	0	1	1	1	1	0	0	0	0
sp|Q86UD1|OAF_HUMAN	sp|Q86UD1|OAF_HUMAN	5	5	5	sp|Q86UD1|OAF_HUMAN Out at first protein homolog OS=Homo sapiens OX=9606 GN=OAF PE=2 SV=1	1	5	5	5	3	3	3	3	4	2	3	2	4	2	2	2	5	2	3	3	2	3	2	1	3	3	2	1	1	4	4	4	2	5	2	3	4	4	4	2	1	1	3	1
sp|Q86UN3|R4RL2_HUMAN	sp|Q86UN3|R4RL2_HUMAN	7	7	7	sp|Q86UN3|R4RL2_HUMAN Reticulon-4 receptor-like 2 OS=Homo sapiens OX=9606 GN=RTN4RL2 PE=1 SV=1	1	7	7	7	4	5	5	5	5	3	6	3	6	4	4	2	7	3	5	5	5	4	4	5	4	2	3	3	3	6	4	6	3	6	4	4	6	4	7	2	3	4	5	3
sp|Q86UW8|HPLN4_HUMAN	sp|Q86UW8|HPLN4_HUMAN	2	2	2	sp|Q86UW8|HPLN4_HUMAN Hyaluronan and proteoglycan link protein 4 OS=Homo sapiens OX=9606 GN=HAPLN4 PE=2 SV=1	1	2	2	2	0	2	1	1	1	1	1	1	1	1	0	0	1	2	1	0	1	1	2	2	2	0	0	1	1	2	1	1	1	1	2	2	1	2	1	1	0	1	2	2
sp|Q86UX2|ITIH5_HUMAN	sp|Q86UX2|ITIH5_HUMAN	20	20	20	sp|Q86UX2|ITIH5_HUMAN Inter-alpha-trypsin inhibitor heavy chain H5 OS=Homo sapiens OX=9606 GN=ITIH5 PE=2 SV=2	1	20	20	20	10	10	11	11	10	10	11	10	14	8	5	7	12	9	11	12	13	8	8	9	7	6	8	7	8	10	10	14	9	9	9	12	12	9	14	7	11	8	9	6
sp|Q86VB7|C163A_HUMAN	sp|Q86VB7|C163A_HUMAN	18	18	18	sp|Q86VB7|C163A_HUMAN Scavenger receptor cysteine-rich type 1 protein M130 OS=Homo sapiens OX=9606 GN=CD163 PE=1 SV=2	1	18	18	18	10	10	12	10	10	10	14	5	15	7	2	5	12	4	9	10	14	7	9	7	6	12	6	7	6	11	12	7	10	5	11	10	10	4	15	13	11	8	9	10
sp|Q86VZ4|LRP11_HUMAN	sp|Q86VZ4|LRP11_HUMAN	2	2	2	sp|Q86VZ4|LRP11_HUMAN Low-density lipoprotein receptor-related protein 11 OS=Homo sapiens OX=9606 GN=LRP11 PE=2 SV=2	1	2	2	2	0	1	1	2	1	1	2	2	2	1	1	1	1	1	1	1	1	0	1	0	1	0	0	0	0	1	0	1	1	1	0	1	1	0	2	0	0	0	1	0
sp|Q8IUB2|WFDC3_HUMAN	sp|Q8IUB2|WFDC3_HUMAN	1	1	1	sp|Q8IUB2|WFDC3_HUMAN WAP four-disulfide core domain protein 3 OS=Homo sapiens OX=9606 GN=WFDC3 PE=1 SV=1	1	1	1	1	1	1	1	1	1	1	1	1	1	1	1	1	1	1	1	1	1	1	1	1	1	1	1	1	1	1	1	1	1	1	0	1	1	1	1	1	1	1	1	0
sp|Q8IUC8|GLT13_HUMAN	sp|Q8IUC8|GLT13_HUMAN	1	1	1	sp|Q8IUC8|GLT13_HUMAN Polypeptide N-acetylgalactosaminyltransferase 13 OS=Homo sapiens OX=9606 GN=GALNT13 PE=2 SV=2	1	1	1	1	0	0	0	0	0	0	0	0	0	0	0	0	0	0	0	0	0	0	0	0	0	0	0	0	0	0	0	1	0	0	0	0	0	0	0	0	0	1	0	0
sp|Q8IUK5|PLDX1_HUMAN	sp|Q8IUK5|PLDX1_HUMAN	5	5	5	sp|Q8IUK5|PLDX1_HUMAN Plexin domain-containing protein 1 OS=Homo sapiens OX=9606 GN=PLXDC1 PE=1 SV=2	1	5	5	5	4	2	2	2	2	3	5	1	4	2	2	3	4	0	2	5	4	2	1	2	1	3	2	1	1	3	4	3	2	2	3	3	4	2	3	2	1	3	2	2
sp|Q8IUK8|CBLN2_HUMAN	sp|Q8IUK8|CBLN2_HUMAN	3	2	2	sp|Q8IUK8|CBLN2_HUMAN Cerebellin-2 OS=Homo sapiens OX=9606 GN=CBLN2 PE=2 SV=1	1	3	2	2	1	0	1	1	0	1	2	0	2	0	0	0	2	0	1	1	1	0	0	0	0	0	0	0	0	1	2	1	0	1	1	0	1	0	2	0	0	0	0	0
sp|Q8IUX7|AEBP1_HUMAN;sp|Q8N436|CPXM2_HUMAN	sp|Q8IUX7|AEBP1_HUMAN	9;1	9;1	9;1	sp|Q8IUX7|AEBP1_HUMAN Adipocyte enhancer-binding protein 1 OS=Homo sapiens OX=9606 GN=AEBP1 PE=1 SV=1	2	9	9	9	5	2	5	3	3	4	5	3	7	2	2	5	4	3	4	3	5	3	4	5	0	2	5	1	4	2	2	3	3	3	2	4	4	0	8	3	4	4	2	0
sp|Q8IV08|PLD3_HUMAN	sp|Q8IV08|PLD3_HUMAN	7	7	7	sp|Q8IV08|PLD3_HUMAN 5-3 exonuclease PLD3 OS=Homo sapiens OX=9606 GN=PLD3 PE=1 SV=1	1	7	7	7	4	2	2	5	2	3	5	2	5	4	1	2	6	3	3	2	4	4	5	2	4	0	4	0	0	4	3	5	1	5	3	3	4	3	4	2	1	0	3	0
sp|Q8IW52|SLIK4_HUMAN	sp|Q8IW52|SLIK4_HUMAN	4	4	4	sp|Q8IW52|SLIK4_HUMAN SLIT and NTRK-like protein 4 OS=Homo sapiens OX=9606 GN=SLITRK4 PE=1 SV=1	1	4	4	4	3	2	2	3	2	2	3	2	4	1	1	1	3	1	2	3	3	3	2	2	2	1	2	1	2	2	2	2	2	3	3	2	2	2	2	1	2	3	2	1
sp|Q8IWV2|CNTN4_HUMAN	sp|Q8IWV2|CNTN4_HUMAN	10	10	9	sp|Q8IWV2|CNTN4_HUMAN Contactin-4 OS=Homo sapiens OX=9606 GN=CNTN4 PE=1 SV=1	1	10	10	9	6	3	5	4	5	5	6	4	9	5	1	4	5	5	4	7	7	4	4	4	4	3	6	2	6	5	6	4	6	6	4	5	8	2	6	4	3	4	3	4
sp|Q8IXL6|FA20C_HUMAN	sp|Q8IXL6|FA20C_HUMAN	2	2	2	sp|Q8IXL6|FA20C_HUMAN Extracellular serine/threonine protein kinase FAM20C OS=Homo sapiens OX=9606 GN=FAM20C PE=1 SV=2	1	2	2	2	0	2	0	1	0	0	0	0	1	0	0	0	0	1	2	1	1	1	1	1	1	0	0	0	0	2	0	2	1	1	1	0	1	1	1	0	1	1	2	1
sp|Q8IYS5|OSCAR_HUMAN	sp|Q8IYS5|OSCAR_HUMAN	3	3	3	sp|Q8IYS5|OSCAR_HUMAN Osteoclast-associated immunoglobulin-like receptor OS=Homo sapiens OX=9606 GN=OSCAR PE=1 SV=3	1	3	3	3	0	2	0	0	0	2	1	1	0	0	0	0	1	1	0	0	0	1	0	0	0	0	0	0	0	1	1	1	0	1	0	0	1	0	2	1	0	0	0	0
sp|Q8IZA0|K319L_HUMAN	sp|Q8IZA0|K319L_HUMAN	1	1	1	sp|Q8IZA0|K319L_HUMAN Dyslexia-associated protein KIAA0319-like protein OS=Homo sapiens OX=9606 GN=KIAA0319L PE=1 SV=2	1	1	1	1	0	1	0	0	1	1	1	0	1	1	0	1	1	0	1	1	1	1	1	0	1	0	1	0	1	1	1	1	1	1	1	1	1	1	0	0	0	0	1	1
sp|Q8IZP7|H6ST3_HUMAN	sp|Q8IZP7|H6ST3_HUMAN	8	8	8	sp|Q8IZP7|H6ST3_HUMAN Heparan-sulfate 6-O-sulfotransferase 3 OS=Homo sapiens OX=9606 GN=HS6ST3 PE=2 SV=3	1	8	8	8	0	1	1	1	1	2	4	4	2	2	2	0	2	3	2	3	2	1	0	2	2	1	4	1	1	3	1	2	1	2	3	3	3	1	2	1	1	1	1	1
sp|Q8IZS8|CA2D3_HUMAN	sp|Q8IZS8|CA2D3_HUMAN	6	6	6	sp|Q8IZS8|CA2D3_HUMAN Voltage-dependent calcium channel subunit alpha-2/delta-3 OS=Homo sapiens OX=9606 GN=CACNA2D3 PE=1 SV=1	1	6	6	6	0	0	0	0	0	1	3	3	3	1	0	0	0	0	1	1	0	0	2	0	0	0	0	0	0	2	0	1	1	2	0	1	3	0	0	0	0	2	0	0
sp|Q8N0W4|NLGNX_HUMAN;sp|Q8NFZ3|NLGNY_HUMAN;sp|Q9NZ94|NLGN3_HUMAN	sp|Q8N0W4|NLGNX_HUMAN;sp|Q8NFZ3|NLGNY_HUMAN;sp|Q9NZ94|NLGN3_HUMAN	4;4;2	1;1;0	1;1;0	sp|Q8N0W4|NLGNX_HUMAN Neuroligin-4, X-linked OS=Homo sapiens OX=9606 GN=NLGN4X PE=1 SV=1;sp|Q8NFZ3|NLGNY_HUMAN Neuroligin-4, Y-linked OS=Homo sapiens OX=9606 GN=NLGN4Y PE=2 SV=1;sp|Q9NZ94|NLGN3_HUMAN Neuroligin-3 OS=Homo sapiens OX=9606 GN=NLGN3 PE=1 SV=2	3	4	1	1	2	1	1	1	2	1	4	3	2	0	1	0	3	2	3	3	2	2	2	2	2	2	1	0	2	3	3	3	1	1	3	1	2	1	3	2	1	2	3	2
sp|Q8N114|SHSA5_HUMAN	sp|Q8N114|SHSA5_HUMAN	4	4	4	sp|Q8N114|SHSA5_HUMAN Protein shisa-5 OS=Homo sapiens OX=9606 GN=SHISA5 PE=1 SV=1	1	4	4	4	0	0	0	1	1	0	4	2	4	0	0	0	0	0	0	1	3	0	2	0	1	0	1	0	0	1	0	2	1	2	1	0	2	0	0	1	2	2	0	0
sp|Q8N126|CADM3_HUMAN	sp|Q8N126|CADM3_HUMAN	11	11	11	sp|Q8N126|CADM3_HUMAN Cell adhesion molecule 3 OS=Homo sapiens OX=9606 GN=CADM3 PE=1 SV=1	1	11	11	11	8	9	8	11	9	8	10	8	10	7	7	8	9	8	10	9	11	9	8	9	7	7	8	7	8	11	7	9	8	8	7	8	10	7	9	7	7	7	7	7
sp|Q8N2Q7|NLGN1_HUMAN	sp|Q8N2Q7|NLGN1_HUMAN	5	5	2	sp|Q8N2Q7|NLGN1_HUMAN Neuroligin-1 OS=Homo sapiens OX=9606 GN=NLGN1 PE=1 SV=3	1	5	5	2	3	1	1	2	2	4	5	4	4	3	2	3	3	3	3	3	4	3	3	3	2	3	4	2	4	2	2	3	2	2	3	1	2	1	2	4	1	2	3	2
sp|Q8N2S1|LTBP4_HUMAN	sp|Q8N2S1|LTBP4_HUMAN	17	17	17	sp|Q8N2S1|LTBP4_HUMAN Latent-transforming growth factor beta-binding protein 4 OS=Homo sapiens OX=9606 GN=LTBP4 PE=1 SV=2	1	17	17	17	6	11	8	11	9	3	12	2	11	2	4	5	8	2	10	7	10	10	11	9	8	7	7	2	6	11	9	10	7	3	10	3	10	9	11	2	6	7	8	6
sp|Q8N3H0|TAFA2_HUMAN	sp|Q8N3H0|TAFA2_HUMAN	1	1	1	sp|Q8N3H0|TAFA2_HUMAN Chemokine-like protein TAFA-2 OS=Homo sapiens OX=9606 GN=TAFA2 PE=2 SV=1	1	1	1	1	0	0	0	1	0	0	1	0	1	0	0	0	1	0	0	0	0	0	0	0	0	0	0	0	0	1	0	0	0	0	0	0	0	0	0	0	0	0	0	0
sp|Q8N3J6|CADM2_HUMAN	sp|Q8N3J6|CADM2_HUMAN	8	8	8	sp|Q8N3J6|CADM2_HUMAN Cell adhesion molecule 2 OS=Homo sapiens OX=9606 GN=CADM2 PE=2 SV=1	1	8	8	8	5	6	6	5	6	5	7	4	7	4	2	5	7	2	5	7	5	2	4	1	4	5	3	3	3	6	7	6	4	5	6	7	6	3	8	5	4	3	7	4
sp|Q8N3T6|T132C_HUMAN	sp|Q8N3T6|T132C_HUMAN	6	5	5	sp|Q8N3T6|T132C_HUMAN Transmembrane protein 132C OS=Homo sapiens OX=9606 GN=TMEM132C PE=2 SV=3	1	6	5	5	1	2	1	3	2	3	5	2	5	0	0	1	1	1	3	1	2	0	1	1	0	0	2	2	1	4	3	2	1	3	2	2	3	0	3	2	1	2	1	2
sp|Q8N475|FSTL5_HUMAN	sp|Q8N475|FSTL5_HUMAN	7	5	5	sp|Q8N475|FSTL5_HUMAN Follistatin-related protein 5 OS=Homo sapiens OX=9606 GN=FSTL5 PE=2 SV=2	1	7	5	5	3	0	2	4	3	1	5	1	5	3	0	0	5	3	3	2	2	2	2	2	2	0	2	0	1	4	1	3	1	2	2	1	5	1	5	0	1	1	3	1
sp|Q8N6C5|IGSF1_HUMAN	sp|Q8N6C5|IGSF1_HUMAN	4	4	4	sp|Q8N6C5|IGSF1_HUMAN Immunoglobulin superfamily member 1 OS=Homo sapiens OX=9606 GN=IGSF1 PE=1 SV=3	1	4	4	4	1	1	1	1	1	1	1	3	0	1	0	1	1	0	1	0	1	0	0	0	0	1	0	0	0	1	1	1	1	1	1	1	1	1	1	1	0	0	2	0
sp|Q8NB49|AT11C_HUMAN	sp|Q8NB49|AT11C_HUMAN	1	1	1	sp|Q8NB49|AT11C_HUMAN Phospholipid-transporting ATPase IG OS=Homo sapiens OX=9606 GN=ATP11C PE=1 SV=3	1	1	1	1	0	0	0	0	0	0	0	0	0	0	0	0	0	1	0	0	0	0	0	0	0	0	0	0	0	0	0	0	0	1	0	0	0	0	0	0	0	0	0	0
sp|Q8NBI6|XXLT1_HUMAN	sp|Q8NBI6|XXLT1_HUMAN	1	1	1	sp|Q8NBI6|XXLT1_HUMAN Xyloside xylosyltransferase 1 OS=Homo sapiens OX=9606 GN=XXYLT1 PE=1 SV=1	1	1	1	1	1	1	0	0	0	0	1	0	1	1	0	1	0	0	1	1	1	1	1	1	0	0	1	0	1	1	0	1	1	1	1	1	1	0	0	1	1	1	0	1
sp|Q8NBJ4|GOLM1_HUMAN	sp|Q8NBJ4|GOLM1_HUMAN	10	10	10	sp|Q8NBJ4|GOLM1_HUMAN Golgi membrane protein 1 OS=Homo sapiens OX=9606 GN=GOLM1 PE=1 SV=1	1	10	10	10	3	4	3	3	3	4	7	7	7	3	2	3	4	6	7	6	6	5	4	7	5	3	3	3	6	6	3	7	5	4	4	4	7	4	7	5	5	3	3	5
sp|Q8NBP7|PCSK9_HUMAN	sp|Q8NBP7|PCSK9_HUMAN	2	2	2	sp|Q8NBP7|PCSK9_HUMAN Proprotein convertase subtilisin/kexin type 9 OS=Homo sapiens OX=9606 GN=PCSK9 PE=1 SV=3	1	2	2	2	0	0	0	1	0	0	0	1	0	1	1	0	0	0	0	1	0	0	2	0	1	0	0	0	0	2	0	0	0	1	0	0	0	1	0	0	0	1	0	0
sp|Q8NCL4|GALT6_HUMAN	sp|Q8NCL4|GALT6_HUMAN	7	7	7	sp|Q8NCL4|GALT6_HUMAN Polypeptide N-acetylgalactosaminyltransferase 6 OS=Homo sapiens OX=9606 GN=GALNT6 PE=1 SV=2	1	7	7	7	1	1	2	2	0	1	2	1	3	2	1	3	4	1	1	0	3	1	0	0	1	2	2	0	1	0	3	0	2	1	1	1	1	0	3	2	1	1	0	1
sp|Q8NCW5|NNRE_HUMAN	sp|Q8NCW5|NNRE_HUMAN	2	2	2	sp|Q8NCW5|NNRE_HUMAN NAD(P)H-hydrate epimerase OS=Homo sapiens OX=9606 GN=NAXE PE=1 SV=2	1	2	2	2	1	0	1	0	0	1	2	2	1	0	0	0	1	1	0	0	1	0	0	0	0	1	1	0	1	1	2	0	0	1	0	0	1	1	1	0	0	0	0	1
sp|Q8NES3|LFNG_HUMAN	sp|Q8NES3|LFNG_HUMAN	3	3	3	sp|Q8NES3|LFNG_HUMAN Beta-1,3-N-acetylglucosaminyltransferase lunatic fringe OS=Homo sapiens OX=9606 GN=LFNG PE=1 SV=2	1	3	3	3	0	0	0	0	0	0	0	1	1	0	0	0	0	2	0	0	0	0	0	0	0	0	1	0	1	1	0	0	0	0	1	0	0	1	0	0	0	0	0	0
sp|Q8NFB2|T185A_HUMAN	sp|Q8NFB2|T185A_HUMAN	1	1	1	sp|Q8NFB2|T185A_HUMAN Transmembrane protein 185A OS=Homo sapiens OX=9606 GN=TMEM185A PE=1 SV=2	1	1	1	1	0	0	0	0	0	0	0	0	0	0	0	0	0	0	0	0	0	0	0	0	0	0	0	0	0	0	0	0	0	0	0	0	0	0	0	0	0	0	1	0
sp|Q8NFP4|MDGA1_HUMAN	sp|Q8NFP4|MDGA1_HUMAN	2	2	2	sp|Q8NFP4|MDGA1_HUMAN MAM domain-containing glycosylphosphatidylinositol anchor protein 1 OS=Homo sapiens OX=9606 GN=MDGA1 PE=1 SV=1	1	2	2	2	2	1	2	2	1	2	2	1	2	1	0	0	1	1	2	1	1	1	2	1	2	0	2	0	1	2	1	2	1	1	2	2	2	2	1	1	1	1	1	1
sp|Q8NFT8|DNER_HUMAN	sp|Q8NFT8|DNER_HUMAN	3	3	3	sp|Q8NFT8|DNER_HUMAN Delta and Notch-like epidermal growth factor-related receptor OS=Homo sapiens OX=9606 GN=DNER PE=1 SV=1	1	3	3	3	3	2	2	2	2	1	3	0	3	0	0	1	2	0	2	3	3	1	3	3	1	2	1	0	2	2	2	2	2	1	3	2	2	1	2	1	1	1	2	1
sp|Q8NFY4|SEM6D_HUMAN;sp|Q9H3T2|SEM6C_HUMAN	sp|Q8NFY4|SEM6D_HUMAN	4;1	4;1	3;1	sp|Q8NFY4|SEM6D_HUMAN Semaphorin-6D OS=Homo sapiens OX=9606 GN=SEMA6D PE=1 SV=1	2	4	4	3	0	1	0	1	1	2	0	1	2	1	0	1	0	1	1	1	2	1	1	0	1	0	1	1	0	0	0	1	1	2	1	1	0	0	1	0	1	0	0	0
sp|Q8NFZ4|NLGN2_HUMAN	sp|Q8NFZ4|NLGN2_HUMAN	4	2	1	sp|Q8NFZ4|NLGN2_HUMAN Neuroligin-2 OS=Homo sapiens OX=9606 GN=NLGN2 PE=1 SV=1	1	4	2	1	2	0	2	2	2	2	4	1	2	1	0	1	3	3	2	3	2	1	2	2	2	2	2	1	1	2	3	3	1	1	1	1	1	1	2	3	0	2	2	1
sp|Q8NFZ8|CADM4_HUMAN	sp|Q8NFZ8|CADM4_HUMAN	8	8	8	sp|Q8NFZ8|CADM4_HUMAN Cell adhesion molecule 4 OS=Homo sapiens OX=9606 GN=CADM4 PE=1 SV=1	1	8	8	8	7	6	7	7	7	6	8	5	8	4	5	5	7	5	5	6	7	4	6	8	8	5	6	5	8	8	7	7	4	7	7	5	6	7	8	5	6	6	7	6
sp|Q8TAG5|VTM2A_HUMAN	sp|Q8TAG5|VTM2A_HUMAN	4	4	4	sp|Q8TAG5|VTM2A_HUMAN V-set and transmembrane domain-containing protein 2A OS=Homo sapiens OX=9606 GN=VSTM2A PE=1 SV=3	1	4	4	4	2	2	2	2	2	3	2	2	3	2	2	2	2	1	2	2	3	2	3	2	2	2	2	2	2	3	3	3	2	3	2	2	3	2	2	2	2	2	2	2
sp|Q8TBP5|F174A_HUMAN	sp|Q8TBP5|F174A_HUMAN	1	1	1	sp|Q8TBP5|F174A_HUMAN Membrane protein FAM174A OS=Homo sapiens OX=9606 GN=FAM174A PE=1 SV=1	1	1	1	1	0	0	1	0	0	0	1	1	0	0	0	1	1	1	0	0	0	1	1	1	1	1	0	0	0	1	1	0	0	0	1	0	1	1	1	1	1	1	0	1
sp|Q8TCZ2|C99L2_HUMAN	sp|Q8TCZ2|C99L2_HUMAN	4	4	4	sp|Q8TCZ2|C99L2_HUMAN CD99 antigen-like protein 2 OS=Homo sapiens OX=9606 GN=CD99L2 PE=1 SV=1	1	4	4	4	1	2	1	3	2	2	4	3	3	0	1	0	3	2	2	2	3	1	2	2	3	2	1	1	1	2	3	2	1	2	2	1	3	2	3	1	1	1	1	1
sp|Q8TDQ0|HAVR2_HUMAN	sp|Q8TDQ0|HAVR2_HUMAN	2	2	2	sp|Q8TDQ0|HAVR2_HUMAN Hepatitis A virus cellular receptor 2 OS=Homo sapiens OX=9606 GN=HAVCR2 PE=1 SV=3	1	2	2	2	1	2	2	2	2	0	2	0	2	1	0	0	2	0	2	2	2	1	1	1	1	1	1	0	1	1	1	1	2	2	2	1	2	1	2	1	2	2	2	0
sp|Q8TER0|SNED1_HUMAN	sp|Q8TER0|SNED1_HUMAN	4	4	4	sp|Q8TER0|SNED1_HUMAN Sushi, nidogen and EGF-like domain-containing protein 1 OS=Homo sapiens OX=9606 GN=SNED1 PE=2 SV=2	1	4	4	4	1	3	2	3	2	1	2	0	2	1	0	1	2	0	2	3	2	0	1	1	3	3	1	0	0	2	3	3	2	1	1	1	2	2	2	1	1	0	3	0
sp|Q8TEU8|WFKN2_HUMAN;sp|Q96NZ8|WFKN1_HUMAN	sp|Q8TEU8|WFKN2_HUMAN	14;1	14;1	14;1	sp|Q8TEU8|WFKN2_HUMAN WAP, Kazal, immunoglobulin, Kunitz and NTR domain-containing protein 2 OS=Homo sapiens OX=9606 GN=WFIKKN2 PE=1 SV=1	2	14	14	14	11	6	9	8	9	7	12	5	12	8	3	6	12	7	5	5	9	7	7	7	6	11	6	6	7	7	11	8	8	7	6	9	10	5	11	9	9	5	6	5
sp|Q8WUJ3|CEMIP_HUMAN	sp|Q8WUJ3|CEMIP_HUMAN	4	4	4	sp|Q8WUJ3|CEMIP_HUMAN Cell migration-inducing and hyaluronan-binding protein OS=Homo sapiens OX=9606 GN=CEMIP PE=1 SV=2	1	4	4	4	2	1	0	1	2	1	3	1	3	0	0	1	0	1	2	2	2	0	1	0	2	1	0	0	0	1	0	2	2	1	2	2	2	2	0	0	1	1	1	2
sp|Q8WVQ1|CANT1_HUMAN	sp|Q8WVQ1|CANT1_HUMAN	9	9	9	sp|Q8WVQ1|CANT1_HUMAN Soluble calcium-activated nucleotidase 1 OS=Homo sapiens OX=9606 GN=CANT1 PE=1 SV=1	1	9	9	9	3	1	2	1	1	3	5	8	4	1	1	2	3	4	1	2	2	3	3	2	3	1	4	2	3	2	2	1	3	3	5	4	1	1	3	3	5	5	1	6
sp|Q8WWX9|SELM_HUMAN	sp|Q8WWX9|SELM_HUMAN	2	2	2	sp|Q8WWX9|SELM_HUMAN Selenoprotein M OS=Homo sapiens OX=9606 GN=SELENOM PE=1 SV=3	1	2	2	2	1	1	1	2	1	1	2	1	2	1	0	1	1	0	1	2	2	2	1	0	0	1	0	0	0	1	0	1	2	2	1	2	2	2	1	1	0	0	1	0
sp|Q8WXD2|SCG3_HUMAN	sp|Q8WXD2|SCG3_HUMAN	21	21	21	sp|Q8WXD2|SCG3_HUMAN Secretogranin-3 OS=Homo sapiens OX=9606 GN=SCG3 PE=1 SV=3	1	21	21	21	18	14	16	17	15	18	17	16	18	18	18	13	17	17	17	20	16	18	15	15	14	14	16	15	19	16	15	16	18	18	18	19	18	14	17	18	18	15	13	17
sp|Q8WY21|SORC1_HUMAN	sp|Q8WY21|SORC1_HUMAN	2	2	2	sp|Q8WY21|SORC1_HUMAN VPS10 domain-containing receptor SorCS1 OS=Homo sapiens OX=9606 GN=SORCS1 PE=1 SV=3	1	2	2	2	0	0	0	1	0	0	0	0	1	0	0	0	0	0	1	0	0	0	0	0	0	0	0	0	0	1	0	1	0	0	0	0	0	0	0	0	0	0	0	0
sp|Q8WZ42|TITIN_HUMAN	sp|Q8WZ42|TITIN_HUMAN	3	3	3	sp|Q8WZ42|TITIN_HUMAN Titin OS=Homo sapiens OX=9606 GN=TTN PE=1 SV=4	1	3	3	3	1	1	1	1	1	1	1	1	0	1	1	1	2	1	1	0	1	0	1	1	2	2	0	0	0	1	2	2	0	1	1	0	1	1	1	1	1	0	1	1
sp|Q8WZA1|PMGT1_HUMAN	sp|Q8WZA1|PMGT1_HUMAN	18	18	18	sp|Q8WZA1|PMGT1_HUMAN Protein O-linked-mannose beta-1,2-N-acetylglucosaminyltransferase 1 OS=Homo sapiens OX=9606 GN=POMGNT1 PE=1 SV=2	1	18	18	18	11	8	6	4	5	6	12	9	8	7	1	6	10	7	9	8	11	3	7	3	6	8	7	3	5	6	10	8	9	8	9	10	5	3	9	5	5	5	6	4
sp|Q92485|ASM3B_HUMAN	sp|Q92485|ASM3B_HUMAN	3	3	3	sp|Q92485|ASM3B_HUMAN Acid sphingomyelinase-like phosphodiesterase 3b OS=Homo sapiens OX=9606 GN=SMPDL3B PE=1 SV=2	1	3	3	3	1	0	0	0	0	0	2	1	3	2	0	0	1	0	1	2	0	0	0	0	0	0	1	0	0	2	1	2	1	3	1	2	0	0	0	1	0	0	2	0
sp|Q92520|FAM3C_HUMAN	sp|Q92520|FAM3C_HUMAN	15	15	15	sp|Q92520|FAM3C_HUMAN Protein FAM3C OS=Homo sapiens OX=9606 GN=FAM3C PE=1 SV=1	1	15	15	15	11	11	11	13	12	11	15	11	15	11	10	10	13	12	13	11	15	12	12	12	12	9	11	9	12	12	12	12	11	13	10	13	12	11	13	11	13	11	12	11
sp|Q92563|TICN2_HUMAN	sp|Q92563|TICN2_HUMAN	7	7	7	sp|Q92563|TICN2_HUMAN Testican-2 OS=Homo sapiens OX=9606 GN=SPOCK2 PE=1 SV=1	1	7	7	7	3	2	3	4	2	4	5	3	6	6	0	3	3	4	4	5	4	4	2	3	5	2	3	3	4	6	2	7	3	5	6	1	6	4	3	5	3	2	1	3
sp|Q92673|SORL_HUMAN	sp|Q92673|SORL_HUMAN	16	16	16	sp|Q92673|SORL_HUMAN Sortilin-related receptor OS=Homo sapiens OX=9606 GN=SORL1 PE=1 SV=2	1	16	16	16	9	5	7	9	3	7	10	2	12	3	1	3	8	1	3	7	5	2	6	3	3	3	4	1	0	6	9	6	4	5	6	1	8	4	7	6	1	3	6	1
sp|Q92686|NEUG_HUMAN	sp|Q92686|NEUG_HUMAN	1	1	1	sp|Q92686|NEUG_HUMAN Neurogranin OS=Homo sapiens OX=9606 GN=NRGN PE=1 SV=1	1	1	1	1	0	1	0	1	1	0	1	0	1	0	1	0	0	0	1	1	0	0	1	1	0	0	1	0	0	1	0	1	0	0	0	0	1	1	1	1	0	0	0	0
sp|Q92743|HTRA1_HUMAN	sp|Q92743|HTRA1_HUMAN	9	9	9	sp|Q92743|HTRA1_HUMAN Serine protease HTRA1 OS=Homo sapiens OX=9606 GN=HTRA1 PE=1 SV=1	1	9	9	9	3	3	5	5	4	4	6	2	6	4	4	5	6	2	4	5	5	0	4	1	3	4	0	0	0	4	4	5	5	5	2	2	5	2	9	6	2	0	5	0
sp|Q92752|TENR_HUMAN	sp|Q92752|TENR_HUMAN	10	10	10	sp|Q92752|TENR_HUMAN Tenascin-R OS=Homo sapiens OX=9606 GN=TNR PE=1 SV=3	1	10	10	10	6	2	5	7	3	4	8	3	5	5	2	1	7	3	5	2	4	2	2	1	6	3	4	0	3	7	4	7	2	3	4	2	6	3	6	2	1	0	5	0
sp|Q92765|SFRP3_HUMAN	sp|Q92765|SFRP3_HUMAN	6	6	6	sp|Q92765|SFRP3_HUMAN Secreted frizzled-related protein 3 OS=Homo sapiens OX=9606 GN=FRZB PE=1 SV=2	1	6	6	6	4	3	6	5	5	3	6	3	6	4	2	5	5	3	4	6	6	5	5	5	6	5	4	3	5	5	4	5	4	3	6	5	6	5	6	6	6	4	6	5
sp|Q92820|GGH_HUMAN	sp|Q92820|GGH_HUMAN	7	7	7	sp|Q92820|GGH_HUMAN Gamma-glutamyl hydrolase OS=Homo sapiens OX=9606 GN=GGH PE=1 SV=2	1	7	7	7	3	2	5	5	2	3	5	3	6	4	1	3	5	2	2	2	5	1	4	0	4	3	2	1	1	4	1	4	2	3	2	2	2	3	4	1	3	3	4	3
sp|Q92823|NRCAM_HUMAN	sp|Q92823|NRCAM_HUMAN	44	44	44	sp|Q92823|NRCAM_HUMAN Neuronal cell adhesion molecule OS=Homo sapiens OX=9606 GN=NRCAM PE=1 SV=3	1	44	44	44	34	34	33	36	32	30	42	31	40	36	30	30	38	34	34	35	36	32	33	34	32	33	30	25	32	34	36	34	32	40	34	32	38	33	40	28	31	31	33	32
sp|Q92859|NEO1_HUMAN	sp|Q92859|NEO1_HUMAN	26	26	26	sp|Q92859|NEO1_HUMAN Neogenin OS=Homo sapiens OX=9606 GN=NEO1 PE=1 SV=2	1	26	26	26	17	17	17	21	16	20	23	18	23	19	10	14	20	16	23	17	20	17	15	15	18	13	18	11	15	22	21	23	18	21	17	17	23	17	20	18	13	12	17	13
sp|Q92876|KLK6_HUMAN	sp|Q92876|KLK6_HUMAN	12	12	12	sp|Q92876|KLK6_HUMAN Kallikrein-6 OS=Homo sapiens OX=9606 GN=KLK6 PE=1 SV=1	1	12	12	12	10	11	12	10	10	10	12	11	12	10	10	10	11	10	11	10	12	12	11	11	10	11	11	11	11	10	11	12	11	12	11	11	10	10	11	11	12	11	11	11
sp|Q92911|SC5A5_HUMAN	sp|Q92911|SC5A5_HUMAN	1	1	1	sp|Q92911|SC5A5_HUMAN Sodium/iodide cotransporter OS=Homo sapiens OX=9606 GN=SLC5A5 PE=1 SV=1	1	1	1	1	0	0	0	0	0	0	0	0	0	0	0	0	0	0	1	0	0	0	0	0	1	0	1	0	1	0	0	1	0	0	0	0	0	1	0	0	0	0	0	0
sp|Q92932|PTPR2_HUMAN	sp|Q92932|PTPR2_HUMAN	7	7	7	sp|Q92932|PTPR2_HUMAN Receptor-type tyrosine-protein phosphatase N2 OS=Homo sapiens OX=9606 GN=PTPRN2 PE=1 SV=2	1	7	7	7	2	2	3	4	5	4	7	5	7	2	3	5	6	5	4	6	7	3	3	3	4	4	4	3	1	5	5	4	4	6	5	3	7	1	6	4	2	2	5	5
sp|Q92954|PRG4_HUMAN	sp|Q92954|PRG4_HUMAN	10	10	10	sp|Q92954|PRG4_HUMAN Proteoglycan 4 OS=Homo sapiens OX=9606 GN=PRG4 PE=1 SV=3	1	10	10	10	6	3	7	3	5	5	8	5	8	3	3	7	4	2	6	7	8	6	3	6	2	4	6	3	6	5	5	5	5	3	4	4	7	6	6	5	6	4	7	6
sp|Q93091|RNAS6_HUMAN	sp|Q93091|RNAS6_HUMAN	5	5	5	sp|Q93091|RNAS6_HUMAN Ribonuclease K6 OS=Homo sapiens OX=9606 GN=RNASE6 PE=1 SV=2	1	5	5	5	3	1	4	2	3	4	5	2	5	1	1	0	4	1	2	1	5	3	2	2	1	2	3	0	2	2	3	3	2	3	1	2	4	1	4	3	1	1	2	1
sp|Q969H8|MYDGF_HUMAN	sp|Q969H8|MYDGF_HUMAN	2	2	2	sp|Q969H8|MYDGF_HUMAN Myeloid-derived growth factor OS=Homo sapiens OX=9606 GN=MYDGF PE=1 SV=1	1	2	2	2	1	1	1	1	1	1	1	1	1	2	0	0	1	1	0	0	1	1	1	0	1	1	0	1	1	2	1	0	0	1	1	1	1	1	1	2	2	1	0	1
sp|Q969P0|IGSF8_HUMAN	sp|Q969P0|IGSF8_HUMAN	11	11	11	sp|Q969P0|IGSF8_HUMAN Immunoglobulin superfamily member 8 OS=Homo sapiens OX=9606 GN=IGSF8 PE=1 SV=1	1	11	11	11	7	8	8	7	7	7	9	8	9	7	7	7	9	7	8	8	9	9	8	8	8	6	8	8	7	7	7	8	7	7	8	9	8	9	7	7	8	8	7	8
sp|Q969T9|WBP2_HUMAN	sp|Q969T9|WBP2_HUMAN	2	2	2	sp|Q969T9|WBP2_HUMAN WW domain-binding protein 2 OS=Homo sapiens OX=9606 GN=WBP2 PE=1 SV=1	1	2	2	2	1	2	1	2	2	0	2	0	2	1	0	1	2	0	2	2	2	1	2	0	2	2	1	0	1	2	2	2	2	0	1	2	2	2	2	0	0	0	2	1
sp|Q96A32|MLRS_HUMAN	sp|Q96A32|MLRS_HUMAN	1	1	1	sp|Q96A32|MLRS_HUMAN Myosin regulatory light chain 2, skeletal muscle isoform OS=Homo sapiens OX=9606 GN=MYLPF PE=1 SV=1	1	1	1	1	0	0	0	0	0	0	0	0	0	0	0	0	0	1	0	0	1	1	0	0	1	0	1	0	1	1	1	1	1	0	0	0	0	0	0	0	0	0	0	1
sp|Q96AP7|ESAM_HUMAN	sp|Q96AP7|ESAM_HUMAN	4	4	4	sp|Q96AP7|ESAM_HUMAN Endothelial cell-selective adhesion molecule OS=Homo sapiens OX=9606 GN=ESAM PE=1 SV=1	1	4	4	4	0	0	0	1	0	3	2	2	2	1	2	1	0	2	1	0	1	1	1	1	0	0	1	1	0	2	1	1	1	3	1	0	2	1	0	1	1	1	0	1
sp|Q96B86|RGMA_HUMAN	sp|Q96B86|RGMA_HUMAN	8	8	8	sp|Q96B86|RGMA_HUMAN Repulsive guidance molecule A OS=Homo sapiens OX=9606 GN=RGMA PE=1 SV=3	1	8	8	8	2	2	6	4	3	4	6	4	6	2	1	1	6	0	3	5	5	1	3	2	2	2	2	1	1	5	5	4	0	6	3	2	5	2	6	1	0	0	2	1
sp|Q96BZ4|PLD4_HUMAN	sp|Q96BZ4|PLD4_HUMAN	6	6	6	sp|Q96BZ4|PLD4_HUMAN 5-3 exonuclease PLD4 OS=Homo sapiens OX=9606 GN=PLD4 PE=2 SV=2	1	6	6	6	3	1	2	0	0	0	3	0	3	0	0	0	1	0	1	1	1	1	0	2	0	1	2	1	1	3	2	1	2	0	1	1	2	2	1	0	1	0	3	3
sp|Q96EE4|CC126_HUMAN	sp|Q96EE4|CC126_HUMAN	1	1	1	sp|Q96EE4|CC126_HUMAN Coiled-coil domain-containing protein 126 OS=Homo sapiens OX=9606 GN=CCDC126 PE=2 SV=2	1	1	1	1	0	1	1	0	0	1	1	1	1	1	0	1	1	1	1	1	1	1	1	0	0	1	0	0	0	1	1	1	0	0	0	0	0	1	1	1	0	1	0	1
sp|Q96FE5|LIGO1_HUMAN	sp|Q96FE5|LIGO1_HUMAN	8	8	8	sp|Q96FE5|LIGO1_HUMAN Leucine-rich repeat and immunoglobulin-like domain-containing nogo receptor-interacting protein 1 OS=Homo sapiens OX=9606 GN=LINGO1 PE=1 SV=2	1	8	8	8	5	3	3	5	2	3	6	1	8	1	1	3	5	2	3	4	3	4	4	2	4	3	1	1	0	5	2	5	2	2	6	3	5	3	5	2	1	2	3	0
sp|Q96FE7|P3IP1_HUMAN	sp|Q96FE7|P3IP1_HUMAN	5	5	5	sp|Q96FE7|P3IP1_HUMAN Phosphoinositide-3-kinase-interacting protein 1 OS=Homo sapiens OX=9606 GN=PIK3IP1 PE=1 SV=2	1	5	5	5	5	4	4	4	4	5	5	4	5	4	3	4	4	3	5	5	5	4	5	5	5	4	5	4	5	4	3	4	5	4	5	4	5	5	5	3	5	5	4	5
sp|Q96GW7|PGCB_HUMAN	sp|Q96GW7|PGCB_HUMAN	21	20	20	sp|Q96GW7|PGCB_HUMAN Brevican core protein OS=Homo sapiens OX=9606 GN=BCAN PE=1 SV=2	1	21	20	20	14	13	15	17	14	11	20	8	18	11	7	9	17	10	13	16	15	13	13	10	11	13	11	6	11	16	15	14	13	13	14	13	15	11	14	12	10	9	13	10
sp|Q96ID5|IGS21_HUMAN	sp|Q96ID5|IGS21_HUMAN	4	4	4	sp|Q96ID5|IGS21_HUMAN Immunoglobulin superfamily member 21 OS=Homo sapiens OX=9606 GN=IGSF21 PE=2 SV=1	1	4	4	4	1	1	3	2	2	3	2	1	3	2	2	1	2	1	3	3	3	1	2	2	2	2	2	2	2	2	2	2	2	3	2	2	3	1	2	2	1	2	3	3
sp|Q96IY4|CBPB2_HUMAN;CON__Q2KIG3	sp|Q96IY4|CBPB2_HUMAN	9;1	9;1	9;1	sp|Q96IY4|CBPB2_HUMAN Carboxypeptidase B2 OS=Homo sapiens OX=9606 GN=CPB2 PE=1 SV=2	2	9	9	9	8	7	6	7	8	7	6	5	8	8	6	7	6	4	8	6	6	7	6	4	6	7	7	4	7	6	8	6	8	7	4	7	7	8	6	7	5	7	7	7
sp|Q96JF0|SIAT2_HUMAN	sp|Q96JF0|SIAT2_HUMAN	3	3	3	sp|Q96JF0|SIAT2_HUMAN Beta-galactoside alpha-2,6-sialyltransferase 2 OS=Homo sapiens OX=9606 GN=ST6GAL2 PE=1 SV=2	1	3	3	3	2	1	2	1	2	3	3	2	2	3	1	3	2	3	1	2	3	0	2	2	1	1	1	1	0	2	3	2	0	3	1	1	2	0	3	3	2	2	3	1
sp|Q96KG7|MEG10_HUMAN	sp|Q96KG7|MEG10_HUMAN	10	10	10	sp|Q96KG7|MEG10_HUMAN Multiple epidermal growth factor-like domains protein 10 OS=Homo sapiens OX=9606 GN=MEGF10 PE=1 SV=1	1	10	10	10	4	3	4	3	3	4	10	1	10	2	2	3	7	1	2	5	5	2	3	1	3	4	3	2	3	5	8	6	4	3	8	4	4	3	5	1	3	3	2	2
sp|Q96KN2|CNDP1_HUMAN	sp|Q96KN2|CNDP1_HUMAN	25	25	25	sp|Q96KN2|CNDP1_HUMAN Beta-Ala-His dipeptidase OS=Homo sapiens OX=9606 GN=CNDP1 PE=1 SV=4	1	25	25	25	21	20	21	20	19	19	23	21	23	21	21	19	23	20	20	22	20	23	19	20	19	20	19	20	20	22	22	22	23	24	22	23	23	20	23	23	23	20	23	20
sp|Q96KP4|CNDP2_HUMAN	sp|Q96KP4|CNDP2_HUMAN	2	2	2	sp|Q96KP4|CNDP2_HUMAN Cytosolic non-specific dipeptidase OS=Homo sapiens OX=9606 GN=CNDP2 PE=1 SV=2	1	2	2	2	0	0	0	0	1	0	0	0	0	0	0	0	0	0	0	0	0	0	0	0	0	0	0	0	0	0	0	0	0	0	0	0	0	0	0	0	0	0	0	0
sp|Q96NZ9|PRAP1_HUMAN	sp|Q96NZ9|PRAP1_HUMAN	3	3	3	sp|Q96NZ9|PRAP1_HUMAN Proline-rich acidic protein 1 OS=Homo sapiens OX=9606 GN=PRAP1 PE=1 SV=2	1	3	3	3	0	2	2	3	2	0	1	0	1	1	1	1	2	0	0	1	1	0	1	0	1	2	0	0	0	2	1	2	0	0	0	0	2	0	2	0	0	0	2	0
sp|Q96PD5|PGRP2_HUMAN;CON__ENSEMBL:ENSBTAP00000016285	sp|Q96PD5|PGRP2_HUMAN	16;2	16;2	16;2	sp|Q96PD5|PGRP2_HUMAN N-acetylmuramoyl-L-alanine amidase OS=Homo sapiens OX=9606 GN=PGLYRP2 PE=1 SV=1	2	16	16	16	15	13	14	12	10	12	13	7	12	13	9	12	14	5	14	13	12	10	13	13	15	14	10	8	10	14	14	13	13	10	11	12	13	14	14	12	13	13	13	13
sp|Q96PX8|SLIK1_HUMAN	sp|Q96PX8|SLIK1_HUMAN	10	10	10	sp|Q96PX8|SLIK1_HUMAN SLIT and NTRK-like protein 1 OS=Homo sapiens OX=9606 GN=SLITRK1 PE=1 SV=2	1	10	10	10	4	4	4	6	5	5	9	5	9	5	5	2	6	5	9	7	7	5	2	4	5	3	5	6	5	8	4	7	7	8	5	4	8	3	5	3	2	4	6	3
sp|Q96S96|PEBP4_HUMAN	sp|Q96S96|PEBP4_HUMAN	6	6	6	sp|Q96S96|PEBP4_HUMAN Phosphatidylethanolamine-binding protein 4 OS=Homo sapiens OX=9606 GN=PEBP4 PE=1 SV=3	1	6	6	6	6	3	5	4	3	5	6	6	5	4	2	4	6	3	5	5	4	4	4	3	4	5	3	3	4	6	5	5	5	5	3	5	5	4	6	5	5	2	5	2
sp|Q99435|NELL2_HUMAN	sp|Q99435|NELL2_HUMAN	32	32	32	sp|Q99435|NELL2_HUMAN Protein kinase C-binding protein NELL2 OS=Homo sapiens OX=9606 GN=NELL2 PE=1 SV=1	1	32	32	32	20	24	26	25	25	18	32	16	30	17	16	17	30	14	25	27	28	24	24	25	21	23	22	13	19	25	26	25	23	23	23	26	28	22	26	18	19	21	24	21
sp|Q99497|PARK7_HUMAN	sp|Q99497|PARK7_HUMAN	9	9	9	sp|Q99497|PARK7_HUMAN Parkinson disease protein 7 OS=Homo sapiens OX=9606 GN=PARK7 PE=1 SV=2	1	9	9	9	3	5	5	6	5	7	8	3	8	5	3	4	6	4	6	3	7	4	5	6	3	4	6	3	5	7	6	6	5	7	6	5	7	4	6	5	5	4	5	5
sp|Q99523|SORT_HUMAN	sp|Q99523|SORT_HUMAN	5	5	5	sp|Q99523|SORT_HUMAN Sortilin OS=Homo sapiens OX=9606 GN=SORT1 PE=1 SV=3	1	5	5	5	0	3	2	2	0	1	4	1	3	1	0	1	2	0	3	1	1	1	3	1	1	1	0	1	1	3	1	2	2	1	2	0	2	1	3	1	2	0	1	2
sp|Q99574|NEUS_HUMAN	sp|Q99574|NEUS_HUMAN	13	13	13	sp|Q99574|NEUS_HUMAN Neuroserpin OS=Homo sapiens OX=9606 GN=SERPINI1 PE=1 SV=1	1	13	13	13	7	6	8	9	6	5	10	8	10	7	6	7	10	9	10	7	7	7	9	8	10	8	7	3	3	8	7	7	7	7	7	7	10	8	10	8	7	7	9	9
sp|Q99674|CGRE1_HUMAN	sp|Q99674|CGRE1_HUMAN	9	9	9	sp|Q99674|CGRE1_HUMAN Cell growth regulator with EF hand domain protein 1 OS=Homo sapiens OX=9606 GN=CGREF1 PE=2 SV=3	1	9	9	9	6	7	7	7	6	7	8	7	8	8	6	6	7	7	6	8	8	7	5	7	8	6	8	5	9	5	7	9	7	9	8	8	7	7	9	7	5	8	5	8
sp|Q99784|NOE1_HUMAN	sp|Q99784|NOE1_HUMAN	4	4	4	sp|Q99784|NOE1_HUMAN Noelin OS=Homo sapiens OX=9606 GN=OLFM1 PE=1 SV=4	1	4	4	4	1	1	2	1	1	3	2	2	4	2	1	1	2	2	1	4	4	3	2	2	0	1	2	1	2	1	1	1	4	4	2	3	2	0	1	1	1	2	1	2
sp|Q99969|RARR2_HUMAN	sp|Q99969|RARR2_HUMAN	5	5	5	sp|Q99969|RARR2_HUMAN Retinoic acid receptor responder protein 2 OS=Homo sapiens OX=9606 GN=RARRES2 PE=1 SV=1	1	5	5	5	5	4	5	5	4	5	5	4	5	5	4	4	5	4	4	4	4	4	4	4	4	5	3	4	5	4	5	4	4	5	3	4	4	4	5	5	4	4	4	3
sp|Q99983|OMD_HUMAN	sp|Q99983|OMD_HUMAN	9	9	9	sp|Q99983|OMD_HUMAN Osteomodulin OS=Homo sapiens OX=9606 GN=OMD PE=1 SV=1	1	9	9	9	7	7	7	6	6	5	8	6	8	5	5	6	6	7	6	8	5	4	6	3	5	6	5	6	5	5	7	6	5	5	4	4	7	6	6	5	5	3	6	4
sp|Q9BQ16|TICN3_HUMAN	sp|Q9BQ16|TICN3_HUMAN	4	3	3	sp|Q9BQ16|TICN3_HUMAN Testican-3 OS=Homo sapiens OX=9606 GN=SPOCK3 PE=1 SV=2	1	4	3	3	3	2	2	2	2	1	4	1	4	1	1	2	1	1	2	2	4	1	1	1	3	2	1	1	0	3	1	2	4	2	2	2	3	2	1	1	1	2	2	2
sp|Q9BQT9|CSTN3_HUMAN	sp|Q9BQT9|CSTN3_HUMAN	8	8	8	sp|Q9BQT9|CSTN3_HUMAN Calsyntenin-3 OS=Homo sapiens OX=9606 GN=CLSTN3 PE=1 SV=1	1	8	8	8	3	1	2	5	4	5	4	3	6	3	2	4	2	1	4	5	5	4	3	2	3	2	3	0	3	3	3	5	5	6	4	4	4	2	3	3	2	2	3	1
sp|Q9BRK3|MXRA8_HUMAN	sp|Q9BRK3|MXRA8_HUMAN	2	2	2	sp|Q9BRK3|MXRA8_HUMAN Matrix remodeling-associated protein 8 OS=Homo sapiens OX=9606 GN=MXRA8 PE=1 SV=1	1	2	2	2	1	0	1	1	1	1	1	0	2	1	0	1	1	0	0	1	1	0	0	0	0	0	1	0	0	1	1	0	1	0	1	0	1	1	1	0	1	0	1	0
sp|Q9BRK5|CAB45_HUMAN	sp|Q9BRK5|CAB45_HUMAN	5	5	5	sp|Q9BRK5|CAB45_HUMAN 45 kDa calcium-binding protein OS=Homo sapiens OX=9606 GN=SDF4 PE=1 SV=1	1	5	5	5	4	4	3	3	4	4	4	2	4	3	3	2	4	2	3	4	3	3	3	2	3	3	3	1	3	3	4	4	3	3	4	2	4	3	4	2	3	3	4	4
sp|Q9BSG5|RTBDN_HUMAN	sp|Q9BSG5|RTBDN_HUMAN	2	2	2	sp|Q9BSG5|RTBDN_HUMAN Retbindin OS=Homo sapiens OX=9606 GN=RTBDN PE=1 SV=2	1	2	2	2	0	1	0	0	0	1	1	1	2	0	1	0	1	1	1	2	2	1	1	1	1	0	1	1	1	1	0	1	1	1	2	1	0	1	0	0	1	1	0	1
sp|Q9BTY2|FUCO2_HUMAN	sp|Q9BTY2|FUCO2_HUMAN	10	10	10	sp|Q9BTY2|FUCO2_HUMAN Plasma alpha-L-fucosidase OS=Homo sapiens OX=9606 GN=FUCA2 PE=1 SV=2	1	10	10	10	7	2	7	4	8	2	7	1	9	3	1	3	7	0	0	0	8	2	5	2	3	2	1	0	0	4	1	1	2	6	3	0	4	0	3	0	0	0	5	1
sp|Q9BU40|CRDL1_HUMAN	sp|Q9BU40|CRDL1_HUMAN	6	6	6	sp|Q9BU40|CRDL1_HUMAN Chordin-like protein 1 OS=Homo sapiens OX=9606 GN=CHRDL1 PE=2 SV=2	1	6	6	6	3	3	3	1	2	5	4	0	4	2	1	2	3	0	2	4	4	1	1	1	0	1	0	0	0	1	3	2	1	2	1	1	3	2	3	3	0	1	2	0
sp|Q9BUJ0|ABHEA_HUMAN	sp|Q9BUJ0|ABHEA_HUMAN	2	2	2	sp|Q9BUJ0|ABHEA_HUMAN Protein ABHD14A OS=Homo sapiens OX=9606 GN=ABHD14A PE=2 SV=2	1	2	2	2	1	1	1	2	1	1	2	2	2	1	1	1	2	1	2	2	2	2	1	1	1	1	2	1	1	1	1	2	1	0	2	1	2	1	2	0	2	0	2	2
sp|Q9BXJ0|C1QT5_HUMAN	sp|Q9BXJ0|C1QT5_HUMAN	2	2	2	sp|Q9BXJ0|C1QT5_HUMAN Complement C1q tumor necrosis factor-related protein 5 OS=Homo sapiens OX=9606 GN=C1QTNF5 PE=1 SV=1	1	2	2	2	0	1	1	1	0	2	1	1	2	0	1	0	1	1	1	1	2	0	1	1	0	1	0	1	1	1	0	1	2	2	1	0	2	1	1	1	0	0	1	0
sp|Q9BXJ3|C1QT4_HUMAN	sp|Q9BXJ3|C1QT4_HUMAN	2	2	2	sp|Q9BXJ3|C1QT4_HUMAN Complement C1q tumor necrosis factor-related protein 4 OS=Homo sapiens OX=9606 GN=C1QTNF4 PE=1 SV=2	1	2	2	2	0	0	0	1	0	0	0	0	0	0	0	0	0	0	0	1	0	0	0	0	0	0	0	0	0	1	0	0	0	0	0	0	0	0	1	0	0	0	0	0
sp|Q9BXJ4|C1QT3_HUMAN	sp|Q9BXJ4|C1QT3_HUMAN	2	2	2	sp|Q9BXJ4|C1QT3_HUMAN Complement C1q tumor necrosis factor-related protein 3 OS=Homo sapiens OX=9606 GN=C1QTNF3 PE=1 SV=1	1	2	2	2	1	1	1	1	1	0	1	1	1	0	1	0	1	2	1	1	1	1	2	0	2	0	0	0	0	1	1	2	0	2	1	0	1	2	1	0	0	0	1	0
sp|Q9BY67|CADM1_HUMAN	sp|Q9BY67|CADM1_HUMAN	10	10	10	sp|Q9BY67|CADM1_HUMAN Cell adhesion molecule 1 OS=Homo sapiens OX=9606 GN=CADM1 PE=1 SV=2	1	10	10	10	7	8	8	9	6	5	10	4	9	6	2	4	8	4	9	8	8	5	6	5	6	6	6	2	6	9	7	8	7	7	7	8	9	7	7	7	6	6	8	6
sp|Q9BYH1|SE6L1_HUMAN	sp|Q9BYH1|SE6L1_HUMAN	13	13	12	sp|Q9BYH1|SE6L1_HUMAN Seizure 6-like protein OS=Homo sapiens OX=9606 GN=SEZ6L PE=1 SV=1	1	13	13	12	10	10	7	11	10	7	11	6	12	6	5	8	10	7	9	12	11	9	9	7	9	10	8	6	9	9	9	11	10	9	7	7	11	8	11	7	6	7	10	7
sp|Q9BZR6|RTN4R_HUMAN	sp|Q9BZR6|RTN4R_HUMAN	11	11	11	sp|Q9BZR6|RTN4R_HUMAN Reticulon-4 receptor OS=Homo sapiens OX=9606 GN=RTN4R PE=1 SV=1	1	11	11	11	9	4	7	9	7	9	10	8	9	7	5	7	10	5	9	9	9	7	7	3	8	5	7	4	6	9	7	8	8	9	10	7	9	7	8	6	7	8	9	7
sp|Q9C0A0|CNTP4_HUMAN;sp|Q9BZ76|CNTP3_HUMAN;sp|Q96NU0|CNT3B_HUMAN;sp|Q8WYK1|CNTP5_HUMAN	sp|Q9C0A0|CNTP4_HUMAN	25;2;2;1	25;2;2;1	25;2;2;1	sp|Q9C0A0|CNTP4_HUMAN Contactin-associated protein-like 4 OS=Homo sapiens OX=9606 GN=CNTNAP4 PE=1 SV=3	4	25	25	25	20	13	16	18	16	18	22	11	24	16	9	9	22	6	17	20	17	17	15	10	19	12	12	10	9	19	12	22	15	18	13	13	18	19	17	15	12	9	19	11
sp|Q9GZX9|TWSG1_HUMAN	sp|Q9GZX9|TWSG1_HUMAN	2	2	2	sp|Q9GZX9|TWSG1_HUMAN Twisted gastrulation protein homolog 1 OS=Homo sapiens OX=9606 GN=TWSG1 PE=1 SV=1	1	2	2	2	0	1	0	1	0	0	0	0	2	0	0	1	0	1	0	2	2	1	0	1	0	0	2	1	2	1	0	2	1	0	1	1	1	0	1	0	1	1	1	1
sp|Q9H1U4|MEGF9_HUMAN	sp|Q9H1U4|MEGF9_HUMAN	2	2	2	sp|Q9H1U4|MEGF9_HUMAN Multiple epidermal growth factor-like domains protein 9 OS=Homo sapiens OX=9606 GN=MEGF9 PE=2 SV=3	1	2	2	2	0	0	1	1	0	0	2	0	2	0	0	0	1	0	0	0	1	0	0	0	0	0	0	0	0	1	1	1	0	0	1	0	1	0	0	1	0	1	0	0
sp|Q9H254|SPTN4_HUMAN	sp|Q9H254|SPTN4_HUMAN	1	1	1	sp|Q9H254|SPTN4_HUMAN Spectrin beta chain, non-erythrocytic 4 OS=Homo sapiens OX=9606 GN=SPTBN4 PE=1 SV=2	1	1	1	1	1	1	1	1	1	1	1	1	1	1	1	1	1	1	1	1	1	1	1	1	1	0	1	1	1	1	0	1	1	1	1	1	0	1	1	1	1	1	1	1
sp|Q9H257|CARD9_HUMAN	sp|Q9H257|CARD9_HUMAN	1	1	1	sp|Q9H257|CARD9_HUMAN Caspase recruitment domain-containing protein 9 OS=Homo sapiens OX=9606 GN=CARD9 PE=1 SV=2	1	1	1	1	0	0	0	0	0	0	0	0	0	0	0	0	0	0	0	0	0	0	0	0	0	0	0	0	0	0	0	0	0	0	0	0	0	0	0	0	0	0	0	0
sp|Q9H299|SH3L3_HUMAN	sp|Q9H299|SH3L3_HUMAN	1	1	1	sp|Q9H299|SH3L3_HUMAN SH3 domain-binding glutamic acid-rich-like protein 3 OS=Homo sapiens OX=9606 GN=SH3BGRL3 PE=1 SV=1	1	1	1	1	0	0	0	1	0	1	1	1	1	1	0	0	1	0	1	0	1	0	1	0	0	1	1	0	0	1	0	1	0	1	1	0	1	1	1	1	1	0	0	0
sp|Q9H2A7|CXL16_HUMAN	sp|Q9H2A7|CXL16_HUMAN	2	2	2	sp|Q9H2A7|CXL16_HUMAN C-X-C motif chemokine 16 OS=Homo sapiens OX=9606 GN=CXCL16 PE=2 SV=4	1	2	2	2	2	1	2	1	1	1	1	0	1	0	0	0	2	0	1	2	1	1	1	1	0	1	1	0	1	1	2	1	1	1	1	1	1	1	2	1	1	1	0	1
sp|Q9H2X0|CHRD_HUMAN	sp|Q9H2X0|CHRD_HUMAN	5	5	5	sp|Q9H2X0|CHRD_HUMAN Chordin OS=Homo sapiens OX=9606 GN=CHRD PE=1 SV=2	1	5	5	5	2	2	1	2	1	3	3	4	5	2	2	2	3	3	3	3	3	3	3	1	0	2	3	2	3	1	3	2	3	3	4	2	2	2	3	3	4	3	1	2
sp|Q9H3G5|CPVL_HUMAN	sp|Q9H3G5|CPVL_HUMAN	9	9	9	sp|Q9H3G5|CPVL_HUMAN Probable serine carboxypeptidase CPVL OS=Homo sapiens OX=9606 GN=CPVL PE=1 SV=2	1	9	9	9	2	3	6	3	3	5	6	4	8	2	3	3	2	5	4	6	6	5	7	6	3	3	3	2	3	4	3	9	3	5	3	2	3	1	7	2	4	5	6	2
sp|Q9H4D0|CSTN2_HUMAN	sp|Q9H4D0|CSTN2_HUMAN	2	2	2	sp|Q9H4D0|CSTN2_HUMAN Calsyntenin-2 OS=Homo sapiens OX=9606 GN=CLSTN2 PE=1 SV=2	1	2	2	2	2	0	1	1	1	1	2	1	2	1	0	1	2	1	0	2	2	0	1	2	1	0	0	0	0	1	1	1	1	2	1	0	2	0	2	0	1	2	1	1
sp|Q9H4F8|SMOC1_HUMAN	sp|Q9H4F8|SMOC1_HUMAN	2	2	2	sp|Q9H4F8|SMOC1_HUMAN SPARC-related modular calcium-binding protein 1 OS=Homo sapiens OX=9606 GN=SMOC1 PE=1 SV=1	1	2	2	2	1	1	1	1	1	1	1	1	1	1	1	1	1	0	1	1	1	1	1	1	1	1	1	1	1	1	1	1	1	1	1	1	1	1	1	1	1	1	1	1
sp|Q9H741|SPRNG_HUMAN	sp|Q9H741|SPRNG_HUMAN	1	1	1	sp|Q9H741|SPRNG_HUMAN SREBP regulating gene protein OS=Homo sapiens OX=9606 GN=SPRING1 PE=1 SV=1	1	1	1	1	0	0	1	1	1	1	1	0	1	0	0	1	1	0	1	1	1	0	1	0	0	1	0	0	0	1	1	1	0	1	1	0	1	0	1	1	0	0	1	1
sp|Q9H8L6|MMRN2_HUMAN	sp|Q9H8L6|MMRN2_HUMAN	5	5	5	sp|Q9H8L6|MMRN2_HUMAN Multimerin-2 OS=Homo sapiens OX=9606 GN=MMRN2 PE=1 SV=2	1	5	5	5	3	2	2	3	2	3	5	3	4	2	2	2	2	3	2	4	4	3	2	3	2	2	4	2	4	2	3	3	4	3	4	4	5	2	3	2	4	4	2	3
sp|Q9HAR2|AGRL3_HUMAN	sp|Q9HAR2|AGRL3_HUMAN	8	8	8	sp|Q9HAR2|AGRL3_HUMAN Adhesion G protein-coupled receptor L3 OS=Homo sapiens OX=9606 GN=ADGRL3 PE=1 SV=2	1	8	8	8	3	1	2	3	1	3	5	4	6	3	2	3	2	1	2	3	4	2	2	2	3	1	3	0	2	2	2	4	3	5	4	3	3	2	4	2	1	2	2	1
sp|Q9HAT2|SIAE_HUMAN	sp|Q9HAT2|SIAE_HUMAN	6	6	6	sp|Q9HAT2|SIAE_HUMAN Sialate O-acetylesterase OS=Homo sapiens OX=9606 GN=SIAE PE=1 SV=1	1	6	6	6	3	1	2	2	3	1	2	0	4	1	0	1	3	0	1	2	3	2	3	3	1	1	2	0	3	4	2	2	0	2	4	0	3	2	3	1	1	1	2	1
sp|Q9HC56|PCDH9_HUMAN	sp|Q9HC56|PCDH9_HUMAN	6	6	6	sp|Q9HC56|PCDH9_HUMAN Protocadherin-9 OS=Homo sapiens OX=9606 GN=PCDH9 PE=1 SV=2	1	6	6	6	3	2	2	3	2	3	5	5	6	2	1	2	4	2	4	5	4	1	4	3	3	1	2	1	1	4	2	5	4	4	6	3	4	1	4	1	5	4	4	2
sp|Q9HCB6|SPON1_HUMAN	sp|Q9HCB6|SPON1_HUMAN	11	11	11	sp|Q9HCB6|SPON1_HUMAN Spondin-1 OS=Homo sapiens OX=9606 GN=SPON1 PE=1 SV=2	1	11	11	11	2	4	2	8	6	6	8	1	8	3	3	2	6	2	5	6	7	2	2	3	1	2	0	1	2	4	4	7	4	7	3	2	8	0	6	3	4	0	5	1
sp|Q9HCU0|CD248_HUMAN	sp|Q9HCU0|CD248_HUMAN	2	2	2	sp|Q9HCU0|CD248_HUMAN Endosialin OS=Homo sapiens OX=9606 GN=CD248 PE=1 SV=1	1	2	2	2	1	0	0	0	0	1	1	1	0	1	1	1	1	0	0	1	1	0	0	0	0	0	0	0	0	0	0	0	0	0	0	0	1	0	1	1	0	0	0	0
sp|Q9HCU4|CELR2_HUMAN	sp|Q9HCU4|CELR2_HUMAN	5	5	5	sp|Q9HCU4|CELR2_HUMAN Cadherin EGF LAG seven-pass G-type receptor 2 OS=Homo sapiens OX=9606 GN=CELSR2 PE=1 SV=1	1	5	5	5	2	2	3	4	4	3	4	2	5	3	3	3	5	2	3	4	5	2	2	2	3	4	2	2	2	4	5	4	2	4	2	2	5	3	5	3	2	2	3	1
sp|Q9HDB5|NRX3B_HUMAN	sp|Q9HDB5|NRX3B_HUMAN	9	2	2	sp|Q9HDB5|NRX3B_HUMAN Neurexin-3-beta OS=Homo sapiens OX=9606 GN=NRXN3 PE=1 SV=4	1	9	2	2	7	3	6	5	5	7	7	7	6	6	3	4	8	6	4	6	6	7	6	5	4	5	6	3	6	5	7	6	5	6	6	3	6	4	6	6	7	4	4	4
sp|Q9NPD7|NRN1_HUMAN	sp|Q9NPD7|NRN1_HUMAN	3	3	3	sp|Q9NPD7|NRN1_HUMAN Neuritin OS=Homo sapiens OX=9606 GN=NRN1 PE=2 SV=1	1	3	3	3	2	2	2	3	2	0	2	1	2	1	0	2	2	1	2	3	3	2	2	2	1	2	2	0	3	2	2	3	2	1	2	2	2	2	2	1	1	2	2	3
sp|Q9NPR2|SEM4B_HUMAN	sp|Q9NPR2|SEM4B_HUMAN	5	5	5	sp|Q9NPR2|SEM4B_HUMAN Semaphorin-4B OS=Homo sapiens OX=9606 GN=SEMA4B PE=1 SV=4	1	5	5	5	4	3	2	2	2	4	4	1	4	3	0	2	4	0	2	3	3	2	1	1	1	3	3	0	1	2	4	3	3	4	3	3	3	1	4	4	2	3	2	2
sp|Q9NQ36|SCUB2_HUMAN	sp|Q9NQ36|SCUB2_HUMAN	1	1	1	sp|Q9NQ36|SCUB2_HUMAN Signal peptide, CUB and EGF-like domain-containing protein 2 OS=Homo sapiens OX=9606 GN=SCUBE2 PE=1 SV=3	1	1	1	1	0	1	1	0	0	0	1	0	1	0	0	1	0	0	0	1	1	1	1	1	1	0	1	1	1	1	0	1	1	0	1	1	1	1	0	0	1	1	1	1
sp|Q9NQ79|CRAC1_HUMAN	sp|Q9NQ79|CRAC1_HUMAN	24	24	24	sp|Q9NQ79|CRAC1_HUMAN Cartilage acidic protein 1 OS=Homo sapiens OX=9606 GN=CRTAC1 PE=1 SV=2	1	24	24	24	18	16	16	16	12	14	20	19	21	15	14	12	18	18	18	20	19	18	17	17	17	18	18	12	17	17	18	18	20	17	20	21	18	19	18	15	19	17	15	19
sp|Q9NQX5|NPDC1_HUMAN	sp|Q9NQX5|NPDC1_HUMAN	2	2	2	sp|Q9NQX5|NPDC1_HUMAN Neural proliferation differentiation and control protein 1 OS=Homo sapiens OX=9606 GN=NPDC1 PE=1 SV=2	1	2	2	2	0	1	1	1	1	1	2	1	2	1	1	2	2	1	1	1	1	2	2	1	1	1	1	1	1	2	1	2	1	1	1	1	2	2	2	1	1	1	2	1
sp|Q9NQX7|ITM2C_HUMAN	sp|Q9NQX7|ITM2C_HUMAN	1	1	1	sp|Q9NQX7|ITM2C_HUMAN Integral membrane protein 2C OS=Homo sapiens OX=9606 GN=ITM2C PE=1 SV=1	1	1	1	1	0	0	0	0	0	1	0	1	0	1	0	0	0	1	0	1	0	0	0	0	1	0	0	0	1	1	0	0	0	1	0	1	0	1	1	1	1	0	0	0
sp|Q9NR34|MA1C1_HUMAN	sp|Q9NR34|MA1C1_HUMAN	6	6	6	sp|Q9NR34|MA1C1_HUMAN Mannosyl-oligosaccharide 1,2-alpha-mannosidase IC OS=Homo sapiens OX=9606 GN=MAN1C1 PE=1 SV=1	1	6	6	6	5	3	3	3	3	3	6	3	6	5	1	1	5	1	2	4	5	3	3	2	4	3	4	3	4	6	3	3	2	4	3	4	4	2	4	4	2	2	6	2
sp|Q9NRN5|OLFL3_HUMAN	sp|Q9NRN5|OLFL3_HUMAN	8	8	8	sp|Q9NRN5|OLFL3_HUMAN Olfactomedin-like protein 3 OS=Homo sapiens OX=9606 GN=OLFML3 PE=2 SV=1	1	8	8	8	1	3	2	4	2	3	3	2	5	3	1	1	3	1	2	3	4	2	1	1	1	1	2	1	2	3	1	4	0	3	3	2	3	2	6	1	2	3	2	1
sp|Q9NRR1|CYTL1_HUMAN	sp|Q9NRR1|CYTL1_HUMAN	3	3	3	sp|Q9NRR1|CYTL1_HUMAN Cytokine-like protein 1 OS=Homo sapiens OX=9606 GN=CYTL1 PE=1 SV=1	1	3	3	3	0	1	0	0	0	1	0	0	2	0	0	0	2	0	0	0	0	1	0	0	0	0	2	0	1	0	0	2	1	0	1	0	1	0	2	1	0	1	0	1
sp|Q9NS85|CAH10_HUMAN	sp|Q9NS85|CAH10_HUMAN	3	3	3	sp|Q9NS85|CAH10_HUMAN Carbonic anhydrase-related protein 10 OS=Homo sapiens OX=9606 GN=CA10 PE=2 SV=1	1	3	3	3	1	1	1	1	1	2	1	1	1	1	1	0	3	0	2	2	1	1	0	1	2	1	2	1	1	2	2	2	1	2	1	1	2	2	1	1	1	1	2	1
sp|Q9NS98|SEM3G_HUMAN	sp|Q9NS98|SEM3G_HUMAN	14	14	14	sp|Q9NS98|SEM3G_HUMAN Semaphorin-3G OS=Homo sapiens OX=9606 GN=SEMA3G PE=1 SV=1	1	14	14	14	4	5	4	5	6	5	7	5	8	6	4	3	6	6	7	7	4	7	5	4	4	4	2	2	2	6	6	6	5	6	7	5	6	3	6	7	4	3	5	4
sp|Q9NSC7|SIA7A_HUMAN	sp|Q9NSC7|SIA7A_HUMAN	3	3	3	sp|Q9NSC7|SIA7A_HUMAN Alpha-N-acetylgalactosaminide alpha-2,6-sialyltransferase 1 OS=Homo sapiens OX=9606 GN=ST6GALNAC1 PE=2 SV=1	1	3	3	3	0	0	1	1	0	2	2	3	2	2	0	0	2	1	1	1	1	0	1	1	1	0	1	0	1	2	2	2	1	1	2	2	2	0	1	0	1	0	1	1
sp|Q9NT99|LRC4B_HUMAN;sp|Q9HCJ2|LRC4C_HUMAN	sp|Q9NT99|LRC4B_HUMAN	11;1	11;1	11;1	sp|Q9NT99|LRC4B_HUMAN Leucine-rich repeat-containing protein 4B OS=Homo sapiens OX=9606 GN=LRRC4B PE=2 SV=3	2	11	11	11	6	4	4	3	2	3	6	2	7	6	4	4	5	4	5	7	5	4	4	2	4	3	5	3	2	5	5	3	4	4	3	5	4	5	5	4	3	3	3	3
sp|Q9NTU7|CBLN4_HUMAN	sp|Q9NTU7|CBLN4_HUMAN	3	3	3	sp|Q9NTU7|CBLN4_HUMAN Cerebellin-4 OS=Homo sapiens OX=9606 GN=CBLN4 PE=1 SV=1	1	3	3	3	2	1	1	1	1	1	3	2	2	1	1	2	3	2	3	1	1	1	0	1	2	1	1	2	1	1	2	2	1	2	1	1	2	0	2	2	2	1	0	1
sp|Q9NX62|IMPA3_HUMAN	sp|Q9NX62|IMPA3_HUMAN	10	10	10	sp|Q9NX62|IMPA3_HUMAN Golgi-resident adenosine 3,5-bisphosphate 3-phosphatase OS=Homo sapiens OX=9606 GN=BPNT2 PE=1 SV=1	1	10	10	10	7	3	7	7	5	6	10	7	9	4	3	6	10	6	6	7	8	4	4	5	6	6	6	3	6	7	5	7	8	8	6	8	7	6	8	6	6	6	4	4
sp|Q9NY47|CA2D2_HUMAN	sp|Q9NY47|CA2D2_HUMAN	4	2	2	sp|Q9NY47|CA2D2_HUMAN Voltage-dependent calcium channel subunit alpha-2/delta-2 OS=Homo sapiens OX=9606 GN=CACNA2D2 PE=1 SV=2	1	4	2	2	0	1	1	2	0	2	2	3	3	1	0	0	3	1	1	3	2	3	2	2	1	1	4	1	3	2	1	3	1	3	1	3	2	1	2	1	2	2	2	2
sp|Q9NY72|SCN3B_HUMAN	sp|Q9NY72|SCN3B_HUMAN	3	3	3	sp|Q9NY72|SCN3B_HUMAN Sodium channel subunit beta-3 OS=Homo sapiens OX=9606 GN=SCN3B PE=1 SV=1	1	3	3	3	0	1	0	0	0	0	1	0	1	0	0	0	0	1	0	1	1	1	1	1	1	0	1	0	2	0	1	0	0	0	0	0	0	0	1	0	0	1	0	1
sp|Q9NY97|B3GN2_HUMAN	sp|Q9NY97|B3GN2_HUMAN	8	8	8	sp|Q9NY97|B3GN2_HUMAN N-acetyllactosaminide beta-1,3-N-acetylglucosaminyltransferase 2 OS=Homo sapiens OX=9606 GN=B3GNT2 PE=1 SV=2	1	8	8	8	3	1	3	2	1	0	7	0	5	1	0	0	6	0	0	1	0	0	0	0	0	3	2	0	1	2	7	0	1	2	0	1	4	0	4	3	1	0	1	0
sp|Q9NYQ8|FAT2_HUMAN	sp|Q9NYQ8|FAT2_HUMAN	57	57	57	sp|Q9NYQ8|FAT2_HUMAN Protocadherin Fat 2 OS=Homo sapiens OX=9606 GN=FAT2 PE=1 SV=2	1	57	57	57	34	14	21	30	23	32	48	31	39	20	11	11	39	27	27	40	30	29	39	21	23	12	30	9	33	36	28	33	21	33	34	34	24	32	31	28	20	26	24	29
sp|Q9NYX4|CALY_HUMAN	sp|Q9NYX4|CALY_HUMAN	2	2	2	sp|Q9NYX4|CALY_HUMAN Neuron-specific vesicular protein calcyon OS=Homo sapiens OX=9606 GN=CALY PE=1 SV=1	1	2	2	2	0	1	1	1	2	0	2	0	2	0	0	1	2	1	1	0	1	0	1	0	0	1	0	0	0	1	1	2	0	0	1	0	2	1	2	1	1	0	2	1
sp|Q9NZ08|ERAP1_HUMAN	sp|Q9NZ08|ERAP1_HUMAN	5	5	5	sp|Q9NZ08|ERAP1_HUMAN Endoplasmic reticulum aminopeptidase 1 OS=Homo sapiens OX=9606 GN=ERAP1 PE=1 SV=3	1	5	5	5	3	1	3	3	4	1	4	2	5	3	1	2	3	2	3	2	4	1	3	2	1	1	2	1	3	4	2	0	5	1	2	2	3	3	3	1	3	3	4	1
sp|Q9NZ53|PDXL2_HUMAN	sp|Q9NZ53|PDXL2_HUMAN	6	6	6	sp|Q9NZ53|PDXL2_HUMAN Podocalyxin-like protein 2 OS=Homo sapiens OX=9606 GN=PODXL2 PE=1 SV=1	1	6	6	6	3	1	2	2	1	2	3	1	3	2	0	1	3	2	2	3	2	1	2	1	2	1	1	1	1	1	2	2	2	5	1	2	2	0	1	3	2	2	2	1
sp|Q9NZC2|TREM2_HUMAN	sp|Q9NZC2|TREM2_HUMAN	5	5	5	sp|Q9NZC2|TREM2_HUMAN Triggering receptor expressed on myeloid cells 2 OS=Homo sapiens OX=9606 GN=TREM2 PE=1 SV=1	1	5	5	5	1	4	3	5	5	2	4	5	5	2	1	1	4	2	3	1	4	1	4	3	4	4	2	1	0	5	2	3	2	3	3	2	5	2	3	2	2	2	5	1
sp|Q9NZK5|ADA2_HUMAN	sp|Q9NZK5|ADA2_HUMAN	7	7	7	sp|Q9NZK5|ADA2_HUMAN Adenosine deaminase 2 OS=Homo sapiens OX=9606 GN=ADA2 PE=1 SV=2	1	7	7	7	2	1	2	2	2	1	3	0	6	0	0	1	0	3	1	0	1	0	2	0	1	0	1	1	1	2	0	1	0	3	2	1	2	2	2	3	2	2	3	0
sp|Q9NZP8|C1RL_HUMAN	sp|Q9NZP8|C1RL_HUMAN	6	5	5	sp|Q9NZP8|C1RL_HUMAN Complement C1r subcomponent-like protein OS=Homo sapiens OX=9606 GN=C1RL PE=1 SV=2	1	6	5	5	6	3	6	2	4	2	5	3	4	3	3	3	5	2	1	3	4	1	3	2	3	4	2	2	2	4	5	3	3	4	0	2	3	3	3	4	1	1	4	1
sp|Q9P0K1|ADA22_HUMAN	sp|Q9P0K1|ADA22_HUMAN	9	9	9	sp|Q9P0K1|ADA22_HUMAN Disintegrin and metalloproteinase domain-containing protein 22 OS=Homo sapiens OX=9606 GN=ADAM22 PE=1 SV=1	1	9	9	9	6	5	4	6	5	4	7	6	6	4	2	3	6	4	4	6	4	5	5	2	5	3	3	4	3	7	5	5	2	6	4	3	7	5	6	5	4	7	6	4
sp|Q9P0K9|FRS1L_HUMAN	sp|Q9P0K9|FRS1L_HUMAN	4	4	4	sp|Q9P0K9|FRS1L_HUMAN DOMON domain-containing protein FRRS1L OS=Homo sapiens OX=9606 GN=FRRS1L PE=2 SV=2	1	4	4	4	0	1	1	2	0	1	3	1	3	1	0	1	1	0	1	2	3	2	1	2	3	0	1	0	0	3	1	0	0	1	1	0	1	2	2	1	0	0	2	1
sp|Q9P121|NTRI_HUMAN	sp|Q9P121|NTRI_HUMAN	12	12	8	sp|Q9P121|NTRI_HUMAN Neurotrimin OS=Homo sapiens OX=9606 GN=NTM PE=1 SV=1	1	12	12	8	11	7	10	10	9	10	11	8	12	10	7	10	12	7	10	8	11	9	9	8	8	9	8	8	9	10	11	9	11	11	9	11	11	10	10	10	9	7	8	8
sp|Q9P232|CNTN3_HUMAN	sp|Q9P232|CNTN3_HUMAN	5	5	5	sp|Q9P232|CNTN3_HUMAN Contactin-3 OS=Homo sapiens OX=9606 GN=CNTN3 PE=1 SV=3	1	5	5	5	1	1	0	1	2	2	5	3	5	1	0	0	2	2	3	2	2	1	3	0	1	1	2	0	0	4	1	3	1	4	4	2	3	0	2	1	1	1	1	0
sp|Q9P2E7|PCD10_HUMAN	sp|Q9P2E7|PCD10_HUMAN	5	5	5	sp|Q9P2E7|PCD10_HUMAN Protocadherin-10 OS=Homo sapiens OX=9606 GN=PCDH10 PE=1 SV=2	1	5	5	5	3	2	3	3	1	1	3	2	3	1	1	2	3	0	3	1	3	1	4	2	3	0	2	1	1	2	3	3	1	1	2	2	2	3	2	1	2	1	2	2
sp|Q9P2S2|NRX2A_HUMAN	sp|Q9P2S2|NRX2A_HUMAN	30	27	23	sp|Q9P2S2|NRX2A_HUMAN Neurexin-2 OS=Homo sapiens OX=9606 GN=NRXN2 PE=2 SV=1	1	30	27	23	21	16	16	21	18	20	25	18	26	19	10	12	25	15	17	24	20	17	19	18	19	12	19	11	18	23	16	21	16	21	21	15	23	19	16	14	21	16	22	13
sp|Q9UBG0|MRC2_HUMAN	sp|Q9UBG0|MRC2_HUMAN	1	1	1	sp|Q9UBG0|MRC2_HUMAN C-type mannose receptor 2 OS=Homo sapiens OX=9606 GN=MRC2 PE=1 SV=2	1	1	1	1	0	0	0	0	1	0	1	1	1	0	0	0	1	1	1	0	1	0	1	0	0	0	0	0	0	0	0	1	1	1	1	1	1	0	1	0	1	0	1	0
sp|Q9UBP4|DKK3_HUMAN	sp|Q9UBP4|DKK3_HUMAN	18	18	18	sp|Q9UBP4|DKK3_HUMAN Dickkopf-related protein 3 OS=Homo sapiens OX=9606 GN=DKK3 PE=1 SV=2	1	18	18	18	15	14	17	15	14	13	14	9	14	10	12	15	18	7	17	18	17	11	17	15	15	14	11	12	12	14	17	15	18	11	13	17	15	14	16	12	14	13	14	15
sp|Q9UBQ6|EXTL2_HUMAN	sp|Q9UBQ6|EXTL2_HUMAN	4	4	4	sp|Q9UBQ6|EXTL2_HUMAN Exostosin-like 2 OS=Homo sapiens OX=9606 GN=EXTL2 PE=1 SV=1	1	4	4	4	3	3	3	3	1	2	3	1	3	2	1	2	4	1	3	3	3	1	1	1	3	1	2	0	0	4	2	3	2	3	3	2	4	3	2	3	0	1	3	2
sp|Q9UBR2|CATZ_HUMAN	sp|Q9UBR2|CATZ_HUMAN	10	10	10	sp|Q9UBR2|CATZ_HUMAN Cathepsin Z OS=Homo sapiens OX=9606 GN=CTSZ PE=1 SV=1	1	10	10	10	6	6	7	8	5	4	7	3	8	4	3	2	5	3	2	5	7	3	7	6	5	3	4	3	5	6	5	4	3	4	6	1	8	6	8	4	3	2	6	4
sp|Q9UBX1|CATF_HUMAN	sp|Q9UBX1|CATF_HUMAN	7	7	7	sp|Q9UBX1|CATF_HUMAN Cathepsin F OS=Homo sapiens OX=9606 GN=CTSF PE=1 SV=1	1	7	7	7	6	3	4	5	5	4	7	3	5	4	3	3	5	2	3	4	5	1	4	2	1	5	3	3	2	3	6	4	5	5	3	2	4	3	6	4	3	3	5	3
sp|Q9UBX5|FBLN5_HUMAN	sp|Q9UBX5|FBLN5_HUMAN	9	9	9	sp|Q9UBX5|FBLN5_HUMAN Fibulin-5 OS=Homo sapiens OX=9606 GN=FBLN5 PE=1 SV=1	1	9	9	9	7	3	6	4	4	2	6	1	6	1	1	5	6	3	3	5	5	6	2	5	2	6	6	4	4	6	5	5	7	5	5	7	6	2	7	3	5	4	3	6
sp|Q9UBX7|KLK11_HUMAN	sp|Q9UBX7|KLK11_HUMAN	4	4	4	sp|Q9UBX7|KLK11_HUMAN Kallikrein-11 OS=Homo sapiens OX=9606 GN=KLK11 PE=1 SV=2	1	4	4	4	1	1	2	0	0	2	3	2	1	2	1	1	2	2	1	1	2	1	1	2	2	2	1	1	1	3	2	2	1	1	1	1	0	2	3	2	1	1	1	1
sp|Q9UGM5|FETUB_HUMAN	sp|Q9UGM5|FETUB_HUMAN	9	9	9	sp|Q9UGM5|FETUB_HUMAN Fetuin-B OS=Homo sapiens OX=9606 GN=FETUB PE=1 SV=2	1	9	9	9	8	7	7	6	7	5	7	6	6	4	5	7	7	1	4	7	7	4	6	7	7	8	5	3	5	5	7	6	7	4	7	7	2	5	7	6	5	8	7	8
sp|Q9UHC6|CNTP2_HUMAN	sp|Q9UHC6|CNTP2_HUMAN	20	20	20	sp|Q9UHC6|CNTP2_HUMAN Contactin-associated protein-like 2 OS=Homo sapiens OX=9606 GN=CNTNAP2 PE=1 SV=1	1	20	20	20	6	3	5	8	7	5	12	5	13	6	1	2	10	5	8	8	11	4	5	3	4	4	6	0	5	8	6	10	4	8	5	3	7	4	4	5	2	3	5	2
sp|Q9UHG2|PCS1N_HUMAN;sp|Q9NPY3|C1QR1_HUMAN	sp|Q9UHG2|PCS1N_HUMAN	11;1	11;1	11;1	sp|Q9UHG2|PCS1N_HUMAN ProSAAS OS=Homo sapiens OX=9606 GN=PCSK1N PE=1 SV=1	2	11	11	11	9	10	8	9	10	10	8	10	11	8	9	9	7	11	9	10	10	9	10	10	10	9	10	9	8	11	7	10	9	11	7	9	9	9	9	10	8	8	9	10
sp|Q9UHI8|ATS1_HUMAN	sp|Q9UHI8|ATS1_HUMAN	3	3	3	sp|Q9UHI8|ATS1_HUMAN A disintegrin and metalloproteinase with thrombospondin motifs 1 OS=Homo sapiens OX=9606 GN=ADAMTS1 PE=1 SV=4	1	3	3	3	2	3	3	2	1	2	3	2	3	2	2	0	3	2	1	3	1	1	2	0	3	1	1	2	3	3	3	2	2	2	2	2	3	2	3	2	3	2	0	2
sp|Q9UHL4|DPP2_HUMAN	sp|Q9UHL4|DPP2_HUMAN	9	9	9	sp|Q9UHL4|DPP2_HUMAN Dipeptidyl peptidase 2 OS=Homo sapiens OX=9606 GN=DPP7 PE=1 SV=3	1	9	9	9	6	4	6	6	3	0	8	4	6	6	4	3	7	5	4	6	6	6	6	5	6	5	6	4	4	5	4	5	4	6	5	4	5	4	4	1	4	5	5	4
sp|Q9UJJ9|GNPTG_HUMAN	sp|Q9UJJ9|GNPTG_HUMAN	8	8	8	sp|Q9UJJ9|GNPTG_HUMAN N-acetylglucosamine-1-phosphotransferase subunit gamma OS=Homo sapiens OX=9606 GN=GNPTG PE=1 SV=1	1	8	8	8	6	4	5	3	6	4	6	2	5	4	3	5	8	2	4	6	6	3	5	4	3	8	4	2	3	3	7	6	5	5	5	5	5	4	7	5	5	5	5	5
sp|Q9UK55|ZPI_HUMAN	sp|Q9UK55|ZPI_HUMAN	2	2	2	sp|Q9UK55|ZPI_HUMAN Protein Z-dependent protease inhibitor OS=Homo sapiens OX=9606 GN=SERPINA10 PE=1 SV=1	1	2	2	2	2	0	0	0	1	0	0	1	1	1	0	0	0	1	1	1	1	0	1	1	1	1	1	0	0	2	1	0	1	0	0	0	1	1	1	1	0	1	1	2
sp|Q9UKJ1|PILRA_HUMAN	sp|Q9UKJ1|PILRA_HUMAN	1	1	1	sp|Q9UKJ1|PILRA_HUMAN Paired immunoglobulin-like type 2 receptor alpha OS=Homo sapiens OX=9606 GN=PILRA PE=1 SV=3	1	1	1	1	0	0	0	1	0	0	1	0	0	0	0	0	0	1	0	0	0	0	1	1	0	0	0	0	0	0	0	0	0	0	0	0	1	1	0	0	0	0	0	1
sp|Q9UKX3|MYH13_HUMAN	sp|Q9UKX3|MYH13_HUMAN	2	1	1	sp|Q9UKX3|MYH13_HUMAN Myosin-13 OS=Homo sapiens OX=9606 GN=MYH13 PE=2 SV=2	1	2	1	1	0	0	0	0	0	0	0	0	0	0	0	0	0	0	0	0	0	0	0	0	0	0	0	0	0	0	0	0	0	0	0	0	0	0	0	0	0	0	0	0
sp|Q9ULB1|NRX1A_HUMAN;sp|P58400|NRX1B_HUMAN	sp|Q9ULB1|NRX1A_HUMAN	35;6	33;6	33;6	sp|Q9ULB1|NRX1A_HUMAN Neurexin-1 OS=Homo sapiens OX=9606 GN=NRXN1 PE=1 SV=1	2	35	33	33	24	11	19	19	13	19	29	18	29	20	11	13	26	19	21	27	24	20	19	19	19	10	22	11	21	22	18	23	24	25	25	26	19	20	24	19	16	16	20	19
sp|Q9ULF5|S39AA_HUMAN	sp|Q9ULF5|S39AA_HUMAN	3	3	3	sp|Q9ULF5|S39AA_HUMAN Zinc transporter ZIP10 OS=Homo sapiens OX=9606 GN=SLC39A10 PE=1 SV=2	1	3	3	3	2	1	2	2	2	2	3	1	3	2	0	2	2	1	1	2	2	1	1	1	2	2	1	0	1	2	2	2	2	3	1	2	3	1	2	2	1	1	2	1
sp|Q9ULI3|HEG1_HUMAN	sp|Q9ULI3|HEG1_HUMAN	3	3	3	sp|Q9ULI3|HEG1_HUMAN Protein HEG homolog 1 OS=Homo sapiens OX=9606 GN=HEG1 PE=1 SV=3	1	3	3	3	1	2	2	2	0	1	2	1	1	1	1	0	2	0	2	1	1	1	2	0	2	1	1	1	1	1	2	2	0	1	1	1	2	1	2	1	1	0	1	1
sp|Q9UM22|EPDR1_HUMAN	sp|Q9UM22|EPDR1_HUMAN	2	2	2	sp|Q9UM22|EPDR1_HUMAN Mammalian ependymin-related protein 1 OS=Homo sapiens OX=9606 GN=EPDR1 PE=1 SV=2	1	2	2	2	0	0	0	1	0	0	1	0	2	0	0	0	0	0	0	2	1	0	0	0	0	0	1	0	0	1	0	1	0	0	0	0	0	0	0	0	0	0	1	0
sp|Q9UMF0|ICAM5_HUMAN	sp|Q9UMF0|ICAM5_HUMAN	14	14	14	sp|Q9UMF0|ICAM5_HUMAN Intercellular adhesion molecule 5 OS=Homo sapiens OX=9606 GN=ICAM5 PE=1 SV=3	1	14	14	14	3	8	7	8	7	7	11	4	11	6	4	6	12	5	8	8	9	7	4	4	8	5	8	5	5	10	8	8	7	11	8	9	10	6	7	3	3	5	7	3
sp|Q9UMX5|NENF_HUMAN	sp|Q9UMX5|NENF_HUMAN	4	4	4	sp|Q9UMX5|NENF_HUMAN Neudesin OS=Homo sapiens OX=9606 GN=NENF PE=1 SV=1	1	4	4	4	0	2	1	1	0	0	3	1	2	1	1	0	3	1	1	2	1	2	2	3	0	1	2	2	2	2	2	1	2	2	2	2	2	0	4	3	1	1	1	1
sp|Q9UN36|NDRG2_HUMAN	sp|Q9UN36|NDRG2_HUMAN	5	5	5	sp|Q9UN36|NDRG2_HUMAN Protein NDRG2 OS=Homo sapiens OX=9606 GN=NDRG2 PE=1 SV=2	1	5	5	5	3	1	2	1	2	2	4	3	4	2	3	2	2	4	3	3	4	2	3	2	1	0	2	1	2	3	3	1	3	2	2	2	4	2	4	2	2	2	2	3
sp|Q9UN70|PCDGK_HUMAN	sp|Q9UN70|PCDGK_HUMAN	2	2	2	sp|Q9UN70|PCDGK_HUMAN Protocadherin gamma-C3 OS=Homo sapiens OX=9606 GN=PCDHGC3 PE=1 SV=1	1	2	2	2	0	1	0	0	0	0	1	2	1	0	0	0	0	1	1	0	0	0	0	2	1	0	1	0	1	1	0	0	0	0	1	0	0	1	0	0	0	0	0	1
sp|Q9UNN8|EPCR_HUMAN	sp|Q9UNN8|EPCR_HUMAN	4	4	4	sp|Q9UNN8|EPCR_HUMAN Endothelial protein C receptor OS=Homo sapiens OX=9606 GN=PROCR PE=1 SV=1	1	4	4	4	2	2	3	3	3	2	3	2	4	3	1	3	4	1	2	2	3	3	2	1	1	2	2	0	1	2	3	3	3	3	1	1	3	2	3	2	0	2	2	0
sp|Q9UNW1|MINP1_HUMAN	sp|Q9UNW1|MINP1_HUMAN	8	8	8	sp|Q9UNW1|MINP1_HUMAN Multiple inositol polyphosphate phosphatase 1 OS=Homo sapiens OX=9606 GN=MINPP1 PE=1 SV=1	1	8	8	8	4	2	6	5	4	2	5	2	7	3	2	3	5	2	3	3	4	2	2	4	3	3	3	1	3	5	4	5	3	2	2	3	5	2	7	2	2	1	2	2
sp|Q9UP79|ATS8_HUMAN	sp|Q9UP79|ATS8_HUMAN	1	1	1	sp|Q9UP79|ATS8_HUMAN A disintegrin and metalloproteinase with thrombospondin motifs 8 OS=Homo sapiens OX=9606 GN=ADAMTS8 PE=2 SV=2	1	1	1	1	0	0	0	0	0	1	0	1	1	1	0	0	0	1	1	1	1	1	0	0	0	0	1	1	1	0	0	1	1	0	1	1	0	0	0	0	0	1	0	1
sp|Q9UQ52|CNTN6_HUMAN	sp|Q9UQ52|CNTN6_HUMAN	7	6	6	sp|Q9UQ52|CNTN6_HUMAN Contactin-6 OS=Homo sapiens OX=9606 GN=CNTN6 PE=1 SV=1	1	7	6	6	3	2	1	3	3	3	4	3	4	3	0	1	3	2	3	5	3	2	2	3	2	3	3	1	3	3	4	6	2	4	4	3	3	2	3	4	1	2	3	3
sp|Q9UQM7|KCC2A_HUMAN	sp|Q9UQM7|KCC2A_HUMAN	4	4	4	sp|Q9UQM7|KCC2A_HUMAN Calcium/calmodulin-dependent protein kinase type II subunit alpha OS=Homo sapiens OX=9606 GN=CAMK2A PE=1 SV=2	1	4	4	4	1	2	0	3	2	2	3	2	4	1	0	0	4	1	2	3	3	0	1	0	2	1	2	1	2	2	4	3	1	2	3	3	3	1	1	1	2	2	1	1
sp|Q9Y240|CLC11_HUMAN	sp|Q9Y240|CLC11_HUMAN	4	4	4	sp|Q9Y240|CLC11_HUMAN C-type lectin domain family 11 member A OS=Homo sapiens OX=9606 GN=CLEC11A PE=1 SV=1	1	4	4	4	3	2	2	4	2	4	3	2	3	3	2	3	3	1	2	3	3	2	3	4	3	3	2	0	3	2	3	2	2	3	4	1	2	2	3	3	3	0	3	0
sp|Q9Y279|VSIG4_HUMAN	sp|Q9Y279|VSIG4_HUMAN	5	5	5	sp|Q9Y279|VSIG4_HUMAN V-set and immunoglobulin domain-containing protein 4 OS=Homo sapiens OX=9606 GN=VSIG4 PE=1 SV=1	1	5	5	5	3	2	3	3	3	2	4	1	3	3	2	2	4	1	1	2	3	1	1	1	0	3	3	1	1	2	4	2	2	2	0	2	3	0	4	3	3	0	2	1
sp|Q9Y287|ITM2B_HUMAN	sp|Q9Y287|ITM2B_HUMAN	6	6	6	sp|Q9Y287|ITM2B_HUMAN Integral membrane protein 2B OS=Homo sapiens OX=9606 GN=ITM2B PE=1 SV=1	1	6	6	6	4	2	2	2	3	4	4	4	3	5	4	2	3	2	2	4	2	2	2	2	2	2	3	4	4	2	2	2	6	3	3	5	2	2	4	2	5	3	2	3
sp|Q9Y2I2|NTNG1_HUMAN	sp|Q9Y2I2|NTNG1_HUMAN	4	4	4	sp|Q9Y2I2|NTNG1_HUMAN Netrin-G1 OS=Homo sapiens OX=9606 GN=NTNG1 PE=1 SV=3	1	4	4	4	2	4	4	4	2	3	4	2	4	2	2	4	4	2	4	4	3	3	3	2	3	2	2	2	2	4	3	4	4	1	2	2	4	2	3	1	1	1	4	1
sp|Q9Y2T3|GUAD_HUMAN	sp|Q9Y2T3|GUAD_HUMAN	17	17	17	sp|Q9Y2T3|GUAD_HUMAN Guanine deaminase OS=Homo sapiens OX=9606 GN=GDA PE=1 SV=1	1	17	17	17	5	11	5	11	6	8	17	9	16	5	3	2	14	7	10	8	12	4	3	3	9	2	3	3	1	9	8	10	8	11	10	9	10	8	11	2	3	0	7	1
sp|Q9Y490|TLN1_HUMAN	sp|Q9Y490|TLN1_HUMAN	3	3	3	sp|Q9Y490|TLN1_HUMAN Talin-1 OS=Homo sapiens OX=9606 GN=TLN1 PE=1 SV=3	1	3	3	3	0	0	0	0	0	0	0	0	0	0	0	0	0	0	0	0	0	0	0	0	0	0	0	0	0	0	0	0	0	0	0	0	0	0	0	0	0	0	0	0
sp|Q9Y4C0|NRX3A_HUMAN	sp|Q9Y4C0|NRX3A_HUMAN	38	38	26	sp|Q9Y4C0|NRX3A_HUMAN Neurexin-3 OS=Homo sapiens OX=9606 GN=NRXN3 PE=1 SV=4	1	38	38	26	20	15	20	23	23	23	32	18	32	21	9	16	28	14	21	26	28	19	19	15	18	20	19	6	15	20	20	23	22	27	23	18	24	17	22	19	19	16	17	15
sp|Q9Y4L1|HYOU1_HUMAN;sp|Q9BXT5|TEX15_HUMAN	sp|Q9Y4L1|HYOU1_HUMAN	6;1	6;1	6;1	sp|Q9Y4L1|HYOU1_HUMAN Hypoxia up-regulated protein 1 OS=Homo sapiens OX=9606 GN=HYOU1 PE=1 SV=1	2	6	6	6	4	2	4	4	3	4	5	3	5	4	4	4	5	3	3	5	5	2	2	2	3	3	2	3	2	3	4	2	3	5	3	1	4	3	5	5	1	1	2	1
sp|Q9Y5F6|PCDGM_HUMAN	sp|Q9Y5F6|PCDGM_HUMAN	8	8	8	sp|Q9Y5F6|PCDGM_HUMAN Protocadherin gamma-C5 OS=Homo sapiens OX=9606 GN=PCDHGC5 PE=2 SV=1	1	8	8	8	3	2	3	3	3	5	5	5	5	3	2	4	4	5	4	5	6	6	5	5	6	2	7	2	3	4	3	4	2	5	6	3	3	4	4	1	3	3	1	2
sp|Q9Y5I4|PCDC2_HUMAN	sp|Q9Y5I4|PCDC2_HUMAN	11	11	10	sp|Q9Y5I4|PCDC2_HUMAN Protocadherin alpha-C2 OS=Homo sapiens OX=9606 GN=PCDHAC2 PE=2 SV=1	1	11	11	10	4	2	4	5	4	8	9	7	10	3	0	2	7	5	6	10	9	4	7	5	6	1	5	1	4	7	3	7	4	7	7	6	9	4	8	5	1	3	3	1
sp|Q9Y5Y7|LYVE1_HUMAN	sp|Q9Y5Y7|LYVE1_HUMAN	6	6	6	sp|Q9Y5Y7|LYVE1_HUMAN Lymphatic vessel endothelial hyaluronic acid receptor 1 OS=Homo sapiens OX=9606 GN=LYVE1 PE=1 SV=2	1	6	6	6	1	2	2	2	1	1	3	3	2	1	1	1	2	1	2	2	2	1	2	1	2	1	2	1	2	2	2	3	1	3	1	1	2	2	2	2	2	1	2	2
sp|Q9Y617|SERC_HUMAN	sp|Q9Y617|SERC_HUMAN	5	5	5	sp|Q9Y617|SERC_HUMAN Phosphoserine aminotransferase OS=Homo sapiens OX=9606 GN=PSAT1 PE=1 SV=2	1	5	5	5	0	1	0	1	0	1	2	2	3	2	0	0	2	0	1	0	3	0	1	0	1	0	0	0	2	1	0	1	2	1	2	2	2	0	1	0	1	0	0	0
sp|Q9Y639|NPTN_HUMAN	sp|Q9Y639|NPTN_HUMAN	3	3	3	sp|Q9Y639|NPTN_HUMAN Neuroplastin OS=Homo sapiens OX=9606 GN=NPTN PE=1 SV=2	1	3	3	3	1	1	2	1	1	1	2	0	2	0	0	1	1	0	0	2	2	0	0	1	0	1	0	0	1	2	1	1	0	2	0	0	2	0	2	0	0	0	1	0
sp|Q9Y646|CBPQ_HUMAN	sp|Q9Y646|CBPQ_HUMAN	10	10	10	sp|Q9Y646|CBPQ_HUMAN Carboxypeptidase Q OS=Homo sapiens OX=9606 GN=CPQ PE=1 SV=1	1	10	10	10	5	4	5	7	6	3	5	5	5	7	3	4	5	4	6	5	6	4	5	3	4	5	4	5	6	7	4	4	3	5	4	1	6	5	7	4	3	4	7	4
sp|Q9Y6N7|ROBO1_HUMAN	sp|Q9Y6N7|ROBO1_HUMAN	13	13	12	sp|Q9Y6N7|ROBO1_HUMAN Roundabout homolog 1 OS=Homo sapiens OX=9606 GN=ROBO1 PE=1 SV=1	1	13	13	12	6	5	4	5	3	6	11	8	9	7	1	2	5	6	6	8	8	5	7	2	6	3	5	2	5	6	4	7	5	7	6	7	9	4	4	1	5	6	4	5
sp|Q9Y6N8|CAD10_HUMAN	sp|Q9Y6N8|CAD10_HUMAN	4	3	3	sp|Q9Y6N8|CAD10_HUMAN Cadherin-10 OS=Homo sapiens OX=9606 GN=CDH10 PE=1 SV=2	1	4	3	3	1	0	0	0	0	2	3	2	2	1	0	0	0	1	0	2	1	1	0	1	1	0	2	1	0	0	0	2	1	2	3	1	1	1	0	1	1	0	0	0
sp|Q9Y6R7|FCGBP_HUMAN	sp|Q9Y6R7|FCGBP_HUMAN	79	79	79	sp|Q9Y6R7|FCGBP_HUMAN IgGFc-binding protein OS=Homo sapiens OX=9606 GN=FCGBP PE=1 SV=3	1	79	79	79	45	56	60	46	51	26	47	20	60	30	18	38	50	13	42	45	46	46	48	40	42	47	45	24	54	39	62	47	52	27	44	49	43	67	68	36	51	46	59	34
[truncated: 775 more columns]

## Sheet: metadata
File	Experiment	Condition	Subset
QE37659GM.raw	BIO55	A1	y
QE37865GM.raw	BIO64	A10	y
QE37695GM.raw	BIO65	A11	y
QE37617GM.raw	BIO66	A12	y
QE37623GM.raw	BIO67	A13	y
QE37632GM.raw	BIO68	A14	y
QE37689GM.raw	BIO69	A15	y
QE37796GM.raw	BIO70	A16	x
QE37922GM.raw	BIO71	A17	x
QE37644GM.raw	BIO73	A19	y
QE37650GM.raw	BIO56	A2	y
QE37772GM.raw	BIO74	A20	y
QE37817GM.raw	BIO75	A21	x
QE37716GM.raw	BIO76	A22	y
QE37775GM.raw	BIO77	A23	x
QE37647GM.raw	BIO79	A25	y
QE37719GM.raw	BIO80	A26	y
QE37874GM.raw	BIO81	A27	x
QE37862GM.raw	BIO82	A28	y
QE37728GM.raw	BIO83	A29	y
QE37802GM.raw	BIO57	A3	y
QE37955GM.raw	BIO85	A31	y
QE37707GM.raw	BIO86	A32	y
QE37740GM.raw	BIO87	A33	x
QE37731GM.raw	BIO88	A34	y
QE37656GM.raw	BIO89	A35	x
QE37853GM.raw	BIO90	A36	y
QE37755GM.raw	BIO91	A37	y
QE37970GM.raw	BIO92	A38	y
QE37722GM.raw	BIO93	A39	y
QE37964GM.raw	BIO58	A4	x
QE37641GM.raw	BIO94	A40	y
QE37683GM.raw	BIO95	A41	x
QE37737GM.raw	BIO96	A42	y
QE37886GM.raw	BIO98	A44	y
QE37919GM.raw	BIO99	A45	y
QE37704GM.raw	BIO100	A46	y
QE37805GM.raw	BIO101	A47	x
QE37814GM.raw	BIO102	A48	y
QE37766GM.raw	BIO103	A49	x
QE37868GM.raw	BIO59	A5	y
QE37701GM.raw	BIO104	A50	x
QE37895GM.raw	BIO105	A51	y
QE37778GM.raw	BIO106	A52	y
QE37749GM.raw	BIO107	A53	x
QE37991GM.raw	BIO108	A54	y
QE37752GM.raw	BIO109	A55	y
QE37829GM.raw	BIO60	A6	x
QE37790GM.raw	BIO61	A7	x
QE37916GM.raw	BIO63	A9	y
QE37680GM.raw	BIO42	B101	x
QE37743GM.raw	BIO47	B103	x
QE37761GM.raw	BIO51	B105	x
QE37725GM.raw	BIO41	B114	x
QE37925GM.raw	BIO52	B123	x
QE37674GM.raw	BIO45	B148	x
QE37988GM.raw	BIO43	B149	x
QE37943GM.raw	BIO44	B156	x
QE37940GM.raw	BIO53	B159	x
QE37931GM.raw	BIO40	B202	x
QE37823GM.raw	BIO50	B36	x
QE37910GM.raw	BIO46	B48	x
QE37949GM.raw	BIO48	B96	x
QE37665GM.raw	BIO1	B1	y
QE37844GM.raw	BIO10	B10	y
QE37668GM.raw	BIO11	B11	y
QE37937GM.raw	BIO12	B12	x
QE37847GM.raw	BIO13	B13	y
QE37787GM.raw	BIO14	B14	x
QE37781GM.raw	BIO15	B15	y
QE37961GM.raw	BIO17	B17	y
QE37898GM.raw	BIO18	B18	y
QE37946GM.raw	BIO19	B19	x
QE37934GM.raw	BIO2	B2	x
QE37635GM.raw	BIO20	B20	y
QE37973GM.raw	BIO22	B22	x
QE37982GM.raw	BIO23	B23	y
QE37985GM.raw	BIO24	B24	y
QE37850GM.raw	BIO26	B26	x
QE37671GM.raw	BIO27	B27	x
QE37841GM.raw	BIO28	B28	y
QE37838GM.raw	BIO29	B29	x
QE37799GM.raw	BIO3	B3	x
QE37871GM.raw	BIO30	B30	y
QE37859GM.raw	BIO31	B31	y
QE37811GM.raw	BIO32	B32	x
QE37967GM.raw	BIO33	B33	x
QE37698GM.raw	BIO34	B34	y
QE37653GM.raw	BIO35	B35	y
QE37889GM.raw	BIO36	B36	y
QE37907GM.raw	BIO37	B37	y
QE37826GM.raw	BIO38	B38	y
QE37892GM.raw	BIO39	B39	y
QE37913GM.raw	BIO4	B4	x
QE37835GM.raw	BIO5	B5	y
QE37769GM.raw	BIO6	B6	x
QE37746GM.raw	BIO7	B7	x
QE37793GM.raw	BIO8	B8	x
QE37620GM.raw	BIO9	B9	x
